# Supplementary material for: Variants That Differentiate Wolf and Dog Populations Are Enriched in Regulatory Elements
Source: Genome Biol Evol. 2021 Apr 28;13(4):evab076. doi: 10.1093/gbe/evab076 (PMC8086526; doi:10.1093/gbe/evab076)
Supplement: evab076_Supplementary_Data [file evab076_supplementary_data.zip]

Archive with 7 entries (7 files):
- Supplementary Material_revised_v3.docx
- Supplementary_Table1_v2.xlsx
- Supplementary_Table2_v2.xlsx
- Supplementary_Table3.xlsx
- Supplementary_Table4.xlsx
- Supplementary_Table5.xlsx
- Supplementary_Table6.xlsx
