# Supplementary material for: Variants That Differentiate Wolf and Dog Populations Are Enriched in Regulatory Elements
Source: Genome Biol Evol. 2021 Apr 28;13(4):evab076. doi: 10.1093/gbe/evab076 (PMC8086526; doi:10.1093/gbe/evab076)
Supplement: evab076_Supplementary_Data [file evab076_supplementary_data.zip › Supplementary_Table1_v2.xlsx]

## Sheet: README
Supplementary Table 1a
All ATAC-seq peaks used in this study. The peaks are downloaded from http://www.barkbase.org/
Supplementary Table 1b
All Histone H3K27Ac peaks used in this study, downloaded from E-MTAB-2633 repository
Supplementary Table 1c
CEBP and HNF4A binding sites, raw files are downloaded from E-TABM-722 repository
Supplementary Table 1d
The RefSeq All gene annotations used for this study, as downloaded from UCSC Genome Table Browser

## Sheet: STable_1a_ATACseq
chr1	636124	636582	bone.marrow
chr1	707665	707891	bone.marrow
chr1	721753	722285	bone.marrow
chr1	758811	759189	bone.marrow
chr1	771291	772148	bone.marrow
chr1	945744	946412	bone.marrow
chr1	959847	960608	bone.marrow
chr1	1029890	1030222	bone.marrow
chr1	1194506	1194706	bone.marrow
chr1	1319261	1319321	bone.marrow
chr1	1328565	1328831	bone.marrow
chr1	1351175	1351270	bone.marrow
chr1	1374006	1374734	bone.marrow
chr1	1536387	1536796	bone.marrow
chr1	2272882	2273146	bone.marrow
chr1	2785384	2785587	bone.marrow
chr1	2804816	2805043	bone.marrow
chr1	2863732	2863994	bone.marrow
chr1	2883752	2884286	bone.marrow
chr1	2954344	2954977	bone.marrow
chr1	3061884	3062239	bone.marrow
chr1	3080531	3080780	bone.marrow
chr1	3255434	3256296	bone.marrow
chr1	3277121	3277470	bone.marrow
chr1	4267905	4268146	bone.marrow
chr1	4303278	4303587	bone.marrow
chr1	4643349	4643400	bone.marrow
chr1	4725704	4725914	bone.marrow
chr1	4727899	4728140	bone.marrow
chr1	4812843	4813118	bone.marrow
chr1	4868457	4869554	bone.marrow
chr1	4899978	4900104	bone.marrow
chr1	4931474	4932115	bone.marrow
chr1	5070499	5071283	bone.marrow
chr1	5117725	5118092	bone.marrow
chr1	5145602	5145924	bone.marrow
chr1	5181364	5182342	bone.marrow
chr1	8180631	8181157	bone.marrow
chr1	8222176	8222446	bone.marrow
chr1	8359348	8359491	bone.marrow
chr1	8407375	8407581	bone.marrow
chr1	8413671	8414272	bone.marrow
chr1	8463629	8463633	bone.marrow
chr1	9395376	9395888	bone.marrow
chr1	12605320	12605648	bone.marrow
chr1	12952809	12953129	bone.marrow
chr1	13245025	13245145	bone.marrow
chr1	13266891	13267121	bone.marrow
chr1	13274554	13274788	bone.marrow
chr1	13284511	13284714	bone.marrow
chr1	13487626	13487696	bone.marrow
chr1	13638730	13639180	bone.marrow
chr1	13646793	13647022	bone.marrow
chr1	13798076	13798246	bone.marrow
chr1	13806114	13806520	bone.marrow
chr1	13821964	13822173	bone.marrow
chr1	13875140	13875421	bone.marrow
chr1	13891220	13891475	bone.marrow
chr1	13912030	13912271	bone.marrow
chr1	13946802	13946963	bone.marrow
chr1	13974543	13975118	bone.marrow
chr1	14234472	14235067	bone.marrow
chr1	14330477	14330742	bone.marrow
chr1	14338821	14339010	bone.marrow
chr1	14372831	14373212	bone.marrow
chr1	14384056	14384716	bone.marrow
chr1	14390225	14391075	bone.marrow
chr1	14394323	14394677	bone.marrow
chr1	14452352	14452968	bone.marrow
chr1	14466998	14467273	bone.marrow
chr1	14673182	14673705	bone.marrow
chr1	14683366	14684379	bone.marrow
chr1	16467436	16467880	bone.marrow
chr1	16491382	16492072	bone.marrow
chr1	16505656	16506014	bone.marrow
chr1	16854201	16854543	bone.marrow
chr1	16868769	16869158	bone.marrow
chr1	17036075	17036619	bone.marrow
chr1	17042511	17042708	bone.marrow
chr1	17394440	17394740	bone.marrow
chr1	17412299	17412916	bone.marrow
chr1	17420320	17420544	bone.marrow
chr1	17430541	17431262	bone.marrow
chr1	17455791	17456288	bone.marrow
chr1	17464743	17465236	bone.marrow
chr1	17713871	17714078	bone.marrow
chr1	17860183	17860360	bone.marrow
chr1	17860770	17860971	bone.marrow
chr1	17968270	17968531	bone.marrow
chr1	18320670	18321081	bone.marrow
chr1	18347555	18347720	bone.marrow
chr1	18365027	18365376	bone.marrow
chr1	18853108	18853309	bone.marrow
chr1	19157940	19158536	bone.marrow
chr1	19170858	19171474	bone.marrow
chr1	19172263	19172448	bone.marrow
chr1	19544378	19544699	bone.marrow
chr1	19550303	19550524	bone.marrow
chr1	19931489	19931718	bone.marrow
chr1	20060588	20060792	bone.marrow
chr1	20134919	20135301	bone.marrow
chr1	20222749	20222873	bone.marrow
chr1	20324786	20324882	bone.marrow
chr1	20519645	20520011	bone.marrow
chr1	21121960	21122218	bone.marrow
chr1	21123256	21123583	bone.marrow
chr1	21209209	21209444	bone.marrow
chr1	21274950	21275247	bone.marrow
chr1	21303174	21303619	bone.marrow
chr1	21512008	21512241	bone.marrow
chr1	22922663	22923051	bone.marrow
chr1	23602086	23602471	bone.marrow
chr1	23636127	23636316	bone.marrow
chr1	23708889	23709149	bone.marrow
chr1	23713238	23713438	bone.marrow
chr1	23818778	23819436	bone.marrow
chr1	23930124	23930901	bone.marrow
chr1	23971240	23971790	bone.marrow
chr1	24050385	24050624	bone.marrow
chr1	24499421	24499856	bone.marrow
chr1	24921178	24921715	bone.marrow
chr1	25138730	25139017	bone.marrow
chr1	25285955	25286695	bone.marrow
chr1	25313185	25313901	bone.marrow
chr1	25443320	25443680	bone.marrow
chr1	25598917	25599121	bone.marrow
chr1	25606573	25606769	bone.marrow
chr1	25607041	25607408	bone.marrow
chr1	25821630	25822150	bone.marrow
chr1	25835952	25836699	bone.marrow
chr1	25975311	25975567	bone.marrow
chr1	26447518	26447946	bone.marrow
chr1	26454318	26454624	bone.marrow
chr1	26482613	26482918	bone.marrow
chr1	26898867	26899104	bone.marrow
chr1	26899379	26900074	bone.marrow
chr1	26932568	26932809	bone.marrow
chr1	26946298	26946555	bone.marrow
chr1	26993528	26993832	bone.marrow
chr1	27092402	27092684	bone.marrow
chr1	27093871	27094256	bone.marrow
chr1	27141405	27141546	bone.marrow
chr1	27232374	27232656	bone.marrow
chr1	27473376	27473589	bone.marrow
chr1	27689022	27689595	bone.marrow
chr1	27791012	27791733	bone.marrow
chr1	27827261	27827590	bone.marrow
chr1	27901315	27901580	bone.marrow
chr1	27909239	27909922	bone.marrow
chr1	27921862	27922552	bone.marrow
chr1	27923936	27923982	bone.marrow
chr1	27986971	27987169	bone.marrow
chr1	27993994	27994303	bone.marrow
chr1	28112199	28112522	bone.marrow
chr1	28133548	28133931	bone.marrow
chr1	28198526	28199316	bone.marrow
chr1	28844510	28845324	bone.marrow
chr1	28881463	28882741	bone.marrow
chr1	28922569	28923296	bone.marrow
chr1	29076999	29077159	bone.marrow
chr1	29129567	29129857	bone.marrow
chr1	29148801	29149263	bone.marrow
chr1	29274513	29274792	bone.marrow
chr1	29305741	29307235	bone.marrow
chr1	29337043	29338031	bone.marrow
chr1	29557470	29557742	bone.marrow
chr1	29580510	29580736	bone.marrow
chr1	29625742	29626147	bone.marrow
chr1	29669553	29670145	bone.marrow
chr1	29684976	29685193	bone.marrow
chr1	29717123	29717338	bone.marrow
chr1	29724403	29724869	bone.marrow
chr1	29749023	29749356	bone.marrow
chr1	30010807	30011215	bone.marrow
chr1	30104166	30104512	bone.marrow
chr1	30127659	30128180	bone.marrow
chr1	30136257	30136630	bone.marrow
chr1	30144578	30145329	bone.marrow
chr1	30180175	30180427	bone.marrow
chr1	30198911	30199418	bone.marrow
chr1	30228959	30229152	bone.marrow
chr1	30246953	30247997	bone.marrow
chr1	30253374	30253630	bone.marrow
chr1	30975446	30975663	bone.marrow
chr1	31043836	31044461	bone.marrow
chr1	31060359	31060667	bone.marrow
chr1	31076783	31077144	bone.marrow
chr1	31204820	31205150	bone.marrow
chr1	31256233	31256773	bone.marrow
chr1	31321692	31321866	bone.marrow
chr1	31333017	31333429	bone.marrow
chr1	31401427	31401801	bone.marrow
chr1	31464488	31464766	bone.marrow
chr1	31489159	31489273	bone.marrow
chr1	31524887	31525682	bone.marrow
chr1	31526077	31526859	bone.marrow
chr1	31538218	31538296	bone.marrow
chr1	31587843	31588504	bone.marrow
chr1	31614226	31614498	bone.marrow
chr1	31614708	31614876	bone.marrow
chr1	31691763	31691958	bone.marrow
chr1	31747429	31748193	bone.marrow
chr1	31753693	31754260	bone.marrow
chr1	31843358	31843644	bone.marrow
chr1	31854397	31854832	bone.marrow
chr1	32086297	32086612	bone.marrow
chr1	32409507	32409754	bone.marrow
chr1	32429994	32430479	bone.marrow
chr1	32590298	32590669	bone.marrow
chr1	33830072	33830758	bone.marrow
chr1	33855544	33855714	bone.marrow
chr1	33874110	33874308	bone.marrow
chr1	33917683	33918067	bone.marrow
chr1	34039549	34039958	bone.marrow
chr1	34049128	34049386	bone.marrow
chr1	34206709	34207191	bone.marrow
chr1	34225827	34226118	bone.marrow
chr1	34461203	34461336	bone.marrow
chr1	34479352	34479617	bone.marrow
chr1	34891870	34892062	bone.marrow
chr1	34945796	34945980	bone.marrow
chr1	34993530	34994485	bone.marrow
chr1	34999888	35000076	bone.marrow
chr1	35171638	35171848	bone.marrow
chr1	35183351	35183560	bone.marrow
chr1	35262630	35262901	bone.marrow
chr1	35276555	35276750	bone.marrow
chr1	35359870	35360468	bone.marrow
chr1	35422972	35423769	bone.marrow
chr1	35491044	35491714	bone.marrow
chr1	35527992	35528291	bone.marrow
chr1	35558728	35559543	bone.marrow
chr1	35600691	35600912	bone.marrow
chr1	35604881	35605096	bone.marrow
chr1	35610029	35610247	bone.marrow
chr1	35610843	35611102	bone.marrow
chr1	35616428	35616986	bone.marrow
chr1	35628333	35628531	bone.marrow
chr1	35665908	35666631	bone.marrow
chr1	35703381	35703764	bone.marrow
chr1	35726569	35727230	bone.marrow
chr1	35772691	35773022	bone.marrow
chr1	35842832	35843074	bone.marrow
chr1	35884156	35884495	bone.marrow
chr1	35968952	35969150	bone.marrow
chr1	36054339	36054429	bone.marrow
chr1	36203993	36204391	bone.marrow
chr1	36468887	36469089	bone.marrow
chr1	36877626	36877676	bone.marrow
chr1	36965156	36965436	bone.marrow
chr1	37024021	37024199	bone.marrow
chr1	37025130	37025555	bone.marrow
chr1	37170210	37170980	bone.marrow
chr1	37634307	37634759	bone.marrow
chr1	37696967	37697386	bone.marrow
chr1	37699289	37699569	bone.marrow
chr1	37742916	37743415	bone.marrow
chr1	37749871	37750181	bone.marrow
chr1	37794524	37794778	bone.marrow
chr1	37813282	37813770	bone.marrow
chr1	38209660	38210072	bone.marrow
chr1	38234640	38234878	bone.marrow
chr1	38244529	38245010	bone.marrow
chr1	38261708	38261918	bone.marrow
chr1	38268878	38269954	bone.marrow
chr1	39433626	39433925	bone.marrow
chr1	39439725	39439755	bone.marrow
chr1	39500961	39501150	bone.marrow
chr1	39633159	39633402	bone.marrow
chr1	39647040	39647546	bone.marrow
chr1	39771146	39771474	bone.marrow
chr1	40091545	40092015	bone.marrow
chr1	40111575	40111843	bone.marrow
chr1	40174671	40175078	bone.marrow
chr1	40341654	40342384	bone.marrow
chr1	40349049	40349727	bone.marrow
chr1	40422299	40422856	bone.marrow
chr1	40474600	40475098	bone.marrow
chr1	40491659	40492019	bone.marrow
chr1	40493379	40494816	bone.marrow
chr1	40591068	40591559	bone.marrow
chr1	40840944	40841078	bone.marrow
chr1	40858286	40858464	bone.marrow
chr1	41160704	41161055	bone.marrow
chr1	41451697	41451914	bone.marrow
chr1	41740907	41741559	bone.marrow
chr1	41742831	41743136	bone.marrow
chr1	41799327	41800284	bone.marrow
chr1	41985864	41986731	bone.marrow
chr1	42445439	42445722	bone.marrow
chr1	42537186	42537659	bone.marrow
chr1	42545778	42546137	bone.marrow
chr1	42759055	42759555	bone.marrow
chr1	43048218	43048364	bone.marrow
chr1	43126857	43127322	bone.marrow
chr1	43149242	43149732	bone.marrow
chr1	43166376	43167507	bone.marrow
chr1	43274797	43275069	bone.marrow
chr1	43348500	43348955	bone.marrow
chr1	44116391	44116703	bone.marrow
chr1	44141233	44141240	bone.marrow
chr1	44141449	44142132	bone.marrow
chr1	44167442	44168073	bone.marrow
chr1	44173800	44174515	bone.marrow
chr1	44240437	44240831	bone.marrow
chr1	44314433	44314802	bone.marrow
chr1	44368623	44368843	bone.marrow
chr1	44556669	44556911	bone.marrow
chr1	44712810	44713009	bone.marrow
chr1	44767628	44768038	bone.marrow
chr1	44943672	44943790	bone.marrow
chr1	45070888	45071688	bone.marrow
chr1	45905267	45905702	bone.marrow
chr1	46283228	46283617	bone.marrow
chr1	46299674	46299997	bone.marrow
chr1	46315615	46316753	bone.marrow
chr1	46370552	46370843	bone.marrow
chr1	46373344	46373747	bone.marrow
chr1	46607466	46608337	bone.marrow
chr1	46624780	46625077	bone.marrow
chr1	46900770	46901602	bone.marrow
chr1	46941617	46942736	bone.marrow
chr1	46967478	46967822	bone.marrow
chr1	46975690	46976185	bone.marrow
chr1	47059293	47059512	bone.marrow
chr1	47257288	47257543	bone.marrow
chr1	47287956	47288191	bone.marrow
chr1	47346569	47346783	bone.marrow
chr1	47668639	47669549	bone.marrow
chr1	47813257	47813458	bone.marrow
chr1	47867848	47868057	bone.marrow
chr1	47907040	47907107	bone.marrow
chr1	48065998	48066528	bone.marrow
chr1	48074693	48075015	bone.marrow
chr1	48090460	48090859	bone.marrow
chr1	48109982	48110258	bone.marrow
chr1	48241585	48241780	bone.marrow
chr1	48256260	48256668	bone.marrow
chr1	48308807	48309414	bone.marrow
chr1	48310668	48310880	bone.marrow
chr1	48348784	48349673	bone.marrow
chr1	48392006	48392467	bone.marrow
chr1	48404924	48405149	bone.marrow
chr1	48412223	48412760	bone.marrow
chr1	48416919	48417184	bone.marrow
chr1	48440156	48441117	bone.marrow
chr1	48445915	48446434	bone.marrow
chr1	48955004	48955757	bone.marrow
chr1	48975616	48976096	bone.marrow
chr1	48976537	48976971	bone.marrow
chr1	49011573	49012150	bone.marrow
chr1	49037771	49039097	bone.marrow
chr1	49103325	49103628	bone.marrow
chr1	49161522	49161719	bone.marrow
chr1	49175914	49176149	bone.marrow
chr1	49198949	49199181	bone.marrow
chr1	49217433	49217817	bone.marrow
chr1	49548487	49548878	bone.marrow
chr1	49590983	49591574	bone.marrow
chr1	49628544	49628789	bone.marrow
chr1	49634402	49634873	bone.marrow
chr1	49646653	49647209	bone.marrow
chr1	49669143	49669477	bone.marrow
chr1	49836952	49837335	bone.marrow
chr1	49941209	49941584	bone.marrow
chr1	50020514	50020625	bone.marrow
chr1	50320240	50320447	bone.marrow
chr1	51201576	51202170	bone.marrow
chr1	51665193	51665613	bone.marrow
chr1	51750780	51751370	bone.marrow
chr1	51789935	51790772	bone.marrow
chr1	51798156	51798536	bone.marrow
chr1	51799677	51799994	bone.marrow
chr1	51802276	51802471	bone.marrow
chr1	54295482	54295831	bone.marrow
chr1	54348705	54348911	bone.marrow
chr1	54362157	54362541	bone.marrow
chr1	54367821	54368319	bone.marrow
chr1	54395587	54396129	bone.marrow
chr1	54579017	54579196	bone.marrow
chr1	54609205	54609438	bone.marrow
chr1	54671109	54671484	bone.marrow
chr1	54702140	54702396	bone.marrow
chr1	54820499	54820832	bone.marrow
chr1	54821314	54821445	bone.marrow
chr1	54842489	54842811	bone.marrow
chr1	54910904	54911274	bone.marrow
chr1	55811384	55811500	bone.marrow
chr1	55972212	55972413	bone.marrow
chr1	55974417	55974847	bone.marrow
chr1	55993905	55994041	bone.marrow
chr1	56399602	56399789	bone.marrow
chr1	56615595	56615910	bone.marrow
chr1	56855675	56855839	bone.marrow
chr1	56894693	56895112	bone.marrow
chr1	56941079	56941242	bone.marrow
chr1	56946310	56946506	bone.marrow
chr1	56986481	56987566	bone.marrow
chr1	57108395	57108591	bone.marrow
chr1	57111854	57112638	bone.marrow
chr1	57828798	57829465	bone.marrow
chr1	57866457	57866842	bone.marrow
chr1	58573817	58574156	bone.marrow
chr1	58641841	58642130	bone.marrow
chr1	58685616	58685955	bone.marrow
chr1	58759160	58759552	bone.marrow
chr1	58821204	58822036	bone.marrow
chr1	58822284	58822338	bone.marrow
chr1	58861464	58861663	bone.marrow
chr1	58862152	58862482	bone.marrow
chr1	59084767	59085025	bone.marrow
chr1	59174965	59175149	bone.marrow
chr1	59272966	59273160	bone.marrow
chr1	59275373	59275666	bone.marrow
chr1	59315540	59315954	bone.marrow
chr1	59326480	59326923	bone.marrow
chr1	59329358	59329619	bone.marrow
chr1	60596377	60597448	bone.marrow
chr1	60873309	60874388	bone.marrow
chr1	61326152	61326398	bone.marrow
chr1	61349951	61350263	bone.marrow
chr1	61701910	61702113	bone.marrow
chr1	61775604	61776002	bone.marrow
chr1	61844561	61845485	bone.marrow
chr1	62056316	62056639	bone.marrow
chr1	62070188	62070459	bone.marrow
chr1	62093623	62093828	bone.marrow
chr1	63986380	63986606	bone.marrow
chr1	64248105	64248559	bone.marrow
chr1	64436637	64437306	bone.marrow
chr1	64592910	64593118	bone.marrow
chr1	64653519	64653845	bone.marrow
chr1	64654716	64655814	bone.marrow
chr1	64664129	64664455	bone.marrow
chr1	64665925	64666135	bone.marrow
chr1	64721078	64721273	bone.marrow
chr1	64797451	64798037	bone.marrow
chr1	64841271	64841803	bone.marrow
chr1	64861047	64861474	bone.marrow
chr1	64875394	64876077	bone.marrow
chr1	65023317	65023700	bone.marrow
chr1	65051685	65052042	bone.marrow
chr1	65144430	65144648	bone.marrow
chr1	65171675	65171906	bone.marrow
chr1	65300185	65300472	bone.marrow
chr1	65988559	65989039	bone.marrow
chr1	66006712	66007066	bone.marrow
chr1	66058960	66059394	bone.marrow
chr1	66093587	66093873	bone.marrow
chr1	66928604	66928808	bone.marrow
chr1	68250325	68250691	bone.marrow
chr1	68262366	68263054	bone.marrow
chr1	68537979	68538256	bone.marrow
chr1	68540684	68540913	bone.marrow
chr1	69216817	69217188	bone.marrow
chr1	69314692	69315192	bone.marrow
chr1	69355991	69356189	bone.marrow
chr1	69545709	69545755	bone.marrow
chr1	69636081	69636257	bone.marrow
chr1	69763473	69763781	bone.marrow
chr1	69924793	69925056	bone.marrow
chr1	69937807	69938414	bone.marrow
chr1	70050123	70050693	bone.marrow
chr1	70199141	70199532	bone.marrow
chr1	70204330	70204424	bone.marrow
chr1	70276533	70277082	bone.marrow
chr1	70461150	70461560	bone.marrow
chr1	70462198	70462667	bone.marrow
chr1	70487093	70487567	bone.marrow
chr1	70543070	70543585	bone.marrow
chr1	70706670	70706842	bone.marrow
chr1	70707027	70707122	bone.marrow
chr1	70917842	70918567	bone.marrow
chr1	71244011	71244357	bone.marrow
chr1	71247203	71247446	bone.marrow
chr1	71247687	71247805	bone.marrow
chr1	71388853	71389777	bone.marrow
chr1	71629629	71629848	bone.marrow
chr1	71642283	71642612	bone.marrow
chr1	71710488	71711039	bone.marrow
chr1	71837371	71837689	bone.marrow
chr1	71875611	71876426	bone.marrow
chr1	71876654	71876881	bone.marrow
chr1	71943996	71944395	bone.marrow
chr1	71989767	71989963	bone.marrow
chr1	72009078	72009663	bone.marrow
chr1	72421310	72421547	bone.marrow
chr1	72448486	72448837	bone.marrow
chr1	72502721	72503430	bone.marrow
chr1	72522095	72522292	bone.marrow
chr1	72612567	72612849	bone.marrow
chr1	72670493	72670952	bone.marrow
chr1	72679156	72679366	bone.marrow
chr1	72699047	72699312	bone.marrow
chr1	72927406	72927670	bone.marrow
chr1	72927922	72928191	bone.marrow
chr1	73123681	73124098	bone.marrow
chr1	73134946	73135397	bone.marrow
chr1	73312062	73312282	bone.marrow
chr1	73377826	73377955	bone.marrow
chr1	73386864	73387568	bone.marrow
chr1	73395838	73396035	bone.marrow
chr1	73400512	73401409	bone.marrow
chr1	73433537	73434213	bone.marrow
chr1	73467945	73468353	bone.marrow
chr1	73468737	73469158	bone.marrow
chr1	73584453	73584660	bone.marrow
chr1	73722119	73722297	bone.marrow
chr1	73761432	73762366	bone.marrow
chr1	73781577	73781891	bone.marrow
chr1	73853346	73853762	bone.marrow
chr1	73946267	73946537	bone.marrow
chr1	74349672	74349922	bone.marrow
chr1	74399655	74399869	bone.marrow
chr1	74497880	74498479	bone.marrow
chr1	74510743	74510775	bone.marrow
chr1	74895983	74896290	bone.marrow
chr1	75028794	75029093	bone.marrow
chr1	75042342	75042578	bone.marrow
chr1	75498730	75500476	bone.marrow
chr1	75526046	75526885	bone.marrow
chr1	75539553	75540442	bone.marrow
chr1	75661023	75661597	bone.marrow
chr1	75766397	75767532	bone.marrow
chr1	75836592	75836885	bone.marrow
chr1	76173663	76174041	bone.marrow
chr1	77551697	77552274	bone.marrow
chr1	78444097	78444404	bone.marrow
chr1	78493988	78494161	bone.marrow
chr1	78617312	78617403	bone.marrow
chr1	78653565	78654343	bone.marrow
chr1	78805444	78806049	bone.marrow
chr1	78822411	78822612	bone.marrow
chr1	79061304	79061561	bone.marrow
chr1	79083064	79083592	bone.marrow
chr1	79210430	79210815	bone.marrow
chr1	79223716	79224314	bone.marrow
chr1	79234363	79234929	bone.marrow
chr1	79269585	79270251	bone.marrow
chr1	79406877	79407119	bone.marrow
chr1	79684086	79684203	bone.marrow
chr1	80028062	80028289	bone.marrow
chr1	80028838	80029067	bone.marrow
chr1	80327261	80327580	bone.marrow
chr1	80407908	80408478	bone.marrow
chr1	80468997	80470011	bone.marrow
chr1	80482515	80483129	bone.marrow
chr1	80486960	80487118	bone.marrow
chr1	80634491	80634921	bone.marrow
chr1	80687682	80688047	bone.marrow
chr1	80711707	80712123	bone.marrow
chr1	80713213	80713559	bone.marrow
chr1	80814082	80814290	bone.marrow
chr1	80866131	80866456	bone.marrow
chr1	81099368	81099653	bone.marrow
chr1	81256366	81256459	bone.marrow
chr1	81271466	81271836	bone.marrow
chr1	81426130	81426355	bone.marrow
chr1	81426562	81427435	bone.marrow
chr1	81435078	81435693	bone.marrow
chr1	81841885	81842265	bone.marrow
chr1	81873693	81873990	bone.marrow
chr1	81884591	81884900	bone.marrow
chr1	81904591	81905016	bone.marrow
chr1	81926689	81927074	bone.marrow
chr1	81927349	81927810	bone.marrow
chr1	82016550	82017530	bone.marrow
chr1	82028265	82028349	bone.marrow
chr1	82061697	82062361	bone.marrow
chr1	83089654	83090176	bone.marrow
chr1	83140583	83141108	bone.marrow
chr1	83188339	83189064	bone.marrow
chr1	83200844	83201414	bone.marrow
chr1	83243936	83245099	bone.marrow
chr1	83392624	83392792	bone.marrow
chr1	84762727	84763122	bone.marrow
chr1	84765071	84765328	bone.marrow
chr1	85053803	85054230	bone.marrow
chr1	85116951	85117225	bone.marrow
chr1	85200557	85201143	bone.marrow
chr1	85238517	85239171	bone.marrow
chr1	85269577	85269944	bone.marrow
chr1	85299268	85299981	bone.marrow
chr1	85324574	85324762	bone.marrow
chr1	85325051	85325262	bone.marrow
chr1	85374860	85375387	bone.marrow
chr1	85417601	85417968	bone.marrow
chr1	85418258	85418676	bone.marrow
chr1	85695861	85696003	bone.marrow
chr1	85806472	85807381	bone.marrow
chr1	85825501	85825602	bone.marrow
chr1	85905686	85905812	bone.marrow
chr1	85906063	85906390	bone.marrow
chr1	85933813	85934037	bone.marrow
chr1	85944248	85944513	bone.marrow
chr1	85968004	85968440	bone.marrow
chr1	86036960	86037928	bone.marrow
chr1	86056283	86056580	bone.marrow
chr1	86058501	86058707	bone.marrow
chr1	86068153	86068450	bone.marrow
chr1	86069325	86069780	bone.marrow
chr1	86084319	86084492	bone.marrow
chr1	86996233	86996514	bone.marrow
chr1	87058759	87059037	bone.marrow
chr1	87102983	87103611	bone.marrow
chr1	87108266	87109036	bone.marrow
chr1	87116446	87116569	bone.marrow
chr1	87136237	87136598	bone.marrow
chr1	87192355	87192387	bone.marrow
chr1	87285377	87286254	bone.marrow
chr1	87381984	87382263	bone.marrow
chr1	87707060	87707409	bone.marrow
chr1	88310422	88311358	bone.marrow
chr1	88477492	88478913	bone.marrow
chr1	88520140	88520837	bone.marrow
chr1	88586472	88587352	bone.marrow
chr1	88620637	88620878	bone.marrow
chr1	88625644	88625838	bone.marrow
chr1	88627927	88628106	bone.marrow
chr1	88665290	88665743	bone.marrow
chr1	88671415	88671705	bone.marrow
chr1	88678619	88678847	bone.marrow
chr1	88738988	88739309	bone.marrow
chr1	88739743	88739861	bone.marrow
chr1	89120638	89121206	bone.marrow
chr1	89153031	89153483	bone.marrow
chr1	89203085	89203400	bone.marrow
chr1	89228924	89229374	bone.marrow
chr1	89326252	89326568	bone.marrow
chr1	90819575	90819740	bone.marrow
chr1	90930982	90931315	bone.marrow
chr1	91436098	91436872	bone.marrow
chr1	92052918	92053552	bone.marrow
chr1	92223568	92223766	bone.marrow
chr1	93037485	93038014	bone.marrow
chr1	93056732	93057181	bone.marrow
chr1	93125340	93125773	bone.marrow
chr1	93143637	93144243	bone.marrow
chr1	93206023	93206258	bone.marrow
chr1	93262814	93263182	bone.marrow
chr1	93283108	93283492	bone.marrow
chr1	93320885	93321596	bone.marrow
chr1	93531682	93531984	bone.marrow
chr1	93576255	93577047	bone.marrow
chr1	93585300	93586048	bone.marrow
chr1	93621508	93621755	bone.marrow
chr1	93652133	93652365	bone.marrow
chr1	93677888	93678162	bone.marrow
chr1	93684524	93684766	bone.marrow
chr1	93696199	93696806	bone.marrow
chr1	93709735	93709960	bone.marrow
chr1	93734248	93734779	bone.marrow
chr1	93886750	93887225	bone.marrow
chr1	94196782	94197156	bone.marrow
chr1	94472651	94472871	bone.marrow
chr1	94997069	94997487	bone.marrow
chr1	95093926	95094105	bone.marrow
chr1	95158080	95158694	bone.marrow
chr1	95300516	95300797	bone.marrow
chr1	95478037	95478570	bone.marrow
chr1	95482257	95482584	bone.marrow
chr1	95490621	95491440	bone.marrow
chr1	95500099	95500907	bone.marrow
chr1	95547572	95548189	bone.marrow
chr1	95600611	95600952	bone.marrow
chr1	95686756	95686958	bone.marrow
chr1	95721412	95721830	bone.marrow
chr1	95862188	95862396	bone.marrow
chr1	95920972	95921010	bone.marrow
chr1	95970343	95970556	bone.marrow
chr1	95979802	95980174	bone.marrow
chr1	95990258	95990571	bone.marrow
chr1	96005701	96005731	bone.marrow
chr1	96231374	96231508	bone.marrow
chr1	96252811	96253018	bone.marrow
chr1	96304347	96304906	bone.marrow
chr1	96325306	96325845	bone.marrow
chr1	96811591	96811815	bone.marrow
chr1	96840837	96841270	bone.marrow
chr1	96841755	96842350	bone.marrow
chr1	96927159	96927578	bone.marrow
chr1	96932981	96933485	bone.marrow
chr1	97405191	97405418	bone.marrow
chr1	97513576	97514187	bone.marrow
chr1	97622853	97623286	bone.marrow
chr1	97630599	97631181	bone.marrow
chr1	97667139	97667358	bone.marrow
chr1	97768426	97768724	bone.marrow
chr1	97853174	97853389	bone.marrow
chr1	97853908	97854158	bone.marrow
chr1	97912901	97913410	bone.marrow
chr1	98262931	98263712	bone.marrow
chr1	98350320	98350971	bone.marrow
chr1	98559021	98559237	bone.marrow
chr1	98567766	98568292	bone.marrow
chr1	98578517	98579036	bone.marrow
chr1	98595114	98595777	bone.marrow
chr1	98614431	98614652	bone.marrow
chr1	98639851	98640135	bone.marrow
chr1	98654088	98655132	bone.marrow
chr1	98686420	98687051	bone.marrow
chr1	98696494	98697119	bone.marrow
chr1	98759858	98760297	bone.marrow
chr1	98921350	98921558	bone.marrow
chr1	99019039	99019964	bone.marrow
chr1	99044842	99045471	bone.marrow
chr1	99118407	99118757	bone.marrow
chr1	99130364	99131190	bone.marrow
chr1	99221838	99222093	bone.marrow
chr1	99225898	99226101	bone.marrow
chr1	99270935	99271817	bone.marrow
chr1	99293222	99293450	bone.marrow
chr1	99378807	99379445	bone.marrow
chr1	99385592	99385906	bone.marrow
chr1	99387496	99388483	bone.marrow
chr1	99400721	99401545	bone.marrow
chr1	99415158	99415804	bone.marrow
chr1	99427859	99428618	bone.marrow
chr1	99446252	99446942	bone.marrow
chr1	99454821	99455578	bone.marrow
chr1	99480533	99480790	bone.marrow
chr1	99527568	99528390	bone.marrow
chr1	99544006	99544206	bone.marrow
chr1	99564285	99564881	bone.marrow
chr1	99581571	99582124	bone.marrow
chr1	99620700	99621329	bone.marrow
chr1	99641361	99641584	bone.marrow
chr1	99654803	99655388	bone.marrow
chr1	99705220	99706237	bone.marrow
chr1	99718981	99719730	bone.marrow
chr1	99741563	99741916	bone.marrow
chr1	99748681	99749187	bone.marrow
chr1	99799605	99799961	bone.marrow
chr1	99829288	99829645	bone.marrow
chr1	99834414	99834847	bone.marrow
chr1	99853650	99854315	bone.marrow
chr1	99863348	99863764	bone.marrow
chr1	99892833	99893516	bone.marrow
chr1	99951269	99951517	bone.marrow
chr1	99968409	99968612	bone.marrow
chr1	99986575	99987171	bone.marrow
chr1	100024941	100025446	bone.marrow
chr1	100045124	100045548	bone.marrow
chr1	100065055	100065617	bone.marrow
chr1	100087158	100087509	bone.marrow
chr1	100130851	100131086	bone.marrow
chr1	100147633	100148215	bone.marrow
chr1	100172221	100172743	bone.marrow
chr1	100204151	100204523	bone.marrow
chr1	100226046	100226453	bone.marrow
chr1	100344946	100345272	bone.marrow
chr1	100368000	100368409	bone.marrow
chr1	100467515	100467720	bone.marrow
chr1	100511951	100512286	bone.marrow
chr1	100632999	100633423	bone.marrow
chr1	100638380	100638678	bone.marrow
chr1	100680119	100680361	bone.marrow
chr1	100706817	100707166	bone.marrow
chr1	100730838	100731192	bone.marrow
chr1	100748448	100748815	bone.marrow
chr1	100769082	100769408	bone.marrow
chr1	100830368	100830642	bone.marrow
chr1	100866018	100866613	bone.marrow
chr1	101447379	101447785	bone.marrow
chr1	101474920	101475495	bone.marrow
chr1	101497761	101498435	bone.marrow
chr1	101565949	101566471	bone.marrow
chr1	101574502	101575199	bone.marrow
chr1	101630345	101631191	bone.marrow
chr1	101669181	101669598	bone.marrow
chr1	101761408	101761919	bone.marrow
chr1	101774662	101775194	bone.marrow
chr1	101775628	101775973	bone.marrow
chr1	102073302	102073830	bone.marrow
chr1	102091191	102092625	bone.marrow
chr1	102101949	102102122	bone.marrow
chr1	102115646	102116351	bone.marrow
chr1	102131432	102131779	bone.marrow
chr1	102135357	102136011	bone.marrow
chr1	102197079	102197362	bone.marrow
chr1	102209336	102209695	bone.marrow
chr1	102231468	102232412	bone.marrow
chr1	102246656	102247025	bone.marrow
chr1	102282430	102283331	bone.marrow
chr1	102304639	102305433	bone.marrow
chr1	102328332	102328558	bone.marrow
chr1	102342024	102342557	bone.marrow
chr1	102361657	102362036	bone.marrow
chr1	102373551	102373785	bone.marrow
chr1	102389244	102389506	bone.marrow
chr1	102405829	102406424	bone.marrow
chr1	102428402	102428645	bone.marrow
chr1	102468279	102468920	bone.marrow
chr1	102494232	102494748	bone.marrow
chr1	102494964	102495198	bone.marrow
chr1	102538662	102539812	bone.marrow
chr1	102550306	102550592	bone.marrow
chr1	102679366	102679552	bone.marrow
chr1	102733112	102733799	bone.marrow
chr1	102763916	102764334	bone.marrow
chr1	102773234	102773583	bone.marrow
chr1	102773899	102774119	bone.marrow
chr1	102786612	102786972	bone.marrow
chr1	102793408	102794284	bone.marrow
chr1	102843266	102843928	bone.marrow
chr1	102856128	102857059	bone.marrow
chr1	102955884	102956098	bone.marrow
chr1	102988940	102989820	bone.marrow
chr1	102995899	102996400	bone.marrow
chr1	103026992	103028068	bone.marrow
chr1	103053900	103054679	bone.marrow
chr1	103070590	103071322	bone.marrow
chr1	103090495	103091247	bone.marrow
chr1	103100749	103101064	bone.marrow
chr1	103118875	103119323	bone.marrow
chr1	103196830	103197393	bone.marrow
chr1	103197998	103198460	bone.marrow
chr1	103209527	103209930	bone.marrow
chr1	103724371	103724817	bone.marrow
chr1	103881883	103882420	bone.marrow
chr1	103882791	103883033	bone.marrow
chr1	104093212	104093529	bone.marrow
chr1	104655924	104656425	bone.marrow
chr1	104688241	104688785	bone.marrow
chr1	104706797	104707454	bone.marrow
chr1	104785416	104785575	bone.marrow
chr1	104886261	104886746	bone.marrow
chr1	105013293	105014056	bone.marrow
chr1	105099209	105099473	bone.marrow
chr1	105133084	105133516	bone.marrow
chr1	105152584	105152982	bone.marrow
chr1	105172999	105173597	bone.marrow
chr1	105193428	105194099	bone.marrow
chr1	105227288	105227551	bone.marrow
chr1	105263321	105263846	bone.marrow
chr1	105311030	105311628	bone.marrow
chr1	105349682	105350294	bone.marrow
chr1	105371385	105371637	bone.marrow
chr1	105392521	105393674	bone.marrow
chr1	105487819	105488669	bone.marrow
chr1	105522006	105522320	bone.marrow
chr1	105551333	105551619	bone.marrow
chr1	105562121	105562502	bone.marrow
chr1	105567169	105567530	bone.marrow
chr1	105569039	105569264	bone.marrow
chr1	105586632	105587066	bone.marrow
chr1	105612553	105612817	bone.marrow
chr1	105632758	105633207	bone.marrow
chr1	105695394	105695982	bone.marrow
chr1	105703229	105703464	bone.marrow
chr1	105713660	105714097	bone.marrow
chr1	105794804	105795339	bone.marrow
chr1	105931370	105931421	bone.marrow
chr1	106044103	106044411	bone.marrow
chr1	106075423	106075687	bone.marrow
chr1	106078508	106079016	bone.marrow
chr1	106165197	106165741	bone.marrow
chr1	106234341	106234733	bone.marrow
chr1	106260568	106261514	bone.marrow
chr1	106296149	106296361	bone.marrow
chr1	106331249	106331668	bone.marrow
chr1	106338705	106339329	bone.marrow
chr1	106361301	106361799	bone.marrow
chr1	106364293	106364548	bone.marrow
chr1	106438934	106439122	bone.marrow
chr1	106450832	106451044	bone.marrow
chr1	106460329	106460567	bone.marrow
chr1	106563615	106564296	bone.marrow
chr1	106635727	106636635	bone.marrow
chr1	106685754	106687198	bone.marrow
chr1	106693972	106694689	bone.marrow
chr1	106695523	106695918	bone.marrow
chr1	106711819	106712573	bone.marrow
chr1	106739448	106740481	bone.marrow
chr1	106747360	106748082	bone.marrow
chr1	106784829	106785538	bone.marrow
chr1	106802686	106803014	bone.marrow
chr1	106859847	106860504	bone.marrow
chr1	106866482	106866712	bone.marrow
chr1	106872691	106873379	bone.marrow
chr1	106893774	106894180	bone.marrow
chr1	106894784	106895367	bone.marrow
chr1	106915840	106916236	bone.marrow
chr1	106929057	106929316	bone.marrow
chr1	106938064	106938575	bone.marrow
chr1	106979061	106979590	bone.marrow
chr1	106993617	106993955	bone.marrow
chr1	107002736	107003318	bone.marrow
chr1	107014144	107014626	bone.marrow
chr1	107024911	107025209	bone.marrow
chr1	107045726	107046870	bone.marrow
chr1	107052334	107052773	bone.marrow
chr1	107097790	107098089	bone.marrow
chr1	107113886	107114248	bone.marrow
chr1	107136455	107136672	bone.marrow
chr1	107263102	107263400	bone.marrow
chr1	107331766	107332032	bone.marrow
chr1	107355942	107356669	bone.marrow
chr1	107400516	107401193	bone.marrow
chr1	107419233	107420105	bone.marrow
chr1	107426381	107426614	bone.marrow
chr1	107445105	107445397	bone.marrow
chr1	107476334	107476655	bone.marrow
chr1	107490028	107490333	bone.marrow
chr1	107517679	107517886	bone.marrow
chr1	107537305	107537521	bone.marrow
chr1	107548683	107549046	bone.marrow
chr1	107578757	107579258	bone.marrow
chr1	107597049	107597557	bone.marrow
chr1	107602458	107602891	bone.marrow
chr1	107675005	107675318	bone.marrow
chr1	107687221	107687474	bone.marrow
chr1	107689541	107690021	bone.marrow
chr1	107802535	107803370	bone.marrow
chr1	107820818	107821151	bone.marrow
chr1	107865398	107865456	bone.marrow
chr1	107879572	107880801	bone.marrow
chr1	107900077	107900634	bone.marrow
chr1	107905579	107905943	bone.marrow
chr1	108034175	108034389	bone.marrow
chr1	108080925	108081254	bone.marrow
chr1	108105221	108106263	bone.marrow
chr1	108289180	108289599	bone.marrow
chr1	108315451	108315912	bone.marrow
chr1	108316392	108316867	bone.marrow
chr1	108341897	108342148	bone.marrow
chr1	108378911	108379557	bone.marrow
chr1	108426963	108427374	bone.marrow
chr1	108431529	108431910	bone.marrow
chr1	108510201	108511013	bone.marrow
chr1	108535758	108536245	bone.marrow
chr1	108554580	108554736	bone.marrow
chr1	108638312	108638647	bone.marrow
chr1	108655993	108656383	bone.marrow
chr1	108675367	108675596	bone.marrow
chr1	108705158	108705781	bone.marrow
chr1	108718758	108719348	bone.marrow
chr1	108719543	108719792	bone.marrow
chr1	108733834	108734152	bone.marrow
chr1	108746832	108747141	bone.marrow
chr1	108747349	108748090	bone.marrow
chr1	108812572	108812917	bone.marrow
chr1	108835588	108836113	bone.marrow
chr1	108851338	108852910	bone.marrow
chr1	108858537	108858620	bone.marrow
chr1	108868402	108868663	bone.marrow
chr1	108882352	108882801	bone.marrow
chr1	108916083	108916548	bone.marrow
chr1	109082247	109083070	bone.marrow
chr1	109093861	109094318	bone.marrow
chr1	109118597	109118980	bone.marrow
chr1	109134635	109135002	bone.marrow
chr1	109149534	109149784	bone.marrow
chr1	109151743	109152041	bone.marrow
chr1	109162890	109163413	bone.marrow
chr1	109186855	109187244	bone.marrow
chr1	109248145	109248651	bone.marrow
chr1	109264666	109265284	bone.marrow
chr1	109294691	109295226	bone.marrow
chr1	109470006	109470226	bone.marrow
chr1	109642919	109643397	bone.marrow
chr1	109694396	109694635	bone.marrow
chr1	109727539	109727833	bone.marrow
chr1	109737577	109738401	bone.marrow
chr1	109757639	109758408	bone.marrow
chr1	109816110	109816320	bone.marrow
chr1	109833889	109834424	bone.marrow
chr1	109835105	109835413	bone.marrow
chr1	109863763	109864020	bone.marrow
chr1	109872646	109873061	bone.marrow
chr1	109890336	109891283	bone.marrow
chr1	109951945	109952179	bone.marrow
chr1	109976666	109977436	bone.marrow
chr1	110056764	110057245	bone.marrow
chr1	110063035	110063237	bone.marrow
chr1	110063762	110064025	bone.marrow
chr1	110070995	110071543	bone.marrow
chr1	110083549	110084070	bone.marrow
chr1	110091613	110092402	bone.marrow
chr1	110093408	110093745	bone.marrow
chr1	110130324	110130822	bone.marrow
chr1	110149114	110149727	bone.marrow
chr1	110173438	110173893	bone.marrow
chr1	110327724	110328696	bone.marrow
chr1	110392067	110393312	bone.marrow
chr1	110408866	110409153	bone.marrow
chr1	110436370	110436698	bone.marrow
chr1	110465957	110466403	bone.marrow
chr1	110500037	110500700	bone.marrow
chr1	110501459	110501659	bone.marrow
chr1	110523446	110523634	bone.marrow
chr1	110540893	110541846	bone.marrow
chr1	110612666	110612935	bone.marrow
chr1	110624146	110624376	bone.marrow
chr1	110643718	110643948	bone.marrow
chr1	110667645	110668018	bone.marrow
chr1	110831895	110832315	bone.marrow
chr1	110868281	110868557	bone.marrow
chr1	110928208	110928475	bone.marrow
chr1	111011205	111011764	bone.marrow
chr1	111107805	111108183	bone.marrow
chr1	111113062	111113372	bone.marrow
chr1	111142168	111142590	bone.marrow
chr1	111171808	111172135	bone.marrow
chr1	111200744	111201001	bone.marrow
chr1	111237516	111238014	bone.marrow
chr1	111263444	111263972	bone.marrow
chr1	111321087	111321620	bone.marrow
chr1	111415968	111416702	bone.marrow
chr1	111421673	111421902	bone.marrow
chr1	111451750	111451989	bone.marrow
chr1	111470697	111471132	bone.marrow
chr1	111472060	111472252	bone.marrow
chr1	111477895	111478106	bone.marrow
chr1	111514895	111515524	bone.marrow
chr1	111532611	111533210	bone.marrow
chr1	111548386	111548990	bone.marrow
chr1	111555652	111556208	bone.marrow
chr1	111578256	111578651	bone.marrow
chr1	111579021	111579752	bone.marrow
chr1	111585024	111585390	bone.marrow
chr1	111609313	111609571	bone.marrow
chr1	111660283	111660367	bone.marrow
chr1	111749153	111749743	bone.marrow
chr1	111755862	111756381	bone.marrow
chr1	111767223	111767275	bone.marrow
chr1	111767910	111768048	bone.marrow
chr1	111780017	111780815	bone.marrow
chr1	111834489	111834932	bone.marrow
chr1	111933029	111933275	bone.marrow
chr1	111959485	111959806	bone.marrow
chr1	111990490	111991161	bone.marrow
chr1	112009642	112010224	bone.marrow
chr1	112062800	112063477	bone.marrow
chr1	112078339	112078962	bone.marrow
chr1	112107625	112108601	bone.marrow
chr1	112117208	112117497	bone.marrow
chr1	112127320	112127869	bone.marrow
chr1	112128134	112129034	bone.marrow
chr1	112139870	112140070	bone.marrow
chr1	112146389	112146711	bone.marrow
chr1	112148010	112148535	bone.marrow
chr1	112156179	112156537	bone.marrow
chr1	112162977	112163400	bone.marrow
chr1	112165523	112165861	bone.marrow
chr1	112173096	112173189	bone.marrow
chr1	112238657	112238950	bone.marrow
chr1	112427139	112428083	bone.marrow
chr1	112457825	112458284	bone.marrow
chr1	112519067	112519360	bone.marrow
chr1	112535357	112535540	bone.marrow
chr1	112558738	112559136	bone.marrow
chr1	112567686	112568171	bone.marrow
chr1	112576229	112576410	bone.marrow
chr1	112599083	112599691	bone.marrow
chr1	112621689	112622349	bone.marrow
chr1	112631027	112631223	bone.marrow
chr1	112645875	112646483	bone.marrow
chr1	112697445	112698150	bone.marrow
chr1	112757655	112757946	bone.marrow
chr1	112990267	112990608	bone.marrow
chr1	113001764	113002338	bone.marrow
chr1	113011585	113012607	bone.marrow
chr1	113030389	113031206	bone.marrow
chr1	113053806	113054018	bone.marrow
chr1	113076284	113076700	bone.marrow
chr1	113165770	113166111	bone.marrow
chr1	113169847	113170233	bone.marrow
chr1	113244092	113244535	bone.marrow
chr1	113245431	113245747	bone.marrow
chr1	113260012	113260575	bone.marrow
chr1	113261348	113261666	bone.marrow
chr1	113270024	113270652	bone.marrow
chr1	113285372	113285649	bone.marrow
chr1	113322491	113322878	bone.marrow
chr1	113358927	113359478	bone.marrow
chr1	113417175	113417458	bone.marrow
chr1	113436201	113436666	bone.marrow
chr1	113557431	113557982	bone.marrow
chr1	113632720	113632997	bone.marrow
chr1	113643884	113644772	bone.marrow
chr1	113652929	113653434	bone.marrow
chr1	113712073	113712515	bone.marrow
chr1	113742925	113743174	bone.marrow
chr1	113757715	113758261	bone.marrow
chr1	113788326	113788743	bone.marrow
chr1	113795045	113795378	bone.marrow
chr1	113811904	113812821	bone.marrow
chr1	113827637	113828116	bone.marrow
chr1	113875127	113875349	bone.marrow
chr1	113875910	113876235	bone.marrow
chr1	113876755	113876984	bone.marrow
chr1	113882398	113882795	bone.marrow
chr1	114006913	114007216	bone.marrow
chr1	114051868	114052307	bone.marrow
chr1	114120654	114120884	bone.marrow
chr1	114182475	114182783	bone.marrow
chr1	114192368	114193016	bone.marrow
chr1	114217086	114217643	bone.marrow
chr1	114266519	114267759	bone.marrow
chr1	114281591	114282044	bone.marrow
chr1	114308842	114309071	bone.marrow
chr1	114395515	114395746	bone.marrow
chr1	114427864	114428308	bone.marrow
chr1	114443827	114444233	bone.marrow
chr1	114494966	114495505	bone.marrow
chr1	114591759	114591953	bone.marrow
chr1	114601496	114601690	bone.marrow
chr1	114602223	114602602	bone.marrow
chr1	114614440	114615054	bone.marrow
chr1	114625832	114626301	bone.marrow
chr1	114662375	114663057	bone.marrow
chr1	114681170	114681512	bone.marrow
chr1	114727343	114728077	bone.marrow
chr1	114993843	114994113	bone.marrow
chr1	115003035	115003946	bone.marrow
chr1	115111138	115111694	bone.marrow
chr1	115205635	115206226	bone.marrow
chr1	115224544	115225215	bone.marrow
chr1	115286432	115286885	bone.marrow
chr1	115319972	115320739	bone.marrow
chr1	115365077	115365307	bone.marrow
chr1	115464141	115464753	bone.marrow
chr1	115471709	115472686	bone.marrow
chr1	115564824	115565592	bone.marrow
chr1	115612713	115612788	bone.marrow
chr1	115613440	115613949	bone.marrow
chr1	115694503	115695109	bone.marrow
chr1	115702361	115703198	bone.marrow
chr1	115765880	115766426	bone.marrow
chr1	115803863	115804661	bone.marrow
chr1	115830855	115831488	bone.marrow
chr1	115896016	115896900	bone.marrow
chr1	116022981	116023555	bone.marrow
chr1	116059940	116060520	bone.marrow
chr1	116123175	116124034	bone.marrow
chr1	116158730	116159493	bone.marrow
chr1	116226154	116226969	bone.marrow
chr1	116253150	116253815	bone.marrow
chr1	116354463	116355231	bone.marrow
chr1	116440699	116441110	bone.marrow
chr1	116480298	116481158	bone.marrow
chr1	116557348	116557668	bone.marrow
chr1	116558793	116559323	bone.marrow
chr1	116573154	116573647	bone.marrow
chr1	116585746	116586394	bone.marrow
chr1	116641212	116642020	bone.marrow
chr1	116670765	116671168	bone.marrow
chr1	116688980	116689417	bone.marrow
chr1	116741036	116741392	bone.marrow
chr1	116754991	116755229	bone.marrow
chr1	116756083	116756352	bone.marrow
chr1	116763984	116764398	bone.marrow
chr1	116864596	116864983	bone.marrow
chr1	116877069	116877708	bone.marrow
chr1	116885848	116886181	bone.marrow
chr1	116888442	116889279	bone.marrow
chr1	116913655	116914544	bone.marrow
chr1	116924741	116925485	bone.marrow
chr1	116930987	116931196	bone.marrow
chr1	116969025	116969526	bone.marrow
chr1	116985618	116986436	bone.marrow
chr1	117120856	117121290	bone.marrow
chr1	117208287	117208563	bone.marrow
chr1	117261123	117261349	bone.marrow
chr1	117317418	117317704	bone.marrow
chr1	117319053	117319548	bone.marrow
chr1	117413711	117413982	bone.marrow
chr1	117431811	117432011	bone.marrow
chr1	117437600	117437819	bone.marrow
chr1	117451966	117452364	bone.marrow
chr1	117532073	117532473	bone.marrow
chr1	117544067	117544260	bone.marrow
chr1	117562946	117563715	bone.marrow
chr1	117569997	117570190	bone.marrow
chr1	117580733	117581306	bone.marrow
chr1	117614708	117615423	bone.marrow
chr1	117655692	117656270	bone.marrow
chr1	117734522	117735236	bone.marrow
chr1	117811037	117811246	bone.marrow
chr1	117883589	117883909	bone.marrow
chr1	117953041	117953490	bone.marrow
chr1	118033257	118033552	bone.marrow
chr1	118099968	118100191	bone.marrow
chr1	118117133	118117542	bone.marrow
chr1	118139527	118140094	bone.marrow
chr1	118253846	118254054	bone.marrow
chr1	118766287	118766472	bone.marrow
chr1	118825402	118826067	bone.marrow
chr1	118833810	118834149	bone.marrow
chr1	118847407	118847621	bone.marrow
chr1	118882944	118883154	bone.marrow
chr1	118960740	118961177	bone.marrow
chr1	119052174	119052705	bone.marrow
chr1	119060924	119061194	bone.marrow
chr1	119123635	119124110	bone.marrow
chr1	119161443	119161774	bone.marrow
chr1	119311874	119312185	bone.marrow
chr1	119322414	119322755	bone.marrow
chr1	119515612	119516267	bone.marrow
chr1	119529119	119529390	bone.marrow
chr1	121216732	121216948	bone.marrow
chr1	121344072	121344396	bone.marrow
chr1	121596176	121596455	bone.marrow
chr1	121597184	121597576	bone.marrow
chr1	121605247	121605561	bone.marrow
chr1	121696431	121696655	bone.marrow
chr1	122034946	122035413	bone.marrow
chr10	116834	117234	bone.marrow
chr10	136061	136423	bone.marrow
chr10	203400	203903	bone.marrow
chr10	213239	213740	bone.marrow
chr10	221471	222039	bone.marrow
chr10	228697	229059	bone.marrow
chr10	266371	267393	bone.marrow
chr10	300741	301074	bone.marrow
chr10	307203	307898	bone.marrow
chr10	326968	328138	bone.marrow
chr10	362375	363055	bone.marrow
chr10	405799	406242	bone.marrow
chr10	425486	426046	bone.marrow
chr10	437281	437587	bone.marrow
chr10	439019	439724	bone.marrow
chr10	446810	447149	bone.marrow
chr10	448216	448934	bone.marrow
chr10	472035	472512	bone.marrow
chr10	476627	477074	bone.marrow
chr10	479071	479414	bone.marrow
chr10	506209	506423	bone.marrow
chr10	532282	532460	bone.marrow
chr10	544711	545507	bone.marrow
chr10	579902	580315	bone.marrow
chr10	594134	594338	bone.marrow
chr10	610942	611808	bone.marrow
chr10	620435	620948	bone.marrow
chr10	635074	635818	bone.marrow
chr10	660421	661222	bone.marrow
chr10	700367	701432	bone.marrow
chr10	719516	720520	bone.marrow
chr10	737755	738160	bone.marrow
chr10	794068	794304	bone.marrow
chr10	809884	810235	bone.marrow
chr10	810622	810826	bone.marrow
chr10	868547	869656	bone.marrow
chr10	876643	877411	bone.marrow
chr10	908990	909701	bone.marrow
chr10	948537	949642	bone.marrow
chr10	975573	976237	bone.marrow
chr10	1035180	1035584	bone.marrow
chr10	1207440	1207588	bone.marrow
chr10	1218173	1218579	bone.marrow
chr10	1245927	1247117	bone.marrow
chr10	1259141	1259452	bone.marrow
chr10	1269752	1269933	bone.marrow
chr10	1357671	1358005	bone.marrow
chr10	1543226	1543508	bone.marrow
chr10	1543919	1544206	bone.marrow
chr10	1550541	1550759	bone.marrow
chr10	1588551	1589172	bone.marrow
chr10	1610875	1611775	bone.marrow
chr10	1612704	1612904	bone.marrow
chr10	1634099	1634560	bone.marrow
chr10	1668462	1668846	bone.marrow
chr10	1756778	1757371	bone.marrow
chr10	1809678	1810086	bone.marrow
chr10	1815613	1816203	bone.marrow
chr10	1898642	1899194	bone.marrow
chr10	1938696	1939069	bone.marrow
chr10	1960891	1961204	bone.marrow
chr10	1978761	1979191	bone.marrow
chr10	2040288	2040406	bone.marrow
chr10	3268494	3268867	bone.marrow
chr10	3278737	3279014	bone.marrow
chr10	3286745	3286953	bone.marrow
chr10	3325443	3325639	bone.marrow
chr10	3334605	3335053	bone.marrow
chr10	3336212	3336623	bone.marrow
chr10	3372332	3372523	bone.marrow
chr10	5447623	5447870	bone.marrow
chr10	5468848	5469264	bone.marrow
chr10	5510458	5510852	bone.marrow
chr10	5511376	5511752	bone.marrow
chr10	5669622	5670623	bone.marrow
chr10	5783361	5783710	bone.marrow
chr10	5981185	5981673	bone.marrow
chr10	6002031	6002274	bone.marrow
chr10	6029382	6029646	bone.marrow
chr10	6055852	6056088	bone.marrow
chr10	6070698	6070933	bone.marrow
chr10	6071926	6072473	bone.marrow
chr10	6997937	6998743	bone.marrow
chr10	7026860	7027252	bone.marrow
chr10	7121362	7122007	bone.marrow
chr10	7160615	7160788	bone.marrow
chr10	7245695	7245987	bone.marrow
chr10	7267707	7268238	bone.marrow
chr10	7279852	7280310	bone.marrow
chr10	7281988	7282349	bone.marrow
chr10	7291736	7292022	bone.marrow
chr10	7293911	7294104	bone.marrow
chr10	7403142	7403542	bone.marrow
chr10	7778729	7778980	bone.marrow
chr10	7920267	7920612	bone.marrow
chr10	8136969	8137169	bone.marrow
chr10	8400876	8401114	bone.marrow
chr10	8415651	8415845	bone.marrow
chr10	8607244	8607606	bone.marrow
chr10	8638799	8639285	bone.marrow
chr10	8650585	8650867	bone.marrow
chr10	8670787	8671129	bone.marrow
chr10	8685533	8685801	bone.marrow
chr10	8718502	8718699	bone.marrow
chr10	8722741	8722995	bone.marrow
chr10	8732837	8733083	bone.marrow
chr10	8765733	8766456	bone.marrow
chr10	8792947	8793300	bone.marrow
chr10	8811383	8811667	bone.marrow
chr10	8958795	8959162	bone.marrow
chr10	9640208	9641018	bone.marrow
chr10	9980559	9981234	bone.marrow
chr10	10027177	10027380	bone.marrow
chr10	10537555	10537801	bone.marrow
chr10	10552713	10553139	bone.marrow
chr10	10583139	10583751	bone.marrow
chr10	10589073	10589330	bone.marrow
chr10	10610571	10611057	bone.marrow
chr10	10661406	10661844	bone.marrow
chr10	10681782	10682151	bone.marrow
chr10	10754595	10754838	bone.marrow
chr10	10766967	10767392	bone.marrow
chr10	10838658	10839199	bone.marrow
chr10	10891431	10891649	bone.marrow
chr10	10891886	10892162	bone.marrow
chr10	10921507	10921985	bone.marrow
chr10	10934391	10934945	bone.marrow
chr10	10936014	10936388	bone.marrow
chr10	11188891	11189122	bone.marrow
chr10	11301149	11301372	bone.marrow
chr10	11312969	11313307	bone.marrow
chr10	11346253	11346683	bone.marrow
chr10	11351820	11352202	bone.marrow
chr10	11363851	11364381	bone.marrow
chr10	11445659	11445894	bone.marrow
chr10	11559991	11560424	bone.marrow
chr10	11673551	11673822	bone.marrow
chr10	11783261	11783528	bone.marrow
chr10	11822470	11822614	bone.marrow
chr10	11894271	11894363	bone.marrow
chr10	11904355	11904723	bone.marrow
chr10	12058696	12058953	bone.marrow
chr10	12172494	12173038	bone.marrow
chr10	12621141	12621397	bone.marrow
chr10	12801791	12802466	bone.marrow
chr10	12818105	12818710	bone.marrow
chr10	13216538	13217274	bone.marrow
chr10	13232936	13233540	bone.marrow
chr10	13285332	13285625	bone.marrow
chr10	13288124	13288699	bone.marrow
chr10	13336844	13337216	bone.marrow
chr10	13357134	13357623	bone.marrow
chr10	15360894	15361561	bone.marrow
chr10	15945678	15945875	bone.marrow
chr10	15951778	15952180	bone.marrow
chr10	15958865	15959451	bone.marrow
chr10	15992206	15992676	bone.marrow
chr10	16301631	16301807	bone.marrow
chr10	16691204	16691943	bone.marrow
chr10	16732700	16733338	bone.marrow
chr10	16788202	16788611	bone.marrow
chr10	16801774	16802344	bone.marrow
chr10	16822184	16822556	bone.marrow
chr10	16929545	16929858	bone.marrow
chr10	16930195	16930570	bone.marrow
chr10	16939686	16940019	bone.marrow
chr10	17006522	17007145	bone.marrow
chr10	17050612	17050840	bone.marrow
chr10	17220269	17220538	bone.marrow
chr10	17261797	17262173	bone.marrow
chr10	17263013	17263362	bone.marrow
chr10	17269175	17269487	bone.marrow
chr10	17293651	17294203	bone.marrow
chr10	17343660	17343939	bone.marrow
chr10	19532015	19532263	bone.marrow
chr10	19747293	19747506	bone.marrow
chr10	19859273	19859806	bone.marrow
chr10	19883906	19884263	bone.marrow
chr10	19909656	19909804	bone.marrow
chr10	19928263	19928908	bone.marrow
chr10	20065664	20065835	bone.marrow
chr10	20092693	20092886	bone.marrow
chr10	20099032	20099281	bone.marrow
chr10	20837134	20837304	bone.marrow
chr10	20846022	20846370	bone.marrow
chr10	20849218	20849708	bone.marrow
chr10	20896176	20896411	bone.marrow
chr10	21130600	21131082	bone.marrow
chr10	21139308	21139470	bone.marrow
chr10	21440018	21440327	bone.marrow
chr10	21484445	21484723	bone.marrow
chr10	21545246	21545868	bone.marrow
chr10	21613554	21613978	bone.marrow
chr10	21635962	21636223	bone.marrow
chr10	21703649	21704327	bone.marrow
chr10	22001045	22001281	bone.marrow
chr10	22304735	22304972	bone.marrow
chr10	22351957	22352091	bone.marrow
chr10	22390763	22391249	bone.marrow
chr10	22404401	22404758	bone.marrow
chr10	22409029	22409272	bone.marrow
chr10	22455885	22456406	bone.marrow
chr10	22494868	22495167	bone.marrow
chr10	22511562	22512023	bone.marrow
chr10	22533185	22533380	bone.marrow
chr10	22580247	22580447	bone.marrow
chr10	22606817	22607234	bone.marrow
chr10	22640377	22640691	bone.marrow
chr10	22658591	22659249	bone.marrow
chr10	22719358	22719563	bone.marrow
chr10	22811572	22811783	bone.marrow
chr10	22820989	22821546	bone.marrow
chr10	22852856	22853647	bone.marrow
chr10	22882492	22882940	bone.marrow
chr10	23009800	23009923	bone.marrow
chr10	23034863	23035233	bone.marrow
chr10	23058393	23058702	bone.marrow
chr10	23146901	23147108	bone.marrow
chr10	23283580	23284083	bone.marrow
chr10	23296326	23297079	bone.marrow
chr10	23304112	23304438	bone.marrow
chr10	23413128	23413602	bone.marrow
chr10	23503436	23503941	bone.marrow
chr10	23513403	23514098	bone.marrow
chr10	23532671	23532935	bone.marrow
chr10	23622871	23623188	bone.marrow
chr10	23661281	23661850	bone.marrow
chr10	23662260	23662363	bone.marrow
chr10	23696768	23697173	bone.marrow
chr10	23716908	23717107	bone.marrow
chr10	23728480	23728997	bone.marrow
chr10	23798249	23799094	bone.marrow
chr10	23817527	23817846	bone.marrow
chr10	23818273	23818705	bone.marrow
chr10	23839932	23840259	bone.marrow
chr10	23867999	23868560	bone.marrow
chr10	23878247	23878566	bone.marrow
chr10	23944541	23944869	bone.marrow
chr10	23953357	23953999	bone.marrow
chr10	24021521	24021981	bone.marrow
chr10	24026960	24027324	bone.marrow
chr10	24156483	24156673	bone.marrow
chr10	24157111	24157725	bone.marrow
chr10	24169948	24170193	bone.marrow
chr10	24218822	24219080	bone.marrow
chr10	24234788	24235128	bone.marrow
chr10	24251908	24252228	bone.marrow
chr10	24279789	24280502	bone.marrow
chr10	24379324	24380340	bone.marrow
chr10	24416994	24417455	bone.marrow
chr10	24519751	24519970	bone.marrow
chr10	24547183	24547607	bone.marrow
chr10	24560609	24561415	bone.marrow
chr10	24697758	24698170	bone.marrow
chr10	24705126	24705858	bone.marrow
chr10	24719436	24719869	bone.marrow
chr10	24720106	24720331	bone.marrow
chr10	24739843	24740214	bone.marrow
chr10	24803115	24803371	bone.marrow
chr10	24831653	24832239	bone.marrow
chr10	24871391	24871643	bone.marrow
chr10	24943613	24943906	bone.marrow
chr10	24964132	24964535	bone.marrow
chr10	24976395	24976780	bone.marrow
chr10	25040187	25040474	bone.marrow
chr10	25094225	25095040	bone.marrow
chr10	25518334	25518669	bone.marrow
chr10	25530372	25531685	bone.marrow
chr10	25548429	25548658	bone.marrow
chr10	25632003	25632287	bone.marrow
chr10	25657374	25657764	bone.marrow
chr10	25738664	25739297	bone.marrow
chr10	25881965	25882511	bone.marrow
chr10	25916824	25917240	bone.marrow
chr10	26023590	26023806	bone.marrow
chr10	26055456	26056590	bone.marrow
chr10	26100314	26100968	bone.marrow
chr10	26103290	26103900	bone.marrow
chr10	26118605	26119104	bone.marrow
chr10	26134421	26134947	bone.marrow
chr10	26269860	26270096	bone.marrow
chr10	26281912	26282777	bone.marrow
chr10	26423413	26423963	bone.marrow
chr10	26480201	26480319	bone.marrow
chr10	26485964	26486374	bone.marrow
chr10	26498768	26499296	bone.marrow
chr10	26518551	26519023	bone.marrow
chr10	26614067	26614392	bone.marrow
chr10	26720667	26720889	bone.marrow
chr10	26737822	26738033	bone.marrow
chr10	26758210	26758494	bone.marrow
chr10	26784683	26785648	bone.marrow
chr10	26793743	26794726	bone.marrow
chr10	26819397	26819715	bone.marrow
chr10	26841829	26842305	bone.marrow
chr10	26885414	26885669	bone.marrow
chr10	26926321	26926699	bone.marrow
chr10	26935198	26935392	bone.marrow
chr10	26935624	26936299	bone.marrow
chr10	26951924	26952725	bone.marrow
chr10	26972200	26972646	bone.marrow
chr10	26991241	26991857	bone.marrow
chr10	27035537	27035733	bone.marrow
chr10	27084343	27084678	bone.marrow
chr10	27268565	27268955	bone.marrow
chr10	27336845	27337711	bone.marrow
chr10	27566796	27567153	bone.marrow
chr10	27600341	27600778	bone.marrow
chr10	27615043	27615422	bone.marrow
chr10	27688234	27688679	bone.marrow
chr10	27890536	27891194	bone.marrow
chr10	27907913	27908251	bone.marrow
chr10	27922364	27922613	bone.marrow
chr10	27947332	27947970	bone.marrow
chr10	27959477	27959648	bone.marrow
chr10	28030563	28030913	bone.marrow
chr10	28037166	28037423	bone.marrow
chr10	28219828	28220065	bone.marrow
chr10	28322315	28322683	bone.marrow
chr10	28524259	28524579	bone.marrow
chr10	28544807	28545368	bone.marrow
chr10	28600938	28601157	bone.marrow
chr10	28751733	28751971	bone.marrow
chr10	28756369	28756694	bone.marrow
chr10	28764748	28765191	bone.marrow
chr10	28797214	28797626	bone.marrow
chr10	28815702	28816007	bone.marrow
chr10	28822197	28823040	bone.marrow
chr10	28857101	28857501	bone.marrow
chr10	29876379	29876650	bone.marrow
chr10	29892769	29893079	bone.marrow
chr10	30100563	30100798	bone.marrow
chr10	30474410	30474565	bone.marrow
chr10	30503781	30504274	bone.marrow
chr10	30514492	30514710	bone.marrow
chr10	30948824	30949296	bone.marrow
chr10	31010535	31010946	bone.marrow
chr10	31071680	31072077	bone.marrow
chr10	31146435	31146980	bone.marrow
chr10	31478464	31479049	bone.marrow
chr10	31680492	31681197	bone.marrow
chr10	31785537	31786065	bone.marrow
chr10	31811591	31811953	bone.marrow
chr10	31863772	31864487	bone.marrow
chr10	31982601	31983396	bone.marrow
chr10	32132761	32132985	bone.marrow
chr10	32234736	32234988	bone.marrow
chr10	32279514	32279788	bone.marrow
chr10	32309020	32310025	bone.marrow
chr10	32356048	32356529	bone.marrow
chr10	32389126	32389515	bone.marrow
chr10	32390144	32390328	bone.marrow
chr10	32509986	32510276	bone.marrow
chr10	33191837	33192443	bone.marrow
chr10	33299593	33300423	bone.marrow
chr10	33310371	33310833	bone.marrow
chr10	33568029	33568387	bone.marrow
chr10	33764508	33764727	bone.marrow
chr10	33804561	33804844	bone.marrow
chr10	33810982	33811321	bone.marrow
chr10	33957266	33957837	bone.marrow
chr10	33968446	33969860	bone.marrow
chr10	34021373	34021604	bone.marrow
chr10	34246826	34247107	bone.marrow
chr10	34555859	34556119	bone.marrow
chr10	34655312	34655723	bone.marrow
chr10	34814942	34815349	bone.marrow
chr10	34863368	34863627	bone.marrow
chr10	34985334	34986033	bone.marrow
chr10	35085837	35086129	bone.marrow
chr10	35180999	35181606	bone.marrow
chr10	35187844	35188196	bone.marrow
chr10	35198915	35199137	bone.marrow
chr10	35227484	35227900	bone.marrow
chr10	35255209	35255847	bone.marrow
chr10	35285560	35286227	bone.marrow
chr10	35339093	35339569	bone.marrow
chr10	35417241	35417839	bone.marrow
chr10	35431323	35431778	bone.marrow
chr10	35431975	35432046	bone.marrow
chr10	35468818	35469014	bone.marrow
chr10	35503968	35504393	bone.marrow
chr10	35601786	35602024	bone.marrow
chr10	37138516	37138923	bone.marrow
chr10	37302149	37302378	bone.marrow
chr10	37314719	37315088	bone.marrow
chr10	37316488	37316828	bone.marrow
chr10	37378166	37378783	bone.marrow
chr10	37517026	37517282	bone.marrow
chr10	37681829	37682260	bone.marrow
chr10	37693885	37694318	bone.marrow
chr10	37732157	37732471	bone.marrow
chr10	37837558	37837958	bone.marrow
chr10	37870576	37870889	bone.marrow
chr10	38029777	38030007	bone.marrow
chr10	38043281	38043595	bone.marrow
chr10	38089660	38090287	bone.marrow
chr10	38263782	38263983	bone.marrow
chr10	38369660	38370212	bone.marrow
chr10	38918560	38919090	bone.marrow
chr10	40314165	40315305	bone.marrow
chr10	40588467	40588998	bone.marrow
chr10	40596338	40596518	bone.marrow
chr10	40605625	40605963	bone.marrow
chr10	40642335	40642749	bone.marrow
chr10	40652992	40653462	bone.marrow
chr10	40679561	40679955	bone.marrow
chr10	40725055	40725300	bone.marrow
chr10	40782861	40783137	bone.marrow
chr10	40897718	40898256	bone.marrow
chr10	40911343	40911383	bone.marrow
chr10	40926394	40926623	bone.marrow
chr10	40963056	40963687	bone.marrow
chr10	40975845	40976024	bone.marrow
chr10	41003551	41003778	bone.marrow
chr10	41032892	41033620	bone.marrow
chr10	41062664	41062891	bone.marrow
chr10	41063311	41063552	bone.marrow
chr10	41152394	41152632	bone.marrow
chr10	41239864	41240084	bone.marrow
chr10	41385902	41386237	bone.marrow
chr10	41423083	41423302	bone.marrow
chr10	41462990	41463238	bone.marrow
chr10	41477835	41478035	bone.marrow
chr10	41554946	41555282	bone.marrow
chr10	41640245	41640630	bone.marrow
chr10	41643387	41643714	bone.marrow
chr10	41667067	41667299	bone.marrow
chr10	41667526	41668090	bone.marrow
chr10	41677954	41678572	bone.marrow
chr10	41718466	41719253	bone.marrow
chr10	41841848	41842668	bone.marrow
chr10	42115998	42116261	bone.marrow
chr10	42223454	42224381	bone.marrow
chr10	42378658	42378883	bone.marrow
chr10	42507829	42508061	bone.marrow
chr10	42545819	42545937	bone.marrow
chr10	42779871	42779959	bone.marrow
chr10	42780262	42780870	bone.marrow
chr10	42896160	42896343	bone.marrow
chr10	42896906	42897191	bone.marrow
chr10	43080916	43081273	bone.marrow
chr10	43083597	43083775	bone.marrow
chr10	43125450	43125694	bone.marrow
chr10	43149847	43150340	bone.marrow
chr10	43238333	43238641	bone.marrow
chr10	43239602	43239818	bone.marrow
chr10	43342394	43344022	bone.marrow
chr10	43404819	43405051	bone.marrow
chr10	43419101	43419316	bone.marrow
chr10	43449247	43449471	bone.marrow
chr10	43512906	43513611	bone.marrow
chr10	43539179	43539651	bone.marrow
chr10	43555896	43556800	bone.marrow
chr10	43910607	43910801	bone.marrow
chr10	44001136	44001368	bone.marrow
chr10	44072648	44073602	bone.marrow
chr10	44154697	44155014	bone.marrow
chr10	44202175	44202633	bone.marrow
chr10	44221437	44221844	bone.marrow
chr10	44507965	44508223	bone.marrow
chr10	44599938	44601057	bone.marrow
chr10	44687834	44688196	bone.marrow
chr10	44715917	44716164	bone.marrow
chr10	44964257	44965508	bone.marrow
chr10	44981295	44981859	bone.marrow
chr10	45027654	45027891	bone.marrow
chr10	45087680	45087928	bone.marrow
chr10	45098623	45098772	bone.marrow
chr10	45117462	45117924	bone.marrow
chr10	45154251	45154894	bone.marrow
chr10	45197045	45197511	bone.marrow
chr10	45215545	45216108	bone.marrow
chr10	45315823	45316363	bone.marrow
chr10	45370451	45370693	bone.marrow
chr10	45392361	45392554	bone.marrow
chr10	45398945	45399537	bone.marrow
chr10	45412106	45412521	bone.marrow
chr10	45566300	45566578	bone.marrow
chr10	45569211	45569454	bone.marrow
chr10	45607156	45607773	bone.marrow
chr10	45633466	45633718	bone.marrow
chr10	45655151	45655499	bone.marrow
chr10	45706929	45707259	bone.marrow
chr10	45713533	45713745	bone.marrow
chr10	45722107	45722485	bone.marrow
chr10	45722975	45723221	bone.marrow
chr10	45728933	45729309	bone.marrow
chr10	45734970	45735368	bone.marrow
chr10	45751224	45752235	bone.marrow
chr10	45766850	45767094	bone.marrow
chr10	45816282	45816517	bone.marrow
chr10	45820950	45821402	bone.marrow
chr10	45848811	45848950	bone.marrow
chr10	45966613	45966840	bone.marrow
chr10	46084074	46084805	bone.marrow
chr10	46113431	46113719	bone.marrow
chr10	46438108	46438912	bone.marrow
chr10	46507835	46508184	bone.marrow
chr10	46511042	46511487	bone.marrow
chr10	46588716	46589434	bone.marrow
chr10	46792230	46793082	bone.marrow
chr10	46801897	46802036	bone.marrow
chr10	47106036	47106443	bone.marrow
chr10	47938804	47939199	bone.marrow
chr10	47963016	47963318	bone.marrow
chr10	47968597	47969029	bone.marrow
chr10	48568871	48569192	bone.marrow
chr10	48707051	48707189	bone.marrow
chr10	48741336	48742180	bone.marrow
chr10	48766483	48766794	bone.marrow
chr10	48839784	48840321	bone.marrow
chr10	48914937	48915349	bone.marrow
chr10	48960409	48960652	bone.marrow
chr10	48965335	48965623	bone.marrow
chr10	49143677	49144132	bone.marrow
chr10	49154554	49154844	bone.marrow
chr10	49167309	49167527	bone.marrow
chr10	49181824	49182045	bone.marrow
chr10	49231890	49232256	bone.marrow
chr10	49314216	49314984	bone.marrow
chr10	49393760	49394098	bone.marrow
chr10	49425910	49426113	bone.marrow
chr10	49434682	49434898	bone.marrow
chr10	49500916	49501295	bone.marrow
chr10	49517183	49517592	bone.marrow
chr10	49798116	49798416	bone.marrow
chr10	49926309	49926847	bone.marrow
chr10	50078859	50079095	bone.marrow
chr10	50083010	50083319	bone.marrow
chr10	50120230	50120454	bone.marrow
chr10	50131307	50131357	bone.marrow
chr10	50150895	50151096	bone.marrow
chr10	50192730	50192963	bone.marrow
chr10	50213836	50214150	bone.marrow
chr10	50217993	50218206	bone.marrow
chr10	50225357	50225939	bone.marrow
chr10	50235844	50236223	bone.marrow
chr10	50349963	50350539	bone.marrow
chr10	50720049	50720310	bone.marrow
chr10	52174495	52174532	bone.marrow
chr10	54752114	54752338	bone.marrow
chr10	54790395	54791136	bone.marrow
chr10	54815263	54816255	bone.marrow
chr10	54847243	54847492	bone.marrow
chr10	54861552	54861988	bone.marrow
chr10	54978888	54979314	bone.marrow
chr10	55030100	55030205	bone.marrow
chr10	55056663	55056878	bone.marrow
chr10	55082152	55082765	bone.marrow
chr10	55246890	55247163	bone.marrow
chr10	55476981	55477490	bone.marrow
chr10	55576016	55576230	bone.marrow
chr10	55610481	55611023	bone.marrow
chr10	55955123	55955534	bone.marrow
chr10	56062331	56062395	bone.marrow
chr10	56073126	56073724	bone.marrow
chr10	56132243	56133347	bone.marrow
chr10	56157626	56157977	bone.marrow
chr10	56164018	56164791	bone.marrow
chr10	56301432	56302126	bone.marrow
chr10	56373665	56374488	bone.marrow
chr10	56425075	56425344	bone.marrow
chr10	56467966	56468697	bone.marrow
chr10	56520576	56521170	bone.marrow
chr10	56608324	56608650	bone.marrow
chr10	56621055	56621234	bone.marrow
chr10	58191285	58191578	bone.marrow
chr10	58327599	58327866	bone.marrow
chr10	58414536	58414906	bone.marrow
chr10	58426677	58427007	bone.marrow
chr10	58431826	58432266	bone.marrow
chr10	58520831	58521060	bone.marrow
chr10	58537910	58538180	bone.marrow
chr10	58631592	58632305	bone.marrow
chr10	58891286	58891653	bone.marrow
chr10	59031171	59031524	bone.marrow
chr10	59039369	59039592	bone.marrow
chr10	59209182	59209399	bone.marrow
chr10	59350217	59350448	bone.marrow
chr10	60219107	60219415	bone.marrow
chr10	60495025	60495193	bone.marrow
chr10	60559758	60560467	bone.marrow
chr10	60564886	60565232	bone.marrow
chr10	60575849	60576049	bone.marrow
chr10	60614782	60614874	bone.marrow
chr10	60626830	60627033	bone.marrow
chr10	60633488	60633801	bone.marrow
chr10	60643188	60643385	bone.marrow
chr10	60666319	60666589	bone.marrow
chr10	60690819	60691444	bone.marrow
chr10	60879010	60879388	bone.marrow
chr10	60924107	60924185	bone.marrow
chr10	60971421	60971649	bone.marrow
chr10	60990202	60990645	bone.marrow
chr10	61027147	61027286	bone.marrow
chr10	61104526	61104984	bone.marrow
chr10	61140203	61140465	bone.marrow
chr10	61241469	61241877	bone.marrow
chr10	61434017	61434291	bone.marrow
chr10	61510909	61511785	bone.marrow
chr10	61588791	61589633	bone.marrow
chr10	61704465	61704761	bone.marrow
chr10	61714751	61715200	bone.marrow
chr10	61725564	61725819	bone.marrow
chr10	61726054	61726938	bone.marrow
chr10	61736539	61736753	bone.marrow
chr10	61764279	61765097	bone.marrow
chr10	61785350	61786013	bone.marrow
chr10	61839551	61840177	bone.marrow
chr10	61873594	61874112	bone.marrow
chr10	61874343	61874587	bone.marrow
chr10	61886027	61886885	bone.marrow
chr10	61901978	61902175	bone.marrow
chr10	61983555	61983692	bone.marrow
chr10	62043112	62043406	bone.marrow
chr10	62057814	62057984	bone.marrow
chr10	62118507	62118763	bone.marrow
chr10	62120559	62120809	bone.marrow
chr10	62132495	62132776	bone.marrow
chr10	62160742	62160982	bone.marrow
chr10	62163986	62164271	bone.marrow
chr10	62171844	62172455	bone.marrow
chr10	62201624	62202047	bone.marrow
chr10	62208945	62209228	bone.marrow
chr10	62254541	62254917	bone.marrow
chr10	62255208	62255622	bone.marrow
chr10	62305351	62305653	bone.marrow
chr10	62316439	62316672	bone.marrow
chr10	62360791	62361466	bone.marrow
chr10	62454360	62454560	bone.marrow
chr10	62510847	62511496	bone.marrow
chr10	62573591	62573977	bone.marrow
chr10	62593028	62593570	bone.marrow
chr10	62656103	62656256	bone.marrow
chr10	62722845	62722887	bone.marrow
chr10	63316277	63316912	bone.marrow
chr10	63409094	63409533	bone.marrow
chr10	63475099	63475532	bone.marrow
chr10	63532010	63533036	bone.marrow
chr10	63700756	63701052	bone.marrow
chr10	63712472	63713339	bone.marrow
chr10	63751081	63751614	bone.marrow
chr10	63786705	63787278	bone.marrow
chr10	63830684	63830873	bone.marrow
chr10	63842305	63842695	bone.marrow
chr10	64003617	64003878	bone.marrow
chr10	64076171	64076401	bone.marrow
chr10	64097589	64098105	bone.marrow
chr10	64104030	64105066	bone.marrow
chr10	64174891	64175120	bone.marrow
chr10	64214959	64215283	bone.marrow
chr10	64223226	64223991	bone.marrow
chr10	64250594	64250914	bone.marrow
chr10	64308084	64308479	bone.marrow
chr10	64315845	64316464	bone.marrow
chr10	64372853	64373065	bone.marrow
chr10	64405380	64406017	bone.marrow
chr10	64482550	64483254	bone.marrow
chr10	64527830	64528864	bone.marrow
chr10	64537105	64537510	bone.marrow
chr10	64557243	64557906	bone.marrow
chr10	64590635	64591105	bone.marrow
chr10	64644723	64645231	bone.marrow
chr10	64695803	64696151	bone.marrow
chr10	64775600	64776189	bone.marrow
chr10	64808875	64809079	bone.marrow
chr10	64877918	64878365	bone.marrow
chr10	64888422	64888729	bone.marrow
chr10	64946606	64947147	bone.marrow
chr10	64954494	64954724	bone.marrow
chr10	65224103	65224396	bone.marrow
chr10	65289223	65289461	bone.marrow
chr10	65811152	65811464	bone.marrow
chr10	66334300	66334541	bone.marrow
chr10	66631212	66632069	bone.marrow
chr10	67230758	67231570	bone.marrow
chr10	67237184	67237535	bone.marrow
chr10	67303534	67303786	bone.marrow
chr10	67334637	67335129	bone.marrow
chr10	67370505	67370947	bone.marrow
chr10	67395360	67396192	bone.marrow
chr10	67400543	67400754	bone.marrow
chr10	67411627	67412209	bone.marrow
chr10	67430311	67430677	bone.marrow
chr10	67448801	67448977	bone.marrow
chr10	67454394	67454610	bone.marrow
chr10	67597214	67597779	bone.marrow
chr10	67610633	67610819	bone.marrow
chr10	67627578	67628067	bone.marrow
chr10	67634072	67634352	bone.marrow
chr10	67635182	67635423	bone.marrow
chr10	67785265	67785448	bone.marrow
chr10	67872484	67872735	bone.marrow
chr10	67993828	67994028	bone.marrow
chr10	68026944	68027140	bone.marrow
chr10	68161627	68161949	bone.marrow
chr10	68299963	68300177	bone.marrow
chr10	68336383	68336921	bone.marrow
chr10	68469140	68469526	bone.marrow
chr10	68531206	68531736	bone.marrow
chr10	68549742	68550331	bone.marrow
chr10	68561279	68561786	bone.marrow
chr10	68632360	68632750	bone.marrow
chr10	68648355	68648785	bone.marrow
chr10	68670098	68670539	bone.marrow
chr10	68686400	68686730	bone.marrow
chr10	68686919	68687232	bone.marrow
chr10	68692848	68693024	bone.marrow
chr10	68699144	68699532	bone.marrow
chr10	68700427	68700740	bone.marrow
chr10	68708848	68709219	bone.marrow
chr10	68731754	68732358	bone.marrow
chr10	68760615	68761351	bone.marrow
chr10	68798652	68799289	bone.marrow
chr10	68806190	68806882	bone.marrow
chr10	68836498	68837098	bone.marrow
chr10	68903405	68903798	bone.marrow
chr10	68963725	68964451	bone.marrow
chr10	68989870	68990063	bone.marrow
chr10	69098661	69098860	bone.marrow
chr10	69138680	69138901	bone.marrow
chr11	0	394	bone.marrow
chr11	122734	123268	bone.marrow
chr11	128500	129079	bone.marrow
chr11	197018	197964	bone.marrow
chr11	215555	215762	bone.marrow
chr11	371262	371372	bone.marrow
chr11	390479	391541	bone.marrow
chr11	401911	402206	bone.marrow
chr11	404434	405028	bone.marrow
chr11	414408	414964	bone.marrow
chr11	415894	416468	bone.marrow
chr11	430706	431599	bone.marrow
chr11	445295	445768	bone.marrow
chr11	477248	477583	bone.marrow
chr11	587521	587881	bone.marrow
chr11	930631	930829	bone.marrow
chr11	1042585	1042746	bone.marrow
chr11	1207797	1208229	bone.marrow
chr11	1243344	1243515	bone.marrow
chr11	1356406	1356518	bone.marrow
chr11	1357769	1358016	bone.marrow
chr11	1373126	1373330	bone.marrow
chr11	1396153	1396682	bone.marrow
chr11	1427584	1428639	bone.marrow
chr11	1646866	1647319	bone.marrow
chr11	1683842	1684158	bone.marrow
chr11	1694948	1695296	bone.marrow
chr11	1791247	1791994	bone.marrow
chr11	1833867	1834464	bone.marrow
chr11	1871731	1871950	bone.marrow
chr11	1946998	1947269	bone.marrow
chr11	1963746	1964511	bone.marrow
chr11	1998578	1999291	bone.marrow
chr11	2016258	2016783	bone.marrow
chr11	2031317	2031634	bone.marrow
chr11	2043846	2044105	bone.marrow
chr11	2050486	2051231	bone.marrow
chr11	2117700	2118345	bone.marrow
chr11	2127351	2127898	bone.marrow
chr11	2359545	2359552	bone.marrow
chr11	2553892	2554693	bone.marrow
chr11	2629239	2629522	bone.marrow
chr11	2660814	2661550	bone.marrow
chr11	2698441	2698859	bone.marrow
chr11	2843918	2844177	bone.marrow
chr11	2897777	2898297	bone.marrow
chr11	2962929	2963709	bone.marrow
chr11	2964211	2964473	bone.marrow
chr11	3323748	3324124	bone.marrow
chr11	3361460	3362175	bone.marrow
chr11	3373512	3374032	bone.marrow
chr11	3388707	3389218	bone.marrow
chr11	3389560	3389804	bone.marrow
chr11	3408842	3410531	bone.marrow
chr11	3513177	3513865	bone.marrow
chr11	3525888	3526458	bone.marrow
chr11	3537259	3537824	bone.marrow
chr11	4846208	4846214	bone.marrow
chr11	4917639	4918138	bone.marrow
chr11	5020174	5020576	bone.marrow
chr11	5053627	5054075	bone.marrow
chr11	5143791	5144096	bone.marrow
chr11	5158205	5158424	bone.marrow
chr11	5233843	5234270	bone.marrow
chr11	5271062	5271770	bone.marrow
chr11	5272572	5272757	bone.marrow
chr11	5330699	5331515	bone.marrow
chr11	5356309	5356870	bone.marrow
chr11	5364135	5364333	bone.marrow
chr11	5542150	5542827	bone.marrow
[truncated: 366,879+ more rows]

## Sheet: Stable_1b_LiverH3K27Ac
chr1	244811	251761	H3K27Ac
chr1	286844	289117	H3K27Ac
chr1	320395	322999	H3K27Ac
chr1	487354	488428	H3K27Ac
chr1	508445	513166	H3K27Ac
chr1	635870	636852	H3K27Ac
chr1	707383	708577	H3K27Ac
chr1	720643	723454	H3K27Ac
chr1	756704	770154	H3K27Ac
chr1	770123	776512	H3K27Ac
chr1	777577	780054	H3K27Ac
chr1	780066	781505	H3K27Ac
chr1	912331	913713	H3K27Ac
chr1	944646	948131	H3K27Ac
chr1	1029837	1032147	H3K27Ac
chr1	1091479	1094090	H3K27Ac
chr1	1114324	1117292	H3K27Ac
chr1	1330461	1331635	H3K27Ac
chr1	1342725	1343703	H3K27Ac
chr1	1348608	1350185	H3K27Ac
chr1	1372300	1375573	H3K27Ac
chr1	1397747	1399845	H3K27Ac
chr1	1399649	1406238	H3K27Ac
chr1	2783313	2786316	H3K27Ac
chr1	2789766	2791673	H3K27Ac
chr1	2837436	2839572	H3K27Ac
chr1	2848835	2851694	H3K27Ac
chr1	2851715	2856645	H3K27Ac
chr1	2861211	2862984	H3K27Ac
chr1	2862963	2864478	H3K27Ac
chr1	2869428	2871600	H3K27Ac
chr1	2953201	2955022	H3K27Ac
chr1	3050404	3054473	H3K27Ac
chr1	3060613	3062691	H3K27Ac
chr1	3063551	3064624	H3K27Ac
chr1	3177641	3179794	H3K27Ac
chr1	3272821	3278318	H3K27Ac
chr1	3278728	3282611	H3K27Ac
chr1	4140922	4143198	H3K27Ac
chr1	4178279	4183313	H3K27Ac
chr1	4265450	4268362	H3K27Ac
chr1	4285114	4287514	H3K27Ac
chr1	4299826	4300989	H3K27Ac
chr1	4300936	4305314	H3K27Ac
chr1	4426041	4428921	H3K27Ac
chr1	4506458	4508129	H3K27Ac
chr1	4515793	4517710	H3K27Ac
chr1	4607259	4609982	H3K27Ac
chr1	4618729	4623004	H3K27Ac
chr1	4640089	4642229	H3K27Ac
chr1	4697081	4703492	H3K27Ac
chr1	4710393	4711813	H3K27Ac
chr1	4718919	4720622	H3K27Ac
chr1	4721411	4729801	H3K27Ac
chr1	4728781	4734538	H3K27Ac
chr1	4741306	4745313	H3K27Ac
chr1	4757698	4759921	H3K27Ac
chr1	4759932	4770095	H3K27Ac
chr1	4770984	4772784	H3K27Ac
chr1	4798815	4801136	H3K27Ac
chr1	4812176	4814376	H3K27Ac
chr1	4867764	4870560	H3K27Ac
chr1	4894194	4895974	H3K27Ac
chr1	4896204	4898295	H3K27Ac
chr1	4899697	4902066	H3K27Ac
chr1	4905452	4912222	H3K27Ac
chr1	4913162	4914788	H3K27Ac
chr1	4922121	4924901	H3K27Ac
chr1	4926922	4933278	H3K27Ac
chr1	5002865	5005542	H3K27Ac
chr1	5017924	5019382	H3K27Ac
chr1	5019451	5023800	H3K27Ac
chr1	5068049	5088852	H3K27Ac
chr1	5094010	5098968	H3K27Ac
chr1	5099007	5102034	H3K27Ac
chr1	5106661	5111379	H3K27Ac
chr1	5113057	5120490	H3K27Ac
chr1	5120527	5133687	H3K27Ac
chr1	5133694	5135098	H3K27Ac
chr1	5137637	5139588	H3K27Ac
chr1	5140168	5146332	H3K27Ac
chr1	5172139	5175692	H3K27Ac
chr1	5180466	5182703	H3K27Ac
chr1	7508943	7511524	H3K27Ac
chr1	7718844	7721090	H3K27Ac
chr1	7721846	7725667	H3K27Ac
chr1	7727721	7729492	H3K27Ac
chr1	7791084	7794185	H3K27Ac
chr1	7800999	7804550	H3K27Ac
chr1	7997329	7999207	H3K27Ac
chr1	8002614	8006859	H3K27Ac
chr1	8020035	8023562	H3K27Ac
chr1	8039946	8041640	H3K27Ac
chr1	8044181	8047226	H3K27Ac
chr1	8092227	8095850	H3K27Ac
chr1	8101768	8103509	H3K27Ac
chr1	8112178	8114181	H3K27Ac
chr1	8114100	8115935	H3K27Ac
chr1	8117243	8118440	H3K27Ac
chr1	8179944	8181670	H3K27Ac
chr1	9394578	9396478	H3K27Ac
chr1	13578746	13581116	H3K27Ac
chr1	13635047	13637320	H3K27Ac
chr1	13637730	13640297	H3K27Ac
chr1	13659410	13661009	H3K27Ac
chr1	13672602	13683878	H3K27Ac
chr1	13684897	13688542	H3K27Ac
chr1	13689055	13691615	H3K27Ac
chr1	13692321	13694060	H3K27Ac
chr1	13731504	13732648	H3K27Ac
chr1	13732953	13734636	H3K27Ac
chr1	13802562	13806975	H3K27Ac
chr1	13822995	13828158	H3K27Ac
chr1	13838942	13841270	H3K27Ac
chr1	13848655	13850807	H3K27Ac
chr1	13862287	13865909	H3K27Ac
chr1	13870950	13876272	H3K27Ac
chr1	13883275	13885977	H3K27Ac
chr1	13887772	13890589	H3K27Ac
chr1	13890743	13892993	H3K27Ac
chr1	13945439	13949026	H3K27Ac
chr1	14055044	14057116	H3K27Ac
chr1	14059258	14061731	H3K27Ac
chr1	14092058	14095476	H3K27Ac
chr1	14097613	14101689	H3K27Ac
chr1	14152940	14161201	H3K27Ac
chr1	14162574	14166438	H3K27Ac
chr1	14192373	14196086	H3K27Ac
chr1	14196103	14199788	H3K27Ac
chr1	14210371	14212829	H3K27Ac
chr1	14232168	14233468	H3K27Ac
chr1	14233905	14236231	H3K27Ac
chr1	14389143	14393387	H3K27Ac
chr1	14394001	14396262	H3K27Ac
chr1	14398161	14399754	H3K27Ac
chr1	14400019	14401889	H3K27Ac
chr1	14405107	14408410	H3K27Ac
chr1	14407665	14411654	H3K27Ac
chr1	14413214	14416796	H3K27Ac
chr1	14417321	14418849	H3K27Ac
chr1	14438315	14445378	H3K27Ac
chr1	14447499	14448660	H3K27Ac
chr1	14448777	14455691	H3K27Ac
chr1	14456424	14459159	H3K27Ac
chr1	14459692	14462552	H3K27Ac
chr1	14466195	14467871	H3K27Ac
chr1	14548847	14551670	H3K27Ac
chr1	14554865	14556103	H3K27Ac
chr1	14617304	14619315	H3K27Ac
chr1	14682199	14686361	H3K27Ac
chr1	14736536	14738157	H3K27Ac
chr1	14811902	14813429	H3K27Ac
chr1	14914225	14915984	H3K27Ac
chr1	14939422	14941619	H3K27Ac
chr1	14948507	14950408	H3K27Ac
chr1	15005599	15007850	H3K27Ac
chr1	15053868	15060567	H3K27Ac
chr1	16166342	16168786	H3K27Ac
chr1	16173439	16177443	H3K27Ac
chr1	16458537	16460685	H3K27Ac
chr1	16470914	16473564	H3K27Ac
chr1	16490944	16492846	H3K27Ac
chr1	16541023	16542373	H3K27Ac
chr1	16868452	16872629	H3K27Ac
chr1	17033145	17037176	H3K27Ac
chr1	17046654	17051299	H3K27Ac
chr1	17411962	17413412	H3K27Ac
chr1	17417291	17418667	H3K27Ac
chr1	17561574	17564374	H3K27Ac
chr1	17588061	17602113	H3K27Ac
chr1	17604654	17607433	H3K27Ac
chr1	17614614	17629455	H3K27Ac
chr1	17630208	17632521	H3K27Ac
chr1	17636576	17639023	H3K27Ac
chr1	17642436	17644645	H3K27Ac
chr1	17644905	17647503	H3K27Ac
chr1	17651435	17654414	H3K27Ac
chr1	17748807	17751302	H3K27Ac
chr1	17755480	17758595	H3K27Ac
chr1	17871239	17881802	H3K27Ac
chr1	17882567	17887518	H3K27Ac
chr1	17889732	17898365	H3K27Ac
chr1	17899287	17901160	H3K27Ac
chr1	17924421	17926452	H3K27Ac
chr1	17940586	17942527	H3K27Ac
chr1	17963900	17967762	H3K27Ac
chr1	17967988	17969366	H3K27Ac
chr1	17987418	17993730	H3K27Ac
chr1	17994021	17995216	H3K27Ac
chr1	18105527	18108336	H3K27Ac
chr1	18126209	18132924	H3K27Ac
chr1	18152207	18154810	H3K27Ac
chr1	18156212	18163268	H3K27Ac
chr1	18173887	18176284	H3K27Ac
chr1	18176312	18188040	H3K27Ac
chr1	18190887	18197733	H3K27Ac
chr1	18198147	18202017	H3K27Ac
chr1	18204951	18207125	H3K27Ac
chr1	18207140	18212322	H3K27Ac
chr1	18215014	18217365	H3K27Ac
chr1	18225594	18226685	H3K27Ac
chr1	18227133	18230105	H3K27Ac
chr1	18248518	18256590	H3K27Ac
chr1	18256804	18259723	H3K27Ac
chr1	18259851	18263064	H3K27Ac
chr1	18278967	18280418	H3K27Ac
chr1	18317152	18322116	H3K27Ac
chr1	18474252	18486248	H3K27Ac
chr1	18486838	18494306	H3K27Ac
chr1	18494586	18502040	H3K27Ac
chr1	18613329	18615076	H3K27Ac
chr1	18622592	18625358	H3K27Ac
chr1	18730551	18733198	H3K27Ac
chr1	18804610	18806640	H3K27Ac
chr1	18825431	18828601	H3K27Ac
chr1	19157152	19159176	H3K27Ac
chr1	19170057	19173779	H3K27Ac
chr1	19310019	19311382	H3K27Ac
chr1	19824092	19828356	H3K27Ac
chr1	19844321	19848548	H3K27Ac
chr1	19862415	19875812	H3K27Ac
chr1	20059605	20063494	H3K27Ac
chr1	20134677	20137867	H3K27Ac
chr1	20167734	20170135	H3K27Ac
chr1	20220090	20224978	H3K27Ac
chr1	20304393	20305940	H3K27Ac
chr1	20323152	20327402	H3K27Ac
chr1	20639644	20640535	H3K27Ac
chr1	20702772	20705573	H3K27Ac
chr1	20710133	20712829	H3K27Ac
chr1	20733535	20736557	H3K27Ac
chr1	20744598	20749628	H3K27Ac
chr1	20790871	20792615	H3K27Ac
chr1	20921914	20924056	H3K27Ac
chr1	20977123	20978777	H3K27Ac
chr1	21121614	21124504	H3K27Ac
chr1	21134491	21137254	H3K27Ac
chr1	21179753	21182544	H3K27Ac
chr1	21200103	21201967	H3K27Ac
chr1	21219556	21220447	H3K27Ac
chr1	21221084	21223150	H3K27Ac
chr1	21236138	21238576	H3K27Ac
chr1	21240441	21242912	H3K27Ac
chr1	23929013	23931360	H3K27Ac
chr1	23970037	23972705	H3K27Ac
chr1	24058463	24060226	H3K27Ac
chr1	24498581	24500842	H3K27Ac
chr1	24614375	24618407	H3K27Ac
chr1	24637986	24640544	H3K27Ac
chr1	24644663	24646682	H3K27Ac
chr1	24664141	24666377	H3K27Ac
chr1	24668846	24670574	H3K27Ac
chr1	24732961	24735007	H3K27Ac
chr1	24776642	24784085	H3K27Ac
chr1	24817124	24818573	H3K27Ac
chr1	24867208	24869337	H3K27Ac
chr1	24917173	24918636	H3K27Ac
chr1	24924481	24925651	H3K27Ac
chr1	24926344	24928051	H3K27Ac
chr1	24932790	24935011	H3K27Ac
chr1	25017720	25022282	H3K27Ac
chr1	25030691	25032893	H3K27Ac
chr1	25137854	25139998	H3K27Ac
chr1	25161705	25163784	H3K27Ac
chr1	25185566	25189141	H3K27Ac
chr1	25211640	25214013	H3K27Ac
chr1	25430385	25433770	H3K27Ac
chr1	25498287	25501517	H3K27Ac
chr1	25507457	25509274	H3K27Ac
chr1	25598987	25600750	H3K27Ac
chr1	25601098	25609840	H3K27Ac
chr1	25705791	25712988	H3K27Ac
chr1	25721795	25727155	H3K27Ac
chr1	25821171	25822604	H3K27Ac
chr1	25834979	25837647	H3K27Ac
chr1	25938835	25941900	H3K27Ac
chr1	25952056	25953404	H3K27Ac
chr1	26064379	26066575	H3K27Ac
chr1	26115608	26117757	H3K27Ac
chr1	26119040	26120861	H3K27Ac
chr1	26123098	26125480	H3K27Ac
chr1	26144751	26147393	H3K27Ac
chr1	26173092	26175000	H3K27Ac
chr1	26227924	26229416	H3K27Ac
chr1	26234077	26237797	H3K27Ac
chr1	26241663	26245600	H3K27Ac
chr1	26264740	26267275	H3K27Ac
chr1	26495008	26496916	H3K27Ac
chr1	26508547	26510465	H3K27Ac
chr1	26530115	26533473	H3K27Ac
chr1	26897864	26900965	H3K27Ac
chr1	26971658	26973790	H3K27Ac
chr1	26992663	26994847	H3K27Ac
chr1	27085207	27091195	H3K27Ac
chr1	27091526	27096606	H3K27Ac
chr1	27194766	27197518	H3K27Ac
chr1	27324327	27328208	H3K27Ac
chr1	27348624	27354290	H3K27Ac
chr1	27490662	27492830	H3K27Ac
chr1	27539066	27543634	H3K27Ac
chr1	27553263	27555809	H3K27Ac
chr1	27648324	27653500	H3K27Ac
chr1	27663120	27665976	H3K27Ac
chr1	27665852	27670408	H3K27Ac
chr1	27677618	27685455	H3K27Ac
chr1	27687012	27696181	H3K27Ac
chr1	27698310	27700249	H3K27Ac
chr1	27790232	27792356	H3K27Ac
chr1	28089561	28091313	H3K27Ac
chr1	28197416	28200415	H3K27Ac
chr1	28479253	28480831	H3K27Ac
chr1	28654624	28658083	H3K27Ac
chr1	28668229	28670667	H3K27Ac
chr1	28844573	28845833	H3K27Ac
chr1	28880678	28883792	H3K27Ac
chr1	28922182	28923548	H3K27Ac
chr1	28969425	28971395	H3K27Ac
chr1	28996172	29004904	H3K27Ac
chr1	29011671	29014259	H3K27Ac
chr1	29023536	29026703	H3K27Ac
chr1	29064691	29066982	H3K27Ac
chr1	29076586	29077406	H3K27Ac
chr1	29100712	29103499	H3K27Ac
chr1	29147915	29150700	H3K27Ac
chr1	29197928	29202062	H3K27Ac
chr1	29218416	29221605	H3K27Ac
chr1	29279713	29286267	H3K27Ac
chr1	29304196	29308165	H3K27Ac
chr1	29336053	29338758	H3K27Ac
chr1	29499079	29501180	H3K27Ac
chr1	29667503	29670992	H3K27Ac
chr1	29672030	29675275	H3K27Ac
chr1	29691108	29694245	H3K27Ac
chr1	30103601	30105768	H3K27Ac
chr1	30111867	30121924	H3K27Ac
chr1	30135363	30138940	H3K27Ac
chr1	30141230	30142503	H3K27Ac
chr1	30154391	30157954	H3K27Ac
chr1	30245977	30250020	H3K27Ac
chr1	30251776	30254457	H3K27Ac
chr1	30364714	30367113	H3K27Ac
chr1	30388763	30391192	H3K27Ac
chr1	30424263	30426787	H3K27Ac
chr1	30432388	30439460	H3K27Ac
chr1	30481924	30483611	H3K27Ac
chr1	30667239	30668335	H3K27Ac
chr1	30693758	30695110	H3K27Ac
chr1	30715500	30718106	H3K27Ac
chr1	30813183	30815783	H3K27Ac
chr1	30815751	30818007	H3K27Ac
chr1	30823530	30825916	H3K27Ac
chr1	30826417	30828872	H3K27Ac
chr1	30847738	30854051	H3K27Ac
chr1	30854244	30857464	H3K27Ac
chr1	30860071	30862551	H3K27Ac
chr1	30869236	30873816	H3K27Ac
chr1	30875793	30877879	H3K27Ac
chr1	30888568	30890801	H3K27Ac
chr1	30898816	30903492	H3K27Ac
chr1	30974321	30975931	H3K27Ac
chr1	30976366	30977600	H3K27Ac
chr1	31037351	31040840	H3K27Ac
chr1	31042996	31045145	H3K27Ac
chr1	31058940	31061552	H3K27Ac
chr1	31254435	31256695	H3K27Ac
chr1	31332553	31334312	H3K27Ac
chr1	31518843	31528114	H3K27Ac
chr1	31578702	31580931	H3K27Ac
chr1	31612708	31616667	H3K27Ac
chr1	31709143	31710751	H3K27Ac
chr1	31759126	31762675	H3K27Ac
chr1	31777011	31778879	H3K27Ac
chr1	31791257	31793493	H3K27Ac
chr1	31850982	31852608	H3K27Ac
chr1	31852754	31855526	H3K27Ac
chr1	31880022	31881746	H3K27Ac
chr1	31914171	31916493	H3K27Ac
chr1	31989790	31992737	H3K27Ac
chr1	31995946	31998210	H3K27Ac
chr1	32024046	32025664	H3K27Ac
chr1	32040071	32044561	H3K27Ac
chr1	32045721	32047115	H3K27Ac
chr1	32067162	32069666	H3K27Ac
chr1	32542900	32544541	H3K27Ac
chr1	33214087	33219721	H3K27Ac
chr1	33829294	33831655	H3K27Ac
chr1	34039977	34042267	H3K27Ac
chr1	34461794	34463989	H3K27Ac
chr1	34539251	34542202	H3K27Ac
chr1	34549922	34552380	H3K27Ac
chr1	34557180	34563544	H3K27Ac
chr1	34642263	34646047	H3K27Ac
chr1	34801058	34801970	H3K27Ac
chr1	34891041	34893913	H3K27Ac
chr1	34931913	34934583	H3K27Ac
chr1	34992951	34995468	H3K27Ac
chr1	35025130	35026965	H3K27Ac
chr1	35045901	35047153	H3K27Ac
chr1	35085990	35090179	H3K27Ac
chr1	35219992	35222818	H3K27Ac
chr1	35359094	35361030	H3K27Ac
chr1	35558100	35560405	H3K27Ac
chr1	35609351	35612390	H3K27Ac
chr1	35664882	35667286	H3K27Ac
chr1	35726017	35729662	H3K27Ac
chr1	35738882	35742086	H3K27Ac
chr1	35753609	35759439	H3K27Ac
chr1	35759379	35763002	H3K27Ac
chr1	35777358	35779392	H3K27Ac
chr1	35803384	35805425	H3K27Ac
chr1	36023540	36025726	H3K27Ac
chr1	36158876	36161280	H3K27Ac
chr1	36815922	36818330	H3K27Ac
chr1	36818108	36821039	H3K27Ac
chr1	36823920	36826830	H3K27Ac
chr1	36964470	36965680	H3K27Ac
chr1	36966178	36967945	H3K27Ac
chr1	36969949	36971050	H3K27Ac
chr1	37023431	37026817	H3K27Ac
chr1	37035795	37037254	H3K27Ac
chr1	37054149	37056255	H3K27Ac
chr1	37072020	37073405	H3K27Ac
chr1	37076619	37078204	H3K27Ac
chr1	37094045	37097668	H3K27Ac
chr1	37100750	37102941	H3K27Ac
chr1	37169598	37171679	H3K27Ac
chr1	37547131	37549585	H3K27Ac
chr1	37696683	37698065	H3K27Ac
chr1	37749466	37754405	H3K27Ac
chr1	37758907	37761274	H3K27Ac
chr1	37771034	37774440	H3K27Ac
chr1	38268061	38270460	H3K27Ac
chr1	38270999	38272229	H3K27Ac
chr1	39144398	39145940	H3K27Ac
chr1	39279956	39283010	H3K27Ac
chr1	39283197	39288067	H3K27Ac
chr1	39293471	39296140	H3K27Ac
chr1	39299995	39303733	H3K27Ac
chr1	39306932	39309365	H3K27Ac
chr1	39382142	39386137	H3K27Ac
chr1	39386176	39388728	H3K27Ac
chr1	39410191	39412161	H3K27Ac
chr1	39451844	39454254	H3K27Ac
chr1	39632722	39635035	H3K27Ac
chr1	40124155	40125147	H3K27Ac
chr1	40125315	40127586	H3K27Ac
chr1	40154443	40158853	H3K27Ac
chr1	40340787	40343310	H3K27Ac
chr1	40349154	40350379	H3K27Ac
chr1	40421571	40423146	H3K27Ac
chr1	40474009	40476544	H3K27Ac
chr1	40490979	40492605	H3K27Ac
chr1	40492379	40495904	H3K27Ac
chr1	40589056	40590745	H3K27Ac
chr1	40590854	40592195	H3K27Ac
chr1	40669033	40670998	H3K27Ac
chr1	40710031	40711995	H3K27Ac
chr1	40717320	40718753	H3K27Ac
chr1	40726805	40729117	H3K27Ac
chr1	40786591	40788319	H3K27Ac
chr1	40817119	40821060	H3K27Ac
chr1	40824999	40827073	H3K27Ac
chr1	40840119	40842309	H3K27Ac
chr1	40865920	40867832	H3K27Ac
chr1	40875994	40879153	H3K27Ac
chr1	40881282	40882788	H3K27Ac
chr1	40883843	40886134	H3K27Ac
chr1	40888318	40893602	H3K27Ac
chr1	41072947	41075107	H3K27Ac
chr1	41275820	41279221	H3K27Ac
chr1	41435897	41438495	H3K27Ac
chr1	41450876	41453114	H3K27Ac
chr1	41453598	41456830	H3K27Ac
chr1	41461611	41468983	H3K27Ac
chr1	41478327	41486270	H3K27Ac
chr1	41491019	41492708	H3K27Ac
chr1	41493423	41495039	H3K27Ac
chr1	41522018	41528550	H3K27Ac
chr1	41528676	41530942	H3K27Ac
chr1	41614417	41616276	H3K27Ac
chr1	41685936	41689341	H3K27Ac
chr1	41740065	41741675	H3K27Ac
chr1	41742300	41744014	H3K27Ac
chr1	41792477	41794874	H3K27Ac
chr1	41798103	41801605	H3K27Ac
chr1	41858946	41860164	H3K27Ac
chr1	41868359	41880438	H3K27Ac
chr1	41884339	41886410	H3K27Ac
chr1	41896046	41902327	H3K27Ac
chr1	42401913	42406981	H3K27Ac
chr1	42434793	42437469	H3K27Ac
chr1	42444276	42447252	H3K27Ac
chr1	42450012	42451770	H3K27Ac
chr1	42544830	42546456	H3K27Ac
chr1	42603020	42606582	H3K27Ac
chr1	42606835	42609637	H3K27Ac
chr1	42884168	42888784	H3K27Ac
chr1	42911980	42912903	H3K27Ac
chr1	43148771	43150780	H3K27Ac
chr1	43165428	43168115	H3K27Ac
chr1	44141026	44142422	H3K27Ac
chr1	44312665	44316363	H3K27Ac
chr1	44321516	44326606	H3K27Ac
chr1	44349488	44353892	H3K27Ac
chr1	44359196	44360870	H3K27Ac
chr1	44368115	44369783	H3K27Ac
chr1	44438109	44441288	H3K27Ac
chr1	44462706	44465877	H3K27Ac
chr1	44554783	44556086	H3K27Ac
chr1	44556368	44558087	H3K27Ac
chr1	44617232	44619221	H3K27Ac
chr1	44667169	44670094	H3K27Ac
chr1	44693674	44696131	H3K27Ac
chr1	45027429	45029575	H3K27Ac
chr1	45069938	45071781	H3K27Ac
chr1	45095559	45107908	H3K27Ac
chr1	45157130	45158785	H3K27Ac
chr1	45220905	45223745	H3K27Ac
chr1	46163128	46164594	H3K27Ac
chr1	46187639	46189729	H3K27Ac
chr1	46215727	46217201	H3K27Ac
chr1	46244799	46246405	H3K27Ac
chr1	46258118	46259413	H3K27Ac
chr1	46280941	46284715	H3K27Ac
chr1	46297951	46301607	H3K27Ac
chr1	46309696	46319271	H3K27Ac
chr1	46368370	46371926	H3K27Ac
chr1	46372563	46374123	H3K27Ac
chr1	46606040	46608381	H3K27Ac
chr1	46608703	46609754	H3K27Ac
chr1	46859190	46860374	H3K27Ac
chr1	46899740	46902381	H3K27Ac
chr1	46941041	46944755	H3K27Ac
chr1	46982158	46983734	H3K27Ac
chr1	47086737	47089623	H3K27Ac
chr1	47231923	47234498	H3K27Ac
chr1	47253738	47255988	H3K27Ac
chr1	47256327	47258396	H3K27Ac
chr1	47342720	47344771	H3K27Ac
chr1	47345087	47346913	H3K27Ac
chr1	47398972	47404026	H3K27Ac
chr1	47482580	47483676	H3K27Ac
chr1	47483698	47488641	H3K27Ac
chr1	47503822	47507721	H3K27Ac
chr1	47510565	47514037	H3K27Ac
chr1	47523215	47527248	H3K27Ac
chr1	47556763	47558271	H3K27Ac
chr1	47667715	47670297	H3K27Ac
chr1	48064741	48066962	H3K27Ac
chr1	48149678	48156234	H3K27Ac
chr1	48156342	48157390	H3K27Ac
chr1	48172298	48173982	H3K27Ac
chr1	48174587	48176759	H3K27Ac
chr1	48205449	48206738	H3K27Ac
chr1	48209092	48210348	H3K27Ac
chr1	48254859	48258165	H3K27Ac
chr1	48348545	48350501	H3K27Ac
chr1	48436655	48441263	H3K27Ac
chr1	48953124	48956920	H3K27Ac
chr1	48959704	48963574	H3K27Ac
chr1	48974769	48978017	H3K27Ac
chr1	49004401	49010148	H3K27Ac
chr1	49010272	49016294	H3K27Ac
chr1	49036435	49040399	H3K27Ac
chr1	49155465	49157708	H3K27Ac
chr1	49160010	49163242	H3K27Ac
chr1	49174999	49176807	H3K27Ac
chr1	49187552	49189087	H3K27Ac
chr1	49202212	49206703	H3K27Ac
chr1	49206964	49208968	H3K27Ac
chr1	49216859	49218233	H3K27Ac
chr1	49250604	49253216	H3K27Ac
chr1	49254035	49257089	H3K27Ac
chr1	49267156	49272007	H3K27Ac
chr1	49279359	49281504	H3K27Ac
chr1	49347530	49349228	H3K27Ac
chr1	49406528	49410853	H3K27Ac
chr1	49411770	49414249	H3K27Ac
chr1	49419542	49422154	H3K27Ac
chr1	49424092	49427672	H3K27Ac
chr1	49432737	49435006	H3K27Ac
chr1	49473232	49476169	H3K27Ac
chr1	49498759	49499928	H3K27Ac
chr1	49520372	49540032	H3K27Ac
chr1	49590003	49592595	H3K27Ac
chr1	49701118	49707250	H3K27Ac
chr1	49835896	49837461	H3K27Ac
chr1	50142862	50147409	H3K27Ac
chr1	50147290	50150125	H3K27Ac
chr1	50187757	50189613	H3K27Ac
chr1	50771433	50773700	H3K27Ac
chr1	50874512	50876309	H3K27Ac
chr1	50915459	50918013	H3K27Ac
chr1	51089945	51091340	H3K27Ac
chr1	51200968	51202815	H3K27Ac
chr1	51609080	51611232	H3K27Ac
chr1	51667998	51671777	H3K27Ac
chr1	51702787	51705138	H3K27Ac
chr1	51731595	51733836	H3K27Ac
chr1	51750020	51751827	H3K27Ac
chr1	51774484	51776776	H3K27Ac
chr1	51778466	51781876	H3K27Ac
chr1	51788958	51791955	H3K27Ac
chr1	51797204	51799147	H3K27Ac
chr1	51799465	51800652	H3K27Ac
chr1	51801841	51809033	H3K27Ac
chr1	51969649	51972704	H3K27Ac
chr1	52154586	52156236	H3K27Ac
chr1	52318836	52321278	H3K27Ac
chr1	52322067	52333503	H3K27Ac
chr1	52364105	52365837	H3K27Ac
chr1	52419764	52425133	H3K27Ac
chr1	52442986	52444715	H3K27Ac
chr1	52450478	52461204	H3K27Ac
chr1	52462878	52464081	H3K27Ac
chr1	52503614	52505247	H3K27Ac
chr1	54292998	54295311	H3K27Ac
chr1	54295497	54296936	H3K27Ac
chr1	54335957	54343637	H3K27Ac
chr1	54347540	54350114	H3K27Ac
chr1	54353647	54354725	H3K27Ac
chr1	54357788	54361587	H3K27Ac
chr1	54366549	54370008	H3K27Ac
chr1	54371165	54416460	H3K27Ac
chr1	54522987	54525917	H3K27Ac
chr1	54660072	54663053	H3K27Ac
chr1	54700936	54703004	H3K27Ac
chr1	54705402	54707436	H3K27Ac
chr1	54819703	54820881	H3K27Ac
chr1	54821031	54822229	H3K27Ac
chr1	54829569	54832020	H3K27Ac
chr1	54839611	54842965	H3K27Ac
chr1	54974899	54977247	H3K27Ac
chr1	55008304	55012786	H3K27Ac
chr1	55090550	55095923	H3K27Ac
chr1	55098336	55100001	H3K27Ac
chr1	55101588	55105395	H3K27Ac
chr1	55222796	55225043	H3K27Ac
chr1	55315590	55317781	H3K27Ac
chr1	55318730	55320803	H3K27Ac
chr1	55322711	55325469	H3K27Ac
chr1	55328845	55331311	H3K27Ac
chr1	55335066	55339590	H3K27Ac
chr1	55340030	55344363	H3K27Ac
chr1	55361409	55363736	H3K27Ac
chr1	55374124	55376396	H3K27Ac
chr1	55389739	55391839	H3K27Ac
chr1	55396504	55397793	H3K27Ac
chr1	55398841	55399773	H3K27Ac
chr1	55411455	55418836	H3K27Ac
chr1	55425251	55427010	H3K27Ac
chr1	55472911	55475833	H3K27Ac
chr1	55482928	55484827	H3K27Ac
chr1	55488214	55490991	H3K27Ac
chr1	55499221	55502723	H3K27Ac
chr1	55508433	55512824	H3K27Ac
chr1	55608841	55611887	H3K27Ac
chr1	55927335	55929197	H3K27Ac
chr1	56734434	56735511	H3K27Ac
chr1	56740647	56741985	H3K27Ac
chr1	56745247	56748796	H3K27Ac
chr1	56788676	56790615	H3K27Ac
chr1	56827787	56830308	H3K27Ac
chr1	56893038	56896166	H3K27Ac
chr1	56918921	56920686	H3K27Ac
chr1	56985599	56988406	H3K27Ac
chr1	57106948	57108920	H3K27Ac
chr1	57111477	57113187	H3K27Ac
chr1	57287691	57289191	H3K27Ac
chr1	57311559	57315926	H3K27Ac
chr1	57316886	57319215	H3K27Ac
chr1	57763576	57767368	H3K27Ac
chr1	57769652	57773069	H3K27Ac
chr1	57815372	57816777	H3K27Ac
chr1	57827755	57830379	H3K27Ac
chr1	57850161	57851829	H3K27Ac
chr1	57866270	57868992	H3K27Ac
chr1	57892069	57893814	H3K27Ac
chr1	57895451	57897842	H3K27Ac
chr1	57904005	57906709	H3K27Ac
chr1	58612821	58615908	H3K27Ac
chr1	58632184	58634663	H3K27Ac
chr1	58641657	58642660	H3K27Ac
chr1	58819479	58821180	H3K27Ac
chr1	58821295	58823330	H3K27Ac
chr1	58858977	58863146	H3K27Ac
chr1	58866109	58868548	H3K27Ac
chr1	58943123	58944637	H3K27Ac
chr1	58962586	58964230	H3K27Ac
chr1	59011256	59012557	H3K27Ac
chr1	59071295	59072868	H3K27Ac
chr1	59128769	59130059	H3K27Ac
chr1	59130636	59134131	H3K27Ac
chr1	59211870	59213278	H3K27Ac
chr1	59225457	59228199	H3K27Ac
chr1	59231878	59241118	H3K27Ac
chr1	59243957	59245582	H3K27Ac
chr1	59247209	59249492	H3K27Ac
chr1	59255872	59259073	H3K27Ac
chr1	59259654	59261307	H3K27Ac
chr1	59261423	59263795	H3K27Ac
chr1	59267353	59273672	H3K27Ac
chr1	59274542	59277227	H3K27Ac
chr1	59277310	59281412	H3K27Ac
chr1	59426113	59428481	H3K27Ac
chr1	59487429	59489169	H3K27Ac
chr1	59518070	59522788	H3K27Ac
chr1	59574073	59575017	H3K27Ac
chr1	59578193	59580587	H3K27Ac
chr1	59594888	59597306	H3K27Ac
chr1	59597381	59601055	H3K27Ac
chr1	60872457	60875050	H3K27Ac
chr1	60931594	60932865	H3K27Ac
chr1	61774767	61776128	H3K27Ac
chr1	61780435	61782336	H3K27Ac
chr1	61820907	61823313	H3K27Ac
chr1	61843925	61845935	H3K27Ac
chr1	61925162	61927925	H3K27Ac
chr1	61935643	61938164	H3K27Ac
chr1	61943530	61944217	H3K27Ac
chr1	62059447	62061054	H3K27Ac
chr1	62069012	62070445	H3K27Ac
chr1	62615318	62617375	H3K27Ac
chr1	62625072	62628235	H3K27Ac
chr1	62629352	62632881	H3K27Ac
chr1	62633538	62637343	H3K27Ac
chr1	62707836	62709413	H3K27Ac
chr1	62716280	62718157	H3K27Ac
chr1	62738895	62742984	H3K27Ac
chr1	62758675	62762055	H3K27Ac
chr1	62794991	62797022	H3K27Ac
chr1	63346779	63348663	H3K27Ac
chr1	63438133	63439954	H3K27Ac
chr1	63444691	63446502	H3K27Ac
chr1	63456505	63460142	H3K27Ac
chr1	63526287	63528014	H3K27Ac
chr1	63946670	63948700	H3K27Ac
chr1	63959451	63960493	H3K27Ac
chr1	63962323	63965676	H3K27Ac
chr1	63973894	63975937	H3K27Ac
chr1	63983788	63987118	H3K27Ac
chr1	63992669	64008192	H3K27Ac
chr1	64049172	64051454	H3K27Ac
chr1	64053738	64058203	H3K27Ac
chr1	64663689	64668584	H3K27Ac
chr1	64717921	64723380	H3K27Ac
chr1	64724028	64726107	H3K27Ac
chr1	64726614	64728716	H3K27Ac
chr1	64737892	64739723	H3K27Ac
chr1	64764510	64766453	H3K27Ac
chr1	64766522	64770063	H3K27Ac
chr1	64782969	64787233	H3K27Ac
chr1	64796552	64798637	H3K27Ac
chr1	64826888	64831502	H3K27Ac
chr1	64840635	64842012	H3K27Ac
chr1	64859781	64862816	H3K27Ac
chr1	64981586	64982567	H3K27Ac
chr1	65988089	65989339	H3K27Ac
chr1	65989353	65990465	H3K27Ac
chr1	66046536	66048008	H3K27Ac
chr1	66055333	66060396	H3K27Ac
chr1	66067576	66070237	H3K27Ac
chr1	66080457	66084682	H3K27Ac
chr1	66092901	66094822	H3K27Ac
chr1	66138183	66140787	H3K27Ac
chr1	66157899	66160402	H3K27Ac
chr1	66669333	66673019	H3K27Ac
chr1	66818086	66820718	H3K27Ac
chr1	66928161	66930625	H3K27Ac
chr1	66938291	66940967	H3K27Ac
chr1	66944493	66952272	H3K27Ac
chr1	66959199	66963286	H3K27Ac
chr1	66993868	66996348	H3K27Ac
chr1	67127201	67131738	H3K27Ac
chr1	67132965	67139212	H3K27Ac
chr1	67145716	67148482	H3K27Ac
chr1	67148772	67150135	H3K27Ac
chr1	67219645	67221475	H3K27Ac
chr1	67225342	67228070	H3K27Ac
chr1	68261349	68264002	H3K27Ac
chr1	68537697	68538805	H3K27Ac
chr1	68539881	68543344	H3K27Ac
chr1	68551392	68554344	H3K27Ac
chr1	68561543	68565116	H3K27Ac
chr1	68565822	68573800	H3K27Ac
chr1	68630269	68632196	H3K27Ac
chr1	68635725	68641259	H3K27Ac
chr1	68652542	68661318	H3K27Ac
chr1	68677263	68679343	H3K27Ac
chr1	68683142	68686191	H3K27Ac
chr1	69074550	69077940	H3K27Ac
chr1	69092052	69095874	H3K27Ac
chr1	69103643	69109193	H3K27Ac
chr1	69108887	69113473	H3K27Ac
chr1	69119054	69120747	H3K27Ac
chr1	69155454	69156371	H3K27Ac
chr1	69174966	69177387	H3K27Ac
chr1	69177786	69179807	H3K27Ac
chr1	69213755	69218072	H3K27Ac
chr1	69238025	69239854	H3K27Ac
chr1	69272873	69275635	H3K27Ac
chr1	69314828	69316502	H3K27Ac
chr1	69330172	69331881	H3K27Ac
chr1	69354101	69359383	H3K27Ac
chr1	69383920	69385944	H3K27Ac
chr1	69527527	69529891	H3K27Ac
chr1	69662644	69664267	H3K27Ac
chr1	69712958	69713830	H3K27Ac
chr1	69714013	69716868	H3K27Ac
chr1	69739540	69743083	H3K27Ac
chr1	69773420	69775922	H3K27Ac
chr1	69843232	69845799	H3K27Ac
chr1	69867302	69868606	H3K27Ac
chr1	69871160	69872400	H3K27Ac
chr1	69906066	69910203	H3K27Ac
chr1	69911821	69913986	H3K27Ac
chr1	69936745	69939145	H3K27Ac
chr1	70049666	70051207	H3K27Ac
chr1	70143958	70145414	H3K27Ac
chr1	70198682	70200324	H3K27Ac
chr1	70230538	70235239	H3K27Ac
chr1	70238030	70242250	H3K27Ac
chr1	70275767	70278429	H3K27Ac
chr1	70352207	70354093	H3K27Ac
chr1	70380554	70381935	H3K27Ac
chr1	70460315	70463528	H3K27Ac
chr1	70486522	70488640	H3K27Ac
chr1	70517704	70523735	H3K27Ac
chr1	70638661	70642529	H3K27Ac
chr1	70645210	70648045	H3K27Ac
chr1	70674970	70677206	H3K27Ac
chr1	70678555	70691100	H3K27Ac
chr1	70759348	70761383	H3K27Ac
chr1	70789622	70792831	H3K27Ac
chr1	70916304	70919141	H3K27Ac
chr1	71133473	71136192	H3K27Ac
chr1	71140458	71142415	H3K27Ac
chr1	71242940	71249777	H3K27Ac
chr1	71335015	71337940	H3K27Ac
chr1	71377563	71380092	H3K27Ac
chr1	71387419	71390457	H3K27Ac
chr1	71556334	71557628	H3K27Ac
chr1	71565654	71567707	H3K27Ac
chr1	71572667	71574779	H3K27Ac
chr1	71611504	71614125	H3K27Ac
chr1	71671424	71675365	H3K27Ac
chr1	71702013	71704530	H3K27Ac
chr1	71709936	71711312	H3K27Ac
chr1	71716582	71718476	H3K27Ac
chr1	71731666	71734828	H3K27Ac
chr1	71748475	71753321	H3K27Ac
chr1	71806827	71808521	H3K27Ac
chr1	71818443	71824629	H3K27Ac
chr1	71863098	71868887	H3K27Ac
chr1	71869014	71872863	H3K27Ac
chr1	71874762	71878216	H3K27Ac
chr1	71895264	71899354	H3K27Ac
chr1	71900528	71904869	H3K27Ac
chr1	71993036	71994636	H3K27Ac
chr1	72003886	72005829	H3K27Ac
chr1	72007933	72010229	H3K27Ac
chr1	72063973	72065941	H3K27Ac
chr1	72077223	72083385	H3K27Ac
chr1	72098123	72108422	H3K27Ac
chr1	72112539	72117011	H3K27Ac
chr1	72118240	72121718	H3K27Ac
chr1	72310475	72312790	H3K27Ac
chr1	72340401	72341919	H3K27Ac
chr1	72344550	72347377	H3K27Ac
chr1	72347587	72356960	H3K27Ac
chr1	72359015	72362318	H3K27Ac
chr1	72362788	72370367	H3K27Ac
chr1	72374623	72383710	H3K27Ac
chr1	72384743	72390745	H3K27Ac
chr1	72420293	72422119	H3K27Ac
chr1	72446773	72449593	H3K27Ac
chr1	72513249	72515575	H3K27Ac
chr1	72585887	72588048	H3K27Ac
chr1	72592069	72593781	H3K27Ac
chr1	72619737	72622259	H3K27Ac
chr1	72623478	72625891	H3K27Ac
chr1	72912207	72915337	H3K27Ac
chr1	72924859	72932438	H3K27Ac
chr1	73343697	73349000	H3K27Ac
chr1	73354843	73357714	H3K27Ac
chr1	73370493	73371888	H3K27Ac
chr1	73377650	73378895	H3K27Ac
chr1	73381345	73384452	H3K27Ac
chr1	73399711	73402174	H3K27Ac
chr1	73467446	73471232	H3K27Ac
chr1	73471256	73474618	H3K27Ac
chr1	73552957	73555891	H3K27Ac
chr1	73654866	73657452	H3K27Ac
chr1	73760773	73762897	H3K27Ac
chr1	73852122	73855519	H3K27Ac
chr1	74346388	74350494	H3K27Ac
chr1	74609051	74613887	H3K27Ac
chr1	74613888	74616436	H3K27Ac
chr1	74634337	74636558	H3K27Ac
chr1	74650978	74652814	H3K27Ac
chr1	74653211	74655365	H3K27Ac
chr1	74656549	74659288	H3K27Ac
chr1	74659697	74662112	H3K27Ac
chr1	75427296	75428535	H3K27Ac
chr1	75496892	75501694	H3K27Ac
chr1	75525166	75527746	H3K27Ac
chr1	75536669	75538460	H3K27Ac
chr1	75538836	75540985	H3K27Ac
chr1	75541720	75543839	H3K27Ac
chr1	75553210	75555310	H3K27Ac
chr1	75660474	75661775	H3K27Ac
chr1	75662108	75663233	H3K27Ac
chr1	75674553	75675725	H3K27Ac
chr1	75751309	75758573	H3K27Ac
chr1	75764955	75769326	H3K27Ac
chr1	75771119	75775045	H3K27Ac
chr1	75805102	75806719	H3K27Ac
chr1	75817570	75821046	H3K27Ac
chr1	75830017	75832092	H3K27Ac
chr1	75833693	75837373	H3K27Ac
chr1	76065791	76067720	H3K27Ac
chr1	76077625	76081208	H3K27Ac
chr1	76892648	76894790	H3K27Ac
chr1	77129561	77131651	H3K27Ac
chr1	77425215	77429679	H3K27Ac
chr1	77427464	77432078	H3K27Ac
chr1	77434923	77438346	H3K27Ac
chr1	77453851	77456447	H3K27Ac
chr1	77457787	77461381	H3K27Ac
chr1	77550153	77553374	H3K27Ac
chr1	77553929	77556570	H3K27Ac
chr1	77634651	77636578	H3K27Ac
chr1	77681148	77682953	H3K27Ac
chr1	79179484	79180748	H3K27Ac
chr1	79194975	79197041	H3K27Ac
chr1	79268953	79270040	H3K27Ac
chr1	79270140	79271340	H3K27Ac
chr1	79339360	79340394	H3K27Ac
chr1	80325856	80327203	H3K27Ac
chr1	80468414	80470625	H3K27Ac
chr1	80624154	80625235	H3K27Ac
chr1	80643751	80646933	H3K27Ac
chr1	80701746	80704252	H3K27Ac
chr1	80710407	80713882	H3K27Ac
chr1	80865439	80867479	H3K27Ac
chr1	80991409	80995719	H3K27Ac
chr1	81168994	81171283	H3K27Ac
chr1	81174784	81176539	H3K27Ac
chr1	81180677	81183455	H3K27Ac
chr1	81401964	81404581	H3K27Ac
chr1	81424605	81428022	H3K27Ac
chr1	82015731	82017542	H3K27Ac
chr1	82061183	82063910	H3K27Ac
chr1	82207010	82209731	H3K27Ac
chr1	82544710	82546092	H3K27Ac
chr1	82546662	82547909	H3K27Ac
chr1	82700066	82703888	H3K27Ac
chr1	82706311	82711043	H3K27Ac
chr1	83101430	83104839	H3K27Ac
chr1	83106858	83109648	H3K27Ac
chr1	83110645	83115195	H3K27Ac
chr1	83115853	83120417	H3K27Ac
chr1	83130120	83135326	H3K27Ac
chr1	83136751	83139541	H3K27Ac
chr1	83140331	83145021	H3K27Ac
chr1	83187805	83190116	H3K27Ac
chr1	83243178	83245524	H3K27Ac
chr1	83289510	83291038	H3K27Ac
chr1	84828276	84840608	H3K27Ac
chr1	84879321	84884283	H3K27Ac
chr1	84894155	84896334	H3K27Ac
chr1	84911424	84914594	H3K27Ac
chr1	84936947	84948193	H3K27Ac
chr1	85002458	85004735	H3K27Ac
chr1	85081990	85085144	H3K27Ac
chr1	85237871	85240171	H3K27Ac
chr1	85252633	85255848	H3K27Ac
chr1	85269169	85270813	H3K27Ac
chr1	85298370	85301121	H3K27Ac
chr1	85302182	85304444	H3K27Ac
chr1	85307689	85309273	H3K27Ac
chr1	85309994	85312686	H3K27Ac
chr1	85318814	85322585	H3K27Ac
chr1	85322985	85328933	H3K27Ac
chr1	85332980	85339846	H3K27Ac
chr1	85340635	85344066	H3K27Ac
chr1	85373908	85379286	H3K27Ac
chr1	85384808	85388553	H3K27Ac
chr1	85394251	85399167	H3K27Ac
chr1	85409132	85411419	H3K27Ac
chr1	85415494	85423395	H3K27Ac
chr1	85565740	85566942	H3K27Ac
chr1	85585109	85587003	H3K27Ac
chr1	85603706	85606067	H3K27Ac
chr1	85629720	85634533	H3K27Ac
chr1	85638039	85640737	H3K27Ac
chr1	85657856	85661393	H3K27Ac
chr1	85679606	85685747	H3K27Ac
chr1	85686493	85689174	H3K27Ac
chr1	85694281	85696312	H3K27Ac
chr1	85805423	85808901	H3K27Ac
chr1	85912640	85914917	H3K27Ac
chr1	85943170	85944731	H3K27Ac
chr1	85945310	85949745	H3K27Ac
chr1	85968664	85971348	H3K27Ac
chr1	85972387	85974523	H3K27Ac
chr1	85984711	85986492	H3K27Ac
chr1	86034981	86037976	H3K27Ac
chr1	86054969	86059744	H3K27Ac
chr1	86228129	86230684	H3K27Ac
chr1	86231527	86234430	H3K27Ac
chr1	86234717	86236513	H3K27Ac
chr1	86604869	86606255	H3K27Ac
chr1	86953055	86957295	H3K27Ac
chr1	86963789	86965649	H3K27Ac
chr1	86997789	87000192	H3K27Ac
chr1	87034381	87039107	H3K27Ac
chr1	87042834	87047429	H3K27Ac
chr1	87055702	87061220	H3K27Ac
chr1	87063939	87079848	H3K27Ac
chr1	87082696	87088389	H3K27Ac
chr1	87099114	87100963	H3K27Ac
chr1	87102671	87105731	H3K27Ac
chr1	87106443	87117840	H3K27Ac
chr1	87125564	87127305	H3K27Ac
chr1	87153810	87155437	H3K27Ac
chr1	87284886	87287103	H3K27Ac
chr1	87480093	87481607	H3K27Ac
chr1	87705466	87707970	H3K27Ac
chr1	87786662	87787820	H3K27Ac
chr1	88184189	88193164	H3K27Ac
chr1	88196415	88198983	H3K27Ac
chr1	88201424	88203970	H3K27Ac
chr1	88210794	88215475	H3K27Ac
chr1	88218699	88231686	H3K27Ac
chr1	88234604	88239060	H3K27Ac
chr1	88239492	88243878	H3K27Ac
chr1	88247511	88253451	H3K27Ac
chr1	88307933	88312200	H3K27Ac
chr1	88477684	88479446	H3K27Ac
chr1	88585687	88588146	H3K27Ac
chr1	88960572	88963229	H3K27Ac
chr1	88966795	88969423	H3K27Ac
chr1	88972242	88974366	H3K27Ac
chr1	89010903	89013035	H3K27Ac
chr1	89013621	89014893	H3K27Ac
chr1	89119848	89121349	H3K27Ac
chr1	89176165	89179842	H3K27Ac
chr1	89227398	89230565	H3K27Ac
chr1	89341706	89344178	H3K27Ac
chr1	89553040	89557996	H3K27Ac
chr1	89558352	89566989	H3K27Ac
chr1	89567854	89573930	H3K27Ac
chr1	89574610	89587132	H3K27Ac
chr1	89598147	89600728	H3K27Ac
chr1	89614731	89619109	H3K27Ac
chr1	89624626	89632145	H3K27Ac
chr1	90708125	90711631	H3K27Ac
chr1	90711903	90714329	H3K27Ac
chr1	90818567	90820704	H3K27Ac
chr1	90828128	90834373	H3K27Ac
chr1	90834209	90838711	H3K27Ac
chr1	90840444	90844226	H3K27Ac
chr1	90944418	90946320	H3K27Ac
chr1	91387338	91389245	H3K27Ac
chr1	91435349	91437529	H3K27Ac
chr1	91915030	91918120	H3K27Ac
chr1	92059847	92063965	H3K27Ac
chr1	92176056	92178040	H3K27Ac
chr1	92401792	92405340	H3K27Ac
chr1	92563865	92565621	H3K27Ac
chr1	92569900	92572237	H3K27Ac
chr1	92721700	92724945	H3K27Ac
chr1	92856423	92863998	H3K27Ac
chr1	92893628	92901155	H3K27Ac
chr1	93036692	93038416	H3K27Ac
chr1	93054188	93059405	H3K27Ac
chr1	93090776	93092331	H3K27Ac
chr1	93103375	93106455	H3K27Ac
chr1	93106995	93107806	H3K27Ac
chr1	93143160	93145364	H3K27Ac
chr1	93157817	93161673	H3K27Ac
chr1	93164045	93166318	H3K27Ac
chr1	93167871	93169899	H3K27Ac
chr1	93179588	93201393	H3K27Ac
chr1	93204849	93208279	H3K27Ac
chr1	93211173	93214755	H3K27Ac
chr1	93269986	93271510	H3K27Ac
chr1	93282488	93284754	H3K27Ac
chr1	93293024	93295778	H3K27Ac
chr1	93314269	93316252	H3K27Ac
chr1	93319225	93324786	H3K27Ac
chr1	93343461	93346579	H3K27Ac
chr1	93534557	93536966	H3K27Ac
chr1	93574803	93577720	H3K27Ac
chr1	93583446	93587620	H3K27Ac
chr1	93643404	93649614	H3K27Ac
chr1	93676016	93678987	H3K27Ac
chr1	93686420	93688643	H3K27Ac
chr1	93687592	93699576	H3K27Ac
chr1	93707668	93714920	H3K27Ac
chr1	93714817	93716370	H3K27Ac
chr1	93732554	93737004	H3K27Ac
chr1	93816550	93818213	H3K27Ac
chr1	93830949	93834283	H3K27Ac
chr1	94996701	94998315	H3K27Ac
chr1	95019965	95022456	H3K27Ac
chr1	95496320	95504558	H3K27Ac
chr1	95546821	95549448	H3K27Ac
chr1	95604333	95607054	H3K27Ac
chr1	95615774	95620985	H3K27Ac
chr1	95621313	95623374	H3K27Ac
chr1	95644992	95646505	H3K27Ac
chr1	95646619	95648546	H3K27Ac
chr1	95660060	95665436	H3K27Ac
chr1	95684838	95688451	H3K27Ac
chr1	95711277	95714195	H3K27Ac
chr1	95717676	95728110	H3K27Ac
chr1	95731619	95733536	H3K27Ac
chr1	95741350	95747150	H3K27Ac
chr1	95815432	95819743	H3K27Ac
chr1	95824754	95828240	H3K27Ac
chr1	95843521	95845281	H3K27Ac
chr1	95967542	95969265	H3K27Ac
chr1	95968979	95970381	H3K27Ac
chr1	95985611	95986813	H3K27Ac
chr1	96027245	96028857	H3K27Ac
chr1	96028725	96032980	H3K27Ac
chr1	96034725	96038986	H3K27Ac
chr1	96230178	96233306	H3K27Ac
chr1	96418650	96420799	H3K27Ac
chr1	96442149	96446612	H3K27Ac
chr1	96466743	96470651	H3K27Ac
chr1	96476182	96479028	H3K27Ac
chr1	96485025	96487075	H3K27Ac
chr1	96500613	96505207	H3K27Ac
chr1	96554738	96557226	H3K27Ac
chr1	96588606	96592385	H3K27Ac
chr1	96617982	96619747	H3K27Ac
chr1	96629172	96631882	H3K27Ac
chr1	96653076	96655182	H3K27Ac
chr1	96694428	96696239	H3K27Ac
chr1	96743298	96748509	H3K27Ac
chr1	96771331	96774284	H3K27Ac
chr1	96774606	96778237	H3K27Ac
chr1	96784075	96786653	H3K27Ac
chr1	96799872	96801434	H3K27Ac
chr1	96819011	96822611	H3K27Ac
chr1	96887930	96890872	H3K27Ac
chr1	96892646	96894807	H3K27Ac
chr1	96895954	96898158	H3K27Ac
chr1	96908073	96909859	H3K27Ac
chr1	96926327	96928737	H3K27Ac
chr1	96931027	96934892	H3K27Ac
chr1	97425743	97427168	H3K27Ac
chr1	97427374	97429608	H3K27Ac
chr1	97622802	97623895	H3K27Ac
chr1	97629453	97632352	H3K27Ac
chr1	97852548	97855186	H3K27Ac
chr1	97898441	97900615	H3K27Ac
chr1	97909092	97914592	H3K27Ac
chr1	97922907	97924261	H3K27Ac
chr1	97933589	97936704	H3K27Ac
chr1	98117050	98117589	H3K27Ac
chr1	98262036	98264890	H3K27Ac
chr1	98337161	98342845	H3K27Ac
chr1	98346758	98351673	H3K27Ac
chr1	98352283	98353555	H3K27Ac
chr1	98565301	98567316	H3K27Ac
chr1	98567556	98571070	H3K27Ac
chr1	98593407	98596808	H3K27Ac
chr1	98653563	98655904	H3K27Ac
chr1	98685205	98687829	H3K27Ac
chr1	98695461	98697989	H3K27Ac
chr1	98723061	98725261	H3K27Ac
chr1	98758810	98761607	H3K27Ac
chr1	98786979	98787974	H3K27Ac
chr1	98796747	98800632	H3K27Ac
chr1	98808131	98814795	H3K27Ac
chr1	98830842	98834516	H3K27Ac
chr1	98836666	98839400	H3K27Ac
chr1	98843352	98845952	H3K27Ac
chr1	98881521	98885577	H3K27Ac
chr1	99018889	99021015	H3K27Ac
chr1	99043883	99046316	H3K27Ac
chr1	99129579	99132028	H3K27Ac
chr1	99269278	99272531	H3K27Ac
chr1	99314411	99316417	H3K27Ac
chr1	99377956	99380174	H3K27Ac
chr1	99384845	99388998	H3K27Ac
chr1	99399529	99404167	H3K27Ac
chr1	99404409	99406594	H3K27Ac
chr1	99413924	99417089	H3K27Ac
chr1	99427092	99429517	H3K27Ac
chr1	99433611	99441089	H3K27Ac
chr1	99445037	99447342	H3K27Ac
chr1	99451175	99456566	H3K27Ac
chr1	99480128	99481635	H3K27Ac
chr1	99526904	99529115	H3K27Ac
chr1	99543538	99544957	H3K27Ac
chr1	99563406	99567256	H3K27Ac
chr1	99568441	99574454	H3K27Ac
chr1	99579682	99582867	H3K27Ac
chr1	99601385	99605721	H3K27Ac
chr1	99619715	99622177	H3K27Ac
chr1	99640795	99642110	H3K27Ac
chr1	99654310	99655624	H3K27Ac
chr1	99701767	99703577	H3K27Ac
chr1	99704051	99707227	H3K27Ac
chr1	99717920	99720476	H3K27Ac
chr1	99741208	99742687	H3K27Ac
chr1	99747927	99749737	H3K27Ac
chr1	99798964	99801148	H3K27Ac
chr1	99828387	99830422	H3K27Ac
chr1	99833625	99835690	H3K27Ac
chr1	99852637	99854988	H3K27Ac
chr1	99855704	99858734	H3K27Ac
chr1	99862994	99864632	H3K27Ac
chr1	99892326	99894205	H3K27Ac
chr1	99950973	99952459	H3K27Ac
chr1	99986252	99987746	H3K27Ac
chr1	100024097	100025788	H3K27Ac
chr1	100044788	100045920	H3K27Ac
chr1	100064564	100066132	H3K27Ac
chr1	100086844	100088044	H3K27Ac
chr1	100130584	100131726	H3K27Ac
chr1	100147313	100148799	H3K27Ac
chr1	100172066	100173639	H3K27Ac
chr1	100203909	100205417	H3K27Ac
chr1	100225491	100227087	H3K27Ac
chr1	100313873	100315711	H3K27Ac
chr1	100344728	100346140	H3K27Ac
chr1	100367700	100369183	H3K27Ac
chr1	100466464	100468141	H3K27Ac
chr1	100511313	100512942	H3K27Ac
chr1	100632677	100633413	H3K27Ac
chr1	100637957	100639390	H3K27Ac
chr1	100706164	100707324	H3K27Ac
chr1	100730266	100731382	H3K27Ac
chr1	100747860	100749101	H3K27Ac
chr1	100768119	100770270	H3K27Ac
chr1	100829542	100831095	H3K27Ac
chr1	100865288	100867021	H3K27Ac
chr1	101422284	101424658	H3K27Ac
chr1	101446907	101448065	H3K27Ac
chr1	101473828	101476101	H3K27Ac
chr1	101497051	101498829	H3K27Ac
chr1	101565185	101567434	H3K27Ac
chr1	101573912	101575862	H3K27Ac
chr1	101628720	101632066	H3K27Ac
chr1	101759025	101762799	H3K27Ac
chr1	101773411	101784377	H3K27Ac
chr1	102066624	102069355	H3K27Ac
chr1	102071349	102074195	H3K27Ac
chr1	102074503	102075512	H3K27Ac
chr1	102089287	102093851	H3K27Ac
chr1	102094970	102097901	H3K27Ac
chr1	102098772	102103147	H3K27Ac
chr1	102105676	102107812	H3K27Ac
chr1	102110800	102113000	H3K27Ac
chr1	102114717	102117090	H3K27Ac
chr1	102130238	102132856	H3K27Ac
chr1	102133441	102137071	H3K27Ac
chr1	102144785	102145742	H3K27Ac
chr1	102148895	102150754	H3K27Ac
chr1	102223976	102225482	H3K27Ac
chr1	102230493	102233598	H3K27Ac
chr1	102245845	102248028	H3K27Ac
chr1	102281161	102284253	H3K27Ac
chr1	102303378	102307890	H3K27Ac
chr1	102316035	102317681	H3K27Ac
chr1	102328959	102331033	H3K27Ac
chr1	102340849	102343366	H3K27Ac
chr1	102348734	102352395	H3K27Ac
chr1	102358502	102363043	H3K27Ac
chr1	102388186	102390193	H3K27Ac
chr1	102405339	102410595	H3K27Ac
chr1	102425250	102430767	H3K27Ac
chr1	102493454	102496348	H3K27Ac
chr1	102538470	102540317	H3K27Ac
chr1	102708514	102710587	H3K27Ac
chr1	102732638	102735049	H3K27Ac
chr1	102837207	102839237	H3K27Ac
chr1	102842622	102845588	H3K27Ac
chr1	102854787	102857791	H3K27Ac
chr1	102913108	102914973	H3K27Ac
chr1	102954361	102956901	H3K27Ac
chr1	102971481	102973143	H3K27Ac
chr1	102988246	102990617	H3K27Ac
chr1	103001344	103003355	H3K27Ac
chr1	103025783	103029538	H3K27Ac
chr1	103052475	103055690	H3K27Ac
chr1	103069066	103070942	H3K27Ac
chr1	103071159	103071888	H3K27Ac
chr1	103089735	103092298	H3K27Ac
chr1	103099774	103101495	H3K27Ac
chr1	103196643	103198869	H3K27Ac
chr1	103723366	103725645	H3K27Ac
chr1	103881406	103884319	H3K27Ac
chr1	103979234	103980050	H3K27Ac
chr1	104091531	104092334	H3K27Ac
chr1	104092545	104094579	H3K27Ac
chr1	104655340	104656977	H3K27Ac
chr1	104688100	104689017	H3K27Ac
chr1	104885788	104887290	H3K27Ac
chr1	104889665	104890819	H3K27Ac
chr1	105012373	105014981	H3K27Ac
chr1	105172005	105174034	H3K27Ac
chr1	105193229	105194427	H3K27Ac
chr1	105226972	105227793	H3K27Ac
chr1	105263031	105264535	H3K27Ac
chr1	105310208	105312466	H3K27Ac
chr1	105391338	105394155	H3K27Ac
chr1	105403646	105405124	H3K27Ac
chr1	105486971	105489403	H3K27Ac
chr1	105521225	105523168	H3K27Ac
chr1	105610398	105615408	H3K27Ac
chr1	105632019	105634108	H3K27Ac
chr1	105794317	105796368	H3K27Ac
chr1	106043387	106045422	H3K27Ac
chr1	106075189	106076549	H3K27Ac
chr1	106077398	106079836	H3K27Ac
chr1	106230536	106235868	H3K27Ac
chr1	106260013	106262404	H3K27Ac
chr1	106292080	106297190	H3K27Ac
chr1	106330564	106332532	H3K27Ac
chr1	106338017	106340172	H3K27Ac
chr1	106360404	106365633	H3K27Ac
chr1	106437669	106440495	H3K27Ac
chr1	106450952	106454224	H3K27Ac
chr1	106455831	106460821	H3K27Ac
chr1	106520078	106521509	H3K27Ac
chr1	106562705	106565058	H3K27Ac
chr1	106624392	106629080	H3K27Ac
chr1	106630466	106651701	H3K27Ac
chr1	106684932	106688678	H3K27Ac
chr1	106691718	106698001	H3K27Ac
chr1	106710095	106713843	H3K27Ac
chr1	106731837	106741676	H3K27Ac
chr1	106746448	106749094	H3K27Ac
chr1	106783152	106784926	H3K27Ac
chr1	106785172	106786644	H3K27Ac
chr1	106806137	106809146	H3K27Ac
chr1	106809441	106811931	H3K27Ac
chr1	106856115	106861441	H3K27Ac
chr1	106865750	106869564	H3K27Ac
chr1	106871318	106875681	H3K27Ac
chr1	106892415	106897573	H3K27Ac
chr1	106928833	106933589	H3K27Ac
chr1	106936839	106939234	H3K27Ac
chr1	106948308	106950658	H3K27Ac
chr1	106988790	106992142	H3K27Ac
chr1	107001582	107004476	H3K27Ac
chr1	107011780	107015829	H3K27Ac
chr1	107023153	107025941	H3K27Ac
chr1	107044270	107047844	H3K27Ac
chr1	107096728	107098547	H3K27Ac
chr1	107113297	107116266	H3K27Ac
chr1	107134317	107137082	H3K27Ac
chr1	107278465	107283018	H3K27Ac
chr1	107302440	107304203	H3K27Ac
chr1	107307722	107311029	H3K27Ac
chr1	107335369	107336513	H3K27Ac
chr1	107355007	107357583	H3K27Ac
chr1	107365741	107367372	H3K27Ac
chr1	107380701	107382682	H3K27Ac
chr1	107399507	107402969	H3K27Ac
chr1	107415537	107422881	H3K27Ac
chr1	107423044	107424583	H3K27Ac
chr1	107425000	107427558	H3K27Ac
chr1	107430051	107432323	H3K27Ac
chr1	107433698	107436598	H3K27Ac
chr1	107436778	107453799	H3K27Ac
chr1	107450463	107464132	H3K27Ac
chr1	107474137	107480182	H3K27Ac
chr1	107481335	107482626	H3K27Ac
chr1	107488052	107491968	H3K27Ac
chr1	107511660	107514425	H3K27Ac
chr1	107514220	107521134	H3K27Ac
chr1	107535155	107544724	H3K27Ac
chr1	107550118	107552817	H3K27Ac
chr1	107560136	107564137	H3K27Ac
chr1	107570140	107575736	H3K27Ac
chr1	107577782	107586238	H3K27Ac
chr1	107591673	107595022	H3K27Ac
chr1	107596260	107597952	H3K27Ac
chr1	107601652	107604470	H3K27Ac
chr1	107610112	107611751	H3K27Ac
chr1	107632476	107634940	H3K27Ac
chr1	107634817	107636569	H3K27Ac
chr1	107646554	107648512	H3K27Ac
chr1	107668491	107669978	H3K27Ac
chr1	107672333	107691646	H3K27Ac
chr1	107694443	107697275	H3K27Ac
chr1	107801312	107804004	H3K27Ac
chr1	107820241	107821799	H3K27Ac
chr1	107859710	107861596	H3K27Ac
chr1	107878859	107881289	H3K27Ac
chr1	107885119	107890536	H3K27Ac
chr1	107897435	107902729	H3K27Ac
chr1	107904376	107907638	H3K27Ac
chr1	108080580	108081780	H3K27Ac
chr1	108104394	108107216	H3K27Ac
chr1	108287969	108291160	H3K27Ac
chr1	108314807	108317835	H3K27Ac
chr1	108349710	108356734	H3K27Ac
chr1	108369847	108382016	H3K27Ac
chr1	108384262	108386353	H3K27Ac
chr1	108387733	108389416	H3K27Ac
chr1	108388722	108402391	H3K27Ac
chr1	108414805	108416783	H3K27Ac
chr1	108420263	108429780	H3K27Ac
chr1	108430369	108433499	H3K27Ac
chr1	108433128	108435428	H3K27Ac
chr1	108440210	108442213	H3K27Ac
chr1	108509126	108512301	H3K27Ac
chr1	108535015	108536757	H3K27Ac
chr1	108637190	108638944	H3K27Ac
chr1	108649308	108650241	H3K27Ac
chr1	108650385	108653999	H3K27Ac
chr1	108655043	108656476	H3K27Ac
chr1	108674707	108676058	H3K27Ac
chr1	108704916	108708070	H3K27Ac
chr1	108717789	108720662	H3K27Ac
chr1	108733617	108735600	H3K27Ac
chr1	108741083	108748982	H3K27Ac
chr1	108761796	108764230	H3K27Ac
chr1	108777090	108778642	H3K27Ac
chr1	108780625	108783342	H3K27Ac
chr1	108811798	108813813	H3K27Ac
chr1	108834799	108836939	H3K27Ac
chr1	108850103	108861057	H3K27Ac
chr1	108861008	108864184	H3K27Ac
chr1	108864317	108867660	H3K27Ac
chr1	108916086	108917298	H3K27Ac
chr1	108959067	108960633	H3K27Ac
chr1	109027170	109029081	H3K27Ac
chr1	109040867	109044090	H3K27Ac
chr1	109046147	109049436	H3K27Ac
chr1	109048207	109067383	H3K27Ac
chr1	109075768	109081597	H3K27Ac
chr1	109081971	109083917	H3K27Ac
chr1	109092974	109097096	H3K27Ac
chr1	109117773	109119661	H3K27Ac
chr1	109142090	109145665	H3K27Ac
chr1	109148809	109152638	H3K27Ac
chr1	109176445	109178676	H3K27Ac
chr1	109183418	109185306	H3K27Ac
chr1	109187739	109189406	H3K27Ac
chr1	109205343	109211095	H3K27Ac
chr1	109264297	109265699	H3K27Ac
chr1	109274103	109276936	H3K27Ac
chr1	109290928	109295865	H3K27Ac
chr1	109461164	109471545	H3K27Ac
chr1	109498370	109504913	H3K27Ac
chr1	109536132	109539947	H3K27Ac
chr1	109540495	109543045	H3K27Ac
chr1	109582350	109584175	H3K27Ac
chr1	109642106	109643189	H3K27Ac
chr1	109726746	109728870	H3K27Ac
chr1	109736658	109740003	H3K27Ac
chr1	109740449	109750856	H3K27Ac
chr1	109751248	109759246	H3K27Ac
chr1	109815828	109817439	H3K27Ac
chr1	109831742	109837815	H3K27Ac
chr1	109863055	109874308	H3K27Ac
chr1	109889263	109892041	H3K27Ac
chr1	109920785	109922693	H3K27Ac
chr1	109951013	109952668	H3K27Ac
chr1	109962443	109966917	H3K27Ac
chr1	109975227	109978453	H3K27Ac
chr1	110056959	110059402	H3K27Ac
chr1	110059464	110064691	H3K27Ac
chr1	110083032	110084473	H3K27Ac
chr1	110090800	110094515	H3K27Ac
chr1	110106853	110108526	H3K27Ac
chr1	110110149	110112428	H3K27Ac
chr1	110128091	110131353	H3K27Ac
chr1	110142092	110143560	H3K27Ac
chr1	110148399	110151687	H3K27Ac
chr1	110173665	110174744	H3K27Ac
chr1	110252366	110255755	H3K27Ac
chr1	110255930	110257849	H3K27Ac
chr1	110326254	110328157	H3K27Ac
chr1	110328325	110329242	H3K27Ac
chr1	110371888	110374584	H3K27Ac
chr1	110379786	110383181	H3K27Ac
chr1	110391049	110393591	H3K27Ac
chr1	110404875	110405948	H3K27Ac
chr1	110407617	110409200	H3K27Ac
chr1	110428678	110430911	H3K27Ac
chr1	110435102	110437034	H3K27Ac
chr1	110445876	110448494	H3K27Ac
chr1	110464107	110467913	H3K27Ac
chr1	110499115	110511969	H3K27Ac
chr1	110512210	110531543	H3K27Ac
chr1	110538640	110542893	H3K27Ac
chr1	110566139	110570747	H3K27Ac
chr1	110574812	110578732	H3K27Ac
chr1	110583176	110586749	H3K27Ac
chr1	110592100	110593468	H3K27Ac
chr1	110612722	110615330	H3K27Ac
chr1	110614301	110616556	H3K27Ac
chr1	110617992	110619277	H3K27Ac
chr1	110621400	110631928	H3K27Ac
chr1	110632278	110635058	H3K27Ac
chr1	110640012	110649159	H3K27Ac
chr1	110661574	110669926	H3K27Ac
chr1	110712157	110714054	H3K27Ac
chr1	110831150	110832817	H3K27Ac
chr1	110937796	110939449	H3K27Ac
chr1	111011071	111012421	H3K27Ac
chr1	111107236	111108398	H3K27Ac
chr1	111141512	111142811	H3K27Ac
chr1	111171167	111172530	H3K27Ac
chr1	111236825	111238446	H3K27Ac
chr1	111263116	111264377	H3K27Ac
chr1	111395091	111398167	H3K27Ac
chr1	111415084	111418557	H3K27Ac
chr1	111419055	111422338	H3K27Ac
chr1	111431989	111433528	H3K27Ac
chr1	111469582	111472446	H3K27Ac
chr1	111474785	111478341	H3K27Ac
chr1	111513927	111516133	H3K27Ac
chr1	111531692	111534475	H3K27Ac
chr1	111547766	111549788	H3K27Ac
chr1	111577471	111580643	H3K27Ac
chr1	111582825	111586238	H3K27Ac
chr1	111608211	111610716	H3K27Ac
chr1	111616797	111620449	H3K27Ac
chr1	111635983	111638188	H3K27Ac
chr1	111646712	111648118	H3K27Ac
chr1	111778912	111781742	H3K27Ac
chr1	111880713	111883895	H3K27Ac
chr1	111928881	111931015	H3K27Ac
chr1	111932063	111934875	H3K27Ac
chr1	111938565	111942041	H3K27Ac
chr1	111942424	111948838	H3K27Ac
chr1	111956768	111958369	H3K27Ac
chr1	111989689	111991891	H3K27Ac
chr1	112061821	112064160	H3K27Ac
chr1	112077280	112079791	H3K27Ac
chr1	112091765	112093101	H3K27Ac
chr1	112093668	112099076	H3K27Ac
chr1	112105375	112109385	H3K27Ac
chr1	112115600	112122283	H3K27Ac
chr1	112124232	112126370	H3K27Ac
chr1	112126389	112130164	H3K27Ac
chr1	112138941	112142094	H3K27Ac
chr1	112144450	112149853	H3K27Ac
chr1	112164319	112165990	H3K27Ac
chr1	112265893	112267161	H3K27Ac
chr1	112279865	112281337	H3K27Ac
chr1	112350909	112353221	H3K27Ac
chr1	112408012	112411557	H3K27Ac
chr1	112425744	112428426	H3K27Ac
chr1	112520958	112521525	H3K27Ac
chr1	112566980	112568897	H3K27Ac
chr1	112592722	112593913	H3K27Ac
chr1	112596492	112600240	H3K27Ac
chr1	112620181	112623569	H3K27Ac
chr1	112628275	112631848	H3K27Ac
chr1	112645235	112648929	H3K27Ac
chr1	112658598	112660435	H3K27Ac
chr1	112695780	112699604	H3K27Ac
chr1	112724990	112727954	H3K27Ac
chr1	112790316	112793659	H3K27Ac
chr1	112809047	112821857	H3K27Ac
chr1	112822221	112826521	H3K27Ac
chr1	112830339	112832859	H3K27Ac
chr1	112856180	112858401	H3K27Ac
chr1	112895692	112898665	H3K27Ac
chr1	112899301	112904941	H3K27Ac
chr1	112906666	112912589	H3K27Ac
chr1	112936592	112944440	H3K27Ac
chr1	112985431	112986551	H3K27Ac
chr1	112989415	112991288	H3K27Ac
chr1	113000160	113002929	H3K27Ac
chr1	113011109	113013637	H3K27Ac
chr1	113029484	113033175	H3K27Ac
chr1	113040471	113044415	H3K27Ac
chr1	113046217	113049156	H3K27Ac
chr1	113048856	113054772	H3K27Ac
chr1	113056083	113058218	H3K27Ac
chr1	113142701	113146106	H3K27Ac
chr1	113165173	113166634	H3K27Ac
chr1	113244062	113247016	H3K27Ac
chr1	113257967	113263626	H3K27Ac
chr1	113263864	113280431	H3K27Ac
chr1	113283815	113287090	H3K27Ac
chr1	113312430	113315688	H3K27Ac
chr1	113321615	113323709	H3K27Ac
chr1	113357526	113362642	H3K27Ac
chr1	113375523	113380147	H3K27Ac
chr1	113385455	113387387	H3K27Ac
chr1	113435227	113437570	H3K27Ac
chr1	113506281	113507397	H3K27Ac
chr1	113556637	113560398	H3K27Ac
chr1	113605349	113610676	H3K27Ac
chr1	113611257	113615547	H3K27Ac
chr1	113631936	113634051	H3K27Ac
chr1	113642990	113646494	H3K27Ac
chr1	113652179	113654402	H3K27Ac
chr1	113711503	113713470	H3K27Ac
chr1	113756942	113759275	H3K27Ac
chr1	113787068	113789770	H3K27Ac
chr1	113792074	113796455	H3K27Ac
chr1	113810454	113814274	H3K27Ac
chr1	113814590	113825595	H3K27Ac
chr1	113826445	113829076	H3K27Ac
chr1	113874002	113877734	H3K27Ac
chr1	114015947	114019589	H3K27Ac
chr1	114029322	114031349	H3K27Ac
chr1	114035170	114045674	H3K27Ac
chr1	114048419	114053593	H3K27Ac
chr1	114134825	114136735	H3K27Ac
chr1	114160899	114162494	H3K27Ac
chr1	114191099	114193880	H3K27Ac
chr1	114197060	114198721	H3K27Ac
chr1	114216051	114217814	H3K27Ac
chr1	114233633	114235868	H3K27Ac
chr1	114244867	114259010	H3K27Ac
chr1	114265733	114270356	H3K27Ac
chr1	114273534	114284802	H3K27Ac
chr1	114285854	114289510	H3K27Ac
chr1	114372305	114376016	H3K27Ac
chr1	114379943	114383085	H3K27Ac
chr1	114386570	114391404	H3K27Ac
chr1	114392599	114404030	H3K27Ac
chr1	114403504	114428634	H3K27Ac
chr1	114430382	114431753	H3K27Ac
chr1	114442898	114446386	H3K27Ac
chr1	114456205	114457474	H3K27Ac
chr1	114494212	114495763	H3K27Ac
chr1	114497822	114500533	H3K27Ac
chr1	114500440	114502518	H3K27Ac
chr1	114564939	114566458	H3K27Ac
chr1	114583746	114585994	H3K27Ac
chr1	114600627	114603129	H3K27Ac
chr1	114624723	114626767	H3K27Ac
chr1	114661122	114663837	H3K27Ac
chr1	114668630	114670039	H3K27Ac
chr1	114676033	114678795	H3K27Ac
chr1	114679150	114683077	H3K27Ac
chr1	114687515	114692384	H3K27Ac
chr1	114695830	114698409	H3K27Ac
chr1	114711196	114713531	H3K27Ac
chr1	114724973	114728923	H3K27Ac
chr1	114737934	114742482	H3K27Ac
chr1	114765599	114766986	H3K27Ac
chr1	114768556	114770332	H3K27Ac
chr1	114781120	114783032	H3K27Ac
chr1	114790099	114796598	H3K27Ac
chr1	114804770	114809933	H3K27Ac
chr1	114809648	114810970	H3K27Ac
chr1	114819981	114823113	H3K27Ac
chr1	115002204	115004758	H3K27Ac
chr1	115224011	115225738	H3K27Ac
chr1	115285805	115287465	H3K27Ac
chr1	115319406	115321516	H3K27Ac
chr1	115463714	115465569	H3K27Ac
chr1	115471143	115473295	H3K27Ac
chr1	115564196	115566207	H3K27Ac
chr1	115612690	115614279	H3K27Ac
chr1	115694060	115695332	H3K27Ac
chr1	115701833	115703523	H3K27Ac
chr1	115765297	115766955	H3K27Ac
chr1	115802873	115805474	H3K27Ac
chr1	115829990	115832383	H3K27Ac
chr1	115895571	115897543	H3K27Ac
chr1	116022243	116023910	H3K27Ac
chr1	116059133	116061299	H3K27Ac
chr1	116122626	116124830	H3K27Ac
chr1	116158055	116159980	H3K27Ac
chr1	116226000	116227464	H3K27Ac
chr1	116252440	116254048	H3K27Ac
chr1	116353877	116355927	H3K27Ac
chr1	116439951	116441731	H3K27Ac
chr1	116478988	116482035	H3K27Ac
chr1	116518515	116521146	H3K27Ac
chr1	116520465	116524006	H3K27Ac
chr1	116545840	116548940	H3K27Ac
chr1	116556842	116560413	H3K27Ac
chr1	116572380	116573641	H3K27Ac
chr1	116585166	116587810	H3K27Ac
chr1	116639042	116643000	H3K27Ac
chr1	116669863	116672410	H3K27Ac
chr1	116681704	116690791	H3K27Ac
chr1	116734007	116735741	H3K27Ac
chr1	116740904	116742196	H3K27Ac
chr1	116754214	116758297	H3K27Ac
chr1	116760776	116765596	H3K27Ac
chr1	116822058	116827879	H3K27Ac
chr1	116828744	116833493	H3K27Ac
chr1	116863935	116865797	H3K27Ac
chr1	116869216	116870582	H3K27Ac
chr1	116876247	116880254	H3K27Ac
chr1	116884815	116886974	H3K27Ac
chr1	116887101	116892281	H3K27Ac
chr1	116912153	116914954	H3K27Ac
chr1	116952568	116953971	H3K27Ac
chr1	116967999	116973527	H3K27Ac
chr1	116985005	116987412	H3K27Ac
chr1	117000521	117002445	H3K27Ac
chr1	117119707	117122039	H3K27Ac
chr1	117191289	117193089	H3K27Ac
chr1	117199137	117201283	H3K27Ac
chr1	117207358	117209522	H3K27Ac
chr1	117214676	117216338	H3K27Ac
chr1	117216318	117220451	H3K27Ac
chr1	117281804	117288912	H3K27Ac
chr1	117295536	117297944	H3K27Ac
chr1	117301677	117313532	H3K27Ac
chr1	117312555	117317988	H3K27Ac
chr1	117318592	117321368	H3K27Ac
chr1	117321685	117324454	H3K27Ac
chr1	117326228	117334898	H3K27Ac
chr1	117376790	117379191	H3K27Ac
chr1	117379540	117381396	H3K27Ac
chr1	117405135	117406885	H3K27Ac
chr1	117410932	117413355	H3K27Ac
chr1	117423020	117424445	H3K27Ac
chr1	117437577	117444635	H3K27Ac
chr1	117450806	117453006	H3K27Ac
chr1	117489603	117491810	H3K27Ac
chr1	117491877	117504917	H3K27Ac
chr1	117505434	117506882	H3K27Ac
chr1	117531319	117534271	H3K27Ac
chr1	117535148	117536312	H3K27Ac
chr1	117552020	117555158	H3K27Ac
chr1	117556801	117560052	H3K27Ac
chr1	117562005	117564693	H3K27Ac
chr1	117576273	117577592	H3K27Ac
chr1	117579444	117581412	H3K27Ac
chr1	117582315	117583394	H3K27Ac
chr1	117613924	117615913	H3K27Ac
chr1	117654993	117656603	H3K27Ac
chr1	117733872	117735947	H3K27Ac
chr1	117882470	117884489	H3K27Ac
chr1	117893036	117895005	H3K27Ac
chr1	117916990	117918911	H3K27Ac
chr1	117947083	117948499	H3K27Ac
chr1	117950192	117965282	H3K27Ac
chr1	117966182	117974025	H3K27Ac
chr1	117980808	117982947	H3K27Ac
chr1	118015124	118017673	H3K27Ac
chr1	118019966	118028988	H3K27Ac
chr1	118032007	118033775	H3K27Ac
chr1	118034384	118035467	H3K27Ac
chr1	118042211	118044368	H3K27Ac
chr1	118045357	118047315	H3K27Ac
chr1	118052939	118058892	H3K27Ac
chr1	118061165	118063267	H3K27Ac
chr1	118115162	118116501	H3K27Ac
chr1	118116876	118118766	H3K27Ac
chr1	118138487	118140352	H3K27Ac
chr1	118336633	118338681	H3K27Ac
chr1	118434188	118436654	H3K27Ac
chr1	118502144	118503393	H3K27Ac
chr1	118661309	118663544	H3K27Ac
chr1	118704974	118707545	H3K27Ac
chr1	118724701	118728786	H3K27Ac
chr1	118757091	118760491	H3K27Ac
chr1	118760883	118761885	H3K27Ac
chr1	118761639	118763512	H3K27Ac
chr1	118764871	118767266	H3K27Ac
chr1	118767847	118771751	H3K27Ac
chr1	118774693	118776930	H3K27Ac
chr1	118783417	118784766	H3K27Ac
chr1	118825193	118827043	H3K27Ac
chr1	118836969	118840139	H3K27Ac
chr1	118844067	118848100	H3K27Ac
chr1	118848829	118859542	H3K27Ac
chr1	118860248	118872935	H3K27Ac
chr1	118872918	118874681	H3K27Ac
chr1	118876783	118878613	H3K27Ac
chr1	118885938	118887414	H3K27Ac
chr1	118889089	118893548	H3K27Ac
chr1	118960362	118961467	H3K27Ac
chr1	119008463	119011103	H3K27Ac
chr1	119012595	119015761	H3K27Ac
chr1	119027366	119029527	H3K27Ac
chr1	119051442	119053611	H3K27Ac
chr1	119056824	119061383	H3K27Ac
chr1	119061464	119064017	H3K27Ac
chr1	119065440	119068065	H3K27Ac
chr1	119071251	119082588	H3K27Ac
chr1	119085833	119088054	H3K27Ac
chr1	119088005	119094823	H3K27Ac
chr1	119260847	119263152	H3K27Ac
chr1	119310879	119312684	H3K27Ac
chr1	119314733	119316545	H3K27Ac
chr1	119321836	119323126	H3K27Ac
chr1	119563031	119566113	H3K27Ac
chr1	119580115	119582235	H3K27Ac
chr1	119822515	119825189	H3K27Ac
chr1	120819436	120822096	H3K27Ac
chr1	120842100	120845668	H3K27Ac
chr1	120863929	120865288	H3K27Ac
chr1	120880989	120884007	H3K27Ac
chr1	120892604	120894661	H3K27Ac
chr1	120930935	120932657	H3K27Ac
chr1	120977400	120979169	H3K27Ac
chr1	121003688	121005578	H3K27Ac
chr1	121594942	121596855	H3K27Ac
chr1	121596943	121598241	H3K27Ac
chr1	121689974	121691496	H3K27Ac
chr1	121698700	121700051	H3K27Ac
chr1	121777304	121778226	H3K27Ac
chr1	121778566	121779467	H3K27Ac
chr1	121786305	121788770	H3K27Ac
chr1	121841770	121843142	H3K27Ac
chr1	122034552	122036404	H3K27Ac
chr10	83356	84992	H3K27Ac
chr10	87415	92226	H3K27Ac
chr10	109633	112133	H3K27Ac
chr10	116120	122331	H3K27Ac
chr10	127144	130646	H3K27Ac
chr10	202216	204687	H3K27Ac
chr10	212363	215730	H3K27Ac
chr10	223917	226023	H3K27Ac
chr10	227561	231662	H3K27Ac
chr10	257064	260137	H3K27Ac
chr10	265360	268264	H3K27Ac
chr10	269502	270587	H3K27Ac
chr10	270784	271739	H3K27Ac
chr10	299830	302059	H3K27Ac
chr10	306071	309221	H3K27Ac
chr10	326107	329443	H3K27Ac
chr10	330822	333700	H3K27Ac
chr10	359095	361221	H3K27Ac
chr10	361668	364591	H3K27Ac
chr10	405666	414035	H3K27Ac
chr10	424722	427241	H3K27Ac
chr10	436086	444387	H3K27Ac
chr10	445883	449853	H3K27Ac
chr10	458008	459576	H3K27Ac
chr10	459555	460725	H3K27Ac
chr10	470815	473310	H3K27Ac
chr10	475682	480001	H3K27Ac
chr10	501686	504992	H3K27Ac
chr10	505243	509609	H3K27Ac
chr10	530791	533583	H3K27Ac
chr10	543169	548530	H3K27Ac
chr10	550196	554220	H3K27Ac
chr10	575310	576292	H3K27Ac
chr10	578566	581677	H3K27Ac
chr10	592860	595257	H3K27Ac
chr10	602992	606713	H3K27Ac
chr10	607098	615894	H3K27Ac
chr10	619157	622192	H3K27Ac
chr10	633736	638933	H3K27Ac
chr10	657540	667009	H3K27Ac
chr10	672898	674882	H3K27Ac
chr10	699416	702474	H3K27Ac
chr10	717436	743379	H3K27Ac
chr10	746289	748424	H3K27Ac
chr10	750351	751826	H3K27Ac
chr10	765393	768919	H3K27Ac
chr10	791500	796612	H3K27Ac
chr10	848710	850761	H3K27Ac
chr10	856069	859930	H3K27Ac
chr10	861220	866687	H3K27Ac
chr10	867318	870648	H3K27Ac
chr10	874978	878383	H3K27Ac
chr10	890421	896019	H3K27Ac
chr10	904195	910751	H3K27Ac
chr10	946263	951234	H3K27Ac
chr10	974851	977167	H3K27Ac
chr10	1029118	1031958	H3K27Ac
chr10	1034352	1036811	H3K27Ac
chr10	1072686	1075818	H3K27Ac
chr10	1077914	1083060	H3K27Ac
chr10	1088176	1105660	H3K27Ac
chr10	1127044	1135141	H3K27Ac
chr10	1141642	1143742	H3K27Ac
chr10	1149117	1150302	H3K27Ac
chr10	1153097	1154566	H3K27Ac
chr10	1157343	1159794	H3K27Ac
chr10	1207446	1210250	H3K27Ac
chr10	1216710	1219431	H3K27Ac
chr10	1222785	1225789	H3K27Ac
chr10	1226343	1228399	H3K27Ac
chr10	1233009	1240995	H3K27Ac
chr10	1243400	1247744	H3K27Ac
chr10	1251010	1253560	H3K27Ac
chr10	1257609	1285150	H3K27Ac
chr10	1352065	1354878	H3K27Ac
chr10	1356476	1360134	H3K27Ac
chr10	1367636	1370651	H3K27Ac
chr10	1383991	1390336	H3K27Ac
chr10	1396810	1398910	H3K27Ac
chr10	1402395	1404164	H3K27Ac
chr10	1473860	1475337	H3K27Ac
chr10	1518016	1522126	H3K27Ac
chr10	1541382	1552429	H3K27Ac
chr10	1555036	1564799	H3K27Ac
chr10	1566847	1568784	H3K27Ac
chr10	1571821	1576410	H3K27Ac
chr10	1580593	1584579	H3K27Ac
chr10	1587794	1589736	H3K27Ac
chr10	1607765	1615101	H3K27Ac
chr10	1632882	1637991	H3K27Ac
chr10	1667980	1669454	H3K27Ac
chr10	1687047	1689265	H3K27Ac
chr10	1691864	1694994	H3K27Ac
chr10	1709288	1711267	H3K27Ac
chr10	1756083	1758109	H3K27Ac
chr10	1806750	1808167	H3K27Ac
chr10	1808549	1811368	H3K27Ac
chr10	1814519	1816892	H3K27Ac
chr10	1832957	1834054	H3K27Ac
chr10	1843222	1844139	H3K27Ac
chr10	1888187	1890599	H3K27Ac
chr10	1895529	1899959	H3K27Ac
chr10	1901973	1904162	H3K27Ac
chr10	1942251	1943384	H3K27Ac
chr10	1978500	1980414	H3K27Ac
chr10	1980631	1982656	H3K27Ac
chr10	2462702	2464597	H3K27Ac
chr10	2480729	2485804	H3K27Ac
chr10	2488760	2490251	H3K27Ac
chr10	2544669	2546560	H3K27Ac
chr10	2738842	2742133	H3K27Ac
chr10	2745150	2749851	H3K27Ac
chr10	2750015	2755373	H3K27Ac
chr10	2756167	2759392	H3K27Ac
chr10	2763274	2772882	H3K27Ac
chr10	2773213	2774580	H3K27Ac
chr10	2868518	2874994	H3K27Ac
chr10	2882064	2884339	H3K27Ac
chr10	3235010	3237760	H3K27Ac
chr10	3327529	3330279	H3K27Ac
chr10	3331980	3333621	H3K27Ac
chr10	3333868	3340682	H3K27Ac
chr10	3342555	3347372	H3K27Ac
chr10	3429644	3433733	H3K27Ac
chr10	3437048	3442867	H3K27Ac
chr10	3465687	3470628	H3K27Ac
chr10	3491772	3493396	H3K27Ac
chr10	3552639	3556095	H3K27Ac
chr10	3557407	3562588	H3K27Ac
chr10	4836940	4839289	H3K27Ac
chr10	5342532	5344580	H3K27Ac
chr10	5509363	5512213	H3K27Ac
chr10	5668749	5672086	H3K27Ac
chr10	5781337	5784150	H3K27Ac
chr10	5799619	5802261	H3K27Ac
chr10	5900810	5903955	H3K27Ac
chr10	5913718	5915835	H3K27Ac
chr10	5947781	5951423	H3K27Ac
chr10	6006753	6009174	H3K27Ac
chr10	6022191	6023317	H3K27Ac
chr10	6057999	6061295	H3K27Ac
chr10	6061598	6063396	H3K27Ac
chr10	6069909	6074515	H3K27Ac
chr10	6335484	6338383	H3K27Ac
chr10	6346377	6355642	H3K27Ac
chr10	6996763	6999394	H3K27Ac
chr10	7044076	7045900	H3K27Ac
chr10	7076167	7079308	H3K27Ac
chr10	7091000	7097826	H3K27Ac
chr10	7099120	7113789	H3K27Ac
chr10	7115261	7124499	H3K27Ac
chr10	7165001	7166754	H3K27Ac
chr10	7169424	7171870	H3K27Ac
chr10	7266695	7268584	H3K27Ac
chr10	7278965	7280836	H3K27Ac
chr10	7281474	7283516	H3K27Ac
chr10	7290787	7294634	H3K27Ac
chr10	7306747	7308997	H3K27Ac
chr10	7315110	7318741	H3K27Ac
chr10	7324759	7340853	H3K27Ac
chr10	7349227	7352405	H3K27Ac
chr10	7364047	7368180	H3K27Ac
chr10	7414579	7416984	H3K27Ac
chr10	7777713	7779290	H3K27Ac
chr10	7862989	7864297	H3K27Ac
chr10	8570137	8572439	H3K27Ac
chr10	8606541	8607945	H3K27Ac
chr10	8637604	8640288	H3K27Ac
chr10	8663741	8672023	H3K27Ac
chr10	8682737	8685431	H3K27Ac
chr10	8689574	8692465	H3K27Ac
chr10	8764170	8767498	H3K27Ac
chr10	8767682	8769540	H3K27Ac
chr10	9639527	9641223	H3K27Ac
chr10	9641512	9643015	H3K27Ac
chr10	9701534	9703633	H3K27Ac
chr10	10556757	10558595	H3K27Ac
chr10	10766342	10767650	H3K27Ac
chr10	10767791	10770125	H3K27Ac
chr10	10837502	10839848	H3K27Ac
chr10	10889949	10892238	H3K27Ac
chr10	10892640	10893533	H3K27Ac
chr10	10920709	10923277	H3K27Ac
chr10	10926325	10928101	H3K27Ac
chr10	10931713	10935413	H3K27Ac
chr10	10935731	10938822	H3K27Ac
chr10	11022582	11024049	H3K27Ac
[truncated: 28,679 more rows]

## Sheet: Stable_1c_LiverTFs
chr1	6315	6455
chr1	6825	7171
chr1	28038	28168
chr1	28296	28487
chr1	223585	223729
chr1	245694	245889
chr1	247947	248813
chr1	287731	287969
chr1	301938	302151
chr1	307017	307227
chr1	321543	322027
chr1	399055	399311
chr1	486328	486385
chr1	509511	509959
chr1	511616	512152
chr1	516203	516396
chr1	517599	517784
chr1	705835	706109
chr1	720697	720830
chr1	759872	760172
chr1	762209	762440
chr1	764582	765153
chr1	767565	767833
chr1	771526	771841
chr1	772192	772451
chr1	774393	774499
chr1	774886	775099
chr1	778318	778661
chr1	791003	791323
chr1	888967	889484
chr1	912545	912936
chr1	913249	913516
chr1	925056	925287
chr1	945884	946054
chr1	946095	946496
chr1	947928	948086
chr1	966329	966579
chr1	1025506	1025999
chr1	1055223	1055342
chr1	1063007	1063230
chr1	1092733	1093103
chr1	1093343	1093450
chr1	1095669	1095768
chr1	1272411	1272642
chr1	1326050	1326183
chr1	1330784	1330900
chr1	1348865	1349077
chr1	1374113	1374125
chr1	1398494	1398860
chr1	1400918	1401299
chr1	1403744	1404310
chr1	1405019	1405341
chr1	1431002	1431258
chr1	1435266	1435440
chr1	1571409	1571535
chr1	2245541	2245945
chr1	2785238	2785453
chr1	2794912	2795193
chr1	2837111	2837333
chr1	2849757	2850189
chr1	2850286	2850740
chr1	2854776	2854934
chr1	2861904	2862258
chr1	2870605	2871019
chr1	2878198	2878446
chr1	2881475	2881603
chr1	2888773	2889135
chr1	2954321	2954477
chr1	3002303	3002537
chr1	3023567	3023819
chr1	3027458	3027880
chr1	3050701	3050883
chr1	3051452	3051686
chr1	3051829	3052217
chr1	3052668	3053040
chr1	3061113	3061363
chr1	3061943	3062275
chr1	3247307	3247486
chr1	3253388	3253564
chr1	3255965	3256111
chr1	3265103	3265299
chr1	3274413	3274644
chr1	3280243	3280356
chr1	3281534	3281896
chr1	3281950	3282243
chr1	3336755	3336997
chr1	3362424	3362542
chr1	3366035	3366509
chr1	4110149	4110273
chr1	4111277	4111462
chr1	4141626	4142223
chr1	4167038	4167328
chr1	4177113	4177307
chr1	4178983	4179394
chr1	4181070	4181342
chr1	4181462	4181613
chr1	4182015	4182236
chr1	4258034	4258237
chr1	4266514	4266785
chr1	4286011	4286119
chr1	4286391	4286510
chr1	4297615	4297790
chr1	4373723	4374008
chr1	4400466	4400803
chr1	4410623	4410894
chr1	4426585	4426979
chr1	4427903	4428130
chr1	4454303	4454585
chr1	4467758	4468143
chr1	4507087	4507376
chr1	4516581	4516858
chr1	4517512	4517677
chr1	4546360	4546663
chr1	4607976	4608692
chr1	4608859	4609308
chr1	4612776	4612827
chr1	4619419	4619750
chr1	4621109	4621243
chr1	4621260	4621379
chr1	4621676	4622076
chr1	4631359	4631625
chr1	4641229	4641521
chr1	4657929	4658094
chr1	4659449	4659605
chr1	4661405	4661601
chr1	4679276	4679499
chr1	4697849	4698095
chr1	4699767	4700018
chr1	4702300	4702639
chr1	4719389	4719610
chr1	4724778	4725126
chr1	4725918	4726259
chr1	4732826	4733178
chr1	4742232	4742915
chr1	4743945	4744214
chr1	4746562	4746785
chr1	4760659	4760869
chr1	4764344	4764851
chr1	4765490	4765726
chr1	4768592	4768923
chr1	4771974	4772200
chr1	4799798	4800052
chr1	4812802	4813090
chr1	4820391	4820629
chr1	4846542	4846782
chr1	4894833	4895207
chr1	4896823	4897242
chr1	4899988	4900315
chr1	4906372	4906622
chr1	4908196	4908554
chr1	4913773	4913986
chr1	4923083	4923600
chr1	4929030	4929217
chr1	4929475	4929669
chr1	4931062	4931396
chr1	4978517	4978713
chr1	4986201	4986436
chr1	4988658	4988808
chr1	5018816	5019184
chr1	5022687	5023009
chr1	5031484	5031787
chr1	5066002	5066289
chr1	5068860	5069231
chr1	5072256	5072402
chr1	5074200	5074447
chr1	5079185	5079355
chr1	5082097	5082246
chr1	5083621	5083755
chr1	5084176	5084719
chr1	5098323	5098555
chr1	5099607	5099844
chr1	5101571	5101827
chr1	5108283	5108560
chr1	5112325	5112472
chr1	5114474	5114625
chr1	5117257	5117456
chr1	5117668	5118149
chr1	5122630	5122829
chr1	5127570	5128069
chr1	5128717	5129011
chr1	5129132	5129950
chr1	5130175	5130393
chr1	5131817	5132207
chr1	5138339	5138599
chr1	5142125	5142402
chr1	5143425	5143834
chr1	5169945	5170168
chr1	5173984	5174481
chr1	5181622	5181768
chr1	5202457	5202683
chr1	5331738	5331893
chr1	5617691	5617826
chr1	6366492	6366676
chr1	6620918	6621071
chr1	6685793	6685990
chr1	7510180	7510555
chr1	7530151	7530477
chr1	7530878	7531138
chr1	7719760	7719971
chr1	7722784	7723075
chr1	7724378	7724844
chr1	7728448	7728587
chr1	7769029	7769251
chr1	7792145	7792353
chr1	7792623	7792871
chr1	7802069	7802429
chr1	7802936	7803176
chr1	7803650	7803951
chr1	7998029	7998268
chr1	8003156	8003314
chr1	8004815	8005064
chr1	8006449	8006613
chr1	8018317	8018445
chr1	8021079	8021275
chr1	8021345	8021545
chr1	8040136	8040430
chr1	8045355	8045641
chr1	8059886	8060171
chr1	8070937	8071331
chr1	8093229	8093617
chr1	8094496	8094778
chr1	8100902	8101065
chr1	8102444	8102749
chr1	8114885	8115041
chr1	8145192	8145390
chr1	8219465	8219620
chr1	9041887	9042095
chr1	9138187	9138308
chr1	9416321	9416609
chr1	9667149	9667308
chr1	10409149	10409193
chr1	10743072	10743352
chr1	10960438	10960580
chr1	11173525	11173749
chr1	11207984	11208119
chr1	11310905	11311037
chr1	11612610	11612746
chr1	11659762	11660035
chr1	11993432	11993613
chr1	12408015	12408183
chr1	13271611	13271785
chr1	13297019	13297162
chr1	13396675	13396888
chr1	13402127	13402313
chr1	13579542	13579807
chr1	13583031	13583368
chr1	13586970	13587184
chr1	13590397	13590599
chr1	13590862	13591038
chr1	13596562	13596835
chr1	13613467	13613629
chr1	13629333	13629507
chr1	13635685	13636038
chr1	13636337	13636533
chr1	13661982	13662224
chr1	13674493	13674878
chr1	13675959	13676161
chr1	13676632	13676748
chr1	13678232	13678566
chr1	13680881	13681234
chr1	13681757	13681895
chr1	13682833	13683056
chr1	13685860	13686014
chr1	13686112	13686268
chr1	13686797	13687108
chr1	13693452	13693698
chr1	13700173	13700321
chr1	13703279	13703407
chr1	13781506	13781701
chr1	13795954	13796184
chr1	13801856	13802081
chr1	13804053	13804500
chr1	13804727	13804831
chr1	13804914	13805108
chr1	13805161	13805531
chr1	13821885	13822074
chr1	13824653	13824970
chr1	13824983	13825396
chr1	13826339	13826654
chr1	13839829	13840169
chr1	13848406	13848641
chr1	13850517	13850768
chr1	13863182	13863438
chr1	13863666	13864059
chr1	13864368	13864570
chr1	13864868	13865106
chr1	13870204	13870444
chr1	13875170	13875298
chr1	13883984	13884374
chr1	13888693	13888957
chr1	13889343	13889641
chr1	13890872	13891138
chr1	13908403	13908709
chr1	13937688	13937844
chr1	13946730	13947139
chr1	13947277	13947647
chr1	13955113	13955421
chr1	13957938	13958065
chr1	13974575	13974728
chr1	14055237	14055413
chr1	14058314	14058477
chr1	14060554	14060906
chr1	14093054	14093670
chr1	14098694	14099018
chr1	14100081	14100262
chr1	14105180	14105293
chr1	14154542	14154876
chr1	14155246	14155492
chr1	14157381	14157780
chr1	14158319	14158726
chr1	14160136	14160253
chr1	14164074	14164366
chr1	14165315	14165546
chr1	14168477	14168744
chr1	14168790	14169024
chr1	14176316	14176579
chr1	14193398	14193542
chr1	14194767	14195060
chr1	14196863	14196992
chr1	14197344	14197640
chr1	14197973	14198213
chr1	14211205	14211437
chr1	14211445	14211820
chr1	14219032	14219165
chr1	14221206	14221361
chr1	14229167	14229341
chr1	14234838	14234988
chr1	14252782	14253021
chr1	14264134	14264501
chr1	14300476	14300553
chr1	14308444	14308551
chr1	14348519	14348707
chr1	14384490	14384657
chr1	14390879	14391213
chr1	14394534	14394727
chr1	14398747	14398907
chr1	14400882	14401123
chr1	14406455	14406752
chr1	14411159	14411315
chr1	14414997	14415388
chr1	14418337	14418520
chr1	14439589	14439777
chr1	14441196	14441341
chr1	14441856	14442243
chr1	14443264	14443514
chr1	14448030	14448359
chr1	14451353	14452009
chr1	14453305	14453610
chr1	14457699	14458155
chr1	14460074	14460213
chr1	14460538	14460889
chr1	14461768	14461927
chr1	14467442	14467680
chr1	14549530	14550224
chr1	14550427	14550675
chr1	14583827	14584031
chr1	14595387	14595550
chr1	14617984	14618258
chr1	14634376	14634543
chr1	14641373	14641527
chr1	14657627	14657862
chr1	14671689	14671827
chr1	14681965	14682179
chr1	14684245	14684438
chr1	14684811	14684962
chr1	14685352	14685499
chr1	14685668	14685844
chr1	14693056	14693285
chr1	14737038	14737488
chr1	14743277	14743476
chr1	14783092	14783286
chr1	14811858	14812178
chr1	14813642	14814022
chr1	14844562	14844840
chr1	14889002	14889217
chr1	14910430	14910666
chr1	14914481	14914652
chr1	14914943	14915279
chr1	14915359	14915547
chr1	14916192	14916453
chr1	14916543	14916777
chr1	14940545	14940819
chr1	14949355	14949619
chr1	14952510	14952822
chr1	14955799	14956017
chr1	14977847	14978122
chr1	14980462	14980732
chr1	15002033	15002340
chr1	15006083	15006327
chr1	15007479	15007746
chr1	15020459	15020588
chr1	15028531	15028674
chr1	15054970	15055282
chr1	15055344	15055653
chr1	15056056	15056368
chr1	15057206	15057464
chr1	15057534	15057856
chr1	15058011	15058591
chr1	15059431	15059574
chr1	15100027	15100325
chr1	15113307	15113645
chr1	15658834	15658951
chr1	16044421	16044791
chr1	16109685	16109866
chr1	16112999	16113134
chr1	16114559	16114690
chr1	16121572	16121709
chr1	16167340	16167738
chr1	16174650	16174920
chr1	16176008	16176337
chr1	16440760	16440895
chr1	16446759	16446931
chr1	16448124	16448288
chr1	16448540	16448752
chr1	16458691	16458918
chr1	16467423	16467585
chr1	16482512	16482962
chr1	16801772	16802081
chr1	16854329	16854575
chr1	16857045	16857207
chr1	16859787	16860046
chr1	16861158	16861461
chr1	16868901	16869149
chr1	16871464	16871773
chr1	16875165	16875405
chr1	17036693	17036993
chr1	17046043	17046222
chr1	17048333	17048632
chr1	17049188	17049334
chr1	17049435	17049795
chr1	17049914	17050329
chr1	17066778	17067215
chr1	17101722	17101866
chr1	17317092	17317280
chr1	17350204	17350339
chr1	17353681	17353916
chr1	17398902	17399064
chr1	17412452	17412670
chr1	17417674	17417970
chr1	17425188	17425266
chr1	17464944	17465068
chr1	17558781	17558930
chr1	17562600	17563080
chr1	17586390	17586550
chr1	17589034	17589243
chr1	17590846	17591076
chr1	17591447	17592920
chr1	17593539	17594109
chr1	17596762	17596897
chr1	17598460	17598884
chr1	17598918	17599187
chr1	17600856	17601117
chr1	17605713	17606044
chr1	17606255	17606506
chr1	17615616	17615864
chr1	17615898	17616064
chr1	17616321	17616591
chr1	17617644	17618660
chr1	17619440	17619590
chr1	17621985	17622290
chr1	17622500	17623971
chr1	17624558	17624924
chr1	17625080	17625322
chr1	17626793	17627004
chr1	17627189	17627420
chr1	17629936	17630058
chr1	17637228	17637560
chr1	17637754	17637930
chr1	17643028	17643546
chr1	17645887	17646289
chr1	17646545	17646692
chr1	17649932	17650127
chr1	17652814	17653124
chr1	17653180	17653409
chr1	17744775	17745002
chr1	17749755	17750119
chr1	17750750	17750981
chr1	17756869	17757323
chr1	17786899	17787072
chr1	17787164	17787429
chr1	17790318	17790577
chr1	17801682	17801986
chr1	17802455	17802932
chr1	17805185	17805304
chr1	17809489	17809878
chr1	17828392	17828559
chr1	17839058	17839233
chr1	17872398	17872765
chr1	17873127	17873432
chr1	17875692	17875931
chr1	17875973	17876258
chr1	17876559	17876765
chr1	17877169	17877482
chr1	17877743	17877958
chr1	17878214	17878512
chr1	17879078	17879497
chr1	17880662	17880944
chr1	17883484	17883637
chr1	17883809	17884131
chr1	17886118	17886249
chr1	17888268	17888396
chr1	17891225	17891774
chr1	17892623	17892776
chr1	17893094	17893350
chr1	17894743	17895007
chr1	17895285	17895698
chr1	17901035	17901170
chr1	17917739	17917929
chr1	17924966	17925085
chr1	17926304	17926746
chr1	17934855	17935014
chr1	17936844	17936936
chr1	17941499	17941810
chr1	17951278	17951468
chr1	17954647	17954822
chr1	17961368	17961627
chr1	17964718	17964974
chr1	17965150	17965391
chr1	17976372	17976534
chr1	17988267	17988566
chr1	17988631	17988820
chr1	17990964	17991424
chr1	17991531	17991861
chr1	17992289	17992492
chr1	17992756	17992950
chr1	17994746	17995023
chr1	17996302	17996522
chr1	18076284	18076523
chr1	18097328	18097566
chr1	18107186	18107403
chr1	18107439	18107520
chr1	18128573	18129039
chr1	18130811	18131461
chr1	18153079	18153305
chr1	18156446	18156540
chr1	18157697	18157928
chr1	18160552	18160686
chr1	18161692	18162258
chr1	18165368	18165496
chr1	18179742	18180233
chr1	18192555	18192737
chr1	18193738	18193748
chr1	18193766	18194320
chr1	18194541	18195237
chr1	18200354	18200742
chr1	18205618	18205810
chr1	18209010	18209496
chr1	18211783	18212018
chr1	18213460	18213652
chr1	18230558	18230629
chr1	18251414	18252441
chr1	18261276	18261473
chr1	18309856	18310041
chr1	18317754	18318043
chr1	18320869	18321090
chr1	18396446	18396682
chr1	18419032	18419194
chr1	18420788	18421080
chr1	18437165	18437382
chr1	18455856	18456047
chr1	18462832	18462966
chr1	18474885	18475297
chr1	18475858	18476734
chr1	18477586	18477861
chr1	18478208	18478424
chr1	18488545	18488727
chr1	18489244	18489824
chr1	18490014	18490270
chr1	18491648	18491820
chr1	18496130	18496252
chr1	18497853	18498076
chr1	18498386	18498695
chr1	18500472	18500885
chr1	18559733	18559826
chr1	18568615	18569010
chr1	18600575	18600755
chr1	18623198	18623510
chr1	18624794	18625172
chr1	18626126	18626247
chr1	18627438	18627693
chr1	18692575	18692762
chr1	18728251	18728453
chr1	18731173	18731657
chr1	18732638	18732916
chr1	18740097	18740388
chr1	18776426	18776691
chr1	18805475	18805657
chr1	18811926	18811959
chr1	18826284	18826649
chr1	18827323	18827642
chr1	18827917	18828133
chr1	18851072	18851316
chr1	18959762	18959950
chr1	18964103	18964321
chr1	19002748	19002970
chr1	19074020	19074163
chr1	19117180	19117299
chr1	19127128	19127439
chr1	19149905	19150101
chr1	19158083	19158598
chr1	19172296	19172639
chr1	19181094	19181220
chr1	19183630	19183834
chr1	19735796	19735990
chr1	19825136	19825288
chr1	19825360	19825637
chr1	19825682	19825952
chr1	19845366	19845621
chr1	19847223	19847414
chr1	19851335	19851473
chr1	19854328	19854514
chr1	19863358	19863852
chr1	19864636	19865098
chr1	19865158	19865367
chr1	19870108	19870397
chr1	19871110	19871377
chr1	19873696	19874083
chr1	19874279	19874426
chr1	19874629	19874843
chr1	19919976	19920229
chr1	20052309	20052484
chr1	20222221	20222401
chr1	20223627	20223837
chr1	20283298	20283435
chr1	20304288	20304447
chr1	20316837	20316977
chr1	20324143	20324469
chr1	20325867	20326032
chr1	20347391	20347591
chr1	20383325	20383562
chr1	20427165	20427379
chr1	20546994	20547236
chr1	20589950	20590288
chr1	20642316	20642466
chr1	20684607	20684829
chr1	20689278	20689479
chr1	20703873	20704135
chr1	20704250	20704522
chr1	20710787	20711014
chr1	20711498	20711658
chr1	20715854	20716034
chr1	20734413	20734715
chr1	20791613	20791885
chr1	20922707	20922968
chr1	20968385	20968504
chr1	20977832	20978162
chr1	21059489	21059632
chr1	21089711	21089962
chr1	21122196	21122408
chr1	21123482	21123850
chr1	21135565	21136068
chr1	21145762	21145863
chr1	21180705	21180904
chr1	21187404	21187553
chr1	21187798	21187918
chr1	21199208	21199378
chr1	21200784	21201001
chr1	21209114	21209416
chr1	21232085	21232207
chr1	21237664	21237927
chr1	21241037	21241278
chr1	21241462	21241686
chr1	21242355	21242555
chr1	21271414	21271597
chr1	21366532	21366695
chr1	21370043	21370257
chr1	21911698	21911826
chr1	22057495	22057626
chr1	22221713	22221832
chr1	22274367	22274538
chr1	22275249	22275461
chr1	22349187	22349305
chr1	22437623	22437829
chr1	22508273	22508501
chr1	22665074	22665208
chr1	22710849	22711022
chr1	22724011	22724114
chr1	22983438	22983632
chr1	23099970	23100292
chr1	23142581	23142651
chr1	23160108	23160431
chr1	23168090	23168378
chr1	23193086	23193217
chr1	23783367	23783648
chr1	23915588	23915707
chr1	23917101	23917236
chr1	23921895	23922168
chr1	23922799	23923018
chr1	23925831	23925966
chr1	23927067	23927214
chr1	24051999	24052157
chr1	24295281	24295557
chr1	24362149	24362321
chr1	24499711	24499860
chr1	24605260	24605805
chr1	24611348	24611626
chr1	24615969	24616116
chr1	24617293	24617582
chr1	24639377	24639768
chr1	24645350	24645605
chr1	24665012	24665253
chr1	24665498	24665586
chr1	24669615	24669960
chr1	24733654	24734169
chr1	24766688	24766984
chr1	24777467	24777727
chr1	24777827	24778081
chr1	24781404	24781721
chr1	24782557	24783073
chr1	24817792	24817990
chr1	24867946	24868206
chr1	24917503	24917786
chr1	24933702	24934273
chr1	24994205	24994341
chr1	25019041	25019316
chr1	25019497	25019721
chr1	25021508	25021768
chr1	25023642	25023965
chr1	25026940	25027238
chr1	25031490	25031959
chr1	25072730	25072917
chr1	25088266	25088373
chr1	25138690	25139030
chr1	25162554	25162859
chr1	25178629	25178712
chr1	25187297	25187587
chr1	25187631	25187864
chr1	25187911	25188032
chr1	25212640	25212989
chr1	25393744	25393897
chr1	25432053	25432551
chr1	25436245	25436373
chr1	25443136	25443417
chr1	25496037	25496255
chr1	25500316	25500583
chr1	25532313	25532630
chr1	25551650	25551836
chr1	25562854	25562975
chr1	25581880	25581990
chr1	25584153	25584458
chr1	25599366	25599590
chr1	25603564	25603683
chr1	25604561	25604702
chr1	25606591	25606778
chr1	25607123	25607286
chr1	25620137	25620283
chr1	25672656	25672831
chr1	25686993	25687186
chr1	25707632	25707704
chr1	25708014	25708198
chr1	25709823	25710293
chr1	25710972	25711322
chr1	25711801	25711999
chr1	25723974	25724136
chr1	25724632	25725252
chr1	25725964	25726158
chr1	25775374	25775590
chr1	25821567	25821695
chr1	25821754	25821765
chr1	25821796	25821969
chr1	25822236	25822457
chr1	25829044	25829247
chr1	25835956	25836195
chr1	25933714	25933887
chr1	25937268	25937523
chr1	25939756	25940091
chr1	25940990	25941258
chr1	25952433	25952691
chr1	25960840	25960962
chr1	25978794	25978960
chr1	25995864	25995998
chr1	26065479	26065884
chr1	26116402	26116806
chr1	26119758	26120057
chr1	26124302	26124580
chr1	26140530	26140657
chr1	26145613	26145867
chr1	26173541	26173668
chr1	26174332	26174687
chr1	26175023	26175153
chr1	26184662	26184818
chr1	26228785	26229101
chr1	26234834	26235070
chr1	26235467	26235620
chr1	26235889	26236264
chr1	26242671	26243008
chr1	26253819	26253969
chr1	26266320	26266774
chr1	26290962	26291170
chr1	26293753	26293922
chr1	26298510	26298743
chr1	26304543	26304674
chr1	26314886	26315048
chr1	26359635	26359850
chr1	26368769	26369040
chr1	26383253	26383417
chr1	26397532	26397692
chr1	26399509	26399696
chr1	26404088	26404286
chr1	26447441	26447797
chr1	26474683	26474851
chr1	26482517	26482739
chr1	26482792	26482912
chr1	26493035	26493167
chr1	26495394	26495532
chr1	26495741	26495893
chr1	26496096	26496313
chr1	26496679	26496846
chr1	26497742	26497808
chr1	26509460	26509731
chr1	26514040	26514259
chr1	26531018	26531200
chr1	26531702	26532106
chr1	26532124	26532289
chr1	26536208	26536493
chr1	26663303	26663520
chr1	26663630	26663818
chr1	26896512	26896843
chr1	26899594	26899766
chr1	26902145	26902302
chr1	26914229	26914506
chr1	26921362	26921658
chr1	26937844	26938095
chr1	26958852	26958994
chr1	26972342	26972727
chr1	26993071	26993275
chr1	26993352	26993553
chr1	26993710	26993927
chr1	27032964	27033130
chr1	27049074	27049168
chr1	27060461	27060598
chr1	27094052	27094337
chr1	27095137	27095355
chr1	27095826	27096118
chr1	27101341	27101622
chr1	27121840	27121962
chr1	27256196	27256331
chr1	27315409	27315740
chr1	27324953	27325160
chr1	27326262	27326931
chr1	27349766	27350157
chr1	27351196	27351444
chr1	27352089	27352233
chr1	27352911	27353329
chr1	27356865	27356992
chr1	27367761	27367970
chr1	27376448	27376589
chr1	27398150	27398299
chr1	27491561	27491932
chr1	27601003	27601315
chr1	27619662	27619801
chr1	27625830	27626123
chr1	27627264	27627447
chr1	27629956	27630164
chr1	27630171	27630314
chr1	27653916	27654099
chr1	27666522	27666850
chr1	27679219	27679562
chr1	27680620	27680927
chr1	27681236	27681544
chr1	27682648	27683039
chr1	27691897	27692181
chr1	27693239	27693497
chr1	27693945	27694237
chr1	27694785	27694959
chr1	27695045	27695145
chr1	27754406	27754620
chr1	27791243	27791350
chr1	27894192	27894326
chr1	27976439	27976620
chr1	28090066	28090296
chr1	28112270	28112507
chr1	28198780	28198927
chr1	28333002	28333190
chr1	28352114	28352416
chr1	28481083	28481182
chr1	28526124	28526188
chr1	28617510	28617634
chr1	28882160	28882335
chr1	28941004	28941204
chr1	28970404	28970867
chr1	28998494	28998733
chr1	28999380	28999652
chr1	29000854	29001096
chr1	29002644	29002853
chr1	29003645	29003873
chr1	29012651	29012886
chr1	29034357	29034669
chr1	29064311	29064448
chr1	29071118	29071419
chr1	29101869	29102092
chr1	29102238	29102558
chr1	29122934	29123107
chr1	29129573	29129840
chr1	29134474	29134720
chr1	29139881	29140023
chr1	29141115	29141232
chr1	29145256	29145451
chr1	29148901	29149140
chr1	29180828	29181047
chr1	29199836	29200206
chr1	29219813	29220174
chr1	29222419	29222733
chr1	29235418	29235610
chr1	29240658	29240840
chr1	29260187	29260554
chr1	29271729	29272023
chr1	29281377	29281823
chr1	29281956	29282266
chr1	29283721	29284066
chr1	29284826	29285112
chr1	29292447	29292568
chr1	29305363	29305615
chr1	29305679	29305685
chr1	29307099	29307357
chr1	29307440	29307680
chr1	29318699	29318954
chr1	29334936	29335156
chr1	29337142	29337364
chr1	29337669	29338076
chr1	29392042	29392207
chr1	29499965	29500193
chr1	29518913	29519141
chr1	29521790	29522304
chr1	29634881	29635059
chr1	29664685	29664822
chr1	29667826	29668042
chr1	29669761	29669980
chr1	29692264	29692433
chr1	29694072	29694192
chr1	29804224	29804472
chr1	29819651	29819805
chr1	29984878	29985011
chr1	30048530	30048632
chr1	30103982	30104198
chr1	30104248	30104493
chr1	30114345	30114810
chr1	30116968	30117282
chr1	30117857	30118304
chr1	30125006	30125139
chr1	30125399	30125567
chr1	30127593	30127834
chr1	30136692	30136997
chr1	30141710	30142179
chr1	30145172	30145270
chr1	30153363	30153535
chr1	30155842	30156150
chr1	30174330	30174520
chr1	30205496	30205757
chr1	30236487	30236768
chr1	30246831	30247228
chr1	30247560	30247835
chr1	30248219	30248346
chr1	30248401	30248697
chr1	30253127	30253597
chr1	30304710	30304848
chr1	30337663	30337823
chr1	30365524	30365670
chr1	30365858	30366088
chr1	30422475	30422644
chr1	30425140	30425692
chr1	30433215	30433520
chr1	30435464	30435863
chr1	30451974	30452169
chr1	30496282	30496483
chr1	30626798	30626986
chr1	30660096	30660373
chr1	30660856	30661238
chr1	30667436	30667673
chr1	30669265	30669384
chr1	30685092	30685186
chr1	30687338	30687457
chr1	30687533	30687709
chr1	30693990	30694254
chr1	30716836	30717206
chr1	30797633	30797742
chr1	30813926	30814216
chr1	30814421	30814673
chr1	30816785	30817028
chr1	30824715	30824888
chr1	30825177	30825277
chr1	30827268	30827585
chr1	30828307	30828442
chr1	30849369	30849492
chr1	30852391	30852702
chr1	30855899	30856046
chr1	30861202	30861358
chr1	30865125	30865385
chr1	30869890	30870039
chr1	30870598	30870933
chr1	30872391	30872650
chr1	30876577	30876911
chr1	30889514	30889701
chr1	30890137	30890416
chr1	30899652	30899924
chr1	30900668	30900996
chr1	30901377	30901547
chr1	30902509	30902738
chr1	30974738	30974977
chr1	30985052	30985371
chr1	30997232	30997400
chr1	31008063	31008310
chr1	31010893	31011060
chr1	31038174	31038440
chr1	31039247	31039759
chr1	31044128	31044376
chr1	31060641	31060781
chr1	31182413	31182613
chr1	31188420	31188814
chr1	31204081	31204225
chr1	31241092	31241309
chr1	31241775	31241870
chr1	31244872	31245076
chr1	31254287	31254422
chr1	31333171	31333427
chr1	31345523	31345660
chr1	31349510	31349654
chr1	31440064	31440244
chr1	31494073	31494194
chr1	31520206	31520341
chr1	31520693	31520930
chr1	31523758	31523969
chr1	31525163	31525536
chr1	31526068	31526442
chr1	31527395	31527701
chr1	31560625	31560932
chr1	31573965	31574207
chr1	31579442	31579595
chr1	31579839	31580078
chr1	31580185	31580354
chr1	31582704	31583028
chr1	31600806	31600888
chr1	31612977	31613152
chr1	31619193	31619402
chr1	31650173	31650449
chr1	31666150	31666285
chr1	31667788	31667906
chr1	31678862	31678994
chr1	31690165	31690368
chr1	31710182	31710512
chr1	31727139	31727335
chr1	31759816	31760652
chr1	31761082	31761152
chr1	31761699	31761970
chr1	31772154	31772559
chr1	31776657	31776873
chr1	31777618	31777831
chr1	31791949	31792359
chr1	31792626	31792932
chr1	31800937	31801164
chr1	31805484	31805764
chr1	31811355	31811552
chr1	31824951	31825041
chr1	31829677	31829885
chr1	31830570	31830705
chr1	31841608	31841842
chr1	31851481	31851879
chr1	31854294	31854630
chr1	31854777	31855081
chr1	31862941	31863084
chr1	31880465	31880613
chr1	31880676	31880924
chr1	31891997	31892191
chr1	31894553	31894686
chr1	31907227	31907648
chr1	31915079	31915348
chr1	31956682	31956859
chr1	31960146	31960435
chr1	31962254	31962428
chr1	31982396	31982527
chr1	31990560	31990892
chr1	31996714	31996974
chr1	31997172	31997540
chr1	32000195	32000408
chr1	32040803	32041227
chr1	32041979	32042305
chr1	32057353	32057553
chr1	32068594	32068821
chr1	32086349	32086556
chr1	32094269	32094555
chr1	32104430	32104601
chr1	32121219	32121443
chr1	32121516	32121677
chr1	32121721	32121870
chr1	32126996	32127201
chr1	32258686	32258907
chr1	32461099	32461234
chr1	32503016	32503219
chr1	32657700	32657967
chr1	32681371	32681502
chr1	32784546	32784729
chr1	32930447	32930796
chr1	33098228	33098633
chr1	33098883	33099077
chr1	33126810	33126967
chr1	33215631	33216277
chr1	33217491	33217744
chr1	33218700	33218909
chr1	33344045	33344228
chr1	33747095	33747226
chr1	33830202	33830749
chr1	33843447	33843564
chr1	33859299	33859430
chr1	33879500	33879646
chr1	33912250	33912545
chr1	34016386	34016577
chr1	34039857	34039950
chr1	34040048	34040195
chr1	34041046	34041304
chr1	34049091	34049340
chr1	34053524	34053660
chr1	34073598	34073860
chr1	34090900	34091154
chr1	34312179	34312503
chr1	34341986	34342235
chr1	34361992	34362120
chr1	34451237	34451351
chr1	34462553	34462859
chr1	34465643	34465835
chr1	34486290	34486593
chr1	34500034	34500122
chr1	34537343	34537528
chr1	34539482	34539674
chr1	34540560	34540785
chr1	34548868	34549001
chr1	34550708	34551031
chr1	34551223	34551284
chr1	34555595	34555844
chr1	34557470	34557704
chr1	34559619	34559780
chr1	34561273	34561682
chr1	34562126	34562358
chr1	34642536	34642725
chr1	34643088	34643305
chr1	34643463	34643614
chr1	34644424	34644865
chr1	34707549	34707726
chr1	34708669	34708936
chr1	34758242	34758435
chr1	34771231	34771412
chr1	34779599	34779726
chr1	34801722	34802062
chr1	34802092	34802236
chr1	34891806	34892140
chr1	34892203	34892402
chr1	34892726	34893117
chr1	34930162	34930362
chr1	34932688	34933013
chr1	34933646	34933790
chr1	34993912	34994043
chr1	34999681	34999838
chr1	35001518	35001650
chr1	35025910	35026152
chr1	35042684	35043000
chr1	35052573	35052818
chr1	35087130	35087908
chr1	35088881	35089102
chr1	35089696	35089833
chr1	35100684	35100932
chr1	35107758	35107889
chr1	35129560	35129799
chr1	35138012	35138180
chr1	35139873	35140077
chr1	35143683	35143874
chr1	35145772	35145972
chr1	35173772	35173907
chr1	35220845	35221075
chr1	35221415	35221557
chr1	35243924	35244182
chr1	35255846	35255965
chr1	35276353	35276547
chr1	35280782	35281059
chr1	35338144	35338305
chr1	35359694	35359918
chr1	35360191	35360366
chr1	35389110	35389260
chr1	35559099	35559285
chr1	35601479	35601732
chr1	35637359	35637494
chr1	35666219	35666381
chr1	35703237	35703523
chr1	35727841	35727920
chr1	35728278	35728548
chr1	35739610	35739755
chr1	35740405	35740820
chr1	35757429	35757644
chr1	35760588	35760903
chr1	35761063	35761473
chr1	35777985	35778136
chr1	35778374	35778577
chr1	35790664	35791008
chr1	35804369	35804600
chr1	35812412	35812495
chr1	35815722	35815818
chr1	35818359	35818536
chr1	35833154	35833332
chr1	35838520	35838756
chr1	35970541	35970776
chr1	35972767	35972917
chr1	35975174	35975443
chr1	35997636	35997790
chr1	36006114	36006351
chr1	36016871	36017150
chr1	36024694	36024918
chr1	36040994	36041288
chr1	36050586	36050692
chr1	36056245	36056496
chr1	36124836	36125069
chr1	36159712	36160030
chr1	36160104	36160421
chr1	36199506	36199741
chr1	36461112	36461400
chr1	36497240	36497330
chr1	36656576	36656766
chr1	36783104	36783258
chr1	36787426	36787602
chr1	36808680	36809035
chr1	36811943	36812088
chr1	36817155	36817464
chr1	36819737	36820056
chr1	36825266	36825561
chr1	36825756	36826099
chr1	36848135	36848327
chr1	36853965	36854277
chr1	36963218	36963396
chr1	36970037	36970377
chr1	36971713	36971938
chr1	37019636	37019734
chr1	37024661	37024967
chr1	37036773	37037005
chr1	37047342	37047496
chr1	37051850	37051905
chr1	37055142	37055564
chr1	37066958	37067250
chr1	37072313	37072619
chr1	37077057	37077297
chr1	37077870	37078063
chr1	37095165	37095557
chr1	37101536	37101897
chr1	37122772	37122976
chr1	37138906	37139129
chr1	37151898	37151987
chr1	37170370	37170891
chr1	37174133	37174275
chr1	37188752	37189059
chr1	37442370	37442533
chr1	37494736	37494917
chr1	37615087	37615287
chr1	37750201	37750473
chr1	37751247	37751415
chr1	37751575	37751935
chr1	37752628	37752760
chr1	37752827	37752955
chr1	37753274	37753514
chr1	37760219	37760486
chr1	37767572	37767737
chr1	37772057	37772442
chr1	37825088	37825412
chr1	37896591	37896748
chr1	37901184	37901309
chr1	38066710	38066907
chr1	38082417	38082573
chr1	38256368	38256599
chr1	38268775	38269076
chr1	38269092	38269278
chr1	38273168	38273287
chr1	38382672	38382794
chr1	38394030	38394295
chr1	38567783	38567887
chr1	38798277	38798399
chr1	39074258	39074366
chr1	39144673	39145089
chr1	39194112	39194443
chr1	39198270	39198570
chr1	39207731	39207960
chr1	39248036	39248475
chr1	39280731	39280878
chr1	39281747	39281947
chr1	39285012	39285305
chr1	39294718	39295240
chr1	39301468	39301781
chr1	39319756	39319954
chr1	39321038	39321272
chr1	39322330	39322473
chr1	39338594	39338783
chr1	39343783	39343993
chr1	39387386	39387443
chr1	39411225	39411564
chr1	39423698	39423911
chr1	39452911	39453153
chr1	39462521	39462706
chr1	39478180	39478300
chr1	39506906	39507131
chr1	39518356	39518564
chr1	39527119	39527538
chr1	39541119	39541353
chr1	39567082	39567340
chr1	39648243	39648365
chr1	39677163	39677402
chr1	39812699	39812922
chr1	39845729	39845891
chr1	39879327	39879439
chr1	40091715	40091892
chr1	40126999	40127297
chr1	40130189	40130425
chr1	40153518	40153710
chr1	40155741	40155991
chr1	40156691	40156837
chr1	40157238	40157374
chr1	40243581	40243765
chr1	40253525	40253697
chr1	40311761	40311906
chr1	40342092	40342240
chr1	40348998	40349224
chr1	40357192	40357349
chr1	40425886	40426056
chr1	40481757	40481908
chr1	40493764	40494016
chr1	40494331	40494491
chr1	40496370	40496650
chr1	40515853	40515988
chr1	40589599	40589762
chr1	40591236	40591393
chr1	40610111	40610296
chr1	40661411	40661655
chr1	40669864	40670196
chr1	40670337	40670657
chr1	40672502	40672720
chr1	40706580	40706901
chr1	40707448	40707675
chr1	40718189	40718433
chr1	40727823	40728359
chr1	40753381	40753545
chr1	40768122	40768287
chr1	40780917	40781050
chr1	40787241	40787561
chr1	40788225	40788463
chr1	40817980	40818263
chr1	40819674	40820089
chr1	40825983	40826353
chr1	40835112	40835381
chr1	40840898	40841458
chr1	40857938	40858135
chr1	40866517	40866829
chr1	40877246	40877491
chr1	40877699	40878037
chr1	40881925	40882194
chr1	40884965	40885297
chr1	40890207	40890588
chr1	40896961	40897115
chr1	40908722	40908969
chr1	41024646	41024813
chr1	41037562	41037875
chr1	41277006	41277291
chr1	41277927	41278370
chr1	41306805	41306980
chr1	41432523	41432811
chr1	41437236	41437544
chr1	41451734	41452031
chr1	41462268	41462403
chr1	41463316	41463610
chr1	41465087	41465501
chr1	41467040	41467250
chr1	41467859	41467994
chr1	41469262	41469298
chr1	41479876	41480086
chr1	41481105	41481459
chr1	41482157	41482437
chr1	41482503	41482769
chr1	41484295	41484517
chr1	41484879	41484999
chr1	41485110	41485506
chr1	41491384	41491672
chr1	41494800	41495076
chr1	41507571	41508116
chr1	41544769	41544937
chr1	41553514	41553649
chr1	41686800	41687106
chr1	41749569	41749725
chr1	41790414	41790536
chr1	41791644	41791828
chr1	41793562	41793764
chr1	41799177	41799873
chr1	41800692	41801071
chr1	41824812	41824889
chr1	41859131	41859433
chr1	41869762	41870182
chr1	41871220	41871650
chr1	41873498	41873868
chr1	41874483	41874744
chr1	41875268	41875608
chr1	41877461	41877904
chr1	41885226	41885504
chr1	41897204	41897426
chr1	41900293	41900602
chr1	41900800	41901163
chr1	41919634	41919838
chr1	41929996	41930198
chr1	41964432	41964698
chr1	41967095	41967270
chr1	41967673	41967801
chr1	41968550	41968767
chr1	41978243	41978450
chr1	42027382	42027536
chr1	42077945	42078239
chr1	42153561	42153677
chr1	42236831	42237061
chr1	42402439	42402646
chr1	42405102	42405452
chr1	42405602	42405898
chr1	42425998	42426177
chr1	42435807	42436230
chr1	42436512	42436687
chr1	42438332	42438664
chr1	42447270	42447510
chr1	42450851	42451142
chr1	42475165	42475277
chr1	42546638	42546761
chr1	42561791	42562134
chr1	42578108	42578315
chr1	42604043	42604329
chr1	42604591	42604880
chr1	42608378	42608700
chr1	42622098	42622226
chr1	42645215	42645382
chr1	42651946	42652071
chr1	42775179	42775406
chr1	42928475	42928588
chr1	43149500	43149574
chr1	43159549	43159639
chr1	43165630	43165825
chr1	43165981	43166189
chr1	43221713	43221917
chr1	43491593	43491627
chr1	43513277	43513470
chr1	43968491	43968618
chr1	44269561	44269835
chr1	44300630	44300997
chr1	44314827	44315094
chr1	44322841	44323256
chr1	44324707	44324900
chr1	44325436	44325667
chr1	44332866	44333209
chr1	44349715	44349977
chr1	44351924	44352197
chr1	44352681	44353001
chr1	44359795	44360034
chr1	44365384	44365480
chr1	44368538	44369049
chr1	44392776	44392991
chr1	44509748	44510011
chr1	44556696	44556976
chr1	44562406	44562573
chr1	44587264	44587425
chr1	44618158	44618314
chr1	44652965	44653166
chr1	44658463	44658662
chr1	44666575	44666710
chr1	44667701	44667922
chr1	44668822	44669166
chr1	44682582	44682717
chr1	44694150	44694435
chr1	44694888	44695308
chr1	44722856	44723153
chr1	44736581	44736761
chr1	44840367	44840495
chr1	44876111	44876346
chr1	45004449	45004615
chr1	45028272	45028740
chr1	45062262	45062474
chr1	45070639	45070876
chr1	45098893	45099501
chr1	45102527	45102885
chr1	45103537	45104200
chr1	45106100	45106496
chr1	45113100	45113335
chr1	45121532	45121792
chr1	45157807	45158148
chr1	45192213	45192477
chr1	45193355	45193665
chr1	45195280	45195594
chr1	45209782	45209938
chr1	45221662	45221952
chr1	45222144	45222405
chr1	45222671	45222878
chr1	45256130	45256466
chr1	45290406	45290713
chr1	45297359	45297630
chr1	45471593	45471861
chr1	45635958	45636165
chr1	45636218	45636397
chr1	45880515	45880722
chr1	45914860	45915207
chr1	45944073	45944421
chr1	45950690	45950858
chr1	45974559	45974714
chr1	45978397	45978662
chr1	46051027	46051284
chr1	46100195	46100452
chr1	46103364	46103697
chr1	46104258	46104384
chr1	46163691	46164261
chr1	46187858	46188016
chr1	46188419	46188658
chr1	46245442	46245742
chr1	46246510	46246723
chr1	46258561	46258763
chr1	46282151	46282375
chr1	46282490	46282621
chr1	46283080	46283280
chr1	46283729	46283876
chr1	46299574	46300012
chr1	46311760	46312275
chr1	46314880	46315147
chr1	46315497	46315778
chr1	46315950	46316266
chr1	46316577	46316815
chr1	46317603	46318092
chr1	46369158	46369347
chr1	46372913	46373036
chr1	46385642	46385931
chr1	46391646	46391774
chr1	46392736	46392939
chr1	46394860	46395098
chr1	46416015	46416284
chr1	46457200	46457406
chr1	46470535	46470771
chr1	46503036	46503218
chr1	46523925	46524139
chr1	46542309	46542518
chr1	46560190	46560373
chr1	46592664	46592939
chr1	46602732	46602880
chr1	46606967	46607094
chr1	46607482	46607628
chr1	46607906	46608174
chr1	46608322	46608510
chr1	46618575	46618797
chr1	46642469	46642672
chr1	46644896	46645065
chr1	46645416	46645553
chr1	46687525	46687765
chr1	46711130	46711383
chr1	46747151	46747515
chr1	46747777	46747898
chr1	46750663	46750799
chr1	46764095	46764351
chr1	46765113	46765376
chr1	46766593	46766869
chr1	46784236	46784381
chr1	46814564	46814765
chr1	46899058	46899236
chr1	46900902	46901161
chr1	46967647	46967814
chr1	46982817	46983109
chr1	47028571	47028859
chr1	47042393	47042647
chr1	47080104	47080309
chr1	47087379	47087702
chr1	47088021	47088177
chr1	47088354	47088735
chr1	47161204	47161481
chr1	47203772	47203895
chr1	47257445	47257584
chr1	47272280	47272485
chr1	47276396	47276556
chr1	47330381	47330593
chr1	47343461	47343644
chr1	47363169	47363336
chr1	47367991	47368135
chr1	47399563	47399761
chr1	47401852	47402178
chr1	47402341	47402948
chr1	47477525	47477745
chr1	47487085	47487506
chr1	47487643	47488104
chr1	47505605	47506068
chr1	47512065	47512626
chr1	47512931	47513278
chr1	47524352	47524637
chr1	47524756	47525119
chr1	47557756	47558116
chr1	47756257	47756536
chr1	47823181	47823349
chr1	47849182	47849415
chr1	48008826	48009012
chr1	48010634	48010852
chr1	48016248	48016645
chr1	48053403	48053628
chr1	48112359	48112712
chr1	48150714	48150932
chr1	48153973	48154988
chr1	48172700	48173019
chr1	48173059	48173208
chr1	48184271	48184470
chr1	48184550	48184763
chr1	48192366	48192532
chr1	48200377	48200542
chr1	48200893	48201031
chr1	48205759	48206138
chr1	48211803	48212007
chr1	48229128	48229309
chr1	48300031	48300281
chr1	48334288	48334554
chr1	48349593	48349740
chr1	48375806	48375934
chr1	48399145	48399265
chr1	48412522	48412865
chr1	48436827	48437111
chr1	48438423	48438727
chr1	48445897	48446018
chr1	48469467	48469573
chr1	48529552	48529652
chr1	48624558	48624676
chr1	48805438	48805649
chr1	48814838	48815106
chr1	48815261	48815568
chr1	48817793	48817989
chr1	48880610	48880704
chr1	48881326	48881506
chr1	48943493	48943705
chr1	48947802	48948220
chr1	48953607	48954170
chr1	48959394	48959532
chr1	48960275	48960547
chr1	48975514	48975723
chr1	48978917	48979162
chr1	48985415	48985690
chr1	48996370	48996613
chr1	49001629	49001921
chr1	49005744	49006078
chr1	49006148	49006340
chr1	49012243	49012469
chr1	49013998	49014086
chr1	49014893	49015278
chr1	49023035	49023363
chr1	49028417	49028681
chr1	49123883	49124047
chr1	49125598	49125662
chr1	49138835	49138995
chr1	49145663	49145844
chr1	49156543	49156762
chr1	49202987	49203211
chr1	49204360	49204938
chr1	49205190	49205790
chr1	49207838	49208003
chr1	49216769	49216957
chr1	49251405	49252165
chr1	49255362	49255674
chr1	49255924	49256195
chr1	49267699	49267854
chr1	49268303	49268706
chr1	49268960	49269330
chr1	49270262	49270514
chr1	49270608	49270926
chr1	49280316	49280619
chr1	49295548	49295679
chr1	49343400	49343542
chr1	49344667	49345137
chr1	49348238	49348493
chr1	49348624	49348888
chr1	49370947	49371231
chr1	49407142	49407468
chr1	49408782	49409026
chr1	49412990	49413089
chr1	49420510	49420793
chr1	49426342	49426612
chr1	49433786	49434087
chr1	49474587	49475108
chr1	49475534	49475833
chr1	49477925	49478121
chr1	49490865	49491068
chr1	49499090	49499229
chr1	49524912	49525046
chr1	49526463	49526666
chr1	49527884	49528248
chr1	49528500	49528695
chr1	49528962	49529099
chr1	49529583	49529699
chr1	49531195	49531374
chr1	49531747	49532075
chr1	49532115	49532128
chr1	49532536	49532810
chr1	49534113	49534290
chr1	49535137	49535489
chr1	49538375	49538640
chr1	49538803	49539038
chr1	49581827	49582080
chr1	49592194	49592335
chr1	49593701	49593834
chr1	49637833	49637981
chr1	49644187	49644378
chr1	49669052	49669346
chr1	49697733	49697894
chr1	49701317	49701540
chr1	49701876	49702336
chr1	49704023	49704361
chr1	49705781	49706084
chr1	49706272	49706453
chr1	49716797	49717127
chr1	49725418	49725558
chr1	49727169	49727541
chr1	49753248	49753396
chr1	49781122	49781360
chr1	49782646	49782890
chr1	49783034	49783194
chr1	49786427	49786787
chr1	49793402	49793629
chr1	49793688	49793919
chr1	49803251	49803683
chr1	49818599	49818933
chr1	49819237	49819713
chr1	49830216	49830517
chr1	49836235	49836404
chr1	49859892	49860174
chr1	49865097	49865425
chr1	49880703	49880910
chr1	49881137	49881449
chr1	49932514	49932802
chr1	49935708	49936038
chr1	49936719	49937192
chr1	49944999	49945216
chr1	50114471	50114713
chr1	50144571	50145121
chr1	50148648	50148890
chr1	50149202	50149589
chr1	50188736	50189142
chr1	50225076	50225298
chr1	50231003	50231063
chr1	50241691	50241903
chr1	50367270	50367363
chr1	50554946	50555115
chr1	50616091	50616249
chr1	50624155	50624488
chr1	50630436	50630570
chr1	50635710	50635861
chr1	50772454	50772997
chr1	50787150	50787413
chr1	50814761	50814883
chr1	50875400	50875540
chr1	50916432	50916919
chr1	50922809	50923019
chr1	51090749	51091101
chr1	51368516	51368631
chr1	51426805	51427071
chr1	51498891	51499117
chr1	51541792	51542041
chr1	51610181	51610487
chr1	51627185	51627409
chr1	51669333	51670250
chr1	51670420	51670561
chr1	51677724	51677977
chr1	51687881	51687952
chr1	51699218	51699369
chr1	51703866	51703991
chr1	51704096	51704325
chr1	51775274	51775919
chr1	51776207	51776343
chr1	51776391	51776522
chr1	51779622	51779985
chr1	51780974	51781178
chr1	51781501	51781633
chr1	51786692	51787027
chr1	51790070	51790245
chr1	51793650	51793765
chr1	51798086	51798290
chr1	51808807	51808900
chr1	51825469	51825600
chr1	51839917	51840085
chr1	51841831	51842006
chr1	51845698	51845809
chr1	51847804	51848018
chr1	51853081	51853219
chr1	51868258	51868489
chr1	51869245	51869494
chr1	51875324	51875435
chr1	51900328	51900416
chr1	51908034	51908232
chr1	51956767	51956907
chr1	51971234	51971564
chr1	51971788	51972017
chr1	52123754	52124292
chr1	52141305	52141549
chr1	52142016	52142155
chr1	52155245	52155563
chr1	52191720	52191904
chr1	52324650	52325027
chr1	52325304	52325477
chr1	52326927	52327247
chr1	52327818	52328239
chr1	52331729	52332085
chr1	52342232	52342441
chr1	52362281	52362561
chr1	52364979	52365190
chr1	52421784	52421995
chr1	52421998	52422497
chr1	52422763	52423053
chr1	52423130	52423392
chr1	52443968	52444119
chr1	52452442	52453013
chr1	52453237	52453580
chr1	52455905	52456255
chr1	52456478	52456933
chr1	52459570	52459950
chr1	52463690	52463910
chr1	52503811	52504294
chr1	52545560	52545684
chr1	52572203	52572362
chr1	52783976	52784116
chr1	52833178	52833367
chr1	52880377	52880499
chr1	52893630	52893844
chr1	52963861	52964066
chr1	53005242	53005537
chr1	53026734	53027000
chr1	53147714	53147822
chr1	53527526	53527725
chr1	54336920	54337157
chr1	54338279	54338722
chr1	54338797	54339002
chr1	54341605	54341786
chr1	54342879	54343006
chr1	54366807	54367128
chr1	54367204	54367318
chr1	54367640	54368409
chr1	54372963	54373276
chr1	54373998	54374154
chr1	54374918	54375329
chr1	54376767	54377000
chr1	54377152	54377565
chr1	54377912	54378044
chr1	54380502	54380764
chr1	54381226	54381348
chr1	54390317	54390617
chr1	54395603	54395844
chr1	54399542	54399878
chr1	54402160	54402705
chr1	54402816	54402974
chr1	54404488	54404939
chr1	54404940	54405132
chr1	54405226	54405461
chr1	54408119	54408298
chr1	54408813	54409341
chr1	54409883	54410248
chr1	54411484	54412171
chr1	54414384	54414697
chr1	54414759	54415044
chr1	54415085	54415401
chr1	54523856	54524221
chr1	54524540	54525100
chr1	54525547	54525828
chr1	54588842	54589024
chr1	54609196	54609553
chr1	54696948	54697107
chr1	54820566	54820803
chr1	54822259	54822396
chr1	54830630	54830776
chr1	54830886	54831041
chr1	54836344	54836480
chr1	55008655	55008896
chr1	55009678	55010489
chr1	55010649	55010787
chr1	55087463	55087686
chr1	55091660	55092009
chr1	55092134	55092915
chr1	55094222	55094613
chr1	55097139	55097262
chr1	55099074	55099252
chr1	55099392	55099670
chr1	55102512	55102979
chr1	55103934	55104348
chr1	55104417	55104441
chr1	55123596	55123803
chr1	55124778	55125093
chr1	55164929	55165153
chr1	55174195	55174391
chr1	55213575	55213776
chr1	55223720	55224057
chr1	55224093	55224257
chr1	55225604	55225846
chr1	55287651	55287866
chr1	55316576	55316814
chr1	55320141	55320434
chr1	55323291	55323445
chr1	55324117	55324467
chr1	55330103	55330367
chr1	55336229	55336392
chr1	55337452	55337682
chr1	55338217	55338431
chr1	55341260	55341679
chr1	55341721	55342463
chr1	55343053	55343538
chr1	55362426	55362765
chr1	55362838	55362981
chr1	55390621	55390901
chr1	55413183	55413424
chr1	55416188	55417085
chr1	55417454	55417665
chr1	55426168	55426379
chr1	55449458	55449611
chr1	55474534	55475022
chr1	55483595	55483732
chr1	55483863	55484104
chr1	55489380	55489656
chr1	55500647	55501367
chr1	55510264	55510424
chr1	55510621	55510890
chr1	55511715	55511854
chr1	55512545	55512779
chr1	55569165	55569284
chr1	55610214	55610986
chr1	55625856	55626163
chr1	55894032	55894238
chr1	55919883	55920274
chr1	55928210	55928607
chr1	56181480	56181777
chr1	56187868	56188098
chr1	56315844	56316106
chr1	56854762	56854961
chr1	56894720	56894896
chr1	56898985	56899169
chr1	56912186	56912359
chr1	56919711	56919970
chr1	57055448	57055722
chr1	57260691	57260902
chr1	57265022	57265209
chr1	57276091	57276341
chr1	57288130	57288716
chr1	57300239	57300471
chr1	57312919	57313204
chr1	57314943	57315206
chr1	57315298	57315527
chr1	57318008	57318330
chr1	57521251	57521445
chr1	57641983	57642152
chr1	57646357	57646788
chr1	57660920	57661084
chr1	57687826	57688057
chr1	57698266	57698484
chr1	57730007	57730107
chr1	57765475	57765647
chr1	57815764	57816014
chr1	57827981	57828197
chr1	57829121	57829768
chr1	57845848	57846118
chr1	57847573	57847819
chr1	57850860	57851154
chr1	57853812	57854013
chr1	57892692	57893014
chr1	57896668	57896965
chr1	57904922	57905370
chr1	57905617	57906014
chr1	57908374	57908829
chr1	57913437	57913640
chr1	57913800	57913995
chr1	57914038	57914207
chr1	57940753	57940951
chr1	58292024	58292295
chr1	58560995	58561188
chr1	58613994	58614190
chr1	58614595	58614699
chr1	58632914	58633162
chr1	58765283	58765501
chr1	58796108	58796254
chr1	58821334	58821542
chr1	58822270	58822428
chr1	58860501	58860859
chr1	58943739	58944058
chr1	58960527	58960748
chr1	58962820	58963062
chr1	58963241	58963494
chr1	58987230	58987387
chr1	59035866	59036120
chr1	59056034	59056208
chr1	59072062	59072331
chr1	59128424	59128683
chr1	59128839	59129081
chr1	59131729	59132018
chr1	59139321	59139585
chr1	59166567	59166702
chr1	59174992	59175268
chr1	59177846	59178109
chr1	59199153	59199302
chr1	59213825	59214100
chr1	59226451	59226811
chr1	59227930	59228041
chr1	59233237	59233447
chr1	59235161	59235508
chr1	59236285	59236777
chr1	59244717	59245027
chr1	59248083	59248301
chr1	59256904	59257210
chr1	59257732	59257901
chr1	59262446	59262620
chr1	59262706	59262791
chr1	59268579	59268815
chr1	59270926	59271048
chr1	59271597	59271683
chr1	59272170	59272435
chr1	59272505	59272726
[truncated: 78,642 more rows]

## Sheet: STable1d_RefSeqAll
#bin	name	chrom	strand	txStart	txEnd	cdsStart	cdsEnd	exonCount	exonStarts	exonEnds	score	name2	cdsStartStat	cdsEndStat	exonFrames
1344	XM_005616028.3	chr1	+	99593653	99607125	99593678	99606960	9	99593653,99602572,99602840,99602967,99603918,99604537,99605478,99606287,99606952,	99593717,99602741,99602876,99603246,99604191,99604831,99605775,99606587,99607125,	0	A1BG	cmpl	cmpl	0,0,1,1,1,1,1,1,1,
108	XM_022410422.1	chr26	+	37027164	37109842	37070992	37102812	11	37027164,37068719,37070974,37076257,37081803,37088973,37093397,37095573,37098461,37099280,37102663,	37027316,37068854,37071105,37076496,37081968,37089071,37093671,37095779,37098598,37099420,37109842,	0	A1CF	cmpl	cmpl	-1,-1,0,2,1,1,0,1,0,2,1,
108	XM_534776.6	chr26	+	37027168	37109842	37053719	37102812	12	37027168,37053674,37068719,37070974,37076257,37081803,37088973,37093397,37095573,37098461,37099280,37102663,	37027316,37053818,37068854,37071105,37076496,37081968,37089071,37093671,37095779,37098598,37099420,37109842,	0	A1CF	cmpl	cmpl	-1,0,0,0,2,1,1,0,1,0,2,1,
108	XM_855933.5	chr26	+	37027191	37109842	37053719	37102812	12	37027191,37053674,37068719,37070974,37076257,37081803,37088973,37093397,37095597,37098461,37099280,37102663,	37027316,37053818,37068854,37071105,37076496,37081968,37089071,37093671,37095779,37098598,37099420,37109842,	0	A1CF	cmpl	cmpl	-1,0,0,0,2,1,1,0,1,0,2,1,
866	XM_022411341.1	chr27	-	36844291	36882274	36845757	36876762	34	36844291,36845756,36846253,36847691,36848113,36848361,36848653,36851789,36853405,36853924,36855528,36856217,36856463,36858248,36858692,36859318,36861031,36861288,36862554,36863053,36864404,36865136,36865978,36866374,36868594,36870856,36872787,36873222,36874464,36875287,36875643,36876747,36881567,36882194,	36844779,36845798,36846356,36847760,36848204,36848489,36848869,36852004,36853568,36853999,36855685,36856299,36856640,36858332,36858744,36859440,36861158,36861517,36862675,36863147,36864563,36865286,36866124,36866435,36868822,36871024,36872897,36873337,36874591,36875372,36875803,36876768,36881620,36882274,	0	A2ML1	cmpl	cmpl	-1,1,0,0,2,0,0,1,0,0,2,1,1,1,0,1,0,2,1,0,0,0,1,0,0,0,1,0,2,1,0,0,-1,-1,
866	XM_022411340.1	chr27	-	36844292	36881689	36845757	36876762	33	36844292,36845756,36846253,36847691,36848113,36848361,36848653,36851789,36853405,36853924,36855528,36856217,36856463,36858248,36858692,36859318,36861031,36861288,36862554,36863053,36864404,36865136,36865978,36866374,36868594,36870856,36872787,36873222,36874464,36875287,36875643,36876747,36881567,	36844784,36845798,36846356,36847760,36848204,36848489,36848869,36852004,36853568,36853999,36855685,36856299,36856640,36858332,36858744,36859440,36861158,36861517,36862675,36863147,36864563,36865286,36866124,36866435,36868822,36871024,36872897,36873337,36874591,36875372,36875803,36876768,36881689,	0	A2ML1	cmpl	cmpl	-1,1,0,0,2,0,0,1,0,0,2,1,1,1,0,1,0,2,1,0,0,0,1,0,0,0,1,0,2,1,0,0,-1,
866	XM_022411342.1	chr27	-	36844294	36873806	36845757	36873301	29	36844294,36845756,36846253,36847691,36848113,36848361,36848653,36851789,36853405,36853924,36855528,36856217,36856463,36858248,36858692,36859318,36861031,36861288,36862554,36863053,36864404,36865136,36865978,36866374,36868594,36870856,36872787,36873222,36873759,	36844784,36845798,36846356,36847760,36848204,36848489,36848869,36852004,36853568,36853999,36855685,36856299,36856640,36858332,36858744,36859440,36861158,36861517,36862675,36863147,36864563,36865286,36866124,36866435,36868822,36871024,36872897,36873337,36873806,	0	A2ML1	cmpl	cmpl	-1,1,0,0,2,0,0,1,0,0,2,1,1,1,0,1,0,2,1,0,0,0,1,0,0,0,1,0,-1,
1104	XM_022411749.1	chr2	+	68117647	68138610	68134631	68138098	7	68117647,68129236,68134563,68135893,68136211,68136585,68137410,	68118435,68129329,68134756,68135977,68136301,68136723,68138610,	0	A3GALT2	cmpl	cmpl	-1,-1,0,2,2,2,2,
1104	XM_022411746.1	chr2	+	68117648	68138610	68134631	68138098	6	68117648,68134563,68135893,68136211,68136585,68137410,	68118435,68134756,68135977,68136301,68136723,68138610,	0	A3GALT2	cmpl	cmpl	-1,0,2,2,2,2,
1104	XM_022411756.1	chr2	+	68117648	68138610	68136233	68138098	7	68117648,68129236,68134563,68135893,68136211,68136585,68137410,	68118435,68129329,68134683,68135977,68136301,68136723,68138610,	0	A3GALT2	cmpl	cmpl	-1,-1,-1,-1,0,2,2,
1104	XM_544424.6	chr2	+	68117653	68138610	68118412	68138098	5	68117653,68135893,68136211,68136585,68137410,	68118435,68135977,68136301,68136723,68138610,	0	A3GALT2	cmpl	cmpl	0,2,2,2,2,
758	XM_005625789.3	chr10	+	22752656	22776858	22775007	22776069	3	22752656,22773068,22774961,	22752732,22773209,22776858,	0	A4GALT	cmpl	cmpl	-1,-1,0,
758	XM_022424343.1	chr10	+	22752656	22776858	22775007	22776069	4	22752656,22773068,22774217,22774961,	22752732,22773209,22774305,22776858,	0	A4GALT	cmpl	cmpl	-1,-1,-1,0,
758	XM_014117301.2	chr10	+	22752656	22776858	22775007	22776069	4	22752656,22773068,22774217,22774961,	22752732,22773209,22774821,22776858,	0	A4GALT	cmpl	cmpl	-1,-1,-1,0,
758	XM_022424340.1	chr10	+	22752656	22776858	22775007	22776069	3	22752656,22773068,22774961,	22752732,22773308,22776858,	0	A4GALT	cmpl	cmpl	-1,-1,0,
758	XR_002630544.1	chr10	+	22752656	22774928	22774928	22774928	3	22752656,22773068,22774821,	22752732,22773209,22774928,	0	A4GALT	none	none	-1,-1,-1,
758	XM_022424344.1	chr10	+	22752711	22776858	22775007	22776069	2	22752711,22774961,	22752732,22776858,	0	A4GALT	cmpl	cmpl	-1,0,
758	XM_022424341.1	chr10	+	22752714	22776858	22775007	22776069	4	22752714,22767128,22773068,22774961,	22752732,22767155,22774821,22776858,	0	A4GALT	cmpl	cmpl	-1,-1,-1,0,
758	XM_022424342.1	chr10	+	22757373	22776858	22775007	22776069	3	22757373,22773068,22774961,	22757393,22774821,22776858,	0	A4GALT	cmpl	cmpl	-1,-1,0,
105	XM_022408678.1	chr23	-	34339954	34349634	34341627	34348008	3	34339954,34347600,34348882,	34342242,34348034,34349634,	0	A4GNT	cmpl	cmpl	0,0,-1,
105	XM_005634485.2	chr23	-	34339954	34352203	34341627	34348008	3	34339954,34347600,34351966,	34342242,34348034,34352203,	0	A4GNT	cmpl	cmpl	0,0,-1,
105	XM_005634486.2	chr23	-	34339954	34352204	34341627	34348008	3	34339954,34347600,34351966,	34342242,34348028,34352204,	0	A4GNT	cmpl	cmpl	0,0,-1,
599	XM_005636772.3	chr27	+	1889077	1900097	1889092	1900069	16	1889077,1890603,1892766,1893116,1893400,1893677,1894097,1898071,1898422,1898702,1898854,1899105,1899277,1899480,1899642,1899844,	1889131,1890731,1892822,1893208,1893447,1893776,1894241,1898192,1898547,1898763,1898945,1899199,1899345,1899562,1899727,1900097,	0	AAAS	cmpl	cmpl	0,0,2,1,0,2,2,2,0,2,0,1,2,1,2,0,
599	XM_844704.6	chr27	+	1889141	1900097	1889253	1900069	16	1889141,1890603,1892766,1893116,1893400,1893677,1894097,1898071,1898422,1898702,1898854,1899105,1899277,1899480,1899642,1899844,	1889376,1890731,1892822,1893208,1893447,1893776,1894241,1898192,1898547,1898763,1898945,1899199,1899345,1899562,1899727,1900097,	0	AAAS	cmpl	cmpl	0,0,2,1,0,2,2,2,0,2,0,1,2,1,2,0,
599	XM_005636773.3	chr27	+	1890067	1900097	1892773	1900069	16	1890067,1890603,1892766,1893116,1893400,1893677,1894097,1898071,1898422,1898702,1898854,1899105,1899277,1899480,1899642,1899844,	1890162,1890731,1892822,1893208,1893447,1893776,1894241,1898192,1898547,1898763,1898945,1899199,1899345,1899562,1899727,1900097,	0	AAAS	cmpl	cmpl	-1,-1,0,1,0,2,2,2,0,2,0,1,2,1,2,0,
599	XM_014108424.2	chr27	+	1890202	1900097	1892773	1900069	16	1890202,1890603,1892766,1893116,1893400,1893677,1894097,1898071,1898422,1898702,1898854,1899105,1899277,1899480,1899642,1899844,	1890348,1890731,1892822,1893208,1893447,1893776,1894241,1898192,1898547,1898763,1898945,1899199,1899345,1899562,1899727,1900097,	0	AAAS	cmpl	cmpl	-1,-1,0,1,0,2,2,2,0,2,0,1,2,1,2,0,
622	XM_022410325.1	chr26	-	4852581	4903329	4853688	4903314	17	4852581,4856282,4857351,4857892,4862567,4864684,4868033,4868299,4873214,4876404,4881392,4884504,4884797,4890907,4894290,4901537,4903185,	4853826,4856485,4857410,4857962,4862693,4864798,4868156,4868364,4873339,4876485,4881540,4884586,4884912,4891005,4894404,4901658,4903329,	0	AACS	cmpl	cmpl	0,1,2,1,1,1,1,2,0,0,2,1,0,1,1,0,0,
938	XM_534309.6	chr23	+	46339281	46364588	46339483	46363365	5	46339281,46351425,46354512,46355974,46362768,	46339621,46351648,46354582,46356146,46364588,	0	AADAC	cmpl	cmpl	0,0,1,2,0,
938	XM_847596.5	chr23	+	46289428	46312890	46289609	46311833	5	46289428,46292441,46297593,46299970,46311230,	46289747,46292664,46297663,46300142,46312890,	0	AADACL2	cmpl	cmpl	0,0,1,2,0,
938	XM_005634573.3	chr23	+	46289430	46312890	46289744	46311833	6	46289430,46289682,46292441,46297593,46299970,46311230,	46289496,46289747,46292664,46297663,46300142,46312890,	0	AADACL2	cmpl	cmpl	-1,0,0,1,2,0,
1223	XM_544560.6	chr2	-	83737051	83744067	83737051	83743874	4	83737051,83739258,83740849,83743580,	83737826,83739322,83741066,83744067,	0	AADACL3	cmpl	cmpl	2,1,0,0,
1224	XM_844461.3	chr2	-	83765012	83783271	83765912	83783168	4	83765012,83774726,83777159,83783009,	83766687,83774790,83777376,83783271,	0	AADACL4	cmpl	cmpl	2,1,0,0,
744	XM_543185.6	chr25	-	20920117	20944250	20920439	20944089	13	20920117,20921433,20924749,20926204,20926758,20928032,20928593,20930042,20931976,20936788,20940315,20941621,20944022,	20920481,20921535,20924856,20926269,20926820,20928129,20928676,20930108,20932186,20936863,20940448,20941790,20944250,	0	AADAT	cmpl	cmpl	0,0,1,2,0,2,0,0,0,0,2,1,0,
744	XM_005635634.3	chr25	-	20920117	20944251	20920439	20944089	12	20920117,20921433,20924749,20926204,20926758,20928032,20928593,20931976,20936788,20940315,20941621,20944022,	20920481,20921535,20924856,20926269,20926820,20928129,20928676,20932186,20936863,20940448,20941790,20944251,	0	AADAT	cmpl	cmpl	0,0,1,2,0,2,0,0,0,2,1,0,
1120	XM_843287.4	chr1	+	70199277	70209026	70199356	70208534	6	70199277,70199895,70201011,70201224,70205494,70208406,	70199560,70199964,70201065,70201330,70205626,70209026,	0	AAED1	cmpl	cmpl	0,0,0,0,1,1,
824	XM_848482.5	chr30	-	31369533	31422362	31371302	31422285	10	31369533,31372041,31372551,31376580,31377544,31400578,31403827,31404245,31404477,31422212,	31371380,31372091,31372656,31376677,31377627,31400662,31403917,31404342,31404668,31422362,	0	AAGAB	cmpl	cmpl	0,1,1,0,1,1,1,0,1,0,
824	XM_014109513.2	chr30	-	31369533	31422363	31371336	31422285	9	31369533,31372551,31376580,31377544,31400578,31403827,31404245,31404477,31422212,	31371380,31372656,31376677,31377627,31400662,31403917,31404342,31404668,31422363,	0	AAGAB	cmpl	cmpl	1,1,0,1,1,1,0,1,0,
138	XM_022424835.1	chr10	-	68181583	68336265	68182976	68335691	22	68181583,68188701,68190395,68191875,68192982,68204231,68209880,68212161,68213719,68217258,68220628,68221876,68225961,68228197,68232100,68232737,68234065,68241516,68243167,68260634,68335528,68336168,	68183005,68188812,68190506,68191977,68193084,68204327,68209985,68212337,68213952,68217495,68220909,68222031,68226041,68228301,68232233,68232819,68234187,68241659,68243276,68260753,68335988,68336265,	0	AAK1	cmpl	cmpl	1,1,1,1,1,1,1,2,0,0,1,2,0,1,0,2,0,1,0,1,0,-1,
138	XM_022424837.1	chr10	-	68181583	68336266	68182976	68335691	21	68181583,68188701,68191875,68192982,68204231,68209880,68212161,68213719,68217258,68220628,68221876,68225961,68228197,68232100,68232737,68234065,68241516,68243167,68260634,68335528,68336168,	68183005,68188812,68191977,68193084,68204327,68209985,68212337,68213952,68217495,68220909,68222031,68226041,68228301,68232233,68232819,68234187,68241659,68243276,68260753,68335988,68336266,	0	AAK1	cmpl	cmpl	1,1,1,1,1,1,2,0,0,1,2,0,1,0,2,0,1,0,1,0,-1,
138	XM_022424839.1	chr10	-	68181583	68336266	68182976	68335691	20	68181583,68191875,68192982,68204231,68209880,68212161,68213719,68217258,68220628,68221876,68225961,68228197,68232100,68232737,68234065,68241516,68243167,68260634,68335528,68336168,	68183005,68191977,68193084,68204327,68209985,68212337,68213952,68217495,68220909,68222031,68226041,68228301,68232233,68232819,68234187,68241659,68243276,68260753,68335988,68336266,	0	AAK1	cmpl	cmpl	1,1,1,1,1,2,0,0,1,2,0,1,0,2,0,1,0,1,0,-1,
138	XM_022424842.1	chr10	-	68181583	68336266	68182976	68335691	18	68181583,68204231,68209880,68212161,68213719,68217258,68220628,68221876,68225961,68228197,68232100,68232737,68234065,68241516,68243167,68260634,68335528,68336168,	68183005,68204327,68209985,68212337,68213952,68217495,68220909,68222031,68226041,68228301,68232233,68232819,68234187,68241659,68243276,68260753,68335988,68336266,	0	AAK1	cmpl	cmpl	1,1,1,2,0,0,1,2,0,1,0,2,0,1,0,1,0,-1,
138	XR_002630969.1	chr10	-	68181583	68336265	68336265	68336265	23	68181583,68182879,68188701,68190395,68191875,68192982,68204231,68209880,68212161,68213719,68217258,68220628,68221876,68225961,68228197,68232100,68232737,68234065,68241516,68243167,68260634,68335528,68336168,	68182593,68183005,68188812,68190506,68191977,68193084,68204327,68209985,68212337,68213952,68217495,68220909,68222031,68226041,68228301,68232233,68232819,68234187,68241659,68243276,68260753,68335988,68336265,	0	AAK1	none	none	-1,-1,-1,-1,-1,-1,-1,-1,-1,-1,-1,-1,-1,-1,-1,-1,-1,-1,-1,-1,-1,-1,-1,
138	XR_002630970.1	chr10	-	68181583	68336266	68336266	68336266	21	68181583,68182879,68191875,68192982,68204231,68209880,68212161,68213719,68217258,68220628,68221876,68225961,68228197,68232100,68232737,68234065,68241516,68243167,68260634,68335528,68336168,	68182593,68183005,68191977,68193084,68204327,68209985,68212337,68213952,68217495,68220909,68222031,68226041,68228301,68232233,68232819,68234187,68241659,68243276,68260753,68335988,68336266,	0	AAK1	none	none	-1,-1,-1,-1,-1,-1,-1,-1,-1,-1,-1,-1,-1,-1,-1,-1,-1,-1,-1,-1,-1,
138	XM_005626181.3	chr10	-	68182421	68336264	68187477	68335691	22	68182421,68188701,68190395,68191875,68192982,68204231,68209880,68212161,68213719,68217258,68220628,68221876,68225961,68228197,68232100,68232737,68234065,68241516,68243167,68260634,68335528,68336168,	68187572,68188812,68190506,68191977,68193084,68204327,68209985,68212319,68213952,68217495,68220909,68222031,68226041,68228301,68232233,68232819,68234187,68241659,68243276,68260753,68335988,68336264,	0	AAK1	cmpl	cmpl	1,1,1,1,1,1,1,2,0,0,1,2,0,1,0,2,0,1,0,1,0,-1,
138	XM_531855.6	chr10	-	68182421	68336264	68187477	68335691	22	68182421,68188701,68190395,68191875,68192982,68204231,68209880,68212161,68213719,68217258,68220628,68221876,68225961,68228197,68232100,68232737,68234065,68241516,68243167,68260634,68335528,68336168,	68187572,68188812,68190506,68191977,68193084,68204327,68209985,68212319,68213949,68217495,68220909,68222031,68226041,68228301,68232233,68232819,68234187,68241659,68243276,68260753,68335988,68336264,	0	AAK1	cmpl	cmpl	1,1,1,1,1,1,1,2,0,0,1,2,0,1,0,2,0,1,0,1,0,-1,
138	XM_014117579.2	chr10	-	68182421	68336265	68187477	68335691	22	68182421,68188701,68190395,68191875,68192982,68204231,68209880,68212161,68213719,68217258,68220628,68221876,68225961,68228197,68232100,68232737,68234065,68241516,68243167,68260634,68335528,68336168,	68187572,68188812,68190506,68191977,68193084,68204327,68209985,68212337,68213952,68217495,68220909,68222031,68226041,68228301,68232233,68232819,68234187,68241659,68243276,68260753,68335988,68336265,	0	AAK1	cmpl	cmpl	1,1,1,1,1,1,1,2,0,0,1,2,0,1,0,2,0,1,0,1,0,-1,
138	XM_022424836.1	chr10	-	68182421	68336265	68187477	68335691	21	68182421,68188701,68190395,68191875,68204231,68209880,68212161,68213719,68217258,68220628,68221876,68225961,68228197,68232100,68232737,68234065,68241516,68243167,68260634,68335528,68336168,	68187572,68188812,68190506,68191977,68204327,68209985,68212337,68213952,68217495,68220909,68222031,68226041,68228301,68232233,68232819,68234187,68241659,68243276,68260753,68335988,68336265,	0	AAK1	cmpl	cmpl	1,1,1,1,1,1,2,0,0,1,2,0,1,0,2,0,1,0,1,0,-1,
138	XM_014117580.2	chr10	-	68182421	68336266	68187477	68335691	21	68182421,68188701,68191875,68192982,68204231,68209880,68212161,68213719,68217258,68220628,68221876,68225961,68228197,68232100,68232737,68234065,68241516,68243167,68260634,68335528,68336168,	68187572,68188812,68191977,68193084,68204327,68209985,68212337,68213952,68217495,68220909,68222031,68226041,68228301,68232233,68232819,68234187,68241659,68243276,68260753,68335988,68336266,	0	AAK1	cmpl	cmpl	1,1,1,1,1,1,2,0,0,1,2,0,1,0,2,0,1,0,1,0,-1,
138	XM_022424838.1	chr10	-	68182421	68336266	68187477	68335691	20	68182421,68188701,68191875,68204231,68209880,68212161,68213719,68217258,68220628,68221876,68225961,68228197,68232100,68232737,68234065,68241516,68243167,68260634,68335528,68336168,	68187572,68188812,68191977,68204327,68209985,68212337,68213952,68217495,68220909,68222031,68226041,68228301,68232233,68232819,68234187,68241659,68243276,68260753,68335988,68336266,	0	AAK1	cmpl	cmpl	1,1,1,1,1,2,0,0,1,2,0,1,0,2,0,1,0,1,0,-1,
138	XR_002630968.1	chr10	-	68182421	68336265	68336265	68336265	23	68182421,68184443,68188701,68190395,68191875,68192982,68204231,68209880,68212161,68213719,68217258,68220628,68221876,68225961,68228197,68232100,68232737,68234065,68241516,68243167,68260634,68335528,68336168,	68183005,68187572,68188812,68190506,68191977,68193084,68204327,68209985,68212337,68213952,68217495,68220909,68222031,68226041,68228301,68232233,68232819,68234187,68241659,68243276,68260753,68335988,68336265,	0	AAK1	none	none	-1,-1,-1,-1,-1,-1,-1,-1,-1,-1,-1,-1,-1,-1,-1,-1,-1,-1,-1,-1,-1,-1,-1,
138	XM_022424840.1	chr10	-	68190813	68336266	68191597	68335691	20	68190813,68191875,68192982,68204231,68209880,68212161,68213719,68217258,68220628,68221876,68225961,68228197,68232100,68232737,68234065,68241516,68243167,68260634,68335528,68336168,	68191620,68191977,68193084,68204327,68209985,68212337,68213952,68217495,68220909,68222031,68226041,68228301,68232233,68232819,68234187,68241659,68243276,68260753,68335988,68336266,	0	AAK1	cmpl	cmpl	1,1,1,1,1,2,0,0,1,2,0,1,0,2,0,1,0,1,0,-1,
138	XM_022424841.1	chr10	-	68190813	68336266	68191597	68335691	19	68190813,68191875,68204231,68209880,68212161,68213719,68217258,68220628,68221876,68225961,68228197,68232100,68232737,68234065,68241516,68243167,68260634,68335528,68336168,	68191620,68191977,68204327,68209985,68212337,68213952,68217495,68220909,68222031,68226041,68228301,68232233,68232819,68234187,68241659,68243276,68260753,68335988,68336266,	0	AAK1	cmpl	cmpl	1,1,1,1,2,0,0,1,2,0,1,0,2,0,1,0,1,0,-1,
138	XM_014117581.2	chr10	-	68196015	68336266	68201853	68335691	18	68196015,68204231,68209880,68212161,68213719,68217258,68220628,68221876,68225961,68228197,68232100,68232737,68234065,68241516,68243167,68260634,68335528,68336168,	68201942,68204327,68209985,68212337,68213952,68217495,68220909,68222031,68226041,68228301,68232233,68232819,68234187,68241659,68243276,68260753,68335988,68336266,	0	AAK1	cmpl	cmpl	1,1,1,2,0,0,1,2,0,1,0,2,0,1,0,1,0,-1,
744	XM_022407623.1	chr21	-	20931437	20967811	20931474	20957357	4	20931437,20933528,20957225,20967669,	20931615,20933624,20957375,20967811,	0	AAMDC	cmpl	cmpl	0,0,0,-1,
744	XM_005633450.3	chr21	-	20931437	20967967	20931474	20959292	5	20931437,20933528,20957225,20959274,20967836,	20931615,20933624,20957375,20959447,20967967,	0	AAMDC	cmpl	cmpl	0,0,0,0,-1,
744	XM_022407622.1	chr21	-	20931437	20967981	20931474	20957357	4	20931437,20933528,20957225,20967836,	20931615,20933624,20957375,20967981,	0	AAMDC	cmpl	cmpl	0,0,0,-1,
744	XM_005633449.3	chr21	-	20931437	20968420	20931474	20968371	4	20931437,20933528,20957225,20968287,	20931615,20933624,20957375,20968420,	0	AAMDC	cmpl	cmpl	0,0,0,0,
775	XM_005640418.3	chr37	-	24943659	24948589	24944041	24948495	11	24943659,24944578,24944886,24945146,24945386,24945608,24945985,24946390,24947033,24947790,24948374,	24944117,24944733,24944977,24945250,24945502,24945692,24946130,24946530,24947153,24947949,24948589,	0	AAMP	cmpl	cmpl	2,0,2,0,1,1,0,1,1,1,0,
775	NM_001013850.1	chr37	-	24944041	24948495	24944041	24948495	11	24944041,24944578,24944886,24945146,24945386,24945608,24945985,24946390,24947033,24947790,24948374,	24944117,24944733,24944977,24945250,24945502,24945692,24946130,24946530,24947153,24947946,24948495,	0	AAMP	cmpl	cmpl	2,0,2,0,1,1,0,1,1,1,0,
617	XM_005623964.3	chr9	-	4238813	4245660	4239283	4240707	5	4238813,4239858,4240544,4241576,4245544,	4239589,4240013,4240781,4241651,4245660,	0	AANAT	cmpl	cmpl	0,1,0,-1,-1,
617	NM_001077437.1	chr9	-	4239283	4240707	4239283	4240707	3	4239283,4239858,4240544,	4239589,4240013,4240707,	0	AANAT	cmpl	cmpl	0,1,0,
776	XM_534409.6	chr24	+	25053199	25069478	25056102	25069478	4	25053199,25056050,25059554,25069310,	25053320,25056859,25059784,25069478,	0	AAR2	cmpl	cmpl	-1,0,1,0,
776	XM_022409009.1	chr24	+	25053267	25069478	25054419	25069478	5	25053267,25054335,25056050,25059554,25069310,	25053320,25054514,25056859,25059784,25069478,	0	AAR2	cmpl	cmpl	-1,0,2,1,0,
776	XM_005635002.3	chr24	+	25053349	25069478	25056102	25069478	4	25053349,25056050,25059554,25069310,	25053920,25056859,25059784,25069478,	0	AAR2	cmpl	cmpl	-1,0,1,0,
776	XM_022409011.1	chr24	+	25053349	25069478	25054490	25069478	5	25053349,25054335,25056050,25059554,25069310,	25053920,25054510,25056859,25059784,25069478,	0	AAR2	cmpl	cmpl	-1,0,2,1,0,
776	XM_022409012.1	chr24	+	25053349	25069478	25056102	25069478	5	25053349,25054335,25056050,25059554,25069310,	25053920,25054616,25056859,25059784,25069478,	0	AAR2	cmpl	cmpl	-1,-1,0,1,0,
776	XM_022409010.1	chr24	+	25053352	25070646	25054419	25069478	5	25053352,25054335,25056050,25059554,25069310,	25053920,25054514,25056859,25059784,25070646,	0	AAR2	cmpl	cmpl	-1,0,2,1,0,
1167	XM_536788.5	chr5	-	76288779	76311804	76289117	76308702	21	76288779,76289704,76290206,76290409,76291114,76292067,76293524,76294218,76295645,76296874,76297923,76298497,76299293,76299596,76300563,76301059,76302176,76303721,76304224,76308558,76311712,	76289303,76289818,76290293,76290529,76291228,76292176,76293709,76294425,76295759,76297053,76298068,76298622,76299444,76299705,76300709,76301204,76302368,76303867,76304413,76308723,76311804,	0	AARS	cmpl	cmpl	0,0,0,0,0,2,0,0,0,1,0,1,0,2,0,2,2,0,0,0,-1,
1167	XM_022419199.1	chr5	-	76288779	76314570	76289117	76308702	23	76288779,76289704,76290206,76290409,76291114,76292067,76293524,76294218,76295645,76296874,76297923,76298497,76299293,76299596,76300563,76301059,76302176,76303721,76304224,76308558,76311850,76314190,76314429,	76289303,76289818,76290293,76290529,76291228,76292176,76293709,76294425,76295759,76297053,76298068,76298622,76299444,76299705,76300709,76301204,76302368,76303867,76304413,76308723,76312252,76314316,76314570,	0	AARS	cmpl	cmpl	0,0,0,0,0,2,0,0,0,1,0,1,0,2,0,2,2,0,0,0,-1,-1,-1,
1167	XM_014114022.2	chr5	-	76288779	76343262	76289117	76308702	21	76288779,76289704,76290206,76290409,76291114,76292067,76293524,76294218,76295645,76296874,76297923,76298497,76299293,76299596,76300563,76301059,76302176,76303721,76304224,76308558,76343052,	76289303,76289818,76290293,76290529,76291228,76292176,76293709,76294425,76295759,76297053,76298068,76298622,76299444,76299705,76300709,76301204,76302368,76303867,76304413,76308723,76343262,	0	AARS	cmpl	cmpl	0,0,0,0,0,2,0,0,0,1,0,1,0,2,0,2,2,0,0,0,-1,
85	XM_532155.5	chr12	-	12706042	12718821	12706805	12718821	22	12706042,12707329,12707541,12708174,12708532,12708950,12709216,12709414,12710156,12710385,12710624,12711068,12711622,12712251,12712469,12712848,12713180,12715557,12716466,12716854,12717557,12718578,	12706970,12707440,12707625,12708285,12708655,12709059,12709326,12709552,12710297,12710499,12710797,12711213,12711756,12712363,12712508,12712957,12713326,12715702,12716634,12717000,12717749,12718821,	0	AARS2	cmpl	cmpl	0,0,0,0,0,2,0,0,0,0,1,0,1,0,0,2,0,2,2,0,0,0,
738	XM_022422960.1	chr9	+	20091115	20099052	20091237	20098540	11	20091115,20091406,20093896,20095425,20095893,20096149,20096542,20096987,20097242,20098000,20098438,	20091276,20091538,20094056,20095483,20096050,20096266,20096673,20097054,20097334,20098055,20099052,	0	AARSD1	cmpl	cmpl	0,0,0,1,2,0,0,2,0,2,0,
738	XM_005624434.3	chr9	+	20091115	20102125	20091237	20101025	10	20091115,20091406,20093896,20095425,20095893,20096149,20096542,20096987,20097242,20100889,	20091276,20091538,20094056,20095483,20096050,20096266,20096673,20097054,20097334,20102125,	0	AARSD1	cmpl	cmpl	0,0,0,1,2,0,0,2,0,2,
738	XM_005624433.3	chr9	+	20091115	20102125	20091237	20101025	12	20091115,20091406,20093896,20095425,20095893,20096149,20096542,20096987,20097242,20098000,20099066,20100889,	20091276,20091538,20094056,20095483,20096050,20096266,20096673,20097054,20097334,20098055,20099161,20102125,	0	AARSD1	cmpl	cmpl	0,0,0,1,2,0,0,2,0,2,0,2,
955	XM_005628221.3	chr13	-	48574838	48611770	48576494	48608787	15	48574838,48577990,48578607,48580015,48584721,48587145,48587846,48588999,48589661,48590492,48598042,48601413,48607134,48608557,48611568,	48576884,48578122,48578730,48580179,48585514,48587252,48588039,48589172,48589768,48590734,48598235,48601730,48607255,48608832,48611770,	0	AASDH	cmpl	cmpl	0,0,0,1,0,1,0,1,2,0,2,0,2,0,-1,
955	XM_005628223.3	chr13	-	48574838	48611770	48576494	48608787	13	48574838,48577990,48578607,48580015,48584721,48588999,48589661,48590492,48598042,48601413,48607134,48608557,48611568,	48576884,48578122,48578730,48580179,48585514,48589172,48589768,48590734,48598235,48601730,48607255,48608832,48611770,	0	AASDH	cmpl	cmpl	0,0,0,1,0,1,2,0,2,0,2,0,-1,
784	XM_005619842.3	chr5	-	26172887	26193639	26174856	26193549	6	26172887,26176793,26179614,26180625,26191955,26193405,	26175021,26176865,26179776,26180747,26192181,26193639,	0	AASDHPPT	cmpl	cmpl	0,0,0,1,0,0,
1042	XM_022427647.1	chr14	-	59950122	59993457	59951583	59993442	23	59950122,59952783,59953518,59954255,59955616,59957004,59957789,59958720,59958931,59962644,59962950,59965634,59965861,59977998,59978768,59980355,59981874,59982131,59983135,59983378,59986156,59989084,59993250,	59951702,59952960,59953607,59954371,59955712,59957172,59957930,59958829,59959042,59962771,59963072,59965702,59965921,59978110,59978891,59980504,59982002,59982210,59983282,59983446,59986241,59989261,59993457,	0	AASS	cmpl	cmpl	1,1,2,0,0,0,0,2,2,1,2,0,0,2,2,0,1,0,0,1,0,0,0,
108	XM_022423273.1	chr9	+	36773312	36878752	36773467	36878593	13	36773312,36774506,36776742,36778016,36810426,36811995,36812923,36814761,36843176,36845105,36854305,36870716,36878393,	36773552,36774698,36777174,36778154,36810541,36812197,36813088,36814845,36843244,36845186,36854377,36870841,36878752,	0	AATF	cmpl	cmpl	0,1,1,1,1,2,0,0,0,2,2,2,1,
108	XM_022423272.1	chr9	+	36773312	36878752	36773467	36878593	13	36773312,36774506,36776742,36778016,36810426,36811995,36812923,36814761,36843176,36845105,36854305,36870710,36878393,	36773552,36774698,36777174,36778154,36810541,36812197,36813088,36814845,36843244,36845186,36854377,36870841,36878752,	0	AATF	cmpl	cmpl	0,1,1,1,1,2,0,0,0,2,2,2,1,
108	XM_022423275.1	chr9	+	36773313	36867408	36773467	36867326	12	36773313,36774506,36776742,36778016,36810426,36811995,36812923,36814761,36843176,36845105,36854305,36867295,	36773552,36774698,36777174,36778154,36810541,36812197,36813088,36814845,36843244,36845186,36854377,36867408,	0	AATF	cmpl	cmpl	0,1,1,1,1,2,0,0,0,2,2,2,
108	XM_003639300.4	chr9	+	36773313	36870723	36773467	36870708	12	36773313,36774506,36776742,36778016,36810426,36811995,36812923,36814761,36843176,36845105,36854305,36870668,	36773552,36774698,36777174,36778154,36810541,36812197,36813088,36814845,36843244,36845186,36854377,36870723,	0	AATF	cmpl	cmpl	0,1,1,1,1,2,0,0,0,2,2,2,
108	XM_022423277.1	chr9	+	36773314	36869019	36773467	36869004	12	36773314,36774506,36776742,36778016,36810426,36811995,36812923,36814761,36843176,36845105,36854305,36868982,	36773552,36774698,36777174,36778154,36810541,36812197,36813088,36814845,36843244,36845186,36854377,36869019,	0	AATF	cmpl	cmpl	0,1,1,1,1,2,0,0,0,2,2,2,
108	XM_022423274.1	chr9	+	36773315	36878752	36773467	36878457	12	36773315,36774506,36776742,36778016,36810426,36811995,36812923,36814761,36843176,36845105,36854305,36878393,	36773552,36774698,36777174,36778154,36810541,36812197,36813088,36814845,36843244,36845186,36854377,36878752,	0	AATF	cmpl	cmpl	0,1,1,1,1,2,0,0,0,2,2,2,
73	XM_022423892.1	chr9	+	911460	923508	911561	923508	11	911460,914223,916555,917054,917281,918061,919432,919592,920887,921471,923479,	911606,914371,916635,917173,917447,918195,919517,919714,921037,922754,923508,	0	AATK	cmpl	cmpl	0,0,1,0,2,0,2,0,2,2,1,
104	XM_022420082.1	chr6	-	33385778	33433913	33388929	33425825	16	33385778,33390108,33394229,33395521,33396435,33397669,33398353,33400526,33401075,33401802,33408797,33412462,33413801,33416202,33425755,33433722,	33389051,33390220,33394376,33395689,33396573,33397818,33398417,33400589,33401168,33401883,33408847,33412580,33413831,33416300,33425870,33433913,	0	ABAT	cmpl	cmpl	1,0,0,0,0,1,0,0,0,0,1,0,0,1,0,-1,
104	XM_005621562.3	chr6	-	33385778	33442371	33388929	33425825	16	33385778,33390108,33394229,33395521,33396435,33397669,33398353,33400526,33401075,33401802,33408797,33412462,33413801,33416202,33425755,33442071,	33389051,33390220,33394376,33395689,33396573,33397818,33398417,33400589,33401168,33401883,33408847,33412580,33413831,33416300,33425870,33442371,	0	ABAT	cmpl	cmpl	1,0,0,0,0,1,0,0,0,0,1,0,0,1,0,-1,
104	XM_846331.5	chr6	-	33385778	33471348	33388929	33425825	16	33385778,33390108,33394229,33395521,33396435,33397669,33398353,33400526,33401075,33401802,33408797,33412462,33413801,33416202,33425755,33471215,	33389051,33390220,33394376,33395689,33396573,33397818,33398417,33400589,33401168,33401883,33408847,33412580,33413831,33416300,33425870,33471348,	0	ABAT	cmpl	cmpl	1,0,0,0,0,1,0,0,0,0,1,0,0,1,0,-1,
16	XM_014117893.2	chr11	-	60761668	60869753	60764985	60869675	49	60761668,60765742,60766683,60767362,60768445,60768996,60770778,60771480,60772638,60773063,60774241,60775826,60776065,60778104,60780025,60780662,60781575,60782748,60784152,60785270,60788190,60789344,60790971,60792390,60792699,60794303,60795467,60796794,60797758,60798121,60799170,60800541,60802559,60803745,60804360,60806336,60808485,60809262,60810240,60814842,60815302,60817181,60822032,60836268,608…	60765126,60765986,60766776,60767466,60768580,60769138,60770885,60771543,60772759,60773193,60774365,60775971,60776181,60778282,60780195,60780737,60781681,60782781,60784247,60785460,60788289,60789469,60791120,60792504,60792748,60794506,60795540,60797015,60797896,60798264,60799302,60800713,60802673,60803950,60804582,60806559,60808662,60809468,60810438,60814959,60815442,60817422,60822125,60836445,608…	0	ABCA1	cmpl	cmpl	0,2,2,0,0,2,0,0,2,1,0,2,0,2,0,0,2,2,0,2,2,0,1,1,0,1,0,1,1,2,2,1,1,0,0,2,2,0,0,0,1,0,0,0,1,2,1,0,0,
16	XM_022425668.1	chr11	-	60761668	60869753	60764985	60869675	49	60761668,60765742,60766683,60767362,60768445,60768996,60770778,60771480,60772638,60773063,60774241,60775826,60776065,60778104,60780025,60780662,60781575,60782748,60784152,60785270,60788190,60789344,60790971,60792390,60792699,60794303,60795361,60796794,60797758,60798121,60799170,60800541,60802559,60803745,60804360,60806336,60808485,60809262,60810240,60814842,60815302,60817181,60822032,60836268,608…	60765126,60765986,60766776,60767466,60768580,60769138,60770885,60771543,60772759,60773193,60774365,60775971,60776181,60778282,60780195,60780737,60781681,60782781,60784247,60785460,60788289,60789469,60791120,60792504,60792748,60794506,60795440,60797015,60797896,60798264,60799302,60800713,60802673,60803950,60804582,60806559,60808662,60809468,60810438,60814959,60815442,60817422,60822125,60836445,608…	0	ABCA1	cmpl	cmpl	0,2,2,0,0,2,0,0,2,1,0,2,0,2,0,0,2,2,0,2,2,0,1,1,0,1,0,1,1,2,2,1,1,0,0,2,2,0,0,0,1,0,0,0,1,2,1,0,0,
16	XM_014117894.2	chr11	-	60761668	60869753	60764985	60869675	49	60761668,60765742,60766683,60767362,60768445,60768996,60770778,60771480,60772638,60773063,60774241,60775826,60776065,60778104,60780025,60780662,60781575,60782748,60784152,60785270,60788190,60789344,60790971,60792390,60792699,60794303,60795467,60796794,60797758,60798121,60799170,60800541,60802559,60803745,60804360,60806336,60808485,60809262,60810240,60814842,60815302,60817181,60822032,60836268,608…	60765126,60765986,60766776,60767466,60768580,60769138,60770885,60771543,60772759,60773193,60774365,60775971,60776181,60778282,60780195,60780737,60781681,60782781,60784247,60785460,60788289,60789469,60791120,60792504,60792748,60794506,60795540,60797015,60797896,60798264,60799302,60800713,60802673,60803950,60804582,60806559,60808662,60809468,60810438,60814959,60815442,60817422,60822125,60836445,608…	0	ABCA1	cmpl	cmpl	0,2,2,0,0,2,0,0,2,1,0,2,0,2,0,0,2,2,0,2,2,0,1,1,0,1,0,1,1,2,2,1,1,0,0,2,2,0,0,0,1,0,0,0,1,2,1,0,0,
16	XM_022425669.1	chr11	-	60761668	60869753	60764985	60869675	49	60761668,60765742,60766683,60767362,60768445,60768996,60770778,60771480,60772638,60773063,60774241,60775826,60776065,60778104,60780025,60780662,60781575,60782748,60784152,60785270,60788190,60789344,60790971,60792390,60792699,60794303,60795361,60796794,60797758,60798121,60799170,60800541,60802559,60803745,60804360,60806336,60808485,60809262,60810240,60814842,60815302,60817181,60822032,60836268,608…	60765126,60765986,60766776,60767466,60768580,60769138,60770885,60771543,60772759,60773193,60774365,60775971,60776181,60778282,60780195,60780737,60781681,60782781,60784247,60785460,60788289,60789469,60791120,60792504,60792748,60794506,60795440,60797015,60797896,60798264,60799302,60800713,60802673,60803950,60804582,60806559,60808662,60809468,60810438,60814959,60815442,60817422,60822125,60836445,608…	0	ABCA1	cmpl	cmpl	0,2,2,0,0,2,0,0,2,1,0,2,0,2,0,0,2,2,0,2,2,0,1,1,0,1,0,1,1,2,2,1,1,0,0,2,2,0,0,0,1,0,0,0,1,2,1,0,0,
16	XM_022425670.1	chr11	-	60765806	60869753	60765951	60869675	48	60765806,60766683,60767362,60768445,60768996,60770778,60771480,60772638,60773063,60774241,60775826,60776065,60778104,60780025,60780662,60781575,60782748,60784152,60785270,60788190,60789344,60790971,60792390,60792699,60794303,60795361,60796794,60797758,60798121,60799170,60800541,60802559,60803745,60804360,60806336,60808485,60809262,60810240,60814842,60815302,60817181,60822032,60836268,60838894,608…	60766021,60766776,60767466,60768580,60769138,60770885,60771543,60772759,60773193,60774365,60775971,60776181,60778282,60780195,60780737,60781681,60782781,60784247,60785460,60788289,60789469,60791120,60792504,60792748,60794506,60795440,60797015,60797896,60798264,60799302,60800713,60802673,60803950,60804582,60806559,60808662,60809468,60810438,60814959,60815442,60817422,60822125,60836445,60839019,608…	0	ABCA1	cmpl	cmpl	2,2,0,0,2,0,0,2,1,0,2,0,2,0,0,2,2,0,2,2,0,1,1,0,1,0,1,1,2,2,1,1,0,0,2,2,0,0,0,1,0,0,0,1,2,1,0,0,
94	XM_022415129.1	chr37	-	22136731	22306917	22138363	22306600	53	22136731,22139942,22143241,22144634,22146178,22148132,22149260,22149907,22151338,22153745,22155112,22156459,22158288,22159058,22163013,22165706,22168257,22171353,22172258,22172955,22175651,22176280,22177904,22178846,22180018,22182410,22183494,22185340,22185563,22186950,22193197,22196077,22196959,22199287,22202526,22204415,22205523,22206058,22209191,22211414,22212750,22212961,22219633,22220822,222…	22138471,22140080,22143347,22144727,22146282,22148267,22149402,22150017,22151543,22153999,22155272,22156575,22158466,22159113,22163119,22165794,22168385,22171447,22172345,22173208,22175802,22176517,22178065,22179043,22180237,22182597,22183650,22185475,22185633,22187280,22193312,22196393,22197139,22199378,22202646,22204555,22205734,22206223,22209365,22211539,22212863,22213218,22219740,22220941,222…	0	ABCA12	cmpl	cmpl	0,0,2,2,0,0,2,0,2,0,2,0,2,1,0,2,0,2,2,1,0,0,1,2,2,1,1,1,0,0,2,1,1,0,0,1,0,0,0,1,2,0,1,2,1,2,0,0,1,2,1,0,0,
73	XM_022405854.1	chr18	+	136337	353974	136357	352388	58	136337,155865,159074,169745,170141,170448,171336,172321,175525,177952,184863,189533,193959,195744,196147,196793,200562,203094,204018,207364,210477,211656,218635,220220,237322,238432,240761,241209,247876,248771,250618,252131,255363,256207,262596,270068,270529,278139,278344,289572,293207,294278,295520,297436,301449,302717,304690,307554,309761,314716,316689,328058,332030,334259,341065,350242,351545,…	136426,155959,159198,169873,170236,170556,171542,172461,175640,182734,186669,189640,194078,195908,196227,196915,200757,203268,204196,207504,210591,211747,218812,220527,237437,238762,240831,241341,248014,248952,250837,252328,255521,256438,262716,270187,270849,278289,278570,289662,293334,294394,295602,297545,301504,302895,304806,307711,310015,314906,316799,328209,332165,334363,341158,350348,351683,…	0	ABCA13	cmpl	cmpl	0,0,1,2,1,0,0,2,1,2,2,2,1,0,2,1,0,0,0,1,0,0,1,1,2,0,0,1,1,1,2,2,1,0,0,0,2,1,1,2,2,0,2,0,1,2,0,2,0,2,0,2,0,0,2,2,0,0,
119	XM_014116866.2	chr9	+	48610905	48630932	48610997	48630181	49	48610905,48614675,48615063,48615767,48615958,48616426,48616737,48617164,48617721,48618185,48619083,48619312,48619557,48619963,48620212,48620393,48620690,48621080,48621303,48621414,48622167,48622295,48622590,48622885,48623287,48623562,48623994,48624316,48624792,48624995,48625406,48625714,48625920,48626115,48626255,48626607,48626803,48627075,48627323,48627550,48627960,48628344,48628551,48628780,486…	48611063,48614769,48615066,48615879,48616122,48616554,48616848,48617383,48618089,48618345,48619212,48619480,48619654,48620137,48620315,48620508,48620881,48621231,48621412,48621473,48622196,48622508,48622787,48623068,48623472,48623683,48624234,48624523,48624895,48625315,48625620,48625820,48626032,48626176,48626430,48626723,48626951,48627199,48627459,48627822,48628270,48628486,48628686,48628884,486…	0	ABCA2	cmpl	cmpl	0,0,1,1,2,1,0,0,0,2,0,0,0,1,1,2,0,2,0,1,0,2,2,1,1,0,1,1,1,2,1,2,0,1,2,0,2,0,1,2,1,2,0,0,2,2,0,0,0,
880	XM_537004.7	chr6	+	38679311	38712868	38681460	38712112	31	38679311,38681428,38681605,38682694,38683365,38686030,38687134,38687542,38690932,38692510,38694488,38695079,38695388,38695811,38696133,38697059,38698385,38699440,38700510,38702589,38705501,38706021,38706547,38707400,38708131,38708343,38710084,38710732,38711170,38711514,38711980,	38679537,38681514,38681870,38682822,38683531,38686290,38687251,38687663,38691106,38692692,38694632,38695203,38695543,38695967,38696344,38697210,38698484,38699627,38700814,38702863,38705706,38706241,38706706,38707573,38708260,38708538,38710272,38710903,38711361,38711588,38712868,	0	ABCA3	cmpl	cmpl	-1,0,0,1,0,1,0,0,1,1,0,0,1,0,0,1,2,2,0,1,2,0,1,1,0,0,0,2,2,1,0,
880	XM_022420240.1	chr6	+	38679311	38712868	38681460	38712112	32	38679311,38680297,38681428,38681605,38682694,38683365,38686030,38687134,38687542,38690932,38692510,38694488,38695079,38695388,38695811,38696133,38697059,38698385,38699440,38700510,38702589,38705501,38706021,38706547,38707400,38708131,38708343,38710084,38710732,38711170,38711514,38711980,	38679537,38680464,38681514,38681870,38682822,38683531,38686290,38687251,38687663,38691106,38692692,38694632,38695203,38695543,38695967,38696344,38697210,38698484,38699627,38700814,38702863,38705706,38706241,38706706,38707573,38708260,38708538,38710272,38710903,38711361,38711588,38712868,	0	ABCA3	cmpl	cmpl	-1,-1,0,0,1,0,1,0,0,1,1,0,0,1,0,0,1,2,2,0,1,2,0,1,1,0,0,0,2,2,1,0,
880	XM_022420241.1	chr6	+	38681460	38712868	38681460	38712112	30	38681460,38681605,38682694,38683365,38686030,38687134,38687542,38690932,38692510,38694488,38695079,38695388,38695811,38696133,38697059,38698385,38699440,38700510,38702589,38705501,38706021,38706550,38707400,38708131,38708343,38710084,38710732,38711170,38711514,38711980,	38681514,38681870,38682822,38683531,38686290,38687251,38687663,38691106,38692692,38694632,38695203,38695543,38695967,38696344,38697210,38698484,38699627,38700814,38702863,38705706,38706241,38706706,38707573,38708260,38708538,38710272,38710903,38711361,38711588,38712868,	0	ABCA3	cmpl	cmpl	0,0,1,0,1,0,0,1,1,0,0,1,0,0,1,2,2,0,1,2,0,1,1,0,0,0,2,2,1,0,
125	NM_001003360.2	chr6	+	55058360	55186255	55058408	55185867	50	55058360,55066352,55067569,55069629,55074996,55079503,55093320,55095778,55097033,55097798,55098599,55112834,55113669,55115740,55119619,55122024,55125705,55128433,55130307,55132274,55133139,55133756,55134877,55136156,55139387,55139954,55143667,55146496,55147080,55147997,55152438,55154039,55155644,55155874,55156173,55157966,55161848,55162966,55166118,55166577,55168861,55169430,55170513,55173491,551…	55058474,55066446,55067711,55069769,55075124,55079701,55093410,55096019,55097173,55097915,55098797,55113040,55113846,55115963,55119841,55122229,55125771,55128523,55130482,55132406,55133279,55133894,55135071,55136241,55139593,55140003,55143921,55146621,55147179,55148184,55152533,55154072,55155750,55155949,55156343,55158144,55161964,55163114,55166242,55166707,55168982,55169493,55170620,55173633,551…	0	ABCA4	cmpl	cmpl	0,0,1,2,1,0,0,0,1,0,0,0,2,2,0,0,1,1,1,2,2,1,1,0,1,0,1,0,2,2,0,2,2,0,0,2,0,2,0,1,2,0,0,2,0,0,2,2,0,0,
10	XM_014116442.2	chr9	-	15708069	15766737	15709411	15761999	35	15708069,15710255,15711410,15711856,15713306,15714414,15714632,15715068,15718903,15719089,15719512,15721752,15722352,15723972,15724498,15725592,15729022,15731956,15732510,15735117,15738310,15741571,15742590,15742909,15743683,15744699,15745482,15746886,15753930,15755120,15757392,15759001,15760096,15761823,15766620,	15709519,15710311,15711490,15712006,15713426,15714509,15714708,15715244,15718995,15719207,15719639,15721844,15722427,15724107,15724612,15725763,15729136,15732094,15732638,15735287,15738512,15741691,15742730,15743000,15743822,15744819,15745658,15746997,15753989,15755289,15757540,15759190,15760238,15762053,15766737,	0	ABCA5	cmpl	cmpl	0,1,2,2,2,0,2,0,1,0,2,0,0,0,0,0,0,0,1,2,1,1,2,1,0,0,1,1,2,1,0,0,2,0,-1,
10	XM_014116441.2	chr9	-	15708069	15771880	15709411	15767955	39	15708069,15710255,15711410,15711856,15713306,15714414,15714632,15715068,15718903,15719089,15719512,15721752,15722352,15723972,15724498,15725592,15729022,15731956,15732510,15735117,15738310,15741571,15742590,15742909,15743683,15744699,15745482,15746886,15753930,15755120,15757392,15759001,15760096,15761823,15762904,15763881,15766620,15767853,15771750,	15709519,15710311,15711490,15712006,15713426,15714509,15714708,15715244,15718995,15719207,15719639,15721844,15722427,15724107,15724612,15725763,15729136,15732094,15732638,15735287,15738512,15741691,15742730,15743000,15743822,15744819,15745658,15746997,15753989,15755289,15757540,15759190,15760238,15762053,15762993,15764043,15766825,15767970,15771880,	0	ABCA5	cmpl	cmpl	0,1,2,2,2,0,2,0,1,0,2,0,0,0,0,0,0,0,1,2,1,1,2,1,0,0,1,1,2,1,0,0,2,0,1,1,0,0,-1,
10	XM_005624289.3	chr9	-	15708069	15781100	15709411	15767955	39	15708069,15710255,15711410,15711856,15713306,15714414,15714632,15715068,15718903,15719089,15719512,15721752,15722352,15723972,15724498,15725592,15729022,15731956,15732510,15735117,15738310,15741571,15742590,15742909,15743683,15744699,15745482,15746886,15753930,15755120,15757392,15759001,15760096,15761823,15762904,15763881,15766620,15767853,15780942,	15709519,15710311,15711490,15712006,15713426,15714509,15714708,15715244,15718995,15719207,15719639,15721844,15722427,15724107,15724612,15725763,15729136,15732094,15732638,15735287,15738512,15741691,15742730,15743000,15743822,15744819,15745658,15746997,15753989,15755289,15757540,15759190,15760238,15762053,15762993,15764043,15766825,15767970,15781100,	0	ABCA5	cmpl	cmpl	0,1,2,2,2,0,2,0,1,0,2,0,0,0,0,0,0,0,1,2,1,1,2,1,0,0,1,1,2,1,0,0,2,0,1,1,0,0,-1,
87	XM_014116437.2	chr9	-	15587836	15648639	15589119	15647237	39	15587836,15589593,15591624,15592445,15592785,15594409,15594578,15595107,15596076,15597300,15598482,15599293,15600536,15602434,15606881,15607411,15608405,15613466,15615375,15617887,15618376,15619558,15621478,15622489,15623139,15623539,15623870,15624421,15628030,15630200,15632272,15636474,15637604,15641284,15641917,15644249,15645444,15647141,15648368,	15589221,15589649,15591704,15592586,15592905,15594504,15594654,15595280,15596168,15597418,15598603,15599385,15600614,15602551,15606995,15607585,15608513,15613604,15615509,15618054,15618560,15619675,15621618,15622580,15623278,15623659,15624046,15624532,15628089,15630366,15632420,15636660,15637746,15641511,15642021,15644411,15645646,15647242,15648639,	0	ABCA6	cmpl	cmpl	0,1,2,2,2,0,2,0,1,0,2,0,0,0,0,0,0,0,1,2,1,1,2,1,0,0,1,1,2,1,0,0,2,0,1,1,0,0,-1,
87	XM_014116439.2	chr9	-	15587836	15648639	15589119	15647237	37	15587836,15589593,15591624,15592445,15592785,15594409,15594578,15595107,15596076,15597300,15598482,15599293,15600536,15602434,15606881,15607411,15608405,15613466,15615375,15617887,15618376,15619558,15623139,15623539,15623870,15624421,15628030,15630200,15632272,15636474,15637604,15641284,15641917,15644249,15645444,15647141,15648368,	15589221,15589649,15591704,15592586,15592905,15594504,15594654,15595280,15596168,15597418,15598603,15599385,15600614,15602551,15606995,15607585,15608513,15613604,15615509,15618054,15618560,15619675,15623278,15623659,15624046,15624532,15628089,15630366,15632420,15636660,15637746,15641511,15642021,15644411,15645646,15647242,15648639,	0	ABCA6	cmpl	cmpl	0,1,2,2,2,0,2,0,1,0,2,0,0,0,0,0,0,0,1,2,1,1,0,0,1,1,2,1,0,0,2,0,1,1,0,0,-1,
87	XM_022422868.1	chr9	-	15587836	15648639	15589119	15647169	37	15587836,15589593,15591624,15592445,15592785,15594409,15594578,15595107,15596076,15597300,15598482,15599293,15600536,15602434,15606881,15607411,15608405,15613466,15615375,15617887,15618376,15619558,15621478,15622489,15623139,15623539,15623870,15624421,15628030,15630200,15632272,15636474,15637604,15641284,15641917,15647141,15648368,	15589221,15589649,15591704,15592586,15592905,15594504,15594654,15595280,15596168,15597418,15598603,15599385,15600614,15602551,15606995,15607585,15608513,15613604,15615509,15618054,15618560,15619675,15621618,15622580,15623278,15623659,15624046,15624532,15628089,15630366,15632420,15636660,15637746,15641511,15642021,15647242,15648639,	0	ABCA6	cmpl	cmpl	0,1,2,2,2,0,2,0,1,0,2,0,0,0,0,0,0,0,1,2,1,1,2,1,0,0,1,1,2,1,0,0,2,0,1,0,-1,
87	XM_014116438.2	chr9	-	15587836	15648639	15589119	15647237	39	15587836,15589593,15591624,15592445,15592785,15594409,15594578,15595107,15596076,15597300,15598482,15599293,15600536,15602434,15606881,15607411,15608405,15613466,15615375,15617887,15618376,15619558,15621478,15622489,15623139,15623539,15623870,15624421,15628030,15630200,15632272,15636474,15637604,15641284,15641917,15644249,15645444,15647141,15648492,	15589221,15589649,15591704,15592586,15592905,15594504,15594654,15595280,15596168,15597418,15598603,15599385,15600614,15602551,15606995,15607585,15608513,15613604,15615509,15618054,15618560,15619675,15621618,15622580,15623278,15623659,15624046,15624532,15628089,15630366,15632420,15636660,15637746,15641511,15642021,15644411,15645646,15647242,15648639,	0	ABCA6	cmpl	cmpl	0,1,2,2,2,0,2,0,1,0,2,0,0,0,0,0,0,0,1,2,1,1,2,1,0,0,1,1,2,1,0,0,2,0,1,1,0,0,-1,
15	XM_014122252.2	chr20	-	57668370	57684111	57668481	57683290	48	57668370,57668651,57669010,57669329,57669417,57669512,57669904,57670247,57671248,57671388,57671580,57672269,57672484,57673011,57673366,57673838,57674089,57674376,57674557,57675012,57675187,57675542,57675770,57676005,57676213,57676667,57676820,57677204,57677452,57677683,57678051,57678342,57678885,57679092,57679391,57679880,57680242,57680671,57681049,57681384,57681621,57681981,57682342,57682521,576…	57668580,57668892,57669103,57669416,57669431,57669647,57670046,57670354,57671311,57671509,57671710,57672393,57672629,57673127,57673544,57674008,57674267,57674409,57674845,57675114,57675312,57675697,57675869,57676054,57676416,57676740,57677005,57677342,57677592,57677815,57678223,57678578,57678995,57679314,57679614,57680057,57680460,57680839,57681166,57681524,57681823,57682062,57682413,57682634,576…	0	ABCA7	cmpl	cmpl	0,2,2,2,0,0,2,0,0,2,1,0,2,0,2,0,2,2,2,2,0,1,1,0,1,0,1,1,2,2,1,2,0,0,2,2,0,0,0,1,0,0,1,2,1,0,0,-1,
87	XM_005624281.3	chr9	-	15420304	15487808	15421149	15482011	39	15420304,15421379,15423131,15424849,15425190,15426057,15426226,15426984,15430010,15430776,15431798,15433078,15433622,15434519,15437102,15437415,15441252,15444570,15445246,15448790,15450561,15453592,15457332,15460762,15461438,15461818,15462404,15463635,15464490,15466682,15468321,15470323,15470848,15472787,15474132,15476990,15480420,15481915,15487578,	15421248,15421435,15423211,15424990,15425310,15426152,15426302,15427145,15430102,15430894,15431919,15433170,15433691,15434639,15437216,15437589,15441360,15444708,15445380,15448957,15450760,15453712,15457472,15460853,15461577,15461938,15462580,15463746,15464549,15466851,15468469,15470509,15470990,15473014,15474236,15477155,15480625,15482017,15487808,	0	ABCA8	cmpl	cmpl	0,1,2,2,2,0,2,0,1,0,2,0,0,0,0,0,0,0,1,2,1,1,2,1,0,0,1,1,2,1,0,0,2,0,1,1,0,0,-1,
87	XM_548020.6	chr9	-	15420304	15487808	15421149	15482011	39	15420304,15421379,15423131,15424849,15425190,15426057,15426226,15426984,15430010,15430776,15431798,15433078,15433622,15434519,15437102,15437415,15441252,15444570,15445246,15448790,15450561,15453592,15457332,15460762,15461438,15461818,15462404,15463635,15464490,15466682,15468321,15470323,15470848,15472787,15474132,15476990,15480420,15481915,15487578,	15421248,15421435,15423211,15424990,15425310,15426152,15426302,15427145,15430102,15430894,15431919,15433170,15433688,15434639,15437216,15437589,15441360,15444708,15445380,15448957,15450760,15453712,15457472,15460853,15461577,15461938,15462580,15463746,15464549,15466851,15468469,15470509,15470990,15473014,15474236,15477155,15480625,15482017,15487808,	0	ABCA8	cmpl	cmpl	0,1,2,2,2,0,2,0,1,0,2,0,0,0,0,0,0,0,1,2,1,1,2,1,0,0,1,1,2,1,0,0,2,0,1,1,0,0,-1,
87	XM_005624282.3	chr9	-	15420304	15487809	15421149	15482011	40	15420304,15421379,15423131,15424849,15425190,15426057,15426226,15426984,15430010,15430776,15431798,15433078,15433622,15434519,15437102,15437415,15441252,15444570,15445246,15448790,15450561,15453592,15457332,15460762,15461438,15461818,15462404,15463635,15464490,15466682,15468321,15470323,15470848,15472787,15474132,15476990,15480420,15481915,15483933,15487578,	15421248,15421435,15423211,15424990,15425310,15426152,15426302,15427145,15430102,15430894,15431919,15433170,15433691,15434639,15437216,15437589,15441360,15444708,15445380,15448957,15450760,15453712,15457472,15460853,15461577,15461938,15462580,15463746,15464549,15466851,15468469,15470509,15470990,15473014,15474236,15477155,15480625,15482017,15484112,15487809,	0	ABCA8	cmpl	cmpl	0,1,2,2,2,0,2,0,1,0,2,0,0,0,0,0,0,0,1,2,1,1,2,1,0,0,1,1,2,1,0,0,2,0,1,1,0,0,-1,-1,
87	XM_022422866.1	chr9	-	15420304	15497175	15421149	15482011	40	15420304,15421379,15423131,15424849,15425190,15426057,15426226,15426984,15430010,15430776,15431798,15433078,15433622,15434519,15437102,15437415,15441252,15444570,15445246,15448790,15450561,15453592,15457332,15460762,15461438,15461818,15462404,15463635,15464490,15466682,15468321,15470323,15470848,15472787,15474132,15476990,15480420,15481915,15492010,15497054,	15421248,15421435,15423211,15424990,15425310,15426152,15426302,15427145,15430102,15430894,15431919,15433170,15433691,15434639,15437216,15437589,15441360,15444708,15445380,15448957,15450760,15453712,15457472,15460853,15461577,15461938,15462580,15463746,15464549,15466851,15468469,15470509,15470990,15473014,15474236,15477155,15480625,15482017,15492210,15497175,	0	ABCA8	cmpl	cmpl	0,1,2,2,2,0,2,0,1,0,2,0,0,0,0,0,0,0,1,2,1,1,2,1,0,0,1,1,2,1,0,0,2,0,1,1,0,0,-1,-1,
87	XM_022422867.1	chr9	-	15420304	15497175	15421149	15482011	39	15420304,15421379,15423131,15424849,15425190,15426057,15426226,15426984,15430010,15430776,15431798,15433078,15433622,15434519,15437102,15437415,15441252,15444570,15445246,15448790,15450561,15453592,15457332,15460762,15461438,15461818,15462404,15463635,15464490,15466682,15468321,15470323,15470848,15472787,15474132,15476990,15480420,15481915,15497054,	15421248,15421435,15423211,15424990,15425310,15426152,15426302,15427145,15430102,15430894,15431919,15433170,15433691,15434639,15437216,15437589,15441360,15444708,15445380,15448957,15450760,15453712,15457472,15460853,15461577,15461938,15462580,15463746,15464549,15466851,15468469,15470509,15470990,15473014,15474236,15477155,15480625,15482017,15497175,	0	ABCA8	cmpl	cmpl	0,1,2,2,2,0,2,0,1,0,2,0,0,0,0,0,0,0,1,2,1,1,2,1,0,0,1,1,2,1,0,0,2,0,1,1,0,0,-1,
87	XR_002629814.1	chr9	-	15424849	15487815	15487815	15487815	36	15424849,15425190,15426057,15426226,15426984,15430010,15430776,15431798,15433078,15433622,15434519,15437102,15437415,15441252,15444570,15445246,15448790,15450561,15453592,15457332,15460762,15461438,15461818,15462404,15463635,15464490,15466682,15468321,15470323,15470848,15472787,15474132,15476990,15480420,15481915,15487578,	15424990,15425326,15426152,15426302,15427145,15430102,15430894,15431919,15433170,15433691,15434639,15437216,15437589,15441360,15444708,15445380,15448957,15450760,15453712,15457472,15460853,15461577,15461938,15462580,15463746,15464549,15466851,15468469,15470509,15470990,15473014,15474236,15477155,15480625,15482017,15487815,	0	ABCA8	none	none	-1,-1,-1,-1,-1,-1,-1,-1,-1,-1,-1,-1,-1,-1,-1,-1,-1,-1,-1,-1,-1,-1,-1,-1,-1,-1,-1,-1,-1,-1,-1,-1,-1,-1,-1,-1,
87	XM_005624285.3	chr9	-	15424852	15487815	15424989	15482011	35	15424852,15426057,15426226,15426984,15430010,15430776,15431798,15433078,15433622,15434519,15437102,15437415,15441252,15444570,15445246,15448790,15450561,15453592,15457332,15460762,15461438,15461818,15462404,15463635,15464490,15466682,15468321,15470323,15470848,15472787,15474132,15476990,15480420,15481915,15487578,	15424990,15426152,15426302,15427145,15430102,15430894,15431919,15433170,15433691,15434639,15437216,15437589,15441360,15444708,15445380,15448957,15450760,15453712,15457472,15460853,15461577,15461938,15462580,15463746,15464549,15466851,15468469,15470509,15470990,15473014,15474236,15477155,15480625,15482017,15487815,	0	ABCA8	cmpl	cmpl	2,0,2,0,1,0,2,0,0,0,0,0,0,0,1,2,1,1,2,1,0,0,1,1,2,1,0,0,2,0,1,1,0,0,-1,
703	XM_848625.4	chr9	-	15515461	15574890	15517411	15568851	40	15515461,15517642,15522414,15523540,15523888,15524697,15524864,15525325,15527710,15528761,15529453,15530776,15531448,15533965,15536593,15536894,15539187,15542140,15544437,15545204,15547175,15548521,15552589,15554835,15555525,15555932,15556290,15557081,15557930,15558765,15559552,15560585,15561040,15563420,15564220,15564892,15566577,15568755,15569132,15574544,	15517510,15517698,15522494,15523681,15524008,15524792,15524940,15525486,15527802,15528879,15529574,15530868,15531517,15534085,15536707,15537068,15539295,15542278,15544571,15545371,15547374,15548641,15552729,15554926,15555664,15556052,15556466,15557192,15557992,15558934,15559700,15560771,15561182,15563647,15564324,15565057,15566785,15568857,15569377,15574890,	0	ABCA9	cmpl	cmpl	0,1,2,2,2,0,2,0,1,0,2,0,0,0,0,0,0,0,1,2,1,1,2,1,0,0,1,1,2,1,0,0,2,0,1,1,0,0,-1,-1,
86	XM_014118874.2	chr14	-	13644890	13852829	13645289	13742216	28	13644890,13646304,13649160,13655770,13656452,13660259,13661667,13666581,13673085,13676933,13682972,13685427,13686519,13687485,13696572,13697278,13697592,13697898,13698149,13700377,13706272,13710825,13711626,13713799,13726537,13737129,13742151,13852732,	13645493,13646451,13649367,13655968,13656609,13660400,13661768,13666785,13673169,13677011,13683080,13685574,13686696,13687647,13696743,13697482,13697718,13698009,13698263,13700549,13706397,13710997,13711818,13713854,13726709,13737181,13742222,13852829,	0	ABCB1	cmpl	cmpl	0,0,0,0,2,2,0,0,0,0,0,0,0,0,0,0,0,0,0,2,0,2,2,1,0,2,0,-1,
689	NM_001003215.2	chr14	-	13644890	13742216	13645289	13742216	27	13644890,13646304,13649160,13655770,13656452,13660259,13661667,13666581,13673085,13676933,13682972,13685427,13686519,13687485,13696572,13697278,13697592,13697898,13698149,13700377,13706272,13710825,13711626,13713799,13726537,13737129,13742151,	13645493,13646451,13649367,13655968,13656609,13660400,13661768,13666785,13673169,13677011,13683080,13685574,13686696,13687647,13696743,13697482,13697718,13698009,13698263,13700549,13706397,13710997,13711818,13713854,13726709,13737181,13742216,	0	ABCB1	cmpl	cmpl	0,0,0,0,2,2,0,0,0,0,0,0,0,0,0,0,0,0,0,2,0,2,2,1,0,2,0,
689	XM_014118873.2	chr14	-	13644890	13742833	13645289	13742216	28	13644890,13646304,13649160,13655770,13656452,13660259,13661667,13666581,13673085,13676933,13682972,13685427,13686519,13687485,13696572,13697278,13697592,13697898,13698149,13700377,13706272,13710825,13711626,13713799,13726537,13737129,13742151,13742666,	13645493,13646451,13649367,13655968,13656609,13660400,13661768,13666785,13673169,13677011,13683080,13685574,13686696,13687647,13696743,13697482,13697718,13698009,13698263,13700549,13706397,13710997,13711818,13713854,13726709,13737181,13742222,13742833,	0	ABCB1	cmpl	cmpl	0,0,0,0,2,2,0,0,0,0,0,0,0,0,0,0,0,0,0,2,0,2,2,1,0,2,0,-1,
659	XM_005618856.2	chr4	+	9711508	9746785	9711508	9745106	13	9711508,9721498,9722801,9726754,9727887,9729025,9733729,9734936,9737589,9739428,9741992,9744347,9744874,	9711635,9721699,9723004,9726889,9728034,9729161,9733825,9735146,9737669,9739609,9742036,9744382,9746785,	0	ABCB10	cmpl	cmpl	0,1,1,0,0,0,1,1,1,0,1,0,2,
86	XM_014110667.2	chr36	-	13742894	13835311	13746963	13818071	28	13742894,13747999,13749339,13752851,13754206,13756772,13758304,13763454,13763706,13769373,13776134,13780175,13781460,13782176,13784285,13785904,13788796,13791395,13797314,13799261,13802208,13804440,13805702,13817865,13819103,13821599,13823558,13834875,	13747164,13748146,13749546,13753049,13754363,13757014,13758508,13763616,13763811,13769538,13776237,13780251,13781662,13782347,13784489,13786030,13788907,13791509,13797489,13799386,13802380,13804574,13805790,13818132,13819155,13821621,13823661,13835311,	0	ABCB11	cmpl	cmpl	0,0,0,0,2,0,0,0,0,0,2,1,0,0,0,0,0,0,2,0,2,0,2,0,-1,-1,-1,-1,
86	XM_005640185.3	chr36	-	13742894	13835312	13746963	13823634	28	13742894,13747999,13749339,13752851,13754206,13756772,13758304,13763454,13763706,13769373,13776134,13780175,13781460,13782176,13784285,13785904,13788796,13791395,13797314,13799261,13802208,13804440,13805702,13817865,13819103,13821599,13823558,13834875,	13747164,13748146,13749546,13753049,13754363,13757014,13758508,13763616,13763811,13769538,13776237,13780251,13781662,13782347,13784489,13786030,13788907,13791509,13797489,13799386,13802380,13804574,13805790,13818104,13819155,13821621,13823661,13835312,	0	ABCB11	cmpl	cmpl	0,0,0,0,2,0,0,0,0,0,2,1,0,0,0,0,0,0,2,0,2,0,2,0,2,1,0,-1,
86	NM_001143932.1	chr36	-	13746963	13823634	13746963	13823634	27	13746963,13747999,13749339,13752851,13754206,13756772,13758304,13763454,13763706,13769373,13776134,13780175,13781460,13782176,13784285,13785904,13788796,13791395,13797314,13799261,13802208,13804440,13805702,13817865,13819103,13821599,13823558,	13747164,13748146,13749546,13753049,13754363,13757014,13758508,13763616,13763811,13769538,13776237,13780251,13781662,13782347,13784489,13786030,13788907,13791509,13797489,13799386,13802380,13804574,13805790,13818104,13819155,13821621,13823634,	0	ABCB11	cmpl	cmpl	0,0,0,0,2,0,0,0,0,0,2,1,0,0,0,0,0,0,2,0,2,0,2,0,2,1,0,
688	XM_022427288.1	chr14	-	13542609	13607297	13542646	13597262	24	13542609,13543278,13548470,13550368,13554789,13557206,13558918,13562589,13563991,13565796,13567511,13570033,13572330,13577254,13584857,13585382,13588416,13588946,13590177,13593098,13595968,13597133,13598413,13607168,	13542871,13543422,13548677,13550566,13554946,13557347,13559019,13562793,13564075,13565874,13567616,13570180,13572507,13577416,13585028,13585586,13588542,13589057,13590291,13593270,13596093,13597305,13598605,13607297,	0	ABCB4	cmpl	cmpl	0,0,0,0,2,2,0,0,0,0,0,0,0,0,0,0,0,0,0,2,0,0,-1,-1,
688	XM_022427289.1	chr14	-	13542609	13611073	13542646	13597262	24	13542609,13543278,13548470,13550368,13554789,13557206,13558918,13562589,13563991,13565796,13567511,13570033,13572330,13577254,13584857,13585382,13588416,13588946,13590177,13593098,13595968,13597133,13598413,13611052,	13542871,13543422,13548677,13550566,13554946,13557347,13559019,13562793,13564075,13565874,13567616,13570180,13572507,13577416,13585028,13585586,13588542,13589057,13590291,13593270,13596093,13597305,13598605,13611073,	0	ABCB4	cmpl	cmpl	0,0,0,0,2,2,0,0,0,0,0,0,0,0,0,0,0,0,0,2,0,0,-1,-1,
688	XM_014119188.2	chr14	-	13542609	13614264	13542646	13614146	27	13542609,13543278,13548470,13550368,13554789,13557206,13558918,13562589,13563991,13565796,13567511,13570033,13572330,13577254,13584857,13585382,13588416,13588946,13590177,13593098,13595968,13597133,13598413,13600194,13607168,13611052,13614066,	13542871,13543422,13548677,13550566,13554946,13557347,13559019,13562793,13564075,13565874,13567616,13570180,13572507,13577416,13585028,13585586,13588542,13589057,13590291,13593270,13596093,13597305,13598605,13600252,13607298,13611107,13614264,	0	ABCB4	cmpl	cmpl	0,0,0,0,2,2,0,0,0,0,0,0,0,0,0,0,0,0,0,2,0,2,2,1,0,2,0,
688	XM_539403.6	chr14	-	13542609	13614334	13542646	13614146	28	13542609,13543278,13548470,13550368,13554789,13557206,13558918,13562589,13563991,13565796,13567511,13570033,13572330,13577254,13584857,13585382,13588416,13588946,13590177,13593098,13595968,13597133,13598413,13600194,13607168,13611052,13614066,13614280,	13542871,13543422,13548677,13550566,13554946,13557347,13559019,13562793,13564075,13565874,13567616,13570180,13572507,13577416,13585028,13585586,13588542,13589057,13590291,13593270,13596093,13597305,13598605,13600252,13607319,13611107,13614152,13614334,	0	ABCB4	cmpl	cmpl	0,0,0,0,2,2,0,0,0,0,0,0,0,0,0,0,0,0,0,2,0,2,2,1,0,2,0,-1,
106	XM_022427464.1	chr14	+	34645721	34760636	34645796	34760433	25	34645721,34651307,34651584,34654202,34654407,34655876,34656284,34658857,34660390,34666051,34688458,34693532,34693590,34712990,34714047,34714325,34720420,34728623,34732295,34733425,34745637,34748160,34752257,34758602,34760235,	34645798,34651499,34651756,34654327,34654585,34655990,34656395,34658983,34660594,34666222,34688620,34693589,34693674,34713134,34714152,34714403,34720504,34728827,34732396,34733566,34745794,34748358,34752464,34758749,34760636,	0	ABCB5	cmpl	cmpl	0,2,2,0,2,0,0,0,0,0,0,0,0,0,0,0,0,0,0,2,2,0,0,0,0,
781	XM_005640683.3	chr37	-	25760477	25767753	25760657	25767595	19	25760477,25760942,25761084,25761417,25761676,25762232,25762553,25762842,25763046,25763199,25763411,25763718,25764104,25764742,25765508,25765860,25766157,25766596,25767046,	25760760,25761011,25761179,25761530,25761851,25762337,25762611,25762928,25763110,25763276,25763537,25763784,25764214,25764864,25765692,25765962,25766344,25766734,25767753,	0	ABCB6	cmpl	cmpl	2,2,0,1,0,0,2,0,2,0,0,0,1,2,1,1,0,0,0,
128	XM_014111740.2	chrX	-	58305803	58425691	58306869	58425563	16	58305803,58330020,58339666,58342405,58346889,58347175,58347896,58349006,58350162,58350342,58351056,58352206,58377424,58386874,58389196,58425560,	58307085,58330128,58339770,58342577,58347019,58347339,58348054,58349181,58350250,58350431,58351325,58352339,58377544,58386961,58389274,58425691,	0	ABCB7	cmpl	cmpl	0,0,1,0,2,0,1,0,2,0,1,0,0,0,0,0,
128	XM_022415662.1	chrX	-	58305803	58470815	58306869	58470666	17	58305803,58330020,58339666,58342405,58346889,58347175,58347896,58349006,58350162,58350342,58351056,58352206,58377424,58386874,58389196,58460159,58470617,	58307085,58330128,58339770,58342577,58347019,58347339,58348054,58349181,58350250,58350431,58351325,58352339,58377544,58386961,58389274,58460218,58470815,	0	ABCB7	cmpl	cmpl	0,0,1,0,2,0,1,0,2,0,1,0,0,0,0,1,0,
128	XM_549087.6	chrX	-	58305803	58470826	58306869	58470785	16	58305803,58330020,58339666,58342405,58346889,58347175,58347896,58349006,58350162,58350342,58351056,58352206,58377424,58386874,58389196,58470617,	58307085,58330128,58339770,58342577,58347019,58347339,58348054,58349181,58350250,58350431,58351325,58352339,58377544,58386961,58389274,58470826,	0	ABCB7	cmpl	cmpl	0,0,1,0,2,0,1,0,2,0,1,0,0,0,0,0,
128	XM_022415663.1	chrX	-	58305803	58470827	58306869	58470785	14	58305803,58330020,58346889,58347175,58347896,58349006,58350162,58350342,58351056,58352206,58377424,58386874,58389196,58470617,	58307085,58330128,58347019,58347339,58348054,58349181,58350250,58350431,58351325,58352339,58377544,58386961,58389274,58470827,	0	ABCB7	cmpl	cmpl	0,0,2,0,1,0,2,0,1,0,0,0,0,0,
128	XM_005641511.3	chrX	-	58305803	58470827	58306869	58470785	15	58305803,58330020,58339666,58342405,58346889,58347175,58347896,58349006,58350162,58350342,58351056,58352206,58386874,58389196,58470617,	58307085,58330128,58339770,58342577,58347019,58347339,58348054,58349181,58350250,58350431,58351325,58352339,58386961,58389274,58470827,	0	ABCB7	cmpl	cmpl	0,0,1,0,2,0,1,0,2,0,1,0,0,0,0,
700	XM_539916.6	chr16	+	15082865	15096374	15082967	15095736	16	15082865,15086252,15086944,15087177,15087394,15088290,15088581,15088781,15089220,15091658,15091854,15092159,15092388,15093324,15094714,15095610,	15083062,15086565,15087100,15087272,15087500,15088452,15088667,15088879,15089326,15091692,15091991,15092254,15092522,15093472,15094965,15096374,	0	ABCB8	cmpl	cmpl	0,2,0,0,2,0,0,2,1,2,0,2,1,0,1,0,
700	XM_022403868.1	chr16	+	15082865	15098928	15082967	15097909	16	15082865,15086252,15086944,15087177,15087394,15088290,15088581,15088781,15089220,15091658,15091854,15092159,15092388,15093324,15094714,15097822,	15083062,15086565,15087100,15087272,15087500,15088452,15088667,15088879,15089326,15091692,15091991,15092254,15092522,15093472,15094965,15098928,	0	ABCB8	cmpl	cmpl	0,2,0,0,2,0,0,2,1,2,0,2,1,0,1,0,
700	XM_005629679.3	chr16	+	15082918	15096374	15082918	15095736	15	15082918,15086944,15087177,15087394,15088290,15088581,15088781,15089220,15091658,15091854,15092159,15092388,15093324,15094714,15095610,	15083062,15087100,15087272,15087500,15088452,15088667,15088879,15089326,15091692,15091991,15092254,15092522,15093472,15094965,15096374,	0	ABCB8	cmpl	cmpl	0,0,0,2,0,0,2,1,2,0,2,1,0,1,0,
79	XM_014107933.2	chr26	+	6538704	6569074	6544879	6568070	11	6538704,6544795,6550451,6551145,6552194,6554793,6558880,6559554,6562812,6565296,6567809,	6538861,6545480,6550566,6551276,6552400,6554991,6559069,6559728,6562972,6565433,6569074,	0	ABCB9	cmpl	cmpl	-1,0,1,2,1,0,0,0,0,1,0,
79	XM_022410393.1	chr26	+	6538705	6569074	6544879	6568070	11	6538705,6544795,6551159,6552194,6554793,6556280,6558880,6559554,6562812,6565296,6567809,	6538861,6545480,6551276,6552400,6554991,6556409,6559069,6559728,6562972,6565433,6569074,	0	ABCB9	cmpl	cmpl	-1,0,1,1,0,0,0,0,0,1,0,
79	XM_853575.5	chr26	+	6538705	6569074	6544879	6568070	12	6538705,6544795,6550451,6551145,6552194,6554793,6556280,6558880,6559554,6562812,6565296,6567809,	6538861,6545480,6550566,6551276,6552400,6554991,6556409,6559069,6559728,6562972,6565433,6569074,	0	ABCB9	cmpl	cmpl	-1,0,1,2,1,0,0,0,0,0,1,0,
99	NM_001002971.1	chr6	-	27855701	27950140	27855727	27950140	30	27855701,27856341,27857516,27858359,27860690,27863474,27864366,27866197,27870604,27872887,27875839,27878408,27887850,27890582,27892581,27896513,27898152,27900692,27902446,27911876,27913878,27917700,27919133,27920191,27928767,27930195,27941299,27942555,27947201,27949963,	27855836,27856536,27857683,27858518,27860837,27863576,27864493,27866397,27870915,27873095,27875975,27878499,27888034,27890750,27892758,27896640,27898228,27900780,27902593,27912080,27913971,27917862,27919311,27920422,27928899,27930257,27941425,27942693,27947327,27950140,	0	ABCC1	cmpl	cmpl	2,2,0,0,0,0,2,0,1,0,2,1,0,0,0,2,1,0,0,0,0,0,2,2,2,0,0,0,0,0,
675	XM_022426071.1	chr12	+	11898492	11919622	11898998	11919283	22	11898492,11898987,11901210,11903987,11904800,11905242,11907017,11907731,11909436,11909915,11910672,11910904,11911505,11911841,11914899,11915547,11916392,11916877,11918103,11918368,11918703,11919129,	11898624,11899159,11902429,11904215,11904957,11905352,11907097,11907903,11909535,11910105,11910750,11911099,11911659,11912031,11915243,11915717,11916553,11917131,11918282,11918466,11918816,11919622,	0	ABCC10	cmpl	cmpl	-1,0,2,0,0,1,0,2,0,0,1,1,1,2,0,2,1,0,2,1,0,2,
675	XM_022426072.1	chr12	+	11898850	11919622	11898998	11919283	21	11898850,11901210,11903987,11904800,11905242,11907017,11907731,11909436,11909915,11910672,11910904,11911505,11911841,11914899,11915547,11916392,11916877,11918136,11918368,11918703,11919129,	11899159,11902429,11904215,11904957,11905352,11907097,11907903,11909535,11910105,11910750,11911099,11911659,11912031,11915243,11915717,11916553,11917131,11918282,11918466,11918816,11919622,	0	ABCC10	cmpl	cmpl	0,2,0,0,1,0,2,0,0,1,1,1,2,0,2,1,0,2,1,0,2,
675	XR_002631892.1	chr12	+	11898850	11918466	11918466	11918466	18	11898850,11901210,11903987,11904800,11905242,11907017,11907731,11909436,11909915,11910672,11910904,11911505,11911841,11914899,11915547,11916392,11918136,11918368,	11899159,11902429,11904215,11904957,11905352,11907097,11907903,11909535,11910105,11910750,11911099,11911659,11912031,11915243,11915717,11916553,11918282,11918466,	0	ABCC10	none	none	-1,-1,-1,-1,-1,-1,-1,-1,-1,-1,-1,-1,-1,-1,-1,-1,-1,-1,
136	XM_003638934.4	chr2	+	66805659	66875986	66817194	66875608	30	66805659,66817150,66818785,66821167,66825326,66826522,66830856,66831854,66832171,66833790,66837654,66839436,66842092,66843907,66845785,66847408,66847627,66849242,66851915,66854928,66858711,66859445,66860833,66865270,66866768,66868432,66871680,66872451,66875227,66875515,	66805892,66817293,66818916,66821326,66825474,66826756,66831030,66832002,66832320,66833898,66837915,66839508,66842217,66843980,66845989,66847543,66847724,66849332,66852019,66855126,66858938,66859583,66861020,66865360,66866958,66868592,66871759,66872568,66875392,66875986,	0	ABCC11	cmpl	cmpl	-1,0,0,2,2,0,0,0,1,0,0,0,0,2,0,0,0,1,1,0,0,2,2,0,0,1,2,0,0,0,
1095	XM_014106980.2	chr2	+	66885271	66967963	66902702	66967283	30	66885271,66902673,66906094,66908364,66908801,66910701,66911333,66914576,66917095,66919265,66922964,66924546,66932838,66934610,66938242,66938479,66938639,66941529,66942447,66944485,66945443,66949555,66953419,66957885,66962096,66962738,66963914,66965021,66966920,66967190,	66885532,66902821,66906250,66908512,66909035,66910875,66911481,66914725,66917203,66919541,66923036,66924671,66932911,66934814,66938377,66938555,66938712,66941777,66942551,66944683,66945670,66949693,66953606,66957975,66962286,66962898,66963993,66965135,66967085,66967963,	0	ABCC12	cmpl	cmpl	-1,0,2,2,0,0,0,1,0,0,0,0,2,0,0,0,1,2,1,0,0,2,2,0,0,1,2,0,0,0,
85	NM_001003081.1	chr28	+	12670884	12740124	12670886	12739632	31	12670884,12672616,12693576,12695404,12695753,12696327,12697777,12699882,12700796,12703806,12705230,12707484,12708182,12709984,12710768,12712660,12714505,12715931,12719132,12725307,12725693,12726525,12726887,12729661,12731276,12732827,12734823,12735353,12736356,12737498,12739433,	12670919,12672790,12693702,12695539,12695861,12696383,12698012,12700046,12700974,12704061,12705296,12707622,12708329,12710069,12710835,12712787,12714682,12716099,12719313,12725431,12725829,12726745,12727042,12729817,12731476,12732954,12734925,12735497,12736515,12737665,12740124,	0	ABCC2	cmpl	cmpl	0,0,0,0,0,0,2,0,2,0,0,0,0,0,1,2,0,0,0,1,2,0,1,0,0,2,0,0,0,0,2,
787	XM_005624674.3	chr9	+	26551952	26596330	26552049	26595646	31	26551952,26564311,26564863,26565208,26565997,26566331,26567088,26568435,26571682,26571993,26572706,26574260,26574568,26575086,26575526,26575846,26576050,26579208,26579705,26580931,26581222,26581457,26581955,26583999,26584335,26585705,26588908,26589217,26589977,26592817,26595537,	26552079,26564488,26564989,26565346,26566123,26566393,26567220,26568627,26571860,26572155,26572799,26574464,26574715,26575174,26575593,26575973,26576227,26579376,26579895,26581046,26581370,26581665,26582266,26584199,26584462,26585807,26589055,26589376,26590144,26593012,26596330,	0	ABCC3	cmpl	cmpl	0,0,0,0,0,0,2,2,2,0,0,0,0,0,1,2,0,0,0,1,2,0,1,0,2,0,0,0,0,2,2,
787	XM_022423112.1	chr9	+	26566337	26596330	26567089	26595646	26	26566337,26567017,26568435,26571682,26571993,26572706,26574260,26574568,26575086,26575526,26575846,26576050,26579208,26579705,26580931,26581222,26581457,26581955,26583999,26584335,26585705,26588908,26589217,26589977,26592817,26595537,	26566393,26567220,26568627,26571860,26572155,26572799,26574464,26574715,26575174,26575593,26575973,26576227,26579376,26579895,26581046,26581370,26581665,26582266,26584199,26584462,26585807,26589055,26589376,26590144,26593012,26596330,	0	ABCC3	cmpl	cmpl	-1,0,2,2,0,0,0,0,0,1,2,0,0,0,1,2,0,1,0,2,0,0,0,0,2,2,
116	XR_002617476.1	chr22	-	45767032	46013577	46013577	46013577	30	45767032,45777382,45787397,45793706,45804286,45813080,45814539,45815574,45816860,45823289,45851656,45893098,45895024,45895691,45896108,45897729,45901622,45907716,45908027,45917802,45919324,45925803,45932624,45934497,45935942,45937310,45960069,45971215,45971900,46013410,	45767170,45777517,45787570,45793796,45804442,45813272,45814640,45815685,45816980,45823440,45851736,45893245,45895119,45895729,45896249,45897939,45901719,45907803,45908122,45917994,45919414,45925905,45932874,45934623,45936106,45937400,45960294,45971339,45972011,46013577,	0	ABCC4	none	none	-1,-1,-1,-1,-1,-1,-1,-1,-1,-1,-1,-1,-1,-1,-1,-1,-1,-1,-1,-1,-1,-1,-1,-1,-1,-1,-1,-1,-1,-1,
116	NM_001197174.1	chr22	-	45767062	46013484	45767062	46013484	31	45767062,45777382,45786864,45787397,45793706,45804286,45813080,45814539,45815574,45816860,45823289,45851656,45893098,45895024,45895691,45896108,45897729,45901622,45907716,45908027,45917802,45919324,45925803,45932624,45934497,45935942,45937310,45960069,45971215,45971900,46013410,	45767170,45777517,45786970,45787570,45793796,45804442,45813272,45814640,45815685,45816980,45823440,45851736,45893245,45895119,45895729,45896249,45897939,45901719,45907803,45908122,45917994,45919414,45925905,45932874,45934623,45936106,45937400,45960294,45971339,45972011,46013484,	0	ABCC4	cmpl	cmpl	0,0,2,0,0,0,0,1,1,1,0,1,1,2,0,0,0,2,2,0,0,0,0,2,2,0,0,0,2,2,0,
89	XM_022414072.1	chr34	-	16856623	16946692	16857990	16946422	29	16856623,16860847,16861617,16862724,16873003,16878380,16880540,16882423,16884440,16884654,16886037,16886459,16887186,16889662,16892194,16893215,16895933,16896127,16898619,16901985,16905727,16906651,16908913,16909659,16909983,16915135,16915960,16916307,16946368,	16858092,16861012,16861731,16862803,16873163,16878570,16880630,16882610,16884569,16884808,16886167,16886606,16887371,16889765,16892338,16893419,16896006,16896252,16898691,16902342,16905835,16906800,16909061,16909833,16910217,16915283,16916116,16916465,16946692,	0	ABCC5	cmpl	cmpl	0,0,0,2,1,0,0,2,2,1,0,0,1,0,0,0,2,0,0,0,0,1,0,0,0,2,2,0,0,
89	XM_005639715.2	chr34	-	16856623	16946693	16857990	16942871	30	16856623,16860847,16861617,16862724,16873003,16878380,16880540,16882423,16884440,16884654,16886037,16886459,16887186,16889662,16892194,16893215,16895933,16896127,16898619,16901985,16905727,16906651,16908913,16909659,16909983,16915135,16915960,16916307,16942742,16946368,	16858092,16861012,16861731,16862803,16873163,16878570,16880630,16882610,16884569,16884808,16886167,16886606,16887371,16889765,16892338,16893419,16896006,16896252,16898691,16902342,16905835,16906800,16909061,16909833,16910217,16915283,16916116,16916465,16942926,16946693,	0	ABCC5	cmpl	cmpl	0,0,0,2,1,0,0,2,2,1,0,0,1,0,0,0,2,0,0,0,0,1,0,0,0,2,2,0,0,-1,
89	NM_001128100.1	chr34	-	16856632	16942917	16857990	16942871	29	16856632,16860847,16861617,16862724,16873003,16878380,16880540,16882423,16884440,16884654,16886037,16886459,16887186,16889662,16892194,16893215,16895933,16896127,16898619,16901985,16905727,16906651,16908913,16909659,16909983,16915135,16915960,16916307,16942742,	16858092,16861012,16861731,16862803,16873163,16878570,16880630,16882610,16884569,16884808,16886167,16886606,16887371,16889765,16892338,16893419,16896006,16896252,16898691,16902342,16905835,16906800,16909061,16909833,16910217,16915283,16916116,16916465,16942917,	0	ABCC5	cmpl	cmpl	0,0,0,2,1,0,0,2,2,1,0,0,1,0,0,0,2,0,0,0,0,1,0,0,0,2,2,0,0,
89	XM_005639717.3	chr34	-	16857584	16944324	16857990	16942871	30	16857584,16860847,16861617,16862724,16873003,16878380,16880540,16882423,16884440,16884654,16886037,16886459,16887186,16889662,16892194,16893215,16895933,16896127,16898619,16901985,16905727,16906651,16908913,16909659,16909983,16915135,16915960,16916307,16942742,16944191,	16858092,16861012,16861731,16862803,16873163,16878570,16880630,16882610,16884569,16884808,16886167,16886606,16887371,16889765,16892338,16893419,16896006,16896252,16898691,16902342,16905835,16906800,16909061,16909833,16910217,16915283,16916116,16916465,16942926,16944324,	0	ABCC5	cmpl	cmpl	0,0,0,2,1,0,0,2,2,1,0,0,1,0,0,0,2,0,0,0,0,1,0,0,0,2,2,0,0,-1,
89	XM_005639716.2	chr34	-	16857584	16947844	16857990	16942871	30	16857584,16860847,16861617,16862724,16873003,16878380,16880540,16882423,16884440,16884654,16886037,16886459,16887186,16889662,16892194,16893215,16895933,16896127,16898619,16901985,16905727,16906651,16908913,16909659,16909983,16915135,16915960,16916307,16942742,16947820,	16858092,16861012,16861731,16862803,16873163,16878570,16880630,16882610,16884569,16884808,16886167,16886606,16887371,16889765,16892338,16893419,16896006,16896252,16898691,16902342,16905835,16906800,16909061,16909833,16910217,16915283,16916116,16916465,16942926,16947844,	0	ABCC5	cmpl	cmpl	0,0,0,2,1,0,0,2,2,1,0,0,1,0,0,0,2,0,0,0,0,1,0,0,0,2,2,0,0,-1,
714	XM_005639718.3	chr34	-	16910566	16946690	16912636	16942871	6	16910566,16915135,16915960,16916307,16942742,16946368,	16912672,16915283,16916116,16916465,16942926,16946690,	0	ABCC5	cmpl	cmpl	0,2,2,0,0,-1,
797	XM_022420041.1	chr6	+	27800059	27849170	27801185	27848689	31	27800059,27801177,27803332,27803601,27807022,27807994,27811190,27815984,27817536,27820440,27822528,27823600,27824974,27825993,27826477,27828263,27828597,27830860,27831479,27832984,27834449,27836354,27837472,27839734,27841869,27843017,27843735,27845616,27845854,27848060,27848580,	27800252,27801290,27803458,27803730,27807148,27808056,27811322,27816188,27817714,27820602,27822621,27823804,27825121,27826081,27826553,27828390,27828774,27831028,27831654,27833060,27834570,27836562,27837783,27839934,27841996,27843119,27843882,27845775,27846021,27848255,27849170,	0	ABCC6	cmpl	cmpl	-1,0,0,0,0,0,2,2,2,0,0,0,0,0,1,2,0,0,0,1,2,0,1,0,2,0,0,0,0,2,2,
797	XM_022420040.1	chr6	+	27800059	27849170	27801185	27848689	31	27800059,27801174,27803332,27803601,27807022,27807994,27811190,27815984,27817536,27820440,27822528,27823600,27824974,27825993,27826477,27828263,27828597,27830860,27831479,27832984,27834449,27836354,27837472,27839734,27841869,27843017,27843735,27845616,27845854,27848060,27848580,	27800252,27801290,27803458,27803730,27807148,27808056,27811322,27816188,27817714,27820602,27822621,27823804,27825121,27826081,27826553,27828390,27828774,27831028,27831654,27833060,27834570,27836562,27837783,27839934,27841996,27843119,27843882,27845775,27846021,27848255,27849170,	0	ABCC6	cmpl	cmpl	-1,0,0,0,0,0,2,2,2,0,0,0,0,0,1,2,0,0,0,1,2,0,1,0,2,0,0,0,0,2,2,
797	XM_547113.6	chr6	+	27800099	27849170	27800216	27848689	31	27800099,27801107,27803332,27803601,27807022,27807994,27811190,27815984,27817536,27820440,27822528,27823600,27824974,27825993,27826477,27828263,27828597,27830860,27831479,27832984,27834449,27836354,27837472,27839734,27841869,27843017,27843735,27845616,27845854,27848060,27848580,	27800252,27801290,27803458,27803730,27807148,27808056,27811322,27816188,27817714,27820602,27822621,27823804,27825121,27826081,27826553,27828390,27828774,27831028,27831654,27833060,27834570,27836562,27837783,27839934,27841996,27843119,27843882,27845775,27846021,27848255,27849170,	0	ABCC6	cmpl	cmpl	0,0,0,0,0,0,2,2,2,0,0,0,0,0,1,2,0,0,0,1,2,0,1,0,2,0,0,0,0,2,2,
111	XM_005633724.3	chr21	-	39963000	40036981	39963408	40036981	36	39963000,39963968,39964280,39965507,39965736,39966178,39966809,39970807,39972814,39973481,39974658,39974917,39975391,39976545,39978099,39979938,39980839,39982011,39982811,39984608,39992676,39993473,39993929,39994198,39996063,39997380,40006612,40007117,40011396,40014729,40022152,40023197,40025094,40030552,40035437,40036833,	39963601,39964077,39964359,39965638,39965857,39966292,39966912,39970900,39972972,39973551,39974825,39975159,39975491,39976671,39978237,39980019,39980924,39982110,39982847,39984641,39992782,39993549,39994046,39994304,39996209,39997421,40006775,40007252,40011552,40014894,40022341,40023440,40025261,40030674,40035579,40036981,	0	ABCC8	cmpl	cmpl	2,1,0,1,0,0,2,2,0,2,0,1,0,0,0,0,2,2,2,2,1,0,0,2,0,1,0,0,0,0,0,0,1,2,1,0,
111	XM_014122750.2	chr21	-	39963000	40036981	39963408	40036981	36	39963000,39963968,39964280,39965507,39965736,39966178,39966809,39970807,39972814,39973481,39974658,39974917,39975391,39976545,39978099,39979938,39980839,39982011,39982811,39984590,39992676,39993473,39993929,39994198,39996063,39997380,40006612,40007117,40011396,40014729,40022152,40023197,40025094,40030552,40035437,40036833,	39963601,39964077,39964359,39965638,39965857,39966292,39966912,39970900,39972972,39973551,39974825,39975159,39975491,39976671,39978237,39980019,39980924,39982110,39982847,39984638,39992782,39993549,39994046,39994304,39996209,39997421,40006775,40007252,40011552,40014894,40022341,40023440,40025261,40030674,40035579,40036981,	0	ABCC8	cmpl	cmpl	2,1,0,1,0,0,2,2,0,2,0,1,0,0,0,0,2,2,2,2,1,0,0,2,0,1,0,0,0,0,0,0,1,2,1,0,
111	XM_005633725.3	chr21	-	39963000	40036981	39963408	40036981	36	39963000,39963968,39964280,39965507,39965736,39966178,39966809,39970807,39972814,39973481,39974658,39974917,39975391,39976545,39978099,39979938,39980839,39982011,39982811,39984608,39992676,39993473,39993929,39994198,39996063,39997380,40006612,40007117,40011396,40014729,40022152,40023197,40025094,40030552,40035437,40036833,	39963601,39964077,39964359,39965638,39965857,39966292,39966912,39970900,39972972,39973551,39974825,39975159,39975491,39976671,39978237,39980019,39980924,39982110,39982847,39984638,39992782,39993549,39994046,39994304,39996209,39997421,40006775,40007252,40011552,40014894,40022341,40023440,40025261,40030674,40035579,40036981,	0	ABCC8	cmpl	cmpl	2,1,0,1,0,0,2,2,0,2,0,1,0,0,0,0,2,2,2,2,1,0,0,2,0,1,0,0,0,0,0,0,1,2,1,0,
111	XM_022407903.1	chr21	-	39963000	40036981	39963408	40036981	35	39963000,39963968,39964280,39965507,39965736,39966178,39966809,39970807,39972814,39973481,39974658,39974917,39975391,39976545,39978099,39979938,39980839,39982011,39982811,39984590,39992676,39993473,39993929,39994198,39996063,39997380,40006612,40011396,40014729,40022152,40023197,40025094,40030552,40035437,40036833,	39963601,39964077,39964359,39965638,39965857,39966292,39966912,39970900,39972972,39973551,39974825,39975159,39975491,39976671,39978237,39980019,39980924,39982110,39982847,39984641,39992782,39993549,39994046,39994304,39996209,39997421,40006775,40011552,40014894,40022341,40023440,40025261,40030674,40035579,40036981,	0	ABCC8	cmpl	cmpl	2,1,0,1,0,0,2,2,0,2,0,1,0,0,0,0,2,2,2,2,1,0,0,2,0,1,0,0,0,0,0,1,2,1,0,
111	XM_022407901.1	chr21	-	39963000	40036981	39963408	40036981	36	39963000,39963968,39964280,39965507,39965736,39966178,39966809,39970807,39972814,39973481,39974658,39974917,39975391,39976545,39978099,39979938,39980839,39982011,39982811,39984608,39992676,39993473,39993929,39994198,39996063,39997380,40006612,40007117,40011396,40014729,40022152,40023197,40025094,40030552,40035437,40036833,	39963601,39964077,39964359,39965638,39965857,39966292,39966912,39970900,39972972,39973551,39974825,39975159,39975491,39976671,39978237,39980019,39980924,39982110,39982847,39984641,39992782,39993549,39994046,39994304,39996209,39997421,40006775,40007252,40011552,40014894,40022338,40023440,40025261,40030674,40035579,40036981,	0	ABCC8	cmpl	cmpl	2,1,0,1,0,0,2,2,0,2,0,1,0,0,0,0,2,2,2,2,1,0,0,2,0,1,0,0,0,0,0,0,1,2,1,0,
111	XM_022407902.1	chr21	-	39963000	40036981	39963408	40036981	36	39963000,39963968,39964280,39965507,39965736,39966178,39966809,39970807,39972814,39973481,39974658,39974917,39975391,39976545,39978099,39979938,39980839,39982011,39982811,39984608,39992676,39993473,39993929,39994198,39996063,39997380,40006612,40007117,40011396,40014729,40022152,40023197,40025094,40030552,40035437,40036833,	39963601,39964077,39964359,39965638,39965857,39966292,39966912,39970900,39972972,39973551,39974825,39975159,39975491,39976671,39978237,39980019,39980924,39982110,39982847,39984638,39992782,39993549,39994046,39994304,39996209,39997421,40006775,40007252,40011552,40014894,40022338,40023440,40025261,40030674,40035579,40036981,	0	ABCC8	cmpl	cmpl	2,1,0,1,0,0,2,2,0,2,0,1,0,0,0,0,2,2,2,2,1,0,0,2,0,1,0,0,0,0,0,0,1,2,1,0,
111	XM_005633723.3	chr21	-	39963000	40037040	39963408	40036981	36	39963000,39963968,39964280,39965507,39965736,39966178,39966809,39970807,39972814,39973481,39974658,39974917,39975391,39976545,39978099,39979938,39980839,39982011,39982811,39984590,39992676,39993473,39993929,39994198,39996063,39997380,40006612,40007117,40011396,40014729,40022152,40023197,40025094,40030552,40035437,40036833,	39963601,39964077,39964359,39965638,39965857,39966292,39966912,39970900,39972972,39973551,39974825,39975159,39975491,39976671,39978237,39980019,39980924,39982110,39982847,39984641,39992782,39993549,39994046,39994304,39996209,39997421,40006775,40007252,40011552,40014894,40022341,40023440,40025261,40030674,40035579,40037040,	0	ABCC8	cmpl	cmpl	2,1,0,1,0,0,2,2,0,2,0,1,0,0,0,0,2,2,2,2,1,0,0,2,0,1,0,0,0,0,0,0,1,2,1,0,
111	XM_014122751.2	chr21	-	39963000	40037040	39963408	40036981	36	39963000,39963968,39964280,39965507,39965736,39966178,39966809,39970807,39972814,39973481,39974658,39974917,39975391,39976545,39978099,39979938,39980839,39982011,39982811,39984590,39992676,39993473,39993929,39994198,39996063,39997380,40006612,40007117,40011396,40014729,40022152,40023197,40025094,40030552,40035437,40036833,	39963601,39964077,39964359,39965638,39965857,39966292,39966912,39970900,39972972,39973551,39974825,39975159,39975491,39976671,39978237,39980019,39980924,39982110,39982847,39984641,39992782,39993549,39994046,39994304,39996209,39997421,40006775,40007252,40011552,40014894,40022338,40023440,40025261,40030674,40035579,40037040,	0	ABCC8	cmpl	cmpl	2,1,0,1,0,0,2,2,0,2,0,1,0,0,0,0,2,2,2,2,1,0,0,2,0,1,0,0,0,0,0,0,1,2,1,0,
111	XM_005633726.3	chr21	-	39965835	40036981	39965956	40036981	32	39965835,39966178,39966809,39970807,39972814,39973481,39974658,39974917,39975391,39976545,39978099,39979938,39980839,39982011,39982811,39984590,39992676,39993473,39993929,39994198,39996063,39997380,40006612,40007117,40011396,40014729,40022152,40023197,40025094,40030552,40035437,40036833,	39965977,39966292,39966912,39970900,39972972,39973551,39974825,39975159,39975491,39976671,39978237,39980019,39980924,39982110,39982847,39984641,39992782,39993549,39994046,39994304,39996209,39997421,40006775,40007252,40011552,40014894,40022341,40023440,40025261,40030674,40035579,40036981,	0	ABCC8	cmpl	cmpl	0,0,2,2,0,2,0,1,0,0,0,0,2,2,2,2,1,0,0,2,0,1,0,0,0,0,0,0,1,2,1,0,
97	XM_022410974.1	chr27	+	25199579	25349853	25205064	25346048	41	25199579,25200969,25203674,25205044,25207996,25213875,25222960,25224139,25226239,25228759,25229544,25233250,25235176,25239331,25240252,25256117,25260843,25267431,25268402,25278442,25280349,25282061,25296116,25296398,25299922,25302322,25303200,25303565,25306080,25318233,25322951,25333009,25333702,25335370,25336224,25338977,25340651,25343472,25345148,25345910,25349764,	25199822,25201084,25203735,25205206,25208138,25213997,25223127,25224382,25226434,25228912,25229700,25233385,25235339,25239372,25240395,25256226,25260951,25267504,25268508,25278544,25280434,25282142,25296254,25296524,25300019,25302552,25303349,25303635,25306238,25318326,25323054,25333111,25333823,25335501,25336303,25339086,25340755,25343606,25345211,25346086,25349853,	0	ABCC9	cmpl	cmpl	-1,-1,-1,0,1,2,1,0,0,0,0,0,0,1,0,2,0,0,1,2,2,0,0,0,0,1,0,2,0,2,2,0,0,1,0,1,2,1,0,0,-1,
97	XM_005637058.3	chr27	+	25199579	25349853	25205064	25346048	42	25199579,25200969,25203674,25205044,25207996,25213875,25222960,25224139,25226239,25228759,25229544,25233250,25235176,25239331,25240252,25256117,25260843,25267431,25268402,25277134,25278442,25280349,25282061,25296116,25296398,25299922,25302322,25303200,25303565,25306080,25318233,25322951,25333009,25333702,25335370,25336224,25338977,25340651,25343472,25345148,25345910,25349764,	25199822,25201084,25203735,25205206,25208138,25213997,25223127,25224382,25226434,25228912,25229700,25233385,25235339,25239372,25240395,25256226,25260951,25267504,25268508,25277173,25278544,25280434,25282142,25296254,25296524,25300019,25302552,25303349,25303635,25306238,25318326,25323054,25333111,25333823,25335501,25336303,25339086,25340755,25343606,25345211,25346086,25349853,	0	ABCC9	cmpl	cmpl	-1,-1,-1,0,1,2,1,0,0,0,0,0,0,1,0,2,0,0,1,2,2,2,0,0,0,0,1,0,2,0,2,2,0,0,1,0,1,2,1,0,0,-1,
97	XM_022410972.1	chr27	+	25199579	25352637	25205064	25349902	39	25199579,25205044,25207996,25213875,25222960,25224139,25226239,25228759,25229544,25233250,25235176,25239331,25240252,25256117,25260843,25267431,25268402,25277134,25278442,25280349,25282061,25296116,25296398,25299922,25302322,25303200,25303565,25306080,25318233,25322951,25333009,25333702,25335370,25336224,25338977,25340651,25343472,25345148,25349764,	25199822,25205206,25208138,25213997,25223127,25224382,25226434,25228912,25229700,25233385,25235339,25239372,25240395,25256226,25260951,25267504,25268508,25277173,25278544,25280434,25282142,25296254,25296524,25300019,25302552,25303349,25303635,25306238,25318326,25323054,25333111,25333823,25335501,25336303,25339086,25340755,25343606,25345211,25352637,	0	ABCC9	cmpl	cmpl	-1,0,1,2,1,0,0,0,0,0,0,1,0,2,0,0,1,2,2,2,0,0,0,0,1,0,2,0,2,2,0,0,1,0,1,2,1,0,0,
97	XM_014108611.2	chr27	+	25199579	25352637	25205064	25349902	40	25199579,25200969,25205044,25207996,25213875,25222960,25224139,25226239,25228759,25229544,25233250,25235176,25239331,25240252,25256117,25260843,25267431,25268402,25277134,25278442,25280349,25282061,25296116,25296398,25299922,25302322,25303200,25303565,25306080,25318233,25322951,25333009,25333702,25335370,25336224,25338977,25340651,25343472,25345148,25349764,	25199822,25201084,25205206,25208138,25213997,25223127,25224382,25226434,25228912,25229700,25233385,25235339,25239372,25240395,25256226,25260951,25267504,25268508,25277173,25278544,25280434,25282142,25296254,25296524,25300019,25302552,25303349,25303635,25306238,25318326,25323054,25333111,25333823,25335501,25336303,25339086,25340755,25343606,25345211,25352637,	0	ABCC9	cmpl	cmpl	-1,-1,0,1,2,1,0,0,0,0,0,0,1,0,2,0,0,1,2,2,2,0,0,0,0,1,0,2,0,2,2,0,0,1,0,1,2,1,0,0,
97	XM_022410973.1	chr27	+	25199579	25352637	25205064	25349902	40	25199579,25200969,25203674,25205044,25207996,25213875,25222960,25224139,25226239,25228759,25229544,25233250,25235176,25239331,25240252,25256117,25260843,25267431,25268402,25278442,25280349,25282061,25296116,25296398,25299922,25302322,25303200,25303565,25306080,25318233,25322951,25333009,25333702,25335370,25336224,25338977,25340651,25343472,25345148,25349764,	25199822,25201084,25203735,25205206,25208138,25213997,25223127,25224382,25226434,25228912,25229700,25233385,25235339,25239372,25240395,25256226,25260951,25267504,25268508,25278544,25280434,25282142,25296254,25296524,25300019,25302552,25303349,25303635,25306238,25318326,25323054,25333111,25333823,25335501,25336303,25339086,25340755,25343606,25345211,25352637,	0	ABCC9	cmpl	cmpl	-1,-1,-1,0,1,2,1,0,0,0,0,0,0,1,0,2,0,0,1,2,2,0,0,0,0,1,0,2,0,2,2,0,0,1,0,1,2,1,0,0,
97	XM_847653.5	chr27	+	25199579	25352637	25205064	25349902	41	25199579,25200969,25203674,25205044,25207996,25213875,25222960,25224139,25226239,25228759,25229544,25233250,25235176,25239331,25240252,25256117,25260843,25267431,25268402,25277134,25278442,25280349,25282061,25296116,25296398,25299922,25302322,25303200,25303565,25306080,25318233,25322951,25333009,25333702,25335370,25336224,25338977,25340651,25343472,25345148,25349764,	25199822,25201084,25203735,25205206,25208138,25213997,25223127,25224382,25226434,25228912,25229700,25233385,25235339,25239372,25240395,25256226,25260951,25267504,25268508,25277173,25278544,25280434,25282142,25296254,25296524,25300019,25302552,25303349,25303635,25306238,25318326,25323054,25333111,25333823,25335501,25336303,25339086,25340755,25343606,25345211,25352637,	0	ABCC9	cmpl	cmpl	-1,-1,-1,0,1,2,1,0,0,0,0,0,0,1,0,2,0,0,1,2,2,2,0,0,0,0,1,0,2,0,2,2,0,0,1,0,1,2,1,0,0,
97	XM_014108609.2	chr27	+	25200471	25352637	25205064	25349902	41	25200471,25200969,25203674,25205044,25207996,25213875,25222960,25224139,25226239,25228759,25229544,25233250,25235176,25239331,25240252,25256117,25260843,25267431,25268402,25277134,25278442,25280349,25282061,25296116,25296398,25299922,25302322,25303200,25303565,25306080,25318233,25322951,25333009,25333702,25335370,25336224,25338977,25340651,25343472,25345148,25349764,	25200601,25201084,25203735,25205206,25208138,25213997,25223127,25224382,25226434,25228912,25229700,25233385,25235339,25239372,25240395,25256226,25260951,25267504,25268508,25277173,25278544,25280434,25282142,25296254,25296524,25300019,25302552,25303349,25303635,25306238,25318326,25323054,25333111,25333823,25335501,25336303,25339086,25340755,25343606,25345211,25352637,	0	ABCC9	cmpl	cmpl	-1,-1,-1,0,1,2,1,0,0,0,0,0,0,1,0,2,0,0,1,2,2,2,0,0,0,0,1,0,2,0,2,2,0,0,1,0,1,2,1,0,0,
97	XM_014108610.2	chr27	+	25200471	25352637	25205064	25349902	41	25200471,25200969,25203674,25205044,25207996,25213875,25222960,25224139,25226239,25228759,25229544,25233250,25235176,25239331,25240252,25256117,25260843,25267431,25268402,25277134,25278442,25280349,25282061,25296116,25296398,25299922,25302322,25303200,25303565,25306080,25318233,25322951,25333009,25333702,25335370,25336224,25338977,25340651,25343472,25345148,25349764,	25200605,25201084,25203735,25205206,25208138,25213997,25223127,25224382,25226434,25228912,25229700,25233385,25235339,25239372,25240395,25256226,25260951,25267504,25268508,25277173,25278544,25280434,25282142,25296254,25296524,25300019,25302552,25303349,25303635,25306238,25318326,25323054,25333111,25333823,25335501,25336303,25339086,25340755,25343606,25345211,25352637,	0	ABCC9	cmpl	cmpl	-1,-1,-1,0,1,2,1,0,0,0,0,0,0,1,0,2,0,0,1,2,2,2,0,0,0,0,1,0,2,0,2,2,0,0,1,0,1,2,1,0,0,
1512	XM_005641997.2	chrX	+	121545689	121564117	121546113	121563186	10	121545689,121549714,121555790,121556020,121556776,121559463,121560026,121562393,121562724,121562975,	121547013,121549895,121555933,121556189,121556871,121559609,121560172,121562478,121562850,121564117,	0	ABCD1	cmpl	cmpl	0,0,1,0,1,0,2,1,2,2,
86	XM_005636977.3	chr27	+	14015092	14084362	14020543	14081039	11	14015092,14020221,14023084,14033877,14037413,14038223,14042781,14062651,14067656,14074889,14080819,	14015297,14021482,14023265,14033999,14037582,14038318,14042927,14062797,14067741,14075015,14084362,	0	ABCD2	cmpl	cmpl	-1,0,0,1,0,1,0,2,1,2,2,
125	XM_022420446.1	chr6	-	54740703	54795799	54742209	54777973	21	54740703,54744492,54748252,54755523,54756127,54756311,54756483,54764805,54764997,54765154,54765676,54765882,54766069,54768513,54771593,54773924,54776104,54776569,54777964,54788537,54795762,	54742287,54744549,54748357,54755643,54756217,54756377,54756561,54764869,54765073,54765246,54765768,54765980,54766139,54768583,54771736,54773981,54776228,54776667,54778034,54788636,54795799,	0	ABCD3	cmpl	cmpl	0,0,0,0,0,0,0,2,1,2,0,1,0,2,0,0,2,0,0,-1,-1,
125	XM_537064.5	chr6	-	54740703	54816851	54742209	54816836	23	54740703,54744492,54748252,54755523,54756127,54756311,54756483,54764805,54764997,54765154,54765676,54765882,54766069,54768513,54771593,54773924,54776104,54776569,54777964,54784453,54788537,54795762,54816756,	54742287,54744549,54748357,54755643,54756217,54756377,54756561,54764869,54765073,54765246,54765768,54765980,54766139,54768583,54771736,54773981,54776228,54776667,54778034,54784542,54788636,54795799,54816851,	0	ABCD3	cmpl	cmpl	0,0,0,0,0,0,0,2,1,2,0,1,0,2,0,0,2,0,2,0,0,2,0,
125	XR_002627814.1	chr6	-	54742211	54816854	54816854	54816854	24	54742211,54744492,54746229,54748252,54755523,54756127,54756311,54756483,54764805,54764997,54765154,54765676,54765882,54766069,54768513,54771593,54773924,54776104,54776569,54777964,54784453,54788537,54795762,54816756,	54742287,54744549,54746387,54748357,54755643,54756217,54756377,54756561,54764869,54765073,54765246,54765768,54765980,54766139,54768583,54771736,54773981,54776228,54776667,54778034,54784542,54788636,54795799,54816854,	0	ABCD3	none	none	-1,-1,-1,-1,-1,-1,-1,-1,-1,-1,-1,-1,-1,-1,-1,-1,-1,-1,-1,-1,-1,-1,-1,-1,
947	XM_022422212.1	chr8	-	47488413	47500819	47488842	47497813	16	47488413,47489088,47489831,47490188,47491075,47491498,47492046,47492318,47494268,47494527,47494726,47495107,47496614,47497265,47497748,47500690,	47488911,47489204,47489908,47490241,47491125,47491535,47492138,47492527,47494358,47494619,47494848,47495202,47496665,47497391,47497865,47500819,	0	ABCD4	cmpl	cmpl	0,1,2,0,1,0,1,2,2,0,1,2,2,2,0,-1,
947	XM_022422214.1	chr8	-	47488413	47501079	47488842	47497813	16	47488413,47489088,47489831,47490188,47491075,47491498,47492046,47492318,47494268,47494527,47494726,47495107,47496614,47497265,47497748,47500961,	47488911,47489204,47489908,47490241,47491125,47491535,47492138,47492527,47494358,47494619,47494848,47495202,47496665,47497391,47497865,47501079,	0	ABCD4	cmpl	cmpl	0,1,2,0,1,0,1,2,2,0,1,2,2,2,0,-1,
947	XM_022422213.1	chr8	-	47488413	47504628	47488842	47496639	18	47488413,47489088,47489831,47490188,47491075,47491498,47492046,47492318,47494268,47494527,47494726,47496614,47497265,47497748,47499414,47500690,47500961,47504616,	47488911,47489204,47489908,47490241,47491125,47491535,47492138,47492527,47494358,47494619,47494848,47496665,47497391,47497865,47499554,47500818,47501080,47504628,	0	ABCD4	cmpl	cmpl	0,1,2,0,1,0,1,2,2,0,1,0,-1,-1,-1,-1,-1,-1,
947	XM_547903.6	chr8	-	47488413	47504770	47488842	47504654	19	47488413,47489088,47489831,47490188,47491075,47491498,47492046,47492318,47494268,47494527,47494726,47495107,47496614,47497265,47497748,47499414,47500690,47500961,47504616,	47488911,47489204,47489908,47490241,47491125,47491535,47492138,47492527,47494358,47494619,47494848,47495202,47496665,47497391,47497865,47499554,47500818,47501080,47504770,	0	ABCD4	cmpl	cmpl	0,1,2,0,1,0,1,2,2,0,1,2,2,2,2,0,1,2,0,
947	XM_005623658.3	chr8	-	47488413	47507041	47488842	47500995	19	47488413,47489088,47489831,47490188,47491075,47491498,47492046,47492318,47494268,47494527,47494726,47495107,47496614,47497265,47497748,47499414,47500690,47500961,47506692,	47488911,47489204,47489908,47490241,47491125,47491535,47492138,47492527,47494358,47494619,47494848,47495202,47496665,47497391,47497865,47499554,47500818,47501080,47507041,	0	ABCD4	cmpl	cmpl	0,1,2,0,1,0,1,2,2,0,1,2,2,2,2,0,1,0,-1,
947	XR_292979.3	chr8	-	47488413	47504770	47504770	47504770	19	47488413,47489088,47489831,47490188,47491075,47491498,47492046,47492318,47494268,47494527,47494726,47495107,47496614,47497265,47497748,47499414,47500690,47500961,47504616,	47488911,47489204,47489888,47490241,47491125,47491535,47492138,47492527,47494358,47494619,47494848,47495202,47496665,47497391,47497865,47499554,47500818,47501080,47504770,	0	ABCD4	none	none	-1,-1,-1,-1,-1,-1,-1,-1,-1,-1,-1,-1,-1,-1,-1,-1,-1,-1,-1,
919	XM_862119.5	chr15	+	43781837	43813529	43788367	43811883	18	43781837,43788336,43789530,43792549,43793894,43794602,43794877,43795172,43795849,43801618,43804396,43805823,43805985,43807787,43808187,43808439,43809981,43811835,	43781975,43788470,43789616,43792647,43794012,43794740,43794947,43795269,43795939,43801740,43804618,43805883,43806044,43807898,43808330,43808562,43810093,43813529,	0	ABCE1	cmpl	cmpl	-1,0,1,0,2,0,0,1,2,2,1,1,1,0,0,2,2,0,
919	XM_022403449.1	chr15	+	43782239	43813529	43788367	43811883	18	43782239,43788336,43789530,43792549,43793894,43794602,43794877,43795172,43795849,43801618,43804396,43805823,43805985,43807787,43808187,43808439,43809981,43811835,	43782410,43788470,43789616,43792647,43794012,43794740,43794947,43795269,43795939,43801740,43804618,43805883,43806044,43807898,43808330,43808562,43810093,43813529,	0	ABCE1	cmpl	cmpl	-1,0,1,0,2,0,0,1,2,2,1,1,1,0,0,2,2,0,
588	XM_532056.7	chr12	+	396946	410951	397040	410951	26	396946,401117,401349,401388,401560,401837,401959,403362,403518,404785,405671,406184,406381,406759,406984,407443,407690,408017,408271,408603,408766,409954,410070,410418,410569,410784,	397113,401164,401386,401438,401690,401875,402067,403437,403632,404890,405794,406285,406467,406899,407133,407527,407815,408130,408443,408678,408837,409987,410239,410483,410642,410951,	0	ABCF1	cmpl	cmpl	0,1,0,1,0,1,0,0,0,0,0,0,2,1,0,2,2,1,0,1,1,0,0,1,0,1,
701	XM_014119851.2	chr16	-	15253109	15266817	15253594	15266528	15	15253109,15254409,15255287,15255601,15256272,15256741,15256918,15257201,15258476,15259399,15260636,15260890,15261556,15266218,15266500,	15253732,15254613,15255416,15255664,15256383,15256831,15257038,15257297,15258579,15259495,15260808,15261073,15261769,15266443,15266817,	0	ABCF2	cmpl	cmpl	0,0,0,0,0,0,0,0,2,2,1,1,1,1,0,
701	XM_022403873.1	chr16	-	15253594	15266355	15253594	15261731	15	15253594,15254409,15255287,15255601,15256272,15256741,15256918,15257201,15258476,15259399,15260636,15260890,15261556,15262801,15266218,	15253732,15254613,15255416,15255664,15256383,15256831,15257038,15257297,15258579,15259495,15260808,15261073,15261769,15262914,15266355,	0	ABCF2	cmpl	cmpl	0,0,0,0,0,0,0,0,2,2,1,1,0,-1,-1,
701	XM_014119853.2	chr16	-	15253594	15266818	15253594	15266375	15	15253594,15254409,15255287,15255601,15256272,15256741,15256918,15257201,15258476,15259399,15260636,15260890,15261556,15266218,15266500,	15253732,15254613,15255416,15255664,15256383,15256831,15257038,15257297,15258579,15259495,15260808,15261073,15261769,15266417,15266818,	0	ABCF2	cmpl	cmpl	0,0,0,0,0,0,0,0,2,2,1,1,1,0,-1,
701	XM_014119852.2	chr16	-	15253594	15267000	15253594	15266375	15	15253594,15254409,15255287,15255601,15256272,15256741,15256918,15257201,15258476,15259399,15260636,15260890,15261556,15266218,15266866,	15253732,15254613,15255416,15255664,15256383,15256831,15257038,15257297,15258579,15259495,15260808,15261073,15261769,15266417,15267000,	0	ABCF2	cmpl	cmpl	0,0,0,0,0,0,0,0,2,2,1,1,1,0,-1,
701	XM_005629687.3	chr16	-	15253594	15267221	15253594	15266375	15	15253594,15254409,15255287,15255601,15256272,15256741,15256918,15257201,15258476,15259399,15260636,15260890,15261556,15266218,15267080,	15253732,15254613,15255416,15255664,15256383,15256831,15257038,15257297,15258579,15259495,15260808,15261073,15261769,15266417,15267221,	0	ABCF2	cmpl	cmpl	0,0,0,0,0,0,0,0,2,2,1,1,1,0,-1,
715	XM_844392.5	chr34	+	17082910	17089942	17082998	17089640	21	17082910,17083304,17083590,17084178,17084425,17084622,17084943,17085524,17085695,17085880,17086046,17086175,17086348,17086653,17087791,17087914,17088585,17088765,17089044,17089303,17089481,	17083071,17083452,17083670,17084225,17084523,17084745,17085210,17085605,17085755,17085937,17086069,17086231,17086549,17086730,17087836,17088047,17088674,17088857,17089177,17089391,17089942,	0	ABCF3	cmpl	cmpl	0,1,2,1,0,2,2,2,2,2,2,1,0,0,2,2,0,2,1,2,0,
715	XM_022414123.1	chr34	+	17082931	17089942	17085037	17089640	16	17082931,17084943,17085524,17085695,17085880,17086046,17086175,17086348,17086653,17087791,17087914,17088585,17088765,17089044,17089303,17089481,	17083071,17085210,17085605,17085755,17085937,17086069,17086231,17086549,17086730,17087836,17088047,17088674,17088857,17089177,17089391,17089942,	0	ABCF3	cmpl	cmpl	-1,0,2,2,2,2,1,0,0,2,2,0,2,1,2,0,
715	XM_022414122.1	chr34	+	17083000	17089942	17085037	17089640	21	17083000,17083304,17083590,17084145,17084425,17084622,17084943,17085524,17085695,17085880,17086046,17086175,17086348,17086653,17087791,17087914,17088585,17088765,17089044,17089303,17089481,	17083071,17083452,17083670,17084225,17084523,17084745,17085210,17085605,17085755,17085937,17086069,17086231,17086549,17086730,17087836,17088047,17088674,17088857,17089177,17089391,17089942,	0	ABCF3	cmpl	cmpl	-1,-1,-1,-1,-1,-1,0,2,2,2,2,1,0,0,2,2,0,2,1,2,0,
864	XM_022413078.1	chr31	+	36574405	36627598	36574442	36620043	14	36574405,36602007,36603096,36605859,36610430,36610848,36611986,36614714,36615038,36616054,36617007,36617204,36618503,36619814,	36574662,36602125,36603229,36605910,36610576,36610972,36612101,36614863,36615140,36616223,36617108,36617363,36618622,36627598,	0	ABCG1	cmpl	cmpl	0,1,2,0,0,2,0,1,0,0,1,0,0,2,
864	XM_022413077.1	chr31	+	36574405	36627598	36574442	36620043	14	36574405,36602007,36603096,36605859,36610430,36610848,36611986,36614714,36615038,36616054,36617007,36617204,36618503,36619814,	36574662,36602125,36603229,36605910,36610576,36610972,36612101,36614899,36615140,36616223,36617108,36617363,36618622,36627598,	0	ABCG1	cmpl	cmpl	0,1,2,0,0,2,0,1,0,0,1,0,0,2,
864	XM_022413079.1	chr31	+	36576153	36627598	36576155	36620043	14	36576153,36602007,36603096,36605859,36610430,36610848,36611986,36614714,36615038,36616054,36617007,36617204,36618503,36619814,	36576318,36602125,36603229,36605910,36610576,36610972,36612101,36614899,36615140,36616223,36617108,36617363,36618622,36627598,	0	ABCG1	cmpl	cmpl	0,1,2,0,0,2,0,1,0,0,1,0,0,2,
672	NM_001048021.1	chr32	-	11443777	11517674	11443843	11490102	16	11443777,11445613,11446552,11452956,11454575,11456018,11461849,11468162,11469354,11470916,11479412,11482276,11483014,11483805,11489899,11517623,	11443991,11445696,11446642,11453111,11454700,11456108,11461932,11468410,11469459,11471068,11479570,11482429,11483129,11483865,11490121,11517674,	0	ABCG2	cmpl	cmpl	2,0,0,1,2,2,0,1,1,2,0,0,2,2,0,-1,
697	XM_005619679.3	chr5	-	14707963	14720782	14709523	14720768	14	14707963,14709901,14710183,14711429,14711627,14711997,14713506,14713824,14714068,14715290,14715649,14715834,14716095,14720530,	14709749,14710020,14710342,14711530,14711796,14712096,14713649,14713939,14714192,14715436,14715700,14715967,14716213,14720782,	0	ABCG4	cmpl	cmpl	2,0,0,1,0,0,1,0,2,0,0,2,1,0,
117	XR_293408.2	chr10	-	46261746	46300084	46300084	46300084	17	46261746,46265246,46268388,46271771,46273037,46274273,46278636,46283285,46284230,46284518,46285189,46285887,46287558,46292105,46292285,46298847,46299627,	46262982,46265376,46268530,46271842,46273155,46274386,46278822,46283424,46284436,46284732,46285319,46286027,46287691,46292204,46292422,46298969,46300084,	0	ABCG5	none	none	-1,-1,-1,-1,-1,-1,-1,-1,-1,-1,-1,-1,-1,-1,-1,-1,-1,
938	XM_538475.4	chr10	-	46271848	46300084	46272961	46299773	13	46271848,46274273,46278636,46283285,46284230,46284518,46285189,46285887,46287558,46292105,46292285,46298847,46299627,	46273155,46274386,46278822,46283424,46284436,46284732,46285319,46286027,46287691,46292204,46292422,46298969,46300084,	0	ABCG5	cmpl	cmpl	1,2,2,1,2,1,0,1,0,0,1,2,0,
938	XM_531799.6	chr10	+	46300141	46319592	46300164	46319036	13	46300141,46305531,46307109,46310893,46311700,46311938,46314481,46314732,46315686,46316322,46317159,46318685,46318898,	46300224,46305633,46307260,46311132,46311833,46312208,46314644,46314816,46315886,46316399,46317427,46318813,46319592,	0	ABCG8	cmpl	cmpl	0,0,0,1,0,1,1,2,2,1,0,1,0,
746	XM_022404561.1	chr17	+	21105685	21116467	21108071	21116403	10	21105685,21107978,21113876,21114579,21114960,21115181,21115419,21115753,21115899,21116191,	21105812,21108146,21114037,21114762,21115006,21115294,21115593,21115802,21116065,21116467,	0	ABHD1	cmpl	cmpl	-1,0,0,2,2,0,2,2,0,1,
746	XM_005630244.2	chr17	+	21106812	21116467	21108071	21116403	10	21106812,21107978,21113876,21114579,21114960,21115181,21115419,21115753,21115899,21116191,	21106885,21108146,21114037,21114762,21115006,21115294,21115593,21115802,21116065,21116467,	0	ABHD1	cmpl	cmpl	-1,0,0,2,2,0,2,2,0,1,
746	XM_005630245.3	chr17	+	21107009	21116467	21108071	21116403	10	21107009,21107978,21113876,21114579,21114960,21115181,21115419,21115753,21115899,21116191,	21107184,21108146,21114037,21114762,21115006,21115294,21115593,21115802,21116065,21116467,	0	ABHD1	cmpl	cmpl	-1,0,0,2,2,0,2,2,0,1,
746	XM_022404562.1	chr17	+	21107237	21116467	21108071	21116403	10	21107237,21107978,21113876,21114579,21114960,21115181,21115419,21115753,21115899,21116191,	21107383,21108146,21114037,21114762,21115006,21115294,21115593,21115802,21116065,21116467,	0	ABHD1	cmpl	cmpl	-1,0,0,2,2,0,2,2,0,1,
746	XM_003432174.4	chr17	+	21110724	21116467	21110807	21116403	9	21110724,21113876,21114579,21114960,21115181,21115419,21115753,21115899,21116191,	21110993,21114037,21114762,21115006,21115294,21115593,21115802,21116065,21116467,	0	ABHD1	cmpl	cmpl	0,0,2,2,0,2,2,0,1,
746	XM_005630246.3	chr17	+	21112834	21116467	21113945	21116403	9	21112834,21113876,21114579,21114960,21115181,21115419,21115753,21115899,21116191,	21113758,21114037,21114762,21115006,21115294,21115593,21115802,21116065,21116467,	0	ABHD1	cmpl	cmpl	-1,0,2,2,0,2,2,0,1,
711	XM_014110202.2	chr33	+	16618084	16630015	16618155	16629875	5	16618084,16622286,16627377,16627812,16629821,	16618294,16622470,16627489,16627953,16630015,	0	ABHD10	cmpl	cmpl	0,1,2,0,0,
711	XM_535737.6	chr33	+	16618094	16631084	16618155	16630164	5	16618094,16622286,16627377,16627812,16629819,	16618294,16622470,16627489,16627950,16631084,	0	ABHD10	cmpl	cmpl	0,1,2,0,0,
634	XM_022419554.1	chr6	+	6550928	6552562	6550965	6552419	4	6550928,6551251,6552051,6552401,	6551084,6551387,6552225,6552562,	0	ABHD11	cmpl	cmpl	0,2,0,0,
634	XM_546921.6	chr6	+	6550965	6553392	6550965	6553238	6	6550965,6551251,6552051,6552397,6552691,6553105,	6551084,6551387,6552225,6552568,6552873,6553392,	0	ABHD11	cmpl	cmpl	0,2,0,0,0,2,
634	XM_022419553.1	chr6	+	6551286	6553362	6552102	6553238	5	6551286,6552051,6552397,6552691,6553105,	6551421,6552225,6552568,6552873,6553362,	0	ABHD11	cmpl	cmpl	-1,0,0,0,2,
596	XM_022408404.1	chr23	-	1496182	1518946	1496693	1518931	13	1496182,1497627,1498676,1500551,1501775,1502279,1503425,1505527,1507125,1509920,1512754,1518448,1518902,	1496733,1497755,1498755,1500634,1501855,1502317,1503555,1505573,1507156,1510040,1512860,1518573,1518946,	0	ABHD12	cmpl	cmpl	2,0,2,0,1,2,1,0,2,2,1,2,0,
596	XM_534202.6	chr23	-	1496182	1562682	1496693	1562576	13	1496182,1497627,1498676,1500551,1501775,1502279,1503425,1505527,1507125,1509920,1512754,1518448,1562385,	1496733,1497755,1498755,1500634,1501855,1502317,1503555,1505573,1507156,1510040,1512860,1518573,1562682,	0	ABHD12	cmpl	cmpl	2,0,2,0,1,2,1,0,2,2,1,2,0,
596	XM_005634167.3	chr23	-	1496182	1562693	1496693	1518551	13	1496182,1497627,1498676,1500551,1501775,1502279,1503425,1505527,1507125,1509920,1512754,1518448,1562194,	1496733,1497755,1498755,1500634,1501855,1502317,1503555,1505573,1507156,1510040,1512860,1518573,1562693,	0	ABHD12	cmpl	cmpl	2,0,2,0,1,2,1,0,2,2,1,0,-1,
596	XM_022408403.1	chr23	-	1496182	1562738	1496693	1562695	13	1496182,1497627,1498676,1500551,1501775,1502279,1503425,1505527,1507125,1509920,1512754,1518448,1562657,	1496733,1497755,1498755,1500634,1501855,1502317,1503555,1505573,1507156,1510040,1512860,1518573,1562738,	0	ABHD12	cmpl	cmpl	2,0,2,0,1,2,1,0,2,2,1,2,0,
596	XM_022408405.1	chr23	-	1498761	1562682	1499830	1562576	11	1498761,1500551,1501775,1502279,1503425,1505527,1507125,1509920,1512754,1518448,1562385,	1499840,1500634,1501855,1502317,1503555,1505573,1507156,1510040,1512860,1518573,1562682,	0	ABHD12	cmpl	cmpl	2,0,1,2,1,0,2,2,1,2,0,
12	XM_005623392.3	chr8	+	27239899	27264615	27240152	27264294	12	27239899,27241444,27243702,27245750,27248756,27248908,27249679,27253444,27261656,27263015,27263915,27264266,	27240345,27241547,27243822,27245781,27248802,27249038,27249717,27253524,27261739,27263094,27264034,27264615,	0	ABHD12B	cmpl	cmpl	0,1,2,2,0,1,2,1,0,2,0,2,
1019	XR_002617681.1	chr22	+	56989766	56994264	56994264	56994264	4	56989766,56990770,56993849,56994123,	56990285,56990941,56993970,56994264,	0	ABHD13	none	none	-1,-1,-1,-1,
1019	XM_003433085.4	chr22	+	56990017	57010684	57005657	57006671	2	56990017,57005637,	56990285,57010684,	0	ABHD13	cmpl	cmpl	-1,0,
1019	XM_022408152.1	chr22	+	56990922	57010684	57005657	57006671	2	56990922,57005637,	56990941,57010684,	0	ABHD13	cmpl	cmpl	-1,0,
872	XM_005632471.2	chr20	-	37738499	37743256	37738669	37740881	6	37738499,37739060,37740393,37740687,37741612,37743131,	37738852,37739296,37740509,37740899,37741671,37743256,	0	ABHD14A	cmpl	cmpl	0,1,2,0,-1,-1,
872	XM_541859.6	chr20	-	37738499	37743980	37738669	37743449	5	37738499,37739060,37740393,37740687,37743131,	37738852,37739296,37740509,37740899,37743980,	0	ABHD14A	cmpl	cmpl	0,1,2,0,0,
872	XM_005632468.3	chr20	-	37738499	37743980	37738669	37743449	5	37738499,37739192,37740393,37740687,37743131,	37738852,37739296,37740509,37740899,37743980,	0	ABHD14A	cmpl	cmpl	0,1,2,0,0,
872	XM_005632470.1	chr20	-	37738499	37744508	37738669	37740881	5	37738499,37739060,37740393,37740687,37744386,	37738852,37739296,37740509,37740899,37744508,	0	ABHD14A	cmpl	cmpl	0,1,2,0,-1,
872	XM_005632467.3	chr20	-	37738499	37744689	37738669	37744522	6	37738499,37739060,37740393,37740687,37741612,37744386,	37738852,37739296,37740509,37740899,37741671,37744689,	0	ABHD14A	cmpl	cmpl	0,1,2,0,1,0,
872	XM_541860.6	chr20	+	37744127	37747844	37745209	37746979	4	37744127,37745184,37746176,37746799,	37744248,37745420,37746418,37747844,	0	ABHD14B	cmpl	cmpl	-1,0,1,0,
918	XM_022423393.1	chr9	-	43664775	43670379	43665577	43670375	4	43664775,43666255,43667327,43669488,	43665603,43666347,43667849,43670379,	0	ABHD15	cmpl	cmpl	1,2,2,0,
918	XM_548299.6	chr9	-	43664785	43670379	43667323	43670375	2	43664785,43669488,	43667849,43670379,	0	ABHD15	cmpl	cmpl	2,0,
74	XM_014118325.2	chr12	-	1167722	1182228	1167970	1181936	20	1167722,1168229,1168372,1168568,1168792,1169001,1169319,1169606,1170359,1170855,1171311,1172313,1172499,1175185,1175526,1177414,1180170,1180490,1181307,1181918,	1168054,1168276,1168474,1168645,1168855,1169058,1169383,1169711,1170483,1170905,1171375,1172415,1172614,1175347,1175600,1177500,1180257,1180557,1181364,1182228,	0	ABHD16A	cmpl	cmpl	0,1,1,2,2,2,1,1,0,1,0,0,2,2,0,1,1,0,0,0,
74	XM_532077.6	chr12	-	1167722	1182519	1167970	1182448	20	1167722,1168229,1168372,1168568,1168792,1169001,1169319,1169606,1170359,1170855,1171311,1172313,1172499,1175224,1175526,1177414,1180170,1180490,1181307,1182316,	1168054,1168276,1168471,1168645,1168855,1169058,1169383,1169711,1170483,1170905,1171375,1172415,1172614,1175347,1175600,1177500,1180257,1180557,1181364,1182519,	0	ABHD16A	cmpl	cmpl	0,1,1,2,2,2,1,1,0,1,0,0,2,2,0,1,1,0,0,0,
74	XM_014118321.2	chr12	-	1167722	1182520	1167970	1182448	20	1167722,1168229,1168372,1168568,1168792,1169001,1169319,1169606,1170359,1170855,1171311,1172313,1172499,1175185,1175526,1177414,1180170,1180490,1181307,1182316,	1168054,1168276,1168474,1168645,1168855,1169058,1169383,1169711,1170483,1170905,1171375,1172415,1172614,1175347,1175600,1177500,1180257,1180557,1181364,1182520,	0	ABHD16A	cmpl	cmpl	0,1,1,2,2,2,1,1,0,1,0,0,2,2,0,1,1,0,0,0,
74	XM_014118323.2	chr12	-	1167722	1182520	1167970	1182448	20	1167722,1168229,1168372,1168568,1168792,1169001,1169319,1169606,1170359,1170855,1171311,1172313,1172499,1175185,1175526,1177414,1180170,1180490,1181307,1182316,	1168054,1168276,1168471,1168645,1168855,1169058,1169383,1169711,1170483,1170905,1171375,1172415,1172614,1175347,1175600,1177500,1180257,1180557,1181364,1182520,	0	ABHD16A	cmpl	cmpl	0,1,1,2,2,2,1,1,0,1,0,0,2,2,0,1,1,0,0,0,
74	XM_014118324.2	chr12	-	1167722	1182520	1167970	1182448	20	1167722,1168229,1168372,1168568,1168792,1169001,1169319,1169606,1170359,1170855,1171311,1172313,1172499,1175224,1175526,1177414,1180170,1180490,1181307,1182316,	1168054,1168276,1168474,1168645,1168855,1169058,1169383,1169711,1170483,1170905,1171375,1172415,1172614,1175347,1175600,1177500,1180257,1180557,1181364,1182520,	0	ABHD16A	cmpl	cmpl	0,1,1,2,2,2,1,1,0,1,0,0,2,2,0,1,1,0,0,0,
1020	XM_542194.6	chr20	+	57083380	57092021	57087004	57091772	5	57083380,57086799,57088572,57091268,57091546,	57083480,57087336,57088767,57091448,57092021,	0	ABHD17A	cmpl	cmpl	-1,0,2,2,2,
154	XM_541286.6	chr1	+	85806872	85861051	85851743	85859732	4	85806872,85851740,85856683,85859512,	85807525,85852210,85856863,85861051,	0	ABHD17B	cmpl	cmpl	-1,0,2,2,
154	XM_022421173.1	chr1	+	85839375	85861051	85851743	85859732	4	85839375,85851740,85856683,85859512,	85839791,85852210,85856863,85861051,	0	ABHD17B	cmpl	cmpl	-1,0,2,2,
154	XM_005615858.2	chr1	+	85847488	85861051	85851743	85859732	4	85847488,85851740,85856683,85859512,	85847510,85852210,85856863,85861051,	0	ABHD17B	cmpl	cmpl	-1,0,2,2,
85	XM_014121439.2	chr19	-	12935970	12980197	12938254	12980092	13	12935970,12940321,12941637,12946079,12946838,12948972,12955961,12957721,12957911,12965141,12969842,12970564,12980085,	12938306,12940484,12942016,12946181,12946928,12949111,12955989,12957806,12957990,12965242,12969927,12970673,12980197,	0	ABHD18	cmpl	cmpl	2,1,0,0,0,2,1,0,2,0,2,1,0,
85	XM_005631822.3	chr19	-	12935970	12981783	12938254	12981733	13	12935970,12940321,12941637,12946079,12946838,12948972,12955961,12957721,12957911,12965141,12969842,12970564,12981690,	12938306,12940484,12942016,12946181,12946928,12949111,12955989,12957806,12957990,12965242,12969927,12970673,12981783,	0	ABHD18	cmpl	cmpl	2,1,0,0,0,2,1,0,2,0,2,1,0,
85	XM_845785.5	chr19	-	12935970	12982212	12938254	12970656	13	12935970,12940321,12941637,12946079,12946838,12948972,12955961,12957721,12957911,12965141,12969842,12970564,12981935,	12938306,12940484,12942016,12946181,12946928,12949111,12955989,12957806,12957990,12965242,12969927,12970673,12982212,	0	ABHD18	cmpl	cmpl	2,1,0,0,0,2,1,0,2,0,2,0,-1,
85	XM_022405952.1	chr19	-	12935970	12982227	12938254	12970656	13	12935970,12940321,12941637,12946079,12946838,12948972,12955961,12957721,12957911,12965141,12969842,12970564,12981920,	12938306,12940484,12942016,12946181,12946928,12949111,12955989,12957806,12957990,12965242,12969927,12970673,12982227,	0	ABHD18	cmpl	cmpl	2,1,0,0,0,2,1,0,2,0,2,0,-1,
683	XM_022405954.1	chr19	-	12935970	12956876	12938254	12949074	8	12935970,12940321,12941637,12946079,12946838,12948972,12955961,12956206,	12938306,12940484,12942016,12946181,12946928,12949111,12955979,12956876,	0	ABHD18	cmpl	cmpl	2,1,0,0,0,0,-1,-1,
683	XM_022405957.1	chr19	-	12935970	12956876	12938254	12949074	7	12935970,12940321,12941637,12946079,12946838,12948972,12956206,	12938306,12940484,12942016,12946181,12946928,12949111,12956876,	0	ABHD18	cmpl	cmpl	2,1,0,0,0,0,-1,
683	XM_022405956.1	chr19	-	12935970	12957366	12938254	12949074	8	12935970,12940321,12941637,12946079,12946838,12948972,12955961,12957293,	12938306,12940484,12942016,12946181,12946928,12949111,12955979,12957366,	0	ABHD18	cmpl	cmpl	2,1,0,0,0,0,-1,-1,
683	XM_022405955.1	chr19	-	12935970	12957367	12938254	12949074	9	12935970,12940321,12941637,12946079,12946838,12948972,12955961,12956206,12957293,	12938306,12940484,12942016,12946181,12946928,12949111,12955979,12956329,12957367,	0	ABHD18	cmpl	cmpl	2,1,0,0,0,0,-1,-1,-1,
683	XM_022405953.1	chr19	-	12935970	12969927	12938254	12957782	10	12935970,12940321,12941637,12946079,12946838,12948972,12955961,12957721,12957911,12969842,	12938306,12940484,12942016,12946181,12946928,12949111,12955989,12957806,12957990,12969927,	0	ABHD18	cmpl	cmpl	2,1,0,0,0,2,1,0,-1,-1,
122	XM_844639.4	chr3	+	52151499	52255024	52179321	52249292	11	52151499,52176839,52179315,52212034,52214405,52228671,52239529,52242470,52245005,52246553,52249095,	52151651,52176940,52179515,52212210,52214573,52228855,52239622,52242581,52245075,52246638,52255024,	0	ABHD2	cmpl	cmpl	-1,-1,0,2,1,1,2,2,2,0,1,
122	XM_005618351.2	chr3	+	52151509	52255024	52179321	52249292	11	52151509,52176846,52179315,52212034,52214405,52228671,52239529,52242470,52245005,52246553,52249095,	52151651,52176940,52179515,52212210,52214573,52228855,52239622,52242581,52245075,52246638,52255024,	0	ABHD2	cmpl	cmpl	-1,-1,0,2,1,1,2,2,2,0,1,
1091	XM_537301.3	chr7	+	66331686	66383443	66331686	66382745	10	66331686,66332741,66333503,66334968,66354607,66370246,66375654,66378428,66378556,66382566,	66331698,66333111,66333672,66335151,66354653,66370359,66375828,66378477,66378722,66383443,	0	ABHD3	cmpl	cmpl	0,0,1,2,2,0,2,2,0,1,
607	XM_022421789.1	chr8	+	2997111	3005843	2997201	3003622	6	2997111,3001020,3002527,3003057,3003431,3005759,	2997263,3001109,3002900,3003212,3003656,3005843,	0	ABHD4	cmpl	cmpl	0,2,1,2,1,-1,
607	XM_843608.4	chr8	+	2997112	3011521	2997201	3010106	7	2997112,3001020,3002527,3003057,3005759,3008848,3010016,	2997263,3001109,3002900,3003212,3005871,3009035,3011521,	0	ABHD4	cmpl	cmpl	0,2,1,2,1,2,0,
607	XM_005623207.2	chr8	+	2997233	3011524	3001069	3010106	7	2997233,3001020,3002527,3003057,3005759,3008848,3010016,	2997372,3001109,3002900,3003212,3005871,3009035,3011524,	0	ABHD4	cmpl	cmpl	-1,0,1,2,1,2,0,
604	XM_542689.5	chr23	-	2584812	2619204	2586966	2619073	7	2584812,2587623,2590601,2592991,2604148,2607264,2619026,	2587056,2587810,2590713,2593146,2604521,2607350,2619204,	0	ABHD5	cmpl	cmpl	0,2,1,2,1,2,0,
831	XM_541828.4	chr20	-	32301119	32331030	32302103	32325697	9	32301119,32305485,32305799,32307124,32310887,32312425,32314049,32325578,32330965,	32302280,32305586,32305854,32307282,32311020,32312539,32314206,32325730,32331030,	0	ABHD6	cmpl	cmpl	0,1,0,1,0,0,2,0,-1,
931	XM_541956.5	chr20	+	45448456	45459507	45453794	45458997	5	45448456,45453786,45457275,45457580,45458826,	45448594,45454531,45457446,45457797,45459507,	0	ABHD8	cmpl	cmpl	-1,0,2,2,0,
931	XM_022406894.1	chr20	+	45452398	45459507	45453333	45458997	6	45452398,45453264,45453786,45457275,45457580,45458826,	45452597,45453373,45454531,45457446,45457797,45459507,	0	ABHD8	cmpl	cmpl	-1,0,1,2,2,0,
931	XM_005632726.3	chr20	+	45452401	45459507	45453794	45458997	5	45452401,45453786,45457275,45457580,45458826,	45452597,45454531,45457446,45457797,45459507,	0	ABHD8	cmpl	cmpl	-1,0,2,2,0,
79	XM_005616981.3	chr2	+	6941751	7059466	6941923	7057684	11	6941751,6986049,7022809,7029321,7031397,7040375,7041397,7045205,7048446,7052181,7057508,	6942040,6986217,7022986,7029422,7031538,7040476,7041478,7045379,7048533,7052367,7059466,	0	ABI1	cmpl	cmpl	0,0,0,0,2,2,1,1,1,1,1,
79	XM_003433706.4	chr2	+	6941751	7059466	6941923	7057684	11	6941751,6986049,7022809,7028597,7029321,7031397,7040375,7041397,7045205,7052181,7057508,	6942040,6986217,7022986,7028612,7029422,7031538,7040476,7041478,7045379,7052367,7059466,	0	ABI1	cmpl	cmpl	0,0,0,0,0,2,2,1,1,1,1,
79	XM_003433708.4	chr2	+	6941751	7059466	6941923	7057684	12	6941751,6986049,7022809,7028597,7029321,7031397,7040375,7041397,7045205,7048446,7052181,7057508,	6942040,6986217,7022986,7028612,7029422,7031538,7040476,7041478,7045379,7048533,7052367,7059466,	0	ABI1	cmpl	cmpl	0,0,0,0,0,2,2,1,1,1,1,1,
79	XM_852848.5	chr2	+	6941753	7059466	6941923	7057684	8	6941753,6986049,7022809,7029321,7031397,7040375,7052181,7057508,	6942040,6986217,7022986,7029422,7031538,7040476,7052367,7059466,	0	ABI1	cmpl	cmpl	0,0,0,0,2,2,1,1,
79	XM_852653.5	chr2	+	6941753	7059466	6941923	7057684	9	6941753,6986049,7022809,7029321,7031397,7040375,7045205,7052181,7057508,	6942040,6986217,7022986,7029422,7031538,7040476,7045379,7052367,7059466,	0	ABI1	cmpl	cmpl	0,0,0,0,2,2,1,1,1,
79	XM_003433709.4	chr2	+	6941753	7059466	6941923	7057684	10	6941753,6986049,7022809,7029321,7031397,7040375,7045205,7048446,7052181,7057508,	6942040,6986217,7022986,7029422,7031538,7040476,7045379,7048533,7052367,7059466,	0	ABI1	cmpl	cmpl	0,0,0,0,2,2,1,1,1,1,
79	XM_852492.5	chr2	+	6941753	7059466	6941923	7057684	9	6941753,6986049,7022809,7028597,7029321,7031397,7040375,7052181,7057508,	6942040,6986217,7022986,7028612,7029422,7031538,7040476,7052367,7059466,	0	ABI1	cmpl	cmpl	0,0,0,0,0,2,2,1,1,
79	XM_853018.5	chr2	+	6941753	7059466	6941923	7057684	10	6941753,6986049,7022809,7028597,7029321,7031397,7040375,7045205,7052181,7057508,	6942040,6986217,7022986,7028612,7029422,7031538,7040476,7045379,7052367,7059466,	0	ABI1	cmpl	cmpl	0,0,0,0,0,2,2,1,1,1,
79	XM_853138.5	chr2	+	6941753	7059466	6941923	7057684	11	6941753,6986049,7022809,7028597,7029321,7031397,7040375,7045205,7048446,7052181,7057508,	6942040,6986217,7022986,7028612,7029422,7031538,7040476,7045379,7048533,7052367,7059466,	0	ABI1	cmpl	cmpl	0,0,0,0,0,2,2,1,1,1,1,
79	XM_022406305.1	chr2	+	6942763	7059466	6986187	7057684	12	6942763,6986049,7022809,7028597,7029321,7031397,7040375,7041397,7045205,7048446,7052181,7057508,	6942787,6986217,7022986,7028612,7029422,7031538,7040476,7041478,7045379,7048533,7052367,7059466,	0	ABI1	cmpl	cmpl	-1,0,0,0,0,2,2,1,1,1,1,1,
84	XM_005640565.2	chr37	+	12162814	12274086	12162814	12274086	9	12162814,12222609,12233320,12243025,12246202,12247116,12253325,12265401,12273910,	12162931,12222777,12233497,12243123,12246349,12247241,12253484,12265575,12274086,	0	ABI2	cmpl	cmpl	0,0,0,0,2,2,1,1,1,
84	XM_003434260.3	chr37	+	12162814	12274086	12162814	12274086	10	12162814,12222609,12233320,12243025,12246202,12247116,12253325,12261795,12265401,12273910,	12162931,12222777,12233497,12243123,12246349,12247241,12253484,12261882,12265575,12274086,	0	ABI2	cmpl	cmpl	0,0,0,0,2,2,1,1,1,1,
84	XM_014111045.1	chr37	+	12162814	12274086	12162814	12274086	10	12162814,12222609,12233320,12243025,12246202,12247116,12248269,12253325,12265401,12273910,	12162931,12222777,12233497,12243123,12246349,12247241,12248452,12253484,12265575,12274086,	0	ABI2	cmpl	cmpl	0,0,0,0,2,2,1,1,1,1,
84	XM_005640559.2	chr37	+	12162814	12274086	12162814	12274086	11	12162814,12222609,12233320,12243025,12246202,12247116,12248269,12253325,12261795,12265401,12273910,	12162931,12222777,12233497,12243123,12246349,12247241,12248452,12253484,12261882,12265575,12274086,	0	ABI2	cmpl	cmpl	0,0,0,0,2,2,1,1,1,1,1,
84	XM_545606.6	chr37	+	12162814	12278505	12162814	12274086	11	12162814,12222609,12233320,12234961,12243025,12246202,12247116,12248269,12253325,12265401,12273910,	12162931,12222777,12233497,12234979,12243123,12246349,12247241,12248452,12253484,12265575,12278505,	0	ABI2	cmpl	cmpl	0,0,0,0,0,2,2,1,1,1,1,
84	XM_005640563.2	chr37	+	12162814	12278505	12162814	12274086	12	12162814,12222609,12233320,12234961,12243025,12246202,12247116,12248269,12253325,12261795,12265401,12273910,	12162931,12222777,12233497,12234979,12243123,12246349,12247241,12248452,12253484,12261882,12265575,12278505,	0	ABI2	cmpl	cmpl	0,0,0,0,0,2,2,1,1,1,1,1,
778	XM_022423093.1	chr9	+	25374822	25385016	25374959	25384669	7	25374822,25379702,25382857,25383077,25383341,25384001,25384505,	25375076,25379870,25382943,25383173,25383493,25384139,25385016,	0	ABI3	cmpl	cmpl	0,0,0,2,2,1,1,
778	XM_022423092.1	chr9	+	25374822	25385016	25374959	25384669	8	25374822,25379702,25381116,25382857,25383077,25383344,25384001,25384505,	25375076,25379870,25381293,25382943,25383173,25383493,25384139,25385016,	0	ABI3	cmpl	cmpl	0,0,0,0,2,2,1,1,
778	XM_548188.7	chr9	+	25374822	25385016	25374959	25384669	8	25374822,25379702,25381116,25382857,25383077,25383341,25384001,25384505,	25375076,25379870,25381293,25382943,25383173,25383493,25384139,25385016,	0	ABI3	cmpl	cmpl	0,0,0,0,2,2,1,1,
9	XM_022413877.1	chr33	-	7265803	7498872	7266875	7498857	63	7265803,7268121,7269334,7270095,7270942,7286982,7292222,7299852,7300564,7302021,7303800,7311305,7313084,7317346,7319553,7321111,7327839,7330815,7332972,7333796,7334314,7335008,7336113,7338599,7339287,7340030,7341094,7342511,7343352,7344085,7344980,7345789,7346664,7349317,7350618,7351512,7353106,7353972,7355384,7356286,7357803,7358554,7358745,7359877,7360340,7366227,7367081,7368035,7368949,7369572…	7266991,7268244,7269496,7270125,7271022,7287091,7292432,7299921,7300693,7302126,7303878,7311380,7313150,7317424,7319634,7321171,7327914,7330890,7333038,7333844,7334386,7335065,7336188,7338659,7339371,7340090,7341151,7342595,7343412,7344169,7345037,7345873,7346715,7349377,7350702,7351572,7353184,7354005,7355474,7356346,7357851,7358629,7358808,7359925,7360421,7366302,7367153,7368110,7369024,7369647…	0	ABI3BP	cmpl	cmpl	1,1,1,1,2,1,1,1,1,1,1,1,1,1,1,1,1,1,1,1,1,1,1,1,1,1,1,1,1,1,1,1,1,1,1,1,1,1,1,1,1,1,1,1,1,1,1,1,1,1,1,1,1,1,1,1,0,1,2,1,1,1,0,
9	XM_014110109.2	chr33	-	7265803	7498872	7266875	7498857	36	7265803,7268121,7269334,7270095,7270942,7286982,7292222,7299852,7300564,7302021,7303800,7311305,7313084,7317346,7319553,7321111,7327839,7330815,7366227,7367081,7368035,7368949,7369572,7370819,7381132,7383608,7385399,7392124,7392836,7393929,7400992,7401626,7414591,7418021,7439854,7498778,	7266991,7268244,7269496,7270125,7271022,7287091,7292432,7299921,7300693,7302126,7303878,7311380,7313150,7317424,7319634,7321171,7327914,7330890,7366302,7367153,7368110,7369024,7369647,7370885,7381207,7383683,7385477,7392217,7392908,7393978,7401048,7401808,7414724,7418090,7440034,7498872,	0	ABI3BP	cmpl	cmpl	1,1,1,1,2,1,1,1,1,1,1,1,1,1,1,1,1,1,1,1,1,1,1,1,1,1,1,1,1,0,1,2,1,1,1,0,
9	XM_022413875.1	chr33	-	7265803	7498972	7266875	7498857	52	7265803,7268121,7269334,7270095,7270942,7286982,7292222,7299852,7300564,7302021,7303800,7311305,7313084,7317346,7319553,7320483,7321111,7327839,7330815,7346664,7349317,7350618,7351512,7353106,7353972,7355384,7356286,7357803,7358554,7358745,7359877,7360340,7366227,7367081,7368035,7368949,7369572,7370819,7381132,7381904,7382791,7383608,7385399,7392124,7392836,7393929,7400992,7401626,7414591,7418021…	7266991,7268244,7269496,7270125,7271022,7287091,7292432,7299921,7300693,7302126,7303878,7311380,7313150,7317424,7319634,7320531,7321171,7327914,7330890,7346715,7349377,7350702,7351572,7353184,7354005,7355474,7356346,7357851,7358629,7358808,7359925,7360421,7366302,7367153,7368110,7369024,7369647,7370885,7381207,7381976,7382866,7383683,7385477,7392217,7392908,7393978,7401048,7401808,7414724,7418090…	0	ABI3BP	cmpl	cmpl	1,1,1,1,2,1,1,1,1,1,1,1,1,1,1,1,1,1,1,1,1,1,1,1,1,1,1,1,1,1,1,1,1,1,1,1,1,1,1,1,1,1,1,1,1,0,1,2,1,1,1,0,
9	XM_005639416.3	chr33	-	7265803	7498972	7266875	7498857	55	7265803,7268121,7269334,7270095,7270942,7286982,7292222,7299852,7300564,7302021,7303800,7311305,7313084,7317346,7319553,7320483,7321111,7327839,7330815,7332972,7333796,7334314,7335008,7336113,7338599,7339287,7353106,7353972,7355384,7356286,7357803,7358554,7358745,7359877,7360340,7366227,7367081,7368035,7368949,7369572,7370819,7381132,7381904,7382791,7383608,7385399,7392124,7392836,7393929,7400992…	7266991,7268244,7269496,7270125,7271022,7287091,7292432,7299921,7300693,7302126,7303878,7311380,7313150,7317424,7319634,7320531,7321171,7327914,7330890,7333038,7333844,7334386,7335065,7336188,7338659,7339371,7353184,7354005,7355474,7356346,7357851,7358629,7358808,7359925,7360421,7366302,7367153,7368110,7369024,7369647,7370885,7381207,7381976,7382866,7383683,7385477,7392217,7392908,7393978,7401048…	0	ABI3BP	cmpl	cmpl	1,1,1,1,2,1,1,1,1,1,1,1,1,1,1,1,1,1,1,1,1,1,1,1,1,1,1,1,1,1,1,1,1,1,1,1,1,1,1,1,1,1,1,1,1,1,1,1,0,1,2,1,1,1,0,
9	XM_005639417.3	chr33	-	7265803	7498972	7266875	7498857	54	7265803,7268121,7269334,7270095,7270942,7286982,7292222,7299852,7300564,7302021,7303800,7311305,7313084,7317346,7319553,7320483,7321111,7327839,7330815,7332972,7333796,7334314,7335008,7336113,7338599,7339287,7353106,7355384,7356286,7357803,7358554,7358745,7359877,7360340,7366227,7367081,7368035,7368949,7369572,7370819,7381132,7381904,7382791,7383608,7385399,7392124,7392836,7393929,7400992,7401626…	7266991,7268244,7269496,7270125,7271022,7287091,7292432,7299921,7300693,7302126,7303878,7311380,7313150,7317424,7319634,7320531,7321171,7327914,7330890,7333038,7333844,7334386,7335065,7336188,7338659,7339371,7353184,7355474,7356346,7357851,7358629,7358808,7359925,7360421,7366302,7367153,7368110,7369024,7369647,7370885,7381207,7381976,7382866,7383683,7385477,7392217,7392908,7393978,7401048,7401808…	0	ABI3BP	cmpl	cmpl	1,1,1,1,2,1,1,1,1,1,1,1,1,1,1,1,1,1,1,1,1,1,1,1,1,1,1,1,1,1,1,1,1,1,1,1,1,1,1,1,1,1,1,1,1,1,1,0,1,2,1,1,1,0,
9	XM_005639418.3	chr33	-	7265803	7498972	7266875	7498857	53	7265803,7268121,7269334,7270095,7270942,7286982,7292222,7299852,7300564,7302021,7303800,7311305,7313084,7317346,7319553,7320483,7321111,7327839,7330815,7332972,7333796,7334314,7335008,7336113,7338599,7339287,7355384,7356286,7357803,7358554,7358745,7359877,7360340,7366227,7367081,7368035,7368949,7369572,7370819,7381132,7381904,7382791,7383608,7385399,7392124,7392836,7393929,7400992,7401626,7414591…	7266991,7268244,7269496,7270125,7271022,7287091,7292432,7299921,7300693,7302126,7303878,7311380,7313150,7317424,7319634,7320531,7321171,7327914,7330890,7333038,7333844,7334386,7335065,7336188,7338659,7339371,7355474,7356346,7357851,7358629,7358808,7359925,7360421,7366302,7367153,7368110,7369024,7369647,7370885,7381207,7381976,7382866,7383683,7385477,7392217,7392908,7393978,7401048,7401808,7414724…	0	ABI3BP	cmpl	cmpl	1,1,1,1,2,1,1,1,1,1,1,1,1,1,1,1,1,1,1,1,1,1,1,1,1,1,1,1,1,1,1,1,1,1,1,1,1,1,1,1,1,1,1,1,1,1,0,1,2,1,1,1,0,
9	XM_005639419.3	chr33	-	7265803	7498972	7266875	7498857	51	7265803,7268121,7269334,7270095,7270942,7286982,7292222,7299852,7300564,7302021,7303800,7311305,7313084,7317346,7319553,7320483,7321111,7327839,7330815,7332972,7333796,7334314,7335008,7336113,7355384,7356286,7357803,7358554,7358745,7359877,7360340,7366227,7367081,7368035,7368949,7369572,7370819,7381132,7381904,7382791,7383608,7385399,7392124,7392836,7393929,7400992,7401626,7414591,7418021,7439854…	7266991,7268244,7269496,7270125,7271022,7287091,7292432,7299921,7300693,7302126,7303878,7311380,7313150,7317424,7319634,7320531,7321171,7327914,7330890,7333038,7333844,7334386,7335065,7336188,7355474,7356346,7357851,7358629,7358808,7359925,7360421,7366302,7367153,7368110,7369024,7369647,7370885,7381207,7381976,7382866,7383683,7385477,7392217,7392908,7393978,7401048,7401808,7414724,7418090,7440034…	0	ABI3BP	cmpl	cmpl	1,1,1,1,2,1,1,1,1,1,1,1,1,1,1,1,1,1,1,1,1,1,1,1,1,1,1,1,1,1,1,1,1,1,1,1,1,1,1,1,1,1,1,1,0,1,2,1,1,1,0,
9	XM_022413874.1	chr33	-	7265803	7498972	7266875	7498857	52	7265803,7268121,7269334,7270095,7270942,7286982,7292222,7299852,7300564,7302021,7303800,7311305,7313084,7317346,7319553,7320483,7321111,7327839,7330815,7332972,7333796,7334314,7335008,7336113,7338599,7339287,7356286,7357803,7358554,7358745,7359877,7360340,7366227,7367081,7368035,7368949,7369572,7370819,7381132,7381904,7382791,7383608,7385399,7392124,7392836,7393929,7400992,7401626,7414591,7418021…	7266991,7268244,7269496,7270125,7271022,7287091,7292432,7299921,7300693,7302126,7303878,7311380,7313150,7317424,7319634,7320531,7321171,7327914,7330890,7333038,7333844,7334386,7335065,7336188,7338659,7339371,7356346,7357851,7358629,7358808,7359925,7360421,7366302,7367153,7368110,7369024,7369647,7370885,7381207,7381976,7382866,7383683,7385477,7392217,7392908,7393978,7401048,7401808,7414724,7418090…	0	ABI3BP	cmpl	cmpl	1,1,1,1,2,1,1,1,1,1,1,1,1,1,1,1,1,1,1,1,1,1,1,1,1,1,1,1,1,1,1,1,1,1,1,1,1,1,1,1,1,1,1,1,1,0,1,2,1,1,1,0,
9	XM_022413876.1	chr33	-	7265803	7498972	7266875	7498857	50	7265803,7268121,7269334,7270095,7270942,7286982,7292222,7299852,7300564,7302021,7303800,7311305,7313084,7317346,7319553,7320483,7321111,7327839,7330815,7332972,7333796,7334314,7335008,7336113,7338599,7339287,7358554,7358745,7359877,7360340,7366227,7367081,7368035,7368949,7369572,7370819,7381132,7381904,7382791,7383608,7385399,7392124,7392836,7393929,7400992,7401626,7414591,7418021,7439854,7498778,	7266991,7268244,7269496,7270125,7271022,7287091,7292432,7299921,7300693,7302126,7303878,7311380,7313150,7317424,7319634,7320531,7321171,7327914,7330890,7333038,7333844,7334386,7335065,7336188,7338659,7339371,7358629,7358808,7359925,7360421,7366302,7367153,7368110,7369024,7369647,7370885,7381207,7381976,7382866,7383683,7385477,7392217,7392908,7393978,7401048,7401808,7414724,7418090,7440034,7498972,	0	ABI3BP	cmpl	cmpl	1,1,1,1,2,1,1,1,1,1,1,1,1,1,1,1,1,1,1,1,1,1,1,1,1,1,1,1,1,1,1,1,1,1,1,1,1,1,1,1,1,1,1,0,1,2,1,1,1,0,
9	XM_014110100.2	chr33	-	7265803	7498972	7266875	7498857	57	7265803,7268121,7269334,7270095,7270942,7286982,7292222,7299852,7300564,7302021,7303800,7311305,7313084,7317346,7319553,7320483,7321111,7327839,7330815,7332972,7333796,7334314,7335008,7336113,7338599,7339287,7340030,7341094,7342511,7343352,7344085,7344980,7345789,7346664,7349317,7350618,7351512,7366227,7367081,7368035,7368949,7369572,7370819,7381132,7381904,7382791,7383608,7385399,7392124,7392836…	7266991,7268244,7269496,7270125,7271022,7287091,7292432,7299921,7300693,7302126,7303878,7311380,7313150,7317424,7319634,7320531,7321171,7327914,7330890,7333038,7333844,7334386,7335065,7336188,7338659,7339371,7340090,7341151,7342595,7343412,7344169,7345037,7345873,7346715,7349377,7350702,7351572,7366302,7367153,7368110,7369024,7369647,7370885,7381207,7381976,7382866,7383683,7385477,7392217,7392908…	0	ABI3BP	cmpl	cmpl	1,1,1,1,2,1,1,1,1,1,1,1,1,1,1,1,1,1,1,1,1,1,1,1,1,1,1,1,1,1,1,1,1,1,1,1,1,1,1,1,1,1,1,1,1,1,1,1,1,1,0,1,2,1,1,1,0,
9	XM_005639415.3	chr33	-	7265803	7498972	7266875	7498857	56	7265803,7268121,7269334,7270095,7270942,7286982,7292222,7299852,7300564,7302021,7303800,7311305,7313084,7317346,7319553,7320483,7321111,7327839,7330815,7332972,7333796,7334314,7335008,7336113,7338599,7339287,7340030,7341094,7342511,7343352,7344085,7344980,7345789,7346664,7349317,7350618,7366227,7367081,7368035,7368949,7369572,7370819,7381132,7381904,7382791,7383608,7385399,7392124,7392836,7393929…	7266991,7268244,7269496,7270125,7271022,7287091,7292432,7299921,7300693,7302126,7303878,7311380,7313150,7317424,7319634,7320531,7321171,7327914,7330890,7333038,7333844,7334386,7335065,7336188,7338659,7339371,7340090,7341151,7342595,7343412,7344169,7345037,7345873,7346715,7349377,7350702,7366302,7367153,7368110,7369024,7369647,7370885,7381207,7381976,7382866,7383683,7385477,7392217,7392908,7393978…	0	ABI3BP	cmpl	cmpl	1,1,1,1,2,1,1,1,1,1,1,1,1,1,1,1,1,1,1,1,1,1,1,1,1,1,1,1,1,1,1,1,1,1,1,1,1,1,1,1,1,1,1,1,1,1,1,1,1,0,1,2,1,1,1,0,
9	XM_005639405.3	chr33	-	7265803	7498973	7266875	7498857	66	7265803,7268121,7269334,7270095,7270942,7286982,7292222,7299852,7300564,7302021,7303800,7311305,7313084,7317346,7319553,7320483,7321111,7327839,7330815,7332972,7333796,7334314,7335008,7336113,7338599,7339287,7340030,7341094,7342511,7343352,7344085,7344980,7345789,7346664,7349317,7350618,7351512,7353106,7353972,7355384,7356286,7357803,7358554,7358745,7359877,7360340,7366227,7367081,7368035,7368949…	7266991,7268244,7269496,7270125,7271022,7287091,7292432,7299921,7300693,7302126,7303878,7311380,7313150,7317424,7319634,7320531,7321171,7327914,7330890,7333038,7333844,7334386,7335065,7336188,7338659,7339371,7340090,7341151,7342595,7343412,7344169,7345037,7345873,7346715,7349377,7350702,7351572,7353184,7354005,7355474,7356346,7357851,7358629,7358808,7359925,7360421,7366302,7367153,7368110,7369024…	0	ABI3BP	cmpl	cmpl	1,1,1,1,2,1,1,1,1,1,1,1,1,1,1,1,1,1,1,1,1,1,1,1,1,1,1,1,1,1,1,1,1,1,1,1,1,1,1,1,1,1,1,1,1,1,1,1,1,1,1,1,1,1,1,1,1,1,1,0,1,2,1,1,1,0,
9	XM_005639406.3	chr33	-	7265803	7498973	7266875	7498857	66	7265803,7268121,7269334,7270095,7270942,7286982,7292222,7299852,7300564,7302021,7303800,7311305,7313084,7317346,7319553,7320483,7321111,7327839,7330815,7332972,7333796,7334314,7335008,7336113,7338599,7339287,7340030,7341094,7342511,7343352,7344085,7344980,7345789,7346664,7349317,7350618,7351512,7353106,7353972,7355384,7356286,7357803,7358554,7358745,7359877,7360340,7366227,7367081,7368035,7368949…	7266991,7268244,7269496,7270125,7271022,7287091,7292432,7299921,7300693,7302126,7303878,7311380,7313150,7317421,7319634,7320531,7321171,7327914,7330890,7333038,7333844,7334386,7335065,7336188,7338659,7339371,7340090,7341151,7342595,7343412,7344169,7345037,7345873,7346715,7349377,7350702,7351572,7353184,7354005,7355474,7356346,7357851,7358629,7358808,7359925,7360421,7366302,7367153,7368110,7369024…	0	ABI3BP	cmpl	cmpl	1,1,1,1,2,1,1,1,1,1,1,1,1,1,1,1,1,1,1,1,1,1,1,1,1,1,1,1,1,1,1,1,1,1,1,1,1,1,1,1,1,1,1,1,1,1,1,1,1,1,1,1,1,1,1,1,1,1,1,0,1,2,1,1,1,0,
9	XM_005639408.3	chr33	-	7265803	7498973	7266875	7498857	65	7265803,7268121,7269334,7270095,7270942,7286982,7292222,7299852,7300564,7302021,7303800,7311305,7313084,7317346,7319553,7321111,7327839,7330815,7332972,7333796,7334314,7335008,7336113,7338599,7339287,7340030,7341094,7342511,7343352,7344085,7344980,7345789,7346664,7349317,7350618,7351512,7353106,7353972,7355384,7356286,7357803,7358554,7358745,7359877,7360340,7366227,7367081,7368035,7368949,7369572…	7266991,7268244,7269496,7270125,7271022,7287091,7292432,7299921,7300693,7302126,7303878,7311380,7313150,7317424,7319634,7321171,7327914,7330890,7333038,7333844,7334386,7335065,7336188,7338659,7339371,7340090,7341151,7342595,7343412,7344169,7345037,7345873,7346715,7349377,7350702,7351572,7353184,7354005,7355474,7356346,7357851,7358629,7358808,7359925,7360421,7366302,7367153,7368110,7369024,7369647…	0	ABI3BP	cmpl	cmpl	1,1,1,1,2,1,1,1,1,1,1,1,1,1,1,1,1,1,1,1,1,1,1,1,1,1,1,1,1,1,1,1,1,1,1,1,1,1,1,1,1,1,1,1,1,1,1,1,1,1,1,1,1,1,1,1,1,1,0,1,2,1,1,1,0,
9	XM_022413852.1	chr33	-	7265803	7498973	7266875	7498857	65	7265803,7268121,7269334,7270095,7270942,7286982,7292222,7299852,7300564,7302021,7303800,7311305,7313084,7317346,7319553,7321111,7327839,7330815,7332972,7333796,7334314,7335008,7336113,7338599,7339287,7340030,7341094,7342511,7343352,7344085,7344980,7345789,7346664,7349317,7350618,7351512,7353106,7353972,7355384,7356286,7357803,7358554,7358745,7359877,7360340,7366227,7367081,7368035,7368949,7369572…	7266991,7268244,7269496,7270125,7271022,7287091,7292432,7299921,7300693,7302126,7303878,7311380,7313150,7317421,7319634,7321171,7327914,7330890,7333038,7333844,7334386,7335065,7336188,7338659,7339371,7340090,7341151,7342595,7343412,7344169,7345037,7345873,7346715,7349377,7350702,7351572,7353184,7354005,7355474,7356346,7357851,7358629,7358808,7359925,7360421,7366302,7367153,7368110,7369024,7369647…	0	ABI3BP	cmpl	cmpl	1,1,1,1,2,1,1,1,1,1,1,1,1,1,1,1,1,1,1,1,1,1,1,1,1,1,1,1,1,1,1,1,1,1,1,1,1,1,1,1,1,1,1,1,1,1,1,1,1,1,1,1,1,1,1,1,1,1,0,1,2,1,1,1,0,
9	XM_022413856.1	chr33	-	7265803	7498973	7266875	7498857	64	7265803,7268121,7269334,7270095,7270942,7286982,7292222,7299852,7300564,7302021,7303800,7311305,7313084,7317346,7319553,7327839,7330815,7332972,7333796,7334314,7335008,7336113,7338599,7339287,7340030,7341094,7342511,7343352,7344085,7344980,7345789,7346664,7349317,7350618,7351512,7353106,7353972,7355384,7356286,7357803,7358554,7358745,7359877,7360340,7366227,7367081,7368035,7368949,7369572,7370819…	7266991,7268244,7269496,7270125,7271022,7287091,7292432,7299921,7300693,7302126,7303878,7311380,7313150,7317424,7319634,7327914,7330890,7333038,7333844,7334386,7335065,7336188,7338659,7339371,7340090,7341151,7342595,7343412,7344169,7345037,7345873,7346715,7349377,7350702,7351572,7353184,7354005,7355474,7356346,7357851,7358629,7358808,7359925,7360421,7366302,7367153,7368110,7369024,7369647,7370885…	0	ABI3BP	cmpl	cmpl	1,1,1,1,2,1,1,1,1,1,1,1,1,1,1,1,1,1,1,1,1,1,1,1,1,1,1,1,1,1,1,1,1,1,1,1,1,1,1,1,1,1,1,1,1,1,1,1,1,1,1,1,1,1,1,1,1,0,1,2,1,1,1,0,
9	XM_022413857.1	chr33	-	7265803	7498973	7266875	7498857	64	7265803,7268121,7269334,7270095,7270942,7286982,7292222,7299852,7300564,7302021,7303800,7311305,7313084,7317346,7319553,7327839,7330815,7332972,7333796,7334314,7335008,7336113,7338599,7339287,7340030,7341094,7342511,7343352,7344085,7344980,7345789,7346664,7349317,7350618,7351512,7353106,7353972,7355384,7356286,7357803,7358554,7358745,7359877,7360340,7366227,7367081,7368035,7368949,7369572,7370819…	7266991,7268244,7269496,7270125,7271022,7287091,7292432,7299921,7300693,7302126,7303878,7311380,7313150,7317421,7319634,7327914,7330890,7333038,7333844,7334386,7335065,7336188,7338659,7339371,7340090,7341151,7342595,7343412,7344169,7345037,7345873,7346715,7349377,7350702,7351572,7353184,7354005,7355474,7356346,7357851,7358629,7358808,7359925,7360421,7366302,7367153,7368110,7369024,7369647,7370885…	0	ABI3BP	cmpl	cmpl	1,1,1,1,2,1,1,1,1,1,1,1,1,1,1,1,1,1,1,1,1,1,1,1,1,1,1,1,1,1,1,1,1,1,1,1,1,1,1,1,1,1,1,1,1,1,1,1,1,1,1,1,1,1,1,1,1,0,1,2,1,1,1,0,
9	XM_022413862.1	chr33	-	7265803	7498973	7266875	7498857	63	7265803,7268121,7269334,7270095,7270942,7286982,7292222,7299852,7300564,7302021,7303800,7311305,7313084,7317346,7319553,7330815,7332972,7333796,7334314,7335008,7336113,7338599,7339287,7340030,7341094,7342511,7343352,7344085,7344980,7345789,7346664,7349317,7350618,7351512,7353106,7353972,7355384,7356286,7357803,7358554,7358745,7359877,7360340,7366227,7367081,7368035,7368949,7369572,7370819,7381132…	7266991,7268244,7269496,7270125,7271022,7287091,7292432,7299921,7300693,7302126,7303878,7311380,7313150,7317424,7319634,7330890,7333038,7333844,7334386,7335065,7336188,7338659,7339371,7340090,7341151,7342595,7343412,7344169,7345037,7345873,7346715,7349377,7350702,7351572,7353184,7354005,7355474,7356346,7357851,7358629,7358808,7359925,7360421,7366302,7367153,7368110,7369024,7369647,7370885,7381207…	0	ABI3BP	cmpl	cmpl	1,1,1,1,2,1,1,1,1,1,1,1,1,1,1,1,1,1,1,1,1,1,1,1,1,1,1,1,1,1,1,1,1,1,1,1,1,1,1,1,1,1,1,1,1,1,1,1,1,1,1,1,1,1,1,1,0,1,2,1,1,1,0,
9	XM_005639410.3	chr33	-	7265803	7498973	7266875	7498857	65	7265803,7268121,7269334,7270095,7270942,7286982,7292222,7299852,7300564,7302021,7303800,7311305,7313084,7317346,7319553,7320483,7321111,7327839,7330815,7333796,7334314,7335008,7336113,7338599,7339287,7340030,7341094,7342511,7343352,7344085,7344980,7345789,7346664,7349317,7350618,7351512,7353106,7353972,7355384,7356286,7357803,7358554,7358745,7359877,7360340,7366227,7367081,7368035,7368949,7369572…	7266991,7268244,7269496,7270125,7271022,7287091,7292432,7299921,7300693,7302126,7303878,7311380,7313150,7317424,7319634,7320531,7321171,7327914,7330890,7333844,7334386,7335065,7336188,7338659,7339371,7340090,7341151,7342595,7343412,7344169,7345037,7345873,7346715,7349377,7350702,7351572,7353184,7354005,7355474,7356346,7357851,7358629,7358808,7359925,7360421,7366302,7367153,7368110,7369024,7369647…	0	ABI3BP	cmpl	cmpl	1,1,1,1,2,1,1,1,1,1,1,1,1,1,1,1,1,1,1,1,1,1,1,1,1,1,1,1,1,1,1,1,1,1,1,1,1,1,1,1,1,1,1,1,1,1,1,1,1,1,1,1,1,1,1,1,1,1,0,1,2,1,1,1,0,
9	XM_022413866.1	chr33	-	7265803	7498973	7266875	7498857	62	7265803,7268121,7269334,7270095,7270942,7286982,7292222,7299852,7300564,7302021,7303800,7311305,7313084,7317346,7319553,7330815,7333796,7334314,7335008,7336113,7338599,7339287,7340030,7341094,7342511,7343352,7344085,7344980,7345789,7346664,7349317,7350618,7351512,7353106,7353972,7355384,7356286,7357803,7358554,7358745,7359877,7360340,7366227,7367081,7368035,7368949,7369572,7370819,7381132,7381904…	7266991,7268244,7269496,7270125,7271022,7287091,7292432,7299921,7300693,7302126,7303878,7311380,7313150,7317424,7319634,7330890,7333844,7334386,7335065,7336188,7338659,7339371,7340090,7341151,7342595,7343412,7344169,7345037,7345873,7346715,7349377,7350702,7351572,7353184,7354005,7355474,7356346,7357851,7358629,7358808,7359925,7360421,7366302,7367153,7368110,7369024,7369647,7370885,7381207,7381976…	0	ABI3BP	cmpl	cmpl	1,1,1,1,2,1,1,1,1,1,1,1,1,1,1,1,1,1,1,1,1,1,1,1,1,1,1,1,1,1,1,1,1,1,1,1,1,1,1,1,1,1,1,1,1,1,1,1,1,1,1,1,1,1,1,0,1,2,1,1,1,0,
9	XM_005639411.3	chr33	-	7265803	7498973	7266875	7498857	65	7265803,7268121,7269334,7270095,7270942,7286982,7292222,7299852,7300564,7302021,7303800,7311305,7313084,7317346,7319553,7320483,7321111,7327839,7330815,7332972,7333796,7335008,7336113,7338599,7339287,7340030,7341094,7342511,7343352,7344085,7344980,7345789,7346664,7349317,7350618,7351512,7353106,7353972,7355384,7356286,7357803,7358554,7358745,7359877,7360340,7366227,7367081,7368035,7368949,7369572…	7266991,7268244,7269496,7270125,7271022,7287091,7292432,7299921,7300693,7302126,7303878,7311380,7313150,7317424,7319634,7320531,7321171,7327914,7330890,7333038,7333844,7335065,7336188,7338659,7339371,7340090,7341151,7342595,7343412,7344169,7345037,7345873,7346715,7349377,7350702,7351572,7353184,7354005,7355474,7356346,7357851,7358629,7358808,7359925,7360421,7366302,7367153,7368110,7369024,7369647…	0	ABI3BP	cmpl	cmpl	1,1,1,1,2,1,1,1,1,1,1,1,1,1,1,1,1,1,1,1,1,1,1,1,1,1,1,1,1,1,1,1,1,1,1,1,1,1,1,1,1,1,1,1,1,1,1,1,1,1,1,1,1,1,1,1,1,1,0,1,2,1,1,1,0,
9	XM_005639413.3	chr33	-	7265803	7498973	7266875	7498857	64	7265803,7268121,7269334,7270095,7270942,7286982,7292222,7299852,7300564,7302021,7303800,7311305,7313084,7317346,7319553,7320483,7321111,7327839,7330815,7333796,7335008,7336113,7338599,7339287,7340030,7341094,7342511,7343352,7344085,7344980,7345789,7346664,7349317,7350618,7351512,7353106,7353972,7355384,7356286,7357803,7358554,7358745,7359877,7360340,7366227,7367081,7368035,7368949,7369572,7370819…	7266991,7268244,7269496,7270125,7271022,7287091,7292432,7299921,7300693,7302126,7303878,7311380,7313150,7317424,7319634,7320531,7321171,7327914,7330890,7333844,7335065,7336188,7338659,7339371,7340090,7341151,7342595,7343412,7344169,7345037,7345873,7346715,7349377,7350702,7351572,7353184,7354005,7355474,7356346,7357851,7358629,7358808,7359925,7360421,7366302,7367153,7368110,7369024,7369647,7370885…	0	ABI3BP	cmpl	cmpl	1,1,1,1,2,1,1,1,1,1,1,1,1,1,1,1,1,1,1,1,1,1,1,1,1,1,1,1,1,1,1,1,1,1,1,1,1,1,1,1,1,1,1,1,1,1,1,1,1,1,1,1,1,1,1,1,1,0,1,2,1,1,1,0,
9	XM_014110096.2	chr33	-	7265803	7498973	7266875	7498857	63	7265803,7268121,7269334,7270095,7270942,7286982,7292222,7299852,7300564,7302021,7303800,7311305,7313084,7317346,7319553,7320483,7321111,7327839,7330815,7335008,7336113,7338599,7339287,7340030,7341094,7342511,7343352,7344085,7344980,7345789,7346664,7349317,7350618,7351512,7353106,7353972,7355384,7356286,7357803,7358554,7358745,7359877,7360340,7366227,7367081,7368035,7368949,7369572,7370819,7381132…	7266991,7268244,7269496,7270125,7271022,7287091,7292432,7299921,7300693,7302126,7303878,7311380,7313150,7317424,7319634,7320531,7321171,7327914,7330890,7335065,7336188,7338659,7339371,7340090,7341151,7342595,7343412,7344169,7345037,7345873,7346715,7349377,7350702,7351572,7353184,7354005,7355474,7356346,7357851,7358629,7358808,7359925,7360421,7366302,7367153,7368110,7369024,7369647,7370885,7381207…	0	ABI3BP	cmpl	cmpl	1,1,1,1,2,1,1,1,1,1,1,1,1,1,1,1,1,1,1,1,1,1,1,1,1,1,1,1,1,1,1,1,1,1,1,1,1,1,1,1,1,1,1,1,1,1,1,1,1,1,1,1,1,1,1,1,0,1,2,1,1,1,0,
9	XM_022413869.1	chr33	-	7265803	7498973	7266875	7498857	60	7265803,7268121,7269334,7270095,7270942,7286982,7292222,7299852,7300564,7302021,7303800,7311305,7313084,7317346,7319553,7330815,7335008,7336113,7338599,7339287,7340030,7341094,7342511,7343352,7344085,7344980,7345789,7346664,7349317,7350618,7351512,7353106,7353972,7355384,7356286,7357803,7358554,7358745,7359877,7360340,7366227,7367081,7368035,7368949,7369572,7370819,7381132,7381904,7382791,7383608…	7266991,7268244,7269496,7270125,7271022,7287091,7292432,7299921,7300693,7302126,7303878,7311380,7313150,7317424,7319634,7330890,7335065,7336188,7338659,7339371,7340090,7341151,7342595,7343412,7344169,7345037,7345873,7346715,7349377,7350702,7351572,7353184,7354005,7355474,7356346,7357851,7358629,7358808,7359925,7360421,7366302,7367153,7368110,7369024,7369647,7370885,7381207,7381976,7382866,7383683…	0	ABI3BP	cmpl	cmpl	1,1,1,1,2,1,1,1,1,1,1,1,1,1,1,1,1,1,1,1,1,1,1,1,1,1,1,1,1,1,1,1,1,1,1,1,1,1,1,1,1,1,1,1,1,1,1,1,1,1,1,1,1,0,1,2,1,1,1,0,
9	XM_022413865.1	chr33	-	7265803	7498973	7266875	7498857	62	7265803,7268121,7269334,7270095,7270942,7286982,7292222,7299852,7300564,7302021,7303800,7311305,7313084,7317346,7319553,7320483,7321111,7327839,7330815,7336113,7338599,7339287,7340030,7341094,7342511,7343352,7344085,7344980,7345789,7346664,7349317,7350618,7351512,7353106,7353972,7355384,7356286,7357803,7358554,7358745,7359877,7360340,7366227,7367081,7368035,7368949,7369572,7370819,7381132,7381904…	7266991,7268244,7269496,7270125,7271022,7287091,7292432,7299921,7300693,7302126,7303878,7311380,7313150,7317424,7319634,7320531,7321171,7327914,7330890,7336188,7338659,7339371,7340090,7341151,7342595,7343412,7344169,7345037,7345873,7346715,7349377,7350702,7351572,7353184,7354005,7355474,7356346,7357851,7358629,7358808,7359925,7360421,7366302,7367153,7368110,7369024,7369647,7370885,7381207,7381976…	0	ABI3BP	cmpl	cmpl	1,1,1,1,2,1,1,1,1,1,1,1,1,1,1,1,1,1,1,1,1,1,1,1,1,1,1,1,1,1,1,1,1,1,1,1,1,1,1,1,1,1,1,1,1,1,1,1,1,1,1,1,1,1,1,0,1,2,1,1,1,0,
9	XM_022413870.1	chr33	-	7265803	7498973	7266875	7498857	60	7265803,7268121,7269334,7270095,7270942,7286982,7292222,7299852,7300564,7302021,7303800,7311305,7313084,7317346,7319553,7320483,7321111,7327839,7330815,7339287,7340030,7341094,7342511,7343352,7344085,7344980,7345789,7346664,7349317,7350618,7351512,7353106,7353972,7355384,7356286,7357803,7358554,7358745,7359877,7360340,7366227,7367081,7368035,7368949,7369572,7370819,7381132,7381904,7382791,7383608…	7266991,7268244,7269496,7270125,7271022,7287091,7292432,7299921,7300693,7302126,7303878,7311380,7313150,7317424,7319634,7320531,7321171,7327914,7330890,7339371,7340090,7341151,7342595,7343412,7344169,7345037,7345873,7346715,7349377,7350702,7351572,7353184,7354005,7355474,7356346,7357851,7358629,7358808,7359925,7360421,7366302,7367153,7368110,7369024,7369647,7370885,7381207,7381976,7382866,7383683…	0	ABI3BP	cmpl	cmpl	1,1,1,1,2,1,1,1,1,1,1,1,1,1,1,1,1,1,1,1,1,1,1,1,1,1,1,1,1,1,1,1,1,1,1,1,1,1,1,1,1,1,1,1,1,1,1,1,1,1,1,1,1,0,1,2,1,1,1,0,
9	XM_022413873.1	chr33	-	7265803	7498973	7266875	7498857	57	7265803,7268121,7269334,7270095,7270942,7286982,7292222,7299852,7300564,7302021,7303800,7311305,7313084,7317346,7319553,7330815,7339287,7340030,7341094,7342511,7343352,7344085,7344980,7345789,7346664,7349317,7350618,7351512,7353106,7353972,7355384,7356286,7357803,7358554,7358745,7359877,7360340,7366227,7367081,7368035,7368949,7369572,7370819,7381132,7381904,7382791,7383608,7385399,7392124,7392836…	7266991,7268244,7269496,7270125,7271022,7287091,7292432,7299921,7300693,7302126,7303878,7311380,7313150,7317424,7319634,7330890,7339371,7340090,7341151,7342595,7343412,7344169,7345037,7345873,7346715,7349377,7350702,7351572,7353184,7354005,7355474,7356346,7357851,7358629,7358808,7359925,7360421,7366302,7367153,7368110,7369024,7369647,7370885,7381207,7381976,7382866,7383683,7385477,7392217,7392908…	0	ABI3BP	cmpl	cmpl	1,1,1,1,2,1,1,1,1,1,1,1,1,1,1,1,1,1,1,1,1,1,1,1,1,1,1,1,1,1,1,1,1,1,1,1,1,1,1,1,1,1,1,1,1,1,1,1,1,1,0,1,2,1,1,1,0,
9	XM_022413859.1	chr33	-	7265803	7498973	7266875	7498857	64	7265803,7268121,7269334,7270095,7270942,7286982,7292222,7299852,7300564,7302021,7303800,7311305,7313084,7317346,7319553,7320483,7321111,7327839,7330815,7332972,7333796,7334314,7335008,7336113,7340030,7341094,7342511,7343352,7344085,7344980,7345789,7346664,7349317,7350618,7351512,7353106,7353972,7355384,7356286,7357803,7358554,7358745,7359877,7360340,7366227,7367081,7368035,7368949,7369572,7370819…	7266991,7268244,7269496,7270125,7271022,7287091,7292432,7299921,7300693,7302126,7303878,7311380,7313150,7317424,7319634,7320531,7321171,7327914,7330890,7333038,7333844,7334386,7335065,7336188,7340090,7341151,7342595,7343412,7344169,7345037,7345873,7346715,7349377,7350702,7351572,7353184,7354005,7355474,7356346,7357851,7358629,7358808,7359925,7360421,7366302,7367153,7368110,7369024,7369647,7370885…	0	ABI3BP	cmpl	cmpl	1,1,1,1,2,1,1,1,1,1,1,1,1,1,1,1,1,1,1,1,1,1,1,1,1,1,1,1,1,1,1,1,1,1,1,1,1,1,1,1,1,1,1,1,1,1,1,1,1,1,1,1,1,1,1,1,1,0,1,2,1,1,1,0,
9	XM_022413871.1	chr33	-	7265803	7498973	7266875	7498857	60	7265803,7268121,7269334,7270095,7270942,7286982,7292222,7299852,7300564,7302021,7303800,7311305,7313084,7317346,7319553,7320483,7321111,7327839,7330815,7336113,7340030,7341094,7342511,7343352,7344085,7344980,7345789,7346664,7349317,7350618,7351512,7353106,7353972,7355384,7356286,7357803,7358554,7358745,7359877,7360340,7366227,7367081,7368035,7368949,7369572,7370819,7381132,7381904,7382791,7383608…	7266991,7268244,7269496,7270125,7271022,7287091,7292432,7299921,7300693,7302126,7303878,7311380,7313150,7317424,7319634,7320531,7321171,7327914,7330890,7336188,7340090,7341151,7342595,7343412,7344169,7345037,7345873,7346715,7349377,7350702,7351572,7353184,7354005,7355474,7356346,7357851,7358629,7358808,7359925,7360421,7366302,7367153,7368110,7369024,7369647,7370885,7381207,7381976,7382866,7383683…	0	ABI3BP	cmpl	cmpl	1,1,1,1,2,1,1,1,1,1,1,1,1,1,1,1,1,1,1,1,1,1,1,1,1,1,1,1,1,1,1,1,1,1,1,1,1,1,1,1,1,1,1,1,1,1,1,1,1,1,1,1,1,0,1,2,1,1,1,0,
9	XM_022413853.1	chr33	-	7265803	7498973	7266875	7498857	65	7265803,7268121,7269334,7270095,7270942,7286982,7292222,7299852,7300564,7302021,7303800,7311305,7313084,7317346,7319553,7320483,7321111,7327839,7330815,7332972,7333796,7334314,7335008,7336113,7338599,7339287,7340030,7341094,7342511,7343352,7344085,7345789,7346664,7349317,7350618,7351512,7353106,7353972,7355384,7356286,7357803,7358554,7358745,7359877,7360340,7366227,7367081,7368035,7368949,7369572…	7266991,7268244,7269496,7270125,7271022,7287091,7292432,7299921,7300693,7302126,7303878,7311380,7313150,7317424,7319634,7320531,7321171,7327914,7330890,7333038,7333844,7334386,7335065,7336188,7338659,7339371,7340090,7341151,7342595,7343412,7344169,7345873,7346715,7349377,7350702,7351572,7353184,7354005,7355474,7356346,7357851,7358629,7358808,7359925,7360421,7366302,7367153,7368110,7369024,7369647…	0	ABI3BP	cmpl	cmpl	1,1,1,1,2,1,1,1,1,1,1,1,1,1,1,1,1,1,1,1,1,1,1,1,1,1,1,1,1,1,1,1,1,1,1,1,1,1,1,1,1,1,1,1,1,1,1,1,1,1,1,1,1,1,1,1,1,1,0,1,2,1,1,1,0,
9	XM_022413872.1	chr33	-	7265803	7498973	7266875	7498857	59	7265803,7268121,7269334,7270095,7270942,7286982,7292222,7299852,7300564,7302021,7303800,7311305,7313084,7317346,7319553,7320483,7321111,7327839,7330815,7332972,7333796,7334314,7335008,7336113,7338599,7339287,7346664,7349317,7350618,7351512,7353106,7353972,7355384,7356286,7357803,7358554,7358745,7359877,7360340,7366227,7367081,7368035,7368949,7369572,7370819,7381132,7381904,7382791,7383608,7385399…	7266991,7268244,7269496,7270125,7271022,7287091,7292432,7299921,7300693,7302126,7303878,7311380,7313150,7317424,7319634,7320531,7321171,7327914,7330890,7333038,7333844,7334386,7335065,7336188,7338659,7339371,7346715,7349377,7350702,7351572,7353184,7354005,7355474,7356346,7357851,7358629,7358808,7359925,7360421,7366302,7367153,7368110,7369024,7369647,7370885,7381207,7381976,7382866,7383683,7385477…	0	ABI3BP	cmpl	cmpl	1,1,1,1,2,1,1,1,1,1,1,1,1,1,1,1,1,1,1,1,1,1,1,1,1,1,1,1,1,1,1,1,1,1,1,1,1,1,1,1,1,1,1,1,1,1,1,1,1,1,1,1,0,1,2,1,1,1,0,
9	XM_014110094.2	chr33	-	7265803	7498973	7266875	7498857	65	7265803,7268121,7269334,7270095,7270942,7286982,7292222,7299852,7300564,7302021,7303800,7311305,7313084,7317346,7319553,7320483,7321111,7327839,7330815,7332972,7333796,7334314,7335008,7336113,7338599,7339287,7340030,7341094,7342511,7343352,7344085,7344980,7345789,7346664,7349317,7350618,7353106,7353972,7355384,7356286,7357803,7358554,7358745,7359877,7360340,7366227,7367081,7368035,7368949,7369572…	7266991,7268244,7269496,7270125,7271022,7287091,7292432,7299921,7300693,7302126,7303878,7311380,7313150,7317424,7319634,7320531,7321171,7327914,7330890,7333038,7333844,7334386,7335065,7336188,7338659,7339371,7340090,7341151,7342595,7343412,7344169,7345037,7345873,7346715,7349377,7350702,7353184,7354005,7355474,7356346,7357851,7358629,7358808,7359925,7360421,7366302,7367153,7368110,7369024,7369647…	0	ABI3BP	cmpl	cmpl	1,1,1,1,2,1,1,1,1,1,1,1,1,1,1,1,1,1,1,1,1,1,1,1,1,1,1,1,1,1,1,1,1,1,1,1,1,1,1,1,1,1,1,1,1,1,1,1,1,1,1,1,1,1,1,1,1,1,0,1,2,1,1,1,0,
9	XM_005639407.3	chr33	-	7265803	7498973	7266875	7498857	65	7265803,7268121,7269334,7270095,7270942,7286982,7292222,7299852,7300564,7302021,7303800,7311305,7313084,7317346,7319553,7320483,7321111,7327839,7330815,7332972,7333796,7334314,7335008,7336113,7338599,7339287,7340030,7341094,7342511,7343352,7344085,7344980,7345789,7346664,7349317,7350618,7351512,7353106,7355384,7356286,7357803,7358554,7358745,7359877,7360340,7366227,7367081,7368035,7368949,7369572…	7266991,7268244,7269496,7270125,7271022,7287091,7292432,7299921,7300693,7302126,7303878,7311380,7313150,7317424,7319634,7320531,7321171,7327914,7330890,7333038,7333844,7334386,7335065,7336188,7338659,7339371,7340090,7341151,7342595,7343412,7344169,7345037,7345873,7346715,7349377,7350702,7351572,7353184,7355474,7356346,7357851,7358629,7358808,7359925,7360421,7366302,7367153,7368110,7369024,7369647…	0	ABI3BP	cmpl	cmpl	1,1,1,1,2,1,1,1,1,1,1,1,1,1,1,1,1,1,1,1,1,1,1,1,1,1,1,1,1,1,1,1,1,1,1,1,1,1,1,1,1,1,1,1,1,1,1,1,1,1,1,1,1,1,1,1,1,1,0,1,2,1,1,1,0,
9	XM_022413855.1	chr33	-	7265803	7498973	7266875	7498857	64	7265803,7268121,7269334,7270095,7270942,7286982,7292222,7299852,7300564,7302021,7303800,7311305,7313084,7317346,7319553,7320483,7321111,7327839,7330815,7332972,7333796,7334314,7335008,7336113,7338599,7339287,7340030,7341094,7342511,7343352,7344085,7344980,7345789,7346664,7349317,7350618,7353106,7355384,7356286,7357803,7358554,7358745,7359877,7360340,7366227,7367081,7368035,7368949,7369572,7370819…	7266991,7268244,7269496,7270125,7271022,7287091,7292432,7299921,7300693,7302126,7303878,7311380,7313150,7317424,7319634,7320531,7321171,7327914,7330890,7333038,7333844,7334386,7335065,7336188,7338659,7339371,7340090,7341151,7342595,7343412,7344169,7345037,7345873,7346715,7349377,7350702,7353184,7355474,7356346,7357851,7358629,7358808,7359925,7360421,7366302,7367153,7368110,7369024,7369647,7370885…	0	ABI3BP	cmpl	cmpl	1,1,1,1,2,1,1,1,1,1,1,1,1,1,1,1,1,1,1,1,1,1,1,1,1,1,1,1,1,1,1,1,1,1,1,1,1,1,1,1,1,1,1,1,1,1,1,1,1,1,1,1,1,1,1,1,1,0,1,2,1,1,1,0,
9	XM_005639414.3	chr33	-	7265803	7498973	7266875	7498857	63	7265803,7268121,7269334,7270095,7270942,7286982,7292222,7299852,7300564,7302021,7303800,7311305,7313084,7317346,7319553,7320483,7321111,7327839,7330815,7332972,7333796,7334314,7335008,7336113,7338599,7339287,7340030,7341094,7342511,7343352,7344085,7344980,7345789,7346664,7349317,7350618,7355384,7356286,7357803,7358554,7358745,7359877,7360340,7366227,7367081,7368035,7368949,7369572,7370819,7381132…	7266991,7268244,7269496,7270125,7271022,7287091,7292432,7299921,7300693,7302126,7303878,7311380,7313150,7317424,7319634,7320531,7321171,7327914,7330890,7333038,7333844,7334386,7335065,7336188,7338659,7339371,7340090,7341151,7342595,7343412,7344169,7345037,7345873,7346715,7349377,7350702,7355474,7356346,7357851,7358629,7358808,7359925,7360421,7366302,7367153,7368110,7369024,7369647,7370885,7381207…	0	ABI3BP	cmpl	cmpl	1,1,1,1,2,1,1,1,1,1,1,1,1,1,1,1,1,1,1,1,1,1,1,1,1,1,1,1,1,1,1,1,1,1,1,1,1,1,1,1,1,1,1,1,1,1,1,1,1,1,1,1,1,1,1,1,0,1,2,1,1,1,0,
9	XM_022413868.1	chr33	-	7265803	7498973	7266875	7498857	61	7265803,7268121,7269334,7270095,7270942,7286982,7292222,7299852,7300564,7302021,7303800,7311305,7313084,7317346,7319553,7320483,7321111,7327839,7330815,7332972,7333796,7334314,7335008,7336113,7338599,7339287,7340030,7341094,7342511,7343352,7344085,7344980,7345789,7346664,7355384,7356286,7357803,7358554,7358745,7359877,7360340,7366227,7367081,7368035,7368949,7369572,7370819,7381132,7381904,7382791…	7266991,7268244,7269496,7270125,7271022,7287091,7292432,7299921,7300693,7302126,7303878,7311380,7313150,7317424,7319634,7320531,7321171,7327914,7330890,7333038,7333844,7334386,7335065,7336188,7338659,7339371,7340090,7341151,7342595,7343412,7344169,7345037,7345873,7346715,7355474,7356346,7357851,7358629,7358808,7359925,7360421,7366302,7367153,7368110,7369024,7369647,7370885,7381207,7381976,7382866…	0	ABI3BP	cmpl	cmpl	1,1,1,1,2,1,1,1,1,1,1,1,1,1,1,1,1,1,1,1,1,1,1,1,1,1,1,1,1,1,1,1,1,1,1,1,1,1,1,1,1,1,1,1,1,1,1,1,1,1,1,1,1,1,0,1,2,1,1,1,0,
9	XM_014110097.2	chr33	-	7265803	7498973	7266875	7498857	62	7265803,7268121,7269334,7270095,7270942,7286982,7292222,7299852,7300564,7302021,7303800,7311305,7313084,7317346,7319553,7320483,7321111,7327839,7330815,7332972,7333796,7334314,7335008,7336113,7338599,7339287,7340030,7341094,7342511,7343352,7344085,7344980,7345789,7346664,7349317,7350618,7351512,7353106,7358554,7358745,7359877,7360340,7366227,7367081,7368035,7368949,7369572,7370819,7381132,7381904…	7266991,7268244,7269496,7270125,7271022,7287091,7292432,7299921,7300693,7302126,7303878,7311380,7313150,7317424,7319634,7320531,7321171,7327914,7330890,7333038,7333844,7334386,7335065,7336188,7338659,7339371,7340090,7341151,7342595,7343412,7344169,7345037,7345873,7346715,7349377,7350702,7351572,7353184,7358629,7358808,7359925,7360421,7366302,7367153,7368110,7369024,7369647,7370885,7381207,7381976…	0	ABI3BP	cmpl	cmpl	1,1,1,1,2,1,1,1,1,1,1,1,1,1,1,1,1,1,1,1,1,1,1,1,1,1,1,1,1,1,1,1,1,1,1,1,1,1,1,1,1,1,1,1,1,1,1,1,1,1,1,1,1,1,1,0,1,2,1,1,1,0,
9	XM_022413858.1	chr33	-	7265803	7498973	7266875	7498857	64	7265803,7268121,7269334,7270095,7270942,7286982,7292222,7299852,7300564,7302021,7303800,7311305,7313084,7317346,7319553,7320483,7321111,7327839,7330815,7332972,7333796,7334314,7335008,7336113,7338599,7339287,7340030,7341094,7342511,7343352,7344085,7344980,7345789,7346664,7349317,7350618,7351512,7353106,7353972,7355384,7356286,7357803,7358554,7358745,7366227,7367081,7368035,7368949,7369572,7370819…	7266991,7268244,7269496,7270125,7271022,7287091,7292432,7299921,7300693,7302126,7303878,7311380,7313150,7317424,7319634,7320531,7321171,7327914,7330890,7333038,7333844,7334386,7335065,7336188,7338659,7339371,7340090,7341151,7342595,7343412,7344169,7345037,7345873,7346715,7349377,7350702,7351572,7353184,7354005,7355474,7356346,7357851,7358629,7358808,7366302,7367153,7368110,7369024,7369647,7370885…	0	ABI3BP	cmpl	cmpl	1,1,1,1,2,1,1,1,1,1,1,1,1,1,1,1,1,1,1,1,1,1,1,1,1,1,1,1,1,1,1,1,1,1,1,1,1,1,1,1,1,1,1,1,1,1,1,1,1,1,1,1,1,1,1,1,1,0,1,2,1,1,1,0,
9	XM_022413854.1	chr33	-	7265803	7498973	7266875	7498857	65	7265803,7268121,7269334,7270095,7270942,7286982,7292222,7299852,7300564,7302021,7303800,7311305,7313084,7317346,7319553,7320483,7321111,7327839,7330815,7332972,7333796,7334314,7335008,7336113,7338599,7339287,7340030,7341094,7342511,7343352,7344085,7344980,7345789,7346664,7349317,7350618,7351512,7353106,7353972,7355384,7356286,7357803,7358554,7358745,7359877,7360340,7366227,7368035,7368949,7369572…	7266991,7268244,7269496,7270125,7271022,7287091,7292432,7299921,7300693,7302126,7303878,7311380,7313150,7317424,7319634,7320531,7321171,7327914,7330890,7333038,7333844,7334386,7335065,7336188,7338659,7339371,7340090,7341151,7342595,7343412,7344169,7345037,7345873,7346715,7349377,7350702,7351572,7353184,7354005,7355474,7356346,7357851,7358629,7358808,7359925,7360421,7366302,7368110,7369024,7369647…	0	ABI3BP	cmpl	cmpl	1,1,1,1,2,1,1,1,1,1,1,1,1,1,1,1,1,1,1,1,1,1,1,1,1,1,1,1,1,1,1,1,1,1,1,1,1,1,1,1,1,1,1,1,1,1,1,1,1,1,1,1,1,1,1,1,1,1,0,1,2,1,1,1,0,
9	XM_005639412.3	chr33	-	7265803	7498973	7266875	7498857	65	7265803,7268121,7269334,7270095,7270942,7286982,7292222,7299852,7300564,7302021,7303800,7311305,7313084,7317346,7319553,7320483,7321111,7327839,7330815,7332972,7333796,7334314,7335008,7336113,7338599,7339287,7340030,7341094,7342511,7343352,7344085,7344980,7345789,7346664,7349317,7350618,7351512,7353106,7353972,7355384,7356286,7357803,7358554,7358745,7359877,7360340,7366227,7367081,7368949,7369572…	7266991,7268244,7269496,7270125,7271022,7287091,7292432,7299921,7300693,7302126,7303878,7311380,7313150,7317424,7319634,7320531,7321171,7327914,7330890,7333038,7333844,7334386,7335065,7336188,7338659,7339371,7340090,7341151,7342595,7343412,7344169,7345037,7345873,7346715,7349377,7350702,7351572,7353184,7354005,7355474,7356346,7357851,7358629,7358808,7359925,7360421,7366302,7367153,7369024,7369647…	0	ABI3BP	cmpl	cmpl	1,1,1,1,2,1,1,1,1,1,1,1,1,1,1,1,1,1,1,1,1,1,1,1,1,1,1,1,1,1,1,1,1,1,1,1,1,1,1,1,1,1,1,1,1,1,1,1,1,1,1,1,1,1,1,1,1,1,0,1,2,1,1,1,0,
9	XM_022413860.1	chr33	-	7265803	7498973	7266875	7498857	64	7265803,7268121,7269334,7270095,7270942,7286982,7292222,7299852,7300564,7302021,7303800,7311305,7313084,7317346,7319553,7320483,7321111,7327839,7330815,7332972,7333796,7334314,7335008,7336113,7338599,7339287,7340030,7341094,7342511,7343352,7344085,7344980,7345789,7346664,7349317,7350618,7351512,7353106,7353972,7355384,7356286,7357803,7358554,7358745,7359877,7360340,7366227,7368949,7369572,7370819…	7266991,7268244,7269496,7270125,7271022,7287091,7292432,7299921,7300693,7302126,7303878,7311380,7313150,7317424,7319634,7320531,7321171,7327914,7330890,7333038,7333844,7334386,7335065,7336188,7338659,7339371,7340090,7341151,7342595,7343412,7344169,7345037,7345873,7346715,7349377,7350702,7351572,7353184,7354005,7355474,7356346,7357851,7358629,7358808,7359925,7360421,7366302,7369024,7369647,7370885…	0	ABI3BP	cmpl	cmpl	1,1,1,1,2,1,1,1,1,1,1,1,1,1,1,1,1,1,1,1,1,1,1,1,1,1,1,1,1,1,1,1,1,1,1,1,1,1,1,1,1,1,1,1,1,1,1,1,1,1,1,1,1,1,1,1,1,0,1,2,1,1,1,0,
9	XM_022413861.1	chr33	-	7265803	7498973	7266875	7498857	64	7265803,7268121,7269334,7270095,7270942,7286982,7292222,7299852,7300564,7302021,7303800,7311305,7313084,7317346,7319553,7320483,7321111,7327839,7330815,7332972,7333796,7334314,7335008,7336113,7338599,7339287,7340030,7341094,7342511,7343352,7344085,7344980,7345789,7346664,7349317,7350618,7351512,7353106,7353972,7355384,7356286,7357803,7358554,7358745,7359877,7360340,7366227,7367081,7368035,7368949…	7266991,7268244,7269496,7270125,7271022,7287091,7292432,7299921,7300693,7302126,7303878,7311380,7313150,7317424,7319634,7320531,7321171,7327914,7330890,7333038,7333844,7334386,7335065,7336188,7338659,7339371,7340090,7341151,7342595,7343412,7344169,7345037,7345873,7346715,7349377,7350702,7351572,7353184,7354005,7355474,7356346,7357851,7358629,7358808,7359925,7360421,7366302,7367153,7368110,7369024…	0	ABI3BP	cmpl	cmpl	1,1,1,1,2,1,1,1,1,1,1,1,1,1,1,1,1,1,1,1,1,1,1,1,1,1,1,1,1,1,1,1,1,1,1,1,1,1,1,1,1,1,1,1,1,1,1,1,1,1,1,1,1,1,1,1,1,0,1,2,1,1,1,0,
9	XM_022413863.1	chr33	-	7265803	7498973	7266875	7498857	63	7265803,7268121,7269334,7270095,7270942,7286982,7292222,7299852,7300564,7302021,7303800,7311305,7313084,7317346,7319553,7320483,7321111,7327839,7330815,7332972,7333796,7334314,7335008,7336113,7338599,7339287,7340030,7341094,7342511,7343352,7344085,7344980,7345789,7346664,7349317,7350618,7351512,7353106,7353972,7355384,7356286,7357803,7358554,7358745,7359877,7360340,7366227,7367081,7368035,7368949…	7266991,7268244,7269496,7270125,7271022,7287091,7292432,7299921,7300693,7302126,7303878,7311380,7313150,7317424,7319634,7320531,7321171,7327914,7330890,7333038,7333844,7334386,7335065,7336188,7338659,7339371,7340090,7341151,7342595,7343412,7344169,7345037,7345873,7346715,7349377,7350702,7351572,7353184,7354005,7355474,7356346,7357851,7358629,7358808,7359925,7360421,7366302,7367153,7368110,7369024…	0	ABI3BP	cmpl	cmpl	1,1,1,1,2,1,1,1,1,1,1,1,1,1,1,1,1,1,1,1,1,1,1,1,1,1,1,1,1,1,1,1,1,1,1,1,1,1,1,1,1,1,1,1,1,1,1,1,1,1,1,1,1,1,1,1,0,1,2,1,1,1,0,
9	XM_022413864.1	chr33	-	7265803	7498973	7266875	7498857	63	7265803,7268121,7269334,7270095,7270942,7286982,7292222,7299852,7300564,7302021,7303800,7311305,7313084,7317346,7319553,7320483,7321111,7327839,7330815,7332972,7333796,7334314,7335008,7336113,7338599,7339287,7340030,7341094,7342511,7343352,7344085,7344980,7345789,7346664,7349317,7350618,7351512,7353106,7353972,7355384,7356286,7357803,7358554,7358745,7359877,7360340,7366227,7367081,7368035,7368949…	7266991,7268244,7269496,7270125,7271022,7287091,7292432,7299921,7300693,7302126,7303878,7311380,7313150,7317424,7319634,7320531,7321171,7327914,7330890,7333038,7333844,7334386,7335065,7336188,7338659,7339371,7340090,7341151,7342595,7343412,7344169,7345037,7345873,7346715,7349377,7350702,7351572,7353184,7354005,7355474,7356346,7357851,7358629,7358808,7359925,7360421,7366302,7367153,7368110,7369024…	0	ABI3BP	cmpl	cmpl	1,1,1,1,2,1,1,1,1,1,1,1,1,1,1,1,1,1,1,1,1,1,1,1,1,1,1,1,1,1,1,1,1,1,1,1,1,1,1,1,1,1,1,1,1,1,1,1,1,1,1,1,1,1,1,1,0,1,2,1,1,1,0,
9	XM_022413867.1	chr33	-	7265803	7498973	7266875	7498857	62	7265803,7268121,7269334,7270095,7270942,7286982,7292222,7299852,7300564,7302021,7303800,7311305,7313084,7317346,7319553,7320483,7321111,7327839,7330815,7332972,7333796,7334314,7335008,7336113,7338599,7339287,7340030,7341094,7342511,7343352,7344085,7344980,7345789,7346664,7349317,7350618,7351512,7353106,7353972,7355384,7356286,7357803,7358554,7358745,7359877,7360340,7366227,7367081,7368035,7368949…	7266991,7268244,7269496,7270125,7271022,7287091,7292432,7299921,7300693,7302126,7303878,7311380,7313150,7317424,7319634,7320531,7321171,7327914,7330890,7333038,7333844,7334386,7335065,7336188,7338659,7339371,7340090,7341151,7342595,7343412,7344169,7345037,7345873,7346715,7349377,7350702,7351572,7353184,7354005,7355474,7356346,7357851,7358629,7358808,7359925,7360421,7366302,7367153,7368110,7369024…	0	ABI3BP	cmpl	cmpl	1,1,1,1,2,1,1,1,1,1,1,1,1,1,1,1,1,1,1,1,1,1,1,1,1,1,1,1,1,1,1,1,1,1,1,1,1,1,1,1,1,1,1,1,1,1,1,1,1,1,1,1,1,1,1,0,1,2,1,1,1,0,
123	XM_548413.6	chr9	-	53118461	53262092	53120445	53261307	11	53118461,53124381,53124885,53127038,53129667,53131805,53132822,53141645,53149866,53150816,53261171,	53122163,53124546,53124975,53127191,53129852,53131983,53132907,53141918,53150162,53150990,53262092,	0	ABL1	cmpl	cmpl	1,1,1,1,2,1,0,0,1,1,0,
990	XM_005625232.2	chr9	-	53118461	53166864	53120445	53166782	11	53118461,53124381,53124885,53127038,53129667,53131805,53132822,53141645,53149866,53150816,53166703,	53122163,53124546,53124975,53127191,53129852,53131983,53132907,53141918,53150162,53150990,53166864,	0	ABL1	cmpl	cmpl	1,1,1,1,2,1,0,0,1,1,0,
92	XM_005622468.3	chr7	+	20696658	20735362	20696859	20727410	12	20696658,20705464,20706707,20712028,20715163,20716514,20717913,20718717,20720763,20722186,20724969,20725686,	20696887,20705527,20706878,20712324,20715436,20716599,20718091,20718902,20720916,20722276,20725143,20735362,	0	ABL2	cmpl	cmpl	0,1,1,1,0,0,1,2,1,1,1,1,
92	XM_022420994.1	chr7	+	20699903	20724963	20700143	20722766	11	20699903,20705464,20706707,20712028,20715163,20716514,20717913,20718717,20720763,20722186,20722494,	20700261,20705527,20706878,20712324,20715436,20716599,20718091,20718902,20720916,20722276,20724963,	0	ABL2	cmpl	cmpl	0,1,1,1,0,0,1,2,1,1,1,
92	XM_022420992.1	chr7	+	20699920	20735362	20700143	20727410	11	20699920,20706707,20712028,20715163,20716514,20717913,20718717,20720763,20722186,20724969,20725686,	20700261,20706878,20712324,20715436,20716599,20718091,20718902,20720916,20722276,20725143,20735362,	0	ABL2	cmpl	cmpl	0,1,1,0,0,1,2,1,1,1,1,
92	XM_537174.6	chr7	+	20699920	20735362	20700143	20727410	12	20699920,20705464,20706707,20712028,20715163,20716514,20717913,20718717,20720763,20722186,20724969,20725686,	20700261,20705527,20706878,20712324,20715436,20716599,20718091,20718902,20720916,20722276,20725143,20735362,	0	ABL2	cmpl	cmpl	0,1,1,1,0,0,1,2,1,1,1,1,
92	XM_005622469.3	chr7	+	20699922	20735362	20700143	20727410	13	20699922,20705464,20706707,20712028,20715163,20716514,20717913,20718717,20720763,20722186,20724969,20725686,20726229,	20700261,20705527,20706878,20712324,20715436,20716599,20718091,20718902,20720916,20722276,20725143,20725920,20735362,	0	ABL2	cmpl	cmpl	0,1,1,1,0,0,1,2,1,1,1,1,1,
92	XM_022420993.1	chr7	+	20700012	20735362	20700143	20727410	12	20700012,20706707,20712028,20715163,20716514,20717913,20718717,20720763,20722186,20724969,20725686,20726229,	20700261,20706878,20712324,20715436,20716599,20718091,20718902,20720916,20722276,20725143,20725920,20735362,	0	ABL2	cmpl	cmpl	0,1,1,0,0,1,2,1,1,1,1,1,
97	XM_022412142.1	chr28	-	25260322	25340751	25260977	25309737	20	25260322,25262101,25263317,25264106,25264718,25265400,25267850,25269229,25271429,25274458,25276197,25284216,25286553,25289678,25293421,25294293,25303676,25306171,25309703,25340440,	25261091,25262182,25263392,25264114,25264779,25265465,25267956,25269321,25271576,25274506,25276302,25284336,25286683,25289714,25293577,25294371,25303760,25306230,25309791,25340751,	0	ABLIM1	cmpl	cmpl	0,0,0,1,0,1,0,1,1,1,1,1,0,0,0,0,0,1,0,-1,
97	XM_022412141.1	chr28	-	25260322	25340751	25260977	25309737	20	25260322,25262101,25263317,25264106,25264718,25265400,25267850,25269229,25271429,25274458,25276197,25284216,25286553,25289678,25293421,25294293,25303676,25306171,25309703,25340461,	25261091,25262182,25263392,25264114,25264779,25265465,25267956,25269321,25271576,25274506,25276302,25284336,25286683,25289714,25293577,25294371,25303760,25306230,25309791,25340751,	0	ABLIM1	cmpl	cmpl	0,0,0,1,0,1,0,1,1,1,1,1,0,0,0,0,0,1,0,-1,
97	XM_022412123.1	chr28	-	25260322	25393926	25260977	25377185	24	25260322,25262101,25263317,25264106,25264718,25265400,25267850,25269229,25271429,25274458,25276197,25284216,25286553,25289678,25293421,25294293,25303676,25306171,25309703,25353115,25354373,25373298,25377078,25393791,	25261091,25262182,25263392,25264114,25264779,25265465,25267956,25269321,25271570,25274506,25276302,25284336,25286683,25289714,25293577,25294371,25303760,25306230,25309791,25353209,25354500,25373408,25377262,25393926,	0	ABLIM1	cmpl	cmpl	0,0,0,1,0,1,0,1,1,1,1,1,0,0,0,0,0,1,0,2,1,2,0,-1,
97	XM_022412128.1	chr28	-	25260322	25393926	25260977	25377185	23	25260322,25262101,25263317,25264106,25264718,25265400,25267850,25269229,25274458,25276197,25284216,25286553,25289678,25293421,25294293,25303676,25306171,25309703,25353115,25354373,25373298,25377078,25393791,	25261091,25262182,25263392,25264114,25264779,25265465,25267956,25269321,25274506,25276302,25284336,25286683,25289714,25293577,25294371,25303760,25306230,25309791,25353209,25354500,25373408,25377262,25393926,	0	ABLIM1	cmpl	cmpl	0,0,0,1,0,1,0,1,1,1,1,0,0,0,0,0,1,0,2,1,2,0,-1,
97	XM_022412125.1	chr28	-	25260322	25393926	25260977	25377185	23	25260322,25262101,25263317,25264106,25264718,25265400,25267850,25269229,25271429,25274458,25276197,25286553,25289678,25293421,25294293,25303676,25306171,25309703,25353115,25354373,25373298,25377078,25393791,	25261091,25262182,25263392,25264114,25264779,25265465,25267956,25269321,25271576,25274506,25276302,25286683,25289714,25293577,25294371,25303760,25306230,25309791,25353209,25354500,25373408,25377262,25393926,	0	ABLIM1	cmpl	cmpl	0,0,0,1,0,1,0,1,1,1,1,0,0,0,0,0,1,0,2,1,2,0,-1,
97	XM_022412127.1	chr28	-	25260322	25393926	25260977	25377185	23	25260322,25262101,25263317,25264106,25264718,25265400,25267850,25269229,25271429,25274458,25276197,25286553,25289678,25293421,25294293,25303676,25306171,25309703,25353115,25354373,25373298,25377078,25393791,	25261091,25262182,25263392,25264114,25264779,25265465,25267956,25269321,25271570,25274506,25276302,25286683,25289714,25293577,25294371,25303760,25306230,25309791,25353209,25354500,25373408,25377262,25393926,	0	ABLIM1	cmpl	cmpl	0,0,0,1,0,1,0,1,1,1,1,0,0,0,0,0,1,0,2,1,2,0,-1,
97	XM_022412134.1	chr28	-	25260322	25393926	25260977	25377185	22	25260322,25262101,25263317,25264106,25264718,25265400,25267850,25269229,25274458,25276197,25286553,25289678,25293421,25294293,25303676,25306171,25309703,25353115,25354373,25373298,25377078,25393791,	25261091,25262182,25263392,25264114,25264779,25265465,25267956,25269321,25274506,25276302,25286683,25289714,25293577,25294371,25303760,25306230,25309791,25353209,25354500,25373408,25377262,25393926,	0	ABLIM1	cmpl	cmpl	0,0,0,1,0,1,0,1,1,1,0,0,0,0,0,1,0,2,1,2,0,-1,
97	XM_022412131.1	chr28	-	25260322	25393926	25260977	25377185	22	25260322,25262101,25263317,25264106,25264718,25265400,25267850,25269229,25271429,25274458,25286553,25289678,25293421,25294293,25303676,25306171,25309703,25353115,25354373,25373298,25377078,25393791,	25261091,25262182,25263392,25264114,25264779,25265465,25267956,25269321,25271576,25274506,25286683,25289714,25293577,25294371,25303760,25306230,25309791,25353209,25354500,25373408,25377262,25393926,	0	ABLIM1	cmpl	cmpl	0,0,0,1,0,1,0,1,1,1,0,0,0,0,0,1,0,2,1,2,0,-1,
97	XM_022412133.1	chr28	-	25260322	25393926	25260977	25377185	22	25260322,25262101,25263317,25264106,25264718,25265400,25267850,25269229,25271429,25274458,25286553,25289678,25293421,25294293,25303676,25306171,25309703,25353115,25354373,25373298,25377078,25393791,	25261091,25262182,25263392,25264114,25264779,25265465,25267956,25269321,25271570,25274506,25286683,25289714,25293577,25294371,25303760,25306230,25309791,25353209,25354500,25373408,25377262,25393926,	0	ABLIM1	cmpl	cmpl	0,0,0,1,0,1,0,1,1,1,0,0,0,0,0,1,0,2,1,2,0,-1,
97	XM_022412139.1	chr28	-	25260322	25393926	25260977	25377185	21	25260322,25262101,25263317,25264106,25264718,25265400,25267850,25269229,25274458,25286553,25289678,25293421,25294293,25303676,25306171,25309703,25353115,25354373,25373298,25377078,25393791,	25261091,25262182,25263392,25264114,25264779,25265465,25267956,25269321,25274506,25286683,25289714,25293577,25294371,25303760,25306230,25309791,25353209,25354500,25373408,25377262,25393926,	0	ABLIM1	cmpl	cmpl	0,0,0,1,0,1,0,1,1,0,0,0,0,0,1,0,2,1,2,0,-1,
97	XM_022412124.1	chr28	-	25260322	25393926	25260977	25377185	23	25260322,25262101,25263317,25264106,25264718,25265400,25267850,25269229,25271429,25274458,25276197,25284216,25286553,25289678,25293421,25294293,25306171,25309703,25353115,25354373,25373298,25377078,25393791,	25261091,25262182,25263392,25264114,25264779,25265465,25267956,25269321,25271576,25274506,25276302,25284336,25286683,25289714,25293577,25294371,25306230,25309791,25353209,25354500,25373408,25377262,25393926,	0	ABLIM1	cmpl	cmpl	0,0,0,1,0,1,0,1,1,1,1,1,0,0,0,0,1,0,2,1,2,0,-1,
97	XM_022412132.1	chr28	-	25260322	25393926	25260977	25377185	22	25260322,25262101,25263317,25264106,25264718,25265400,25267850,25269229,25274458,25276197,25284216,25286553,25289678,25293421,25294293,25306171,25309703,25353115,25354373,25373298,25377078,25393791,	25261091,25262182,25263392,25264114,25264779,25265465,25267956,25269321,25274506,25276302,25284336,25286683,25289714,25293577,25294371,25306230,25309791,25353209,25354500,25373408,25377262,25393926,	0	ABLIM1	cmpl	cmpl	0,0,0,1,0,1,0,1,1,1,1,0,0,0,0,1,0,2,1,2,0,-1,
97	XM_022412129.1	chr28	-	25260322	25393926	25260977	25377185	22	25260322,25262101,25263317,25264106,25264718,25265400,25267850,25269229,25271429,25274458,25276197,25286553,25289678,25293421,25294293,25306171,25309703,25353115,25354373,25373298,25377078,25393791,	25261091,25262182,25263392,25264114,25264779,25265465,25267956,25269321,25271576,25274506,25276302,25286683,25289714,25293577,25294371,25306230,25309791,25353209,25354500,25373408,25377262,25393926,	0	ABLIM1	cmpl	cmpl	0,0,0,1,0,1,0,1,1,1,1,0,0,0,0,1,0,2,1,2,0,-1,
97	XM_022412130.1	chr28	-	25260322	25393926	25260977	25377185	22	25260322,25262101,25263317,25264106,25264718,25265400,25267850,25269229,25271429,25274458,25276197,25286553,25289678,25293421,25294293,25306171,25309703,25353115,25354373,25373298,25377078,25393791,	25261091,25262182,25263392,25264114,25264779,25265465,25267956,25269321,25271570,25274506,25276302,25286683,25289714,25293577,25294371,25306230,25309791,25353209,25354500,25373408,25377262,25393926,	0	ABLIM1	cmpl	cmpl	0,0,0,1,0,1,0,1,1,1,1,0,0,0,0,1,0,2,1,2,0,-1,
97	XM_022412138.1	chr28	-	25260322	25393926	25260977	25377185	21	25260322,25262101,25263317,25264106,25264718,25265400,25267850,25269229,25274458,25276197,25286553,25289678,25293421,25294293,25306171,25309703,25353115,25354373,25373298,25377078,25393791,	25261091,25262182,25263392,25264114,25264779,25265465,25267956,25269321,25274506,25276302,25286683,25289714,25293577,25294371,25306230,25309791,25353209,25354500,25373408,25377262,25393926,	0	ABLIM1	cmpl	cmpl	0,0,0,1,0,1,0,1,1,1,0,0,0,0,1,0,2,1,2,0,-1,
97	XM_022412135.1	chr28	-	25260322	25393926	25260977	25377185	21	25260322,25262101,25263317,25264106,25264718,25265400,25267850,25269229,25271429,25274458,25286553,25289678,25293421,25294293,25306171,25309703,25353115,25354373,25373298,25377078,25393791,	25261091,25262182,25263392,25264114,25264779,25265465,25267956,25269321,25271576,25274506,25286683,25289714,25293577,25294371,25306230,25309791,25353209,25354500,25373408,25377262,25393926,	0	ABLIM1	cmpl	cmpl	0,0,0,1,0,1,0,1,1,1,0,0,0,0,1,0,2,1,2,0,-1,
97	XM_022412136.1	chr28	-	25260322	25393926	25260977	25377185	21	25260322,25262101,25263317,25264106,25264718,25265400,25267850,25269229,25271429,25274458,25286553,25289678,25293421,25294293,25306171,25309703,25353115,25354373,25373298,25377078,25393791,	25261091,25262182,25263392,25264114,25264779,25265465,25267956,25269321,25271570,25274506,25286683,25289714,25293577,25294371,25306230,25309791,25353209,25354500,25373408,25377262,25393926,	0	ABLIM1	cmpl	cmpl	0,0,0,1,0,1,0,1,1,1,0,0,0,0,1,0,2,1,2,0,-1,
97	XM_022412140.1	chr28	-	25260322	25393926	25260977	25377185	20	25260322,25262101,25263317,25264106,25264718,25265400,25267850,25269229,25274458,25286553,25289678,25293421,25294293,25306171,25309703,25353115,25354373,25373298,25377078,25393791,	25261091,25262182,25263392,25264114,25264779,25265465,25267956,25269321,25274506,25286683,25289714,25293577,25294371,25306230,25309791,25353209,25354500,25373408,25377262,25393926,	0	ABLIM1	cmpl	cmpl	0,0,0,1,0,1,0,1,1,0,0,0,0,1,0,2,1,2,0,-1,
97	XM_014108809.2	chr28	-	25260322	25419310	25260977	25419143	25	25260322,25262101,25263317,25264106,25264718,25265400,25267850,25269229,25271429,25274458,25276197,25284216,25286553,25289678,25293421,25294293,25303676,25306171,25309703,25353115,25354373,25373298,25377078,25393791,25419127,	25261091,25262182,25263392,25264114,25264779,25265465,25267956,25269321,25271576,25274506,25276302,25284336,25286683,25289714,25293577,25294371,25303760,25306230,25309791,25353209,25354500,25373408,25377262,25393926,25419310,	0	ABLIM1	cmpl	cmpl	0,0,0,1,0,1,0,1,1,1,1,1,0,0,0,0,0,1,0,2,1,2,1,1,0,
97	XM_014108807.2	chr28	-	25260322	25464126	25260977	25464018	25	25260322,25262101,25263317,25264106,25264718,25265400,25267850,25269229,25271429,25274458,25276197,25284216,25286553,25289678,25293421,25294293,25303676,25306171,25309703,25353115,25354373,25373298,25377078,25393791,25463954,	25261091,25262182,25263392,25264114,25264779,25265465,25267956,25269321,25271576,25274506,25276302,25284336,25286683,25289714,25293577,25294371,25303760,25306230,25309791,25353209,25354500,25373408,25377262,25393926,25464126,	0	ABLIM1	cmpl	cmpl	0,0,0,1,0,1,0,1,1,1,1,1,0,0,0,0,0,1,0,2,1,2,1,1,0,
97	XM_014108810.2	chr28	-	25260322	25543369	25260977	25543344	25	25260322,25262101,25263317,25264106,25264718,25265400,25267850,25269229,25271429,25274458,25276197,25284216,25286553,25289678,25293421,25294293,25303676,25306171,25309703,25353115,25354373,25373298,25377078,25393791,25543337,	25261091,25262182,25263392,25264114,25264779,25265465,25267956,25269321,25271576,25274506,25276302,25284336,25286683,25289714,25293577,25294371,25303760,25306230,25309791,25353209,25354500,25373408,25377262,25393926,25543369,	0	ABLIM1	cmpl	cmpl	0,0,0,1,0,1,0,1,1,1,1,1,0,0,0,0,0,1,0,2,1,2,1,1,0,
130	XM_014112514.2	chr3	-	59838928	59946120	59840719	59945994	24	59838928,59852142,59852419,59853767,59859102,59870299,59871108,59872180,59877153,59877655,59883813,59885852,59887585,59889856,59895789,59897439,59902563,59905432,59915337,59918093,59926029,59932924,59940957,59945987,	59840833,59852223,59852427,59853822,59859164,59870441,59871161,59872300,59877207,59877757,59883912,59885973,59887618,59890003,59895867,59897496,59902622,59905520,59915431,59918220,59926145,59933108,59941101,59946120,	0	ABLIM2	cmpl	cmpl	0,0,1,0,1,0,1,1,1,1,1,0,0,0,0,0,1,0,2,1,2,1,1,0,
130	XM_014112512.2	chr3	-	59838928	59954931	59840719	59954859	24	59838928,59852142,59852419,59853767,59859102,59870299,59871108,59872180,59877153,59877655,59883813,59885852,59887585,59889856,59895789,59897439,59902563,59905432,59915337,59918093,59926029,59932924,59940957,59954834,	59840833,59852223,59852427,59853822,59859164,59870441,59871161,59872300,59877207,59877757,59883912,59885973,59887618,59890003,59895867,59897496,59902622,59905520,59915431,59918220,59926145,59933108,59941101,59954931,	0	ABLIM2	cmpl	cmpl	0,0,1,0,1,0,1,1,1,1,1,0,0,0,0,0,1,0,2,1,2,1,1,0,
130	XM_014112513.2	chr3	-	59838928	59980971	59840719	59980970	24	59838928,59852142,59852419,59853767,59859102,59870299,59871108,59872180,59877153,59877655,59883813,59885852,59887585,59889856,59895789,59897439,59902563,59905432,59915337,59918093,59926029,59932924,59940957,59980918,	59840833,59852223,59852427,59853822,59859164,59870441,59871161,59872300,59877207,59877757,59883912,59885973,59887618,59890003,59895867,59897496,59902622,59905520,59915431,59918220,59926145,59933108,59941101,59980971,	0	ABLIM2	cmpl	cmpl	0,0,1,0,1,0,1,1,1,1,1,0,0,0,0,0,1,0,2,1,2,1,1,0,
130	XM_022417076.1	chr3	-	59838928	59980971	59852177	59980970	23	59838928,59852142,59852361,59853767,59870299,59871108,59872180,59877153,59877655,59883813,59885852,59887585,59889856,59895789,59897439,59902563,59905432,59915337,59918093,59926029,59932924,59940957,59980918,	59840833,59852223,59852427,59853822,59870441,59871161,59872300,59877207,59877757,59883912,59885973,59887618,59890003,59895867,59897496,59902622,59905520,59915431,59918220,59926145,59933108,59941101,59980971,	0	ABLIM2	cmpl	cmpl	-1,2,2,1,0,1,1,1,1,1,0,0,0,0,0,1,0,2,1,2,1,1,0,
130	XM_022417071.1	chr3	-	59838928	59980971	59840719	59980970	22	59838928,59852142,59852419,59870299,59871108,59872180,59877153,59877655,59883813,59885852,59887585,59889856,59895789,59897439,59902563,59905432,59915337,59918093,59926029,59932924,59940957,59980918,	59840833,59852223,59852427,59870441,59871161,59872300,59877207,59877757,59883912,59885973,59887618,59890003,59895867,59897496,59902622,59905520,59915431,59918220,59926145,59933108,59941101,59980971,	0	ABLIM2	cmpl	cmpl	0,0,1,0,1,1,1,1,1,0,0,0,0,0,1,0,2,1,2,1,1,0,
130	XM_022417065.1	chr3	-	59838928	59980971	59840719	59980970	24	59838928,59852142,59852419,59853767,59859102,59870299,59871108,59872180,59877153,59877655,59883813,59885852,59887585,59889856,59895789,59897439,59902563,59905432,59915337,59918093,59926029,59932924,59940957,59980918,	59840833,59852223,59852427,59853822,59859164,59870438,59871161,59872300,59877207,59877757,59883912,59885973,59887618,59890003,59895867,59897496,59902622,59905520,59915431,59918220,59926145,59933108,59941101,59980971,	0	ABLIM2	cmpl	cmpl	0,0,1,0,1,0,1,1,1,1,1,0,0,0,0,0,1,0,2,1,2,1,1,0,
130	XM_022417072.1	chr3	-	59838928	59980971	59840719	59980970	23	59838928,59852142,59852419,59853767,59859102,59870299,59871108,59877153,59877655,59883813,59885852,59887585,59889856,59895789,59897439,59902563,59905432,59915337,59918093,59926029,59932924,59940957,59980918,	59840833,59852223,59852427,59853822,59859164,59870441,59871161,59877207,59877757,59883912,59885973,59887618,59890003,59895867,59897496,59902622,59905520,59915431,59918220,59926145,59933108,59941101,59980971,	0	ABLIM2	cmpl	cmpl	0,0,1,0,1,0,1,1,1,1,0,0,0,0,0,1,0,2,1,2,1,1,0,
130	XM_022417073.1	chr3	-	59838928	59980971	59840719	59980970	23	59838928,59852142,59852419,59853767,59859102,59870299,59871108,59877153,59877655,59883813,59885852,59887585,59889856,59895789,59897439,59902563,59905432,59915337,59918093,59926029,59932924,59940957,59980918,	59840833,59852223,59852427,59853822,59859164,59870438,59871161,59877207,59877757,59883912,59885973,59887618,59890003,59895867,59897496,59902622,59905520,59915431,59918220,59926145,59933108,59941101,59980971,	0	ABLIM2	cmpl	cmpl	0,0,1,0,1,0,1,1,1,1,0,0,0,0,0,1,0,2,1,2,1,1,0,
130	XM_022417087.1	chr3	-	59838928	59980971	59840719	59980970	21	59838928,59852142,59852419,59853767,59859102,59877153,59877655,59883813,59885852,59887585,59889856,59895789,59897439,59902563,59905432,59915337,59918093,59926029,59932924,59940957,59980918,	59840833,59852223,59852427,59853822,59859164,59877207,59877757,59883912,59885973,59887618,59890003,59895867,59897496,59902622,59905520,59915431,59918220,59926145,59933108,59941101,59980971,	0	ABLIM2	cmpl	cmpl	0,0,1,0,1,1,1,1,0,0,0,0,0,1,0,2,1,2,1,1,0,
130	XM_022417067.1	chr3	-	59838928	59980971	59840719	59980970	23	59838928,59852142,59852419,59853767,59859102,59870299,59871108,59872180,59877655,59883813,59885852,59887585,59889856,59895789,59897439,59902563,59905432,59915337,59918093,59926029,59932924,59940957,59980918,	59840833,59852223,59852427,59853822,59859164,59870441,59871161,59872300,59877757,59883912,59885973,59887618,59890003,59895867,59897496,59902622,59905520,59915431,59918220,59926145,59933108,59941101,59980971,	0	ABLIM2	cmpl	cmpl	0,0,1,0,1,0,1,1,1,1,0,0,0,0,0,1,0,2,1,2,1,1,0,
130	XM_022417078.1	chr3	-	59838928	59980971	59840719	59980970	22	59838928,59852142,59852419,59853767,59859102,59870299,59871108,59877655,59883813,59885852,59887585,59889856,59895789,59897439,59902563,59905432,59915337,59918093,59926029,59932924,59940957,59980918,	59840833,59852223,59852427,59853822,59859164,59870441,59871161,59877757,59883912,59885973,59887618,59890003,59895867,59897496,59902622,59905520,59915431,59918220,59926145,59933108,59941101,59980971,	0	ABLIM2	cmpl	cmpl	0,0,1,0,1,0,1,1,1,0,0,0,0,0,1,0,2,1,2,1,1,0,
130	XM_022417079.1	chr3	-	59838928	59980971	59840719	59980970	22	59838928,59852142,59852419,59853767,59859102,59870299,59871108,59877655,59883813,59885852,59887585,59889856,59895789,59897439,59902563,59905432,59915337,59918093,59926029,59932924,59940957,59980918,	59840833,59852223,59852427,59853822,59859164,59870438,59871161,59877757,59883912,59885973,59887618,59890003,59895867,59897496,59902622,59905520,59915431,59918220,59926145,59933108,59941101,59980971,	0	ABLIM2	cmpl	cmpl	0,0,1,0,1,0,1,1,1,0,0,0,0,0,1,0,2,1,2,1,1,0,
130	XM_022417070.1	chr3	-	59838928	59980971	59840719	59980970	23	59838928,59852142,59852419,59853767,59859102,59870299,59871108,59872180,59877153,59877655,59885852,59887585,59889856,59895789,59897439,59902563,59905432,59915337,59918093,59926029,59932924,59940957,59980918,	59840833,59852223,59852427,59853822,59859164,59870441,59871161,59872300,59877207,59877757,59885973,59887618,59890003,59895867,59897496,59902622,59905520,59915431,59918220,59926145,59933108,59941101,59980971,	0	ABLIM2	cmpl	cmpl	0,0,1,0,1,0,1,1,1,1,0,0,0,0,0,1,0,2,1,2,1,1,0,
130	XM_022417075.1	chr3	-	59838928	59980971	59840719	59980970	22	59838928,59852142,59852419,59853767,59859102,59870299,59871108,59872180,59877655,59885852,59887585,59889856,59895789,59897439,59902563,59905432,59915337,59918093,59926029,59932924,59940957,59980918,	59840833,59852223,59852427,59853822,59859164,59870441,59871161,59872300,59877757,59885973,59887618,59890003,59895867,59897496,59902622,59905520,59915431,59918220,59926145,59933108,59941101,59980971,	0	ABLIM2	cmpl	cmpl	0,0,1,0,1,0,1,1,1,0,0,0,0,0,1,0,2,1,2,1,1,0,
130	XM_022417082.1	chr3	-	59838928	59980971	59840719	59980970	21	59838928,59852142,59852419,59853767,59859102,59870299,59871108,59877655,59885852,59887585,59889856,59895789,59897439,59902563,59905432,59915337,59918093,59926029,59932924,59940957,59980918,	59840833,59852223,59852427,59853822,59859164,59870441,59871161,59877757,59885973,59887618,59890003,59895867,59897496,59902622,59905520,59915431,59918220,59926145,59933108,59941101,59980971,	0	ABLIM2	cmpl	cmpl	0,0,1,0,1,0,1,1,0,0,0,0,0,1,0,2,1,2,1,1,0,
130	XM_022417081.1	chr3	-	59838928	59980971	59840719	59980970	21	59838928,59852142,59852419,59853767,59859102,59870299,59871108,59872180,59885852,59887585,59889856,59895789,59897439,59902563,59905432,59915337,59918093,59926029,59932924,59940957,59980918,	59840833,59852223,59852427,59853822,59859164,59870441,59871161,59872300,59885973,59887618,59890003,59895867,59897496,59902622,59905520,59915431,59918220,59926145,59933108,59941101,59980971,	0	ABLIM2	cmpl	cmpl	0,0,1,0,1,0,1,1,0,0,0,0,0,1,0,2,1,2,1,1,0,
130	XM_022417092.1	chr3	-	59838928	59980971	59840719	59980970	20	59838928,59852142,59852419,59853767,59859102,59870299,59871108,59885852,59887585,59889856,59895789,59897439,59902563,59905432,59915337,59918093,59926029,59932924,59940957,59980918,	59840833,59852223,59852427,59853822,59859164,59870441,59871161,59885973,59887618,59890003,59895867,59897496,59902622,59905520,59915431,59918220,59926145,59933108,59941101,59980971,	0	ABLIM2	cmpl	cmpl	0,0,1,0,1,0,1,0,0,0,0,0,1,0,2,1,2,1,1,0,
130	XM_022417093.1	chr3	-	59838928	59980971	59840719	59980970	20	59838928,59852142,59852419,59853767,59859102,59870299,59871108,59885852,59887585,59889856,59895789,59897439,59902563,59905432,59915337,59918093,59926029,59932924,59940957,59980918,	59840833,59852223,59852427,59853822,59859164,59870438,59871161,59885973,59887618,59890003,59895867,59897496,59902622,59905520,59915431,59918220,59926145,59933108,59941101,59980971,	0	ABLIM2	cmpl	cmpl	0,0,1,0,1,0,1,0,0,0,0,0,1,0,2,1,2,1,1,0,
130	XM_022417101.1	chr3	-	59838928	59980971	59840719	59980970	18	59838928,59852142,59852419,59853767,59859102,59885852,59887585,59889856,59895789,59897439,59902563,59905432,59915337,59918093,59926029,59932924,59940957,59980918,	59840833,59852223,59852427,59853822,59859164,59885973,59887618,59890003,59895867,59897496,59902622,59905520,59915431,59918220,59926145,59933108,59941101,59980971,	0	ABLIM2	cmpl	cmpl	0,0,1,0,1,0,0,0,0,0,1,0,2,1,2,1,1,0,
130	XM_022417066.1	chr3	-	59838928	59980971	59840719	59980970	23	59838928,59852142,59852419,59853767,59859102,59870299,59871108,59872180,59877153,59877655,59883813,59885852,59889856,59895789,59897439,59902563,59905432,59915337,59918093,59926029,59932924,59940957,59980918,	59840833,59852223,59852427,59853822,59859164,59870441,59871161,59872300,59877207,59877757,59883912,59885973,59890003,59895867,59897496,59902622,59905520,59915431,59918220,59926145,59933108,59941101,59980971,	0	ABLIM2	cmpl	cmpl	0,0,1,0,1,0,1,1,1,1,1,0,0,0,0,1,0,2,1,2,1,1,0,
130	XM_022417077.1	chr3	-	59838928	59980971	59840719	59980970	22	59838928,59852142,59852419,59853767,59859102,59870299,59871108,59877153,59877655,59883813,59885852,59889856,59895789,59897439,59902563,59905432,59915337,59918093,59926029,59932924,59940957,59980918,	59840833,59852223,59852427,59853822,59859164,59870438,59871161,59877207,59877757,59883912,59885973,59890003,59895867,59897496,59902622,59905520,59915431,59918220,59926145,59933108,59941101,59980971,	0	ABLIM2	cmpl	cmpl	0,0,1,0,1,0,1,1,1,1,0,0,0,0,1,0,2,1,2,1,1,0,
130	XM_022417088.1	chr3	-	59838928	59980971	59840719	59980970	19	59838928,59852142,59852419,59870299,59871108,59877655,59883813,59885852,59889856,59895789,59897439,59902563,59905432,59915337,59918093,59926029,59932924,59940957,59980918,	59840833,59852223,59852427,59870438,59871161,59877757,59883912,59885973,59890003,59895867,59897496,59902622,59905520,59915431,59918220,59926145,59933108,59941101,59980971,	0	ABLIM2	cmpl	cmpl	0,0,1,0,1,1,1,0,0,0,0,1,0,2,1,2,1,1,0,
130	XM_022417074.1	chr3	-	59838928	59980971	59840719	59980970	22	59838928,59852142,59852419,59853767,59859102,59870299,59871108,59872180,59877153,59877655,59885852,59889856,59895789,59897439,59902563,59905432,59915337,59918093,59926029,59932924,59940957,59980918,	59840833,59852223,59852427,59853822,59859164,59870441,59871161,59872300,59877207,59877757,59885973,59890003,59895867,59897496,59902622,59905520,59915431,59918220,59926145,59933108,59941101,59980971,	0	ABLIM2	cmpl	cmpl	0,0,1,0,1,0,1,1,1,1,0,0,0,0,1,0,2,1,2,1,1,0,
130	XM_022417083.1	chr3	-	59838928	59980971	59840719	59980970	20	59838928,59852142,59852419,59853767,59859102,59870299,59871108,59872180,59885852,59889856,59895789,59897439,59902563,59905432,59915337,59918093,59926029,59932924,59940957,59980918,	59840833,59852223,59852427,59853822,59859164,59870441,59871161,59872300,59885973,59890003,59895867,59897496,59902622,59905520,59915431,59918220,59926145,59933108,59941101,59980971,	0	ABLIM2	cmpl	cmpl	0,0,1,0,1,0,1,1,0,0,0,0,1,0,2,1,2,1,1,0,
130	XM_022417094.1	chr3	-	59838928	59980971	59840719	59980970	19	59838928,59852142,59852419,59853767,59859102,59870299,59871108,59885852,59889856,59895789,59897439,59902563,59905432,59915337,59918093,59926029,59932924,59940957,59980918,	59840833,59852223,59852427,59853822,59859164,59870441,59871161,59885973,59890003,59895867,59897496,59902622,59905520,59915431,59918220,59926145,59933108,59941101,59980971,	0	ABLIM2	cmpl	cmpl	0,0,1,0,1,0,1,0,0,0,0,1,0,2,1,2,1,1,0,
130	XM_022417068.1	chr3	-	59838928	59980971	59840719	59980970	23	59838928,59852142,59852419,59853767,59859102,59870299,59871108,59872180,59877153,59877655,59883813,59885852,59887585,59889856,59895789,59902563,59905432,59915337,59918093,59926029,59932924,59940957,59980918,	59840833,59852223,59852427,59853822,59859164,59870441,59871161,59872300,59877207,59877757,59883912,59885973,59887618,59890003,59895867,59902622,59905520,59915431,59918220,59926145,59933108,59941101,59980971,	0	ABLIM2	cmpl	cmpl	0,0,1,0,1,0,1,1,1,1,1,0,0,0,0,1,0,2,1,2,1,1,0,
130	XM_022417104.1	chr3	-	59838928	59980971	59840719	59980970	22	59838928,59852142,59852419,59853767,59859102,59870299,59871108,59877153,59877655,59883813,59885852,59887585,59889856,59895789,59902563,59905432,59915337,59918093,59926029,59932924,59940957,59980918,	59840833,59852223,59852427,59853822,59859164,59870441,59871161,59877207,59877757,59883912,59885973,59887618,59890003,59895867,59902622,59905520,59915431,59918220,59926145,59933108,59941101,59980971,	0	ABLIM2	cmpl	cmpl	0,0,1,0,1,0,1,1,1,1,0,0,0,0,1,0,2,1,2,1,1,0,
130	XM_022417084.1	chr3	-	59838928	59980971	59840719	59980970	20	59838928,59852142,59852419,59870299,59871108,59877153,59877655,59883813,59885852,59887585,59889856,59895789,59902563,59905432,59915337,59918093,59926029,59932924,59940957,59980918,	59840833,59852223,59852427,59870438,59871161,59877207,59877757,59883912,59885973,59887618,59890003,59895867,59902622,59905520,59915431,59918220,59926145,59933108,59941101,59980971,	0	ABLIM2	cmpl	cmpl	0,0,1,0,1,1,1,1,0,0,0,0,1,0,2,1,2,1,1,0,
130	XM_022417100.1	chr3	-	59838928	59980971	59840719	59980970	17	59838928,59852142,59852419,59870299,59871108,59885852,59887585,59889856,59895789,59902563,59905432,59915337,59918093,59926029,59932924,59940957,59980918,	59840833,59852223,59852427,59870438,59871161,59885973,59887618,59890003,59895867,59902622,59905520,59915431,59918220,59926145,59933108,59941101,59980971,	0	ABLIM2	cmpl	cmpl	0,0,1,0,1,0,0,0,0,1,0,2,1,2,1,1,0,
130	XM_022417069.1	chr3	-	59838928	59980971	59840719	59980970	22	59838928,59852142,59852419,59853767,59859102,59870299,59871108,59872180,59877153,59877655,59883813,59885852,59889856,59895789,59902563,59905432,59915337,59918093,59926029,59932924,59940957,59980918,	59840833,59852223,59852427,59853822,59859164,59870441,59871161,59872300,59877207,59877757,59883912,59885973,59890003,59895867,59902622,59905520,59915431,59918220,59926145,59933108,59941101,59980971,	0	ABLIM2	cmpl	cmpl	0,0,1,0,1,0,1,1,1,1,1,0,0,0,1,0,2,1,2,1,1,0,
130	XM_022417080.1	chr3	-	59838928	59980971	59840719	59980970	21	59838928,59852142,59852419,59853767,59859102,59870299,59871108,59877153,59877655,59883813,59885852,59889856,59895789,59902563,59905432,59915337,59918093,59926029,59932924,59940957,59980918,	59840833,59852223,59852427,59853822,59859164,59870441,59871161,59877207,59877757,59883912,59885973,59890003,59895867,59902622,59905520,59915431,59918220,59926145,59933108,59941101,59980971,	0	ABLIM2	cmpl	cmpl	0,0,1,0,1,0,1,1,1,1,0,0,0,1,0,2,1,2,1,1,0,
130	XM_022417089.1	chr3	-	59838928	59980971	59840719	59980970	19	59838928,59852142,59852419,59870299,59871108,59877153,59877655,59883813,59885852,59889856,59895789,59902563,59905432,59915337,59918093,59926029,59932924,59940957,59980918,	59840833,59852223,59852427,59870438,59871161,59877207,59877757,59883912,59885973,59890003,59895867,59902622,59905520,59915431,59918220,59926145,59933108,59941101,59980971,	0	ABLIM2	cmpl	cmpl	0,0,1,0,1,1,1,1,0,0,0,1,0,2,1,2,1,1,0,
130	XM_022417085.1	chr3	-	59838928	59980971	59840719	59980970	20	59838928,59852142,59852419,59853767,59859102,59870299,59871108,59877153,59877655,59885852,59889856,59895789,59902563,59905432,59915337,59918093,59926029,59932924,59940957,59980918,	59840833,59852223,59852427,59853822,59859164,59870438,59871161,59877207,59877757,59885973,59890003,59895867,59902622,59905520,59915431,59918220,59926145,59933108,59941101,59980971,	0	ABLIM2	cmpl	cmpl	0,0,1,0,1,0,1,1,1,0,0,0,1,0,2,1,2,1,1,0,
130	XM_022417095.1	chr3	-	59838928	59980971	59840719	59980970	18	59838928,59852142,59852419,59870299,59871108,59877153,59877655,59885852,59889856,59895789,59902563,59905432,59915337,59918093,59926029,59932924,59940957,59980918,	59840833,59852223,59852427,59870438,59871161,59877207,59877757,59885973,59890003,59895867,59902622,59905520,59915431,59918220,59926145,59933108,59941101,59980971,	0	ABLIM2	cmpl	cmpl	0,0,1,0,1,1,1,0,0,0,1,0,2,1,2,1,1,0,
130	XM_022417102.1	chr3	-	59838928	59980971	59840719	59980970	16	59838928,59852142,59852419,59870299,59871108,59885852,59889856,59895789,59902563,59905432,59915337,59918093,59926029,59932924,59940957,59980918,	59840833,59852223,59852427,59870441,59871161,59885973,59890003,59895867,59902622,59905520,59915431,59918220,59926145,59933108,59941101,59980971,	0	ABLIM2	cmpl	cmpl	0,0,1,0,1,0,0,0,1,0,2,1,2,1,1,0,
130	XM_022417096.1	chr3	-	59838928	59980971	59840719	59980970	18	59838928,59852142,59852419,59853767,59859102,59870299,59871108,59885852,59889856,59895789,59902563,59905432,59915337,59918093,59926029,59932924,59940957,59980918,	59840833,59852223,59852427,59853822,59859164,59870438,59871161,59885973,59890003,59895867,59902622,59905520,59915431,59918220,59926145,59933108,59941101,59980971,	0	ABLIM2	cmpl	cmpl	0,0,1,0,1,0,1,0,0,0,1,0,2,1,2,1,1,0,
130	XR_002625229.1	chr3	-	59838928	59980971	59980971	59980971	24	59838928,59852142,59852361,59853767,59859102,59870299,59871108,59872180,59877153,59877655,59883813,59885852,59887585,59889856,59895789,59897439,59902563,59905432,59915337,59918093,59926029,59932924,59940957,59980918,	59840833,59852223,59852427,59853822,59859164,59870441,59871161,59872300,59877207,59877757,59883912,59885973,59887618,59890003,59895867,59897496,59902622,59905520,59915431,59918220,59926145,59933108,59941101,59980971,	0	ABLIM2	none	none	-1,-1,-1,-1,-1,-1,-1,-1,-1,-1,-1,-1,-1,-1,-1,-1,-1,-1,-1,-1,-1,-1,-1,-1,
130	XR_002625231.1	chr3	-	59838928	59980971	59980971	59980971	23	59838928,59852142,59852419,59853767,59870299,59871108,59872180,59877153,59877655,59883813,59885852,59887585,59889856,59895789,59897439,59902563,59905432,59915337,59918093,59926029,59932924,59940957,59980918,	59840833,59852223,59852427,59853822,59870441,59871161,59872300,59877207,59877757,59883912,59885973,59887618,59890003,59895867,59897496,59902622,59905520,59915431,59918220,59926145,59933108,59941101,59980971,	0	ABLIM2	none	none	-1,-1,-1,-1,-1,-1,-1,-1,-1,-1,-1,-1,-1,-1,-1,-1,-1,-1,-1,-1,-1,-1,-1,
130	XR_002625230.1	chr3	-	59838928	59980971	59980971	59980971	22	59838928,59852142,59852361,59870299,59871108,59872180,59877153,59877655,59883813,59885852,59887585,59889856,59895789,59897439,59902563,59905432,59915337,59918093,59926029,59932924,59940957,59980918,	59840833,59852223,59852427,59870441,59871161,59872300,59877207,59877757,59883912,59885973,59887618,59890003,59895867,59897496,59902622,59905520,59915431,59918220,59926145,59933108,59941101,59980971,	0	ABLIM2	none	none	-1,-1,-1,-1,-1,-1,-1,-1,-1,-1,-1,-1,-1,-1,-1,-1,-1,-1,-1,-1,-1,-1,
130	XM_022417086.1	chr3	-	59869287	59980971	59869493	59980970	20	59869287,59870299,59871108,59872180,59877153,59877655,59883813,59885852,59887585,59889856,59895789,59897439,59902563,59905432,59915337,59918093,59926029,59932924,59940957,59980918,	59869501,59870441,59871161,59872300,59877207,59877757,59883912,59885973,59887618,59890003,59895867,59897496,59902622,59905520,59915431,59918220,59926145,59933108,59941101,59980971,	0	ABLIM2	cmpl	cmpl	1,0,1,1,1,1,1,0,0,0,0,0,1,0,2,1,2,1,1,0,
130	XM_022417103.1	chr3	-	59869513	59980971	59870282	59980970	14	59869513,59871108,59885852,59887585,59889856,59895789,59902563,59905432,59915337,59918093,59926029,59932924,59940957,59980918,	59870441,59871161,59885973,59887618,59890003,59895867,59902622,59905520,59915431,59918220,59926145,59933108,59941101,59980971,	0	ABLIM2	cmpl	cmpl	0,1,0,0,0,0,1,0,2,1,2,1,1,0,
130	XM_022417091.1	chr3	-	59870302	59980971	59871115	59980970	19	59870302,59871108,59872180,59877044,59877655,59883813,59885852,59887585,59889856,59895789,59897439,59902563,59905432,59915337,59918093,59926029,59932924,59940957,59980918,	59870438,59871161,59872300,59877207,59877757,59883912,59885973,59887618,59890003,59895867,59897496,59902622,59905520,59915431,59918220,59926145,59933108,59941101,59980971,	0	ABLIM2	cmpl	cmpl	-1,2,2,1,1,1,0,0,0,0,0,1,0,2,1,2,1,1,0,
130	XM_022417098.1	chr3	-	59870302	59980971	59871115	59980970	18	59870302,59871108,59877044,59877655,59883813,59885852,59887585,59889856,59895789,59897439,59902563,59905432,59915337,59918093,59926029,59932924,59940957,59980918,	59870438,59871161,59877207,59877757,59883912,59885973,59887618,59890003,59895867,59897496,59902622,59905520,59915431,59918220,59926145,59933108,59941101,59980971,	0	ABLIM2	cmpl	cmpl	-1,2,1,1,1,0,0,0,0,0,1,0,2,1,2,1,1,0,
130	XM_022417090.1	chr3	-	59870303	59980971	59871115	59980970	19	59870303,59871108,59872180,59877044,59877655,59883813,59885852,59887585,59889856,59895789,59897439,59902563,59905432,59915337,59918093,59926029,59932924,59940957,59980918,	59870441,59871161,59872300,59877207,59877757,59883912,59885973,59887618,59890003,59895867,59897496,59902622,59905520,59915431,59918220,59926145,59933108,59941101,59980971,	0	ABLIM2	cmpl	cmpl	-1,2,2,1,1,1,0,0,0,0,0,1,0,2,1,2,1,1,0,
130	XM_022417097.1	chr3	-	59870303	59980971	59871115	59980970	18	59870303,59871108,59877044,59877655,59883813,59885852,59887585,59889856,59895789,59897439,59902563,59905432,59915337,59918093,59926029,59932924,59940957,59980918,	59870441,59871161,59877207,59877757,59883912,59885973,59887618,59890003,59895867,59897496,59902622,59905520,59915431,59918220,59926145,59933108,59941101,59980971,	0	ABLIM2	cmpl	cmpl	-1,2,1,1,1,0,0,0,0,0,1,0,2,1,2,1,1,0,
130	XM_022417099.1	chr3	-	59872323	59980971	59876379	59980970	17	59872323,59877044,59877655,59883813,59885852,59887585,59889856,59895789,59897439,59902563,59905432,59915337,59918093,59926029,59932924,59940957,59980918,	59876407,59877207,59877757,59883912,59885973,59887618,59890003,59895867,59897496,59902622,59905520,59915431,59918220,59926145,59933108,59941101,59980971,	0	ABLIM2	cmpl	cmpl	2,1,1,1,0,0,0,0,0,1,0,2,1,2,1,1,0,
16	XM_014113073.2	chr4	-	59688778	59798455	59690809	59797834	22	59688778,59695985,59696612,59697306,59698154,59698831,59700093,59701463,59703000,59705465,59706951,59707715,59714510,59717114,59730286,59737832,59742195,59749738,59751609,59760937,59797821,59798282,	59690923,59696066,59696620,59697367,59698213,59698861,59700241,59701528,59703135,59705513,59707050,59707845,59714582,59717173,59730374,59737926,59742322,59749851,59751793,59761075,59797921,59798455,	0	ABLIM3	cmpl	cmpl	0,0,1,0,1,1,0,1,1,1,1,0,0,1,0,2,1,2,1,1,0,-1,
16	XM_014113074.2	chr4	-	59688778	59798455	59690809	59797834	21	59688778,59695985,59696612,59697306,59698154,59698831,59700093,59701463,59703000,59705465,59707715,59714510,59717114,59730286,59737832,59742195,59749738,59751609,59760937,59797821,59798282,	59690923,59696066,59696620,59697367,59698213,59698861,59700241,59701528,59703135,59705513,59707845,59714582,59717173,59730374,59737926,59742322,59749851,59751793,59761075,59797921,59798455,	0	ABLIM3	cmpl	cmpl	0,0,1,0,1,1,0,1,1,1,0,0,1,0,2,1,2,1,1,0,-1,
16	XM_014113075.2	chr4	-	59688778	59798455	59690809	59797834	20	59688778,59695985,59696612,59697306,59698154,59698831,59700093,59701463,59703000,59707715,59714510,59717114,59730286,59737832,59742195,59749738,59751609,59760937,59797821,59798282,	59690923,59696066,59696620,59697367,59698213,59698861,59700241,59701528,59703135,59707845,59714582,59717173,59730374,59737926,59742322,59749851,59751793,59761075,59797921,59798455,	0	ABLIM3	cmpl	cmpl	0,0,1,0,1,1,0,1,1,0,0,1,0,2,1,2,1,1,0,-1,
16	XM_014113070.2	chr4	-	59688778	59798456	59690809	59797834	24	59688778,59695985,59696612,59697306,59698154,59698831,59700093,59701463,59703000,59705465,59706951,59707715,59708325,59709947,59714510,59717114,59730286,59737832,59742195,59749738,59751609,59760937,59797821,59798282,	59690923,59696066,59696620,59697367,59698213,59698861,59700241,59701528,59703135,59705513,59707050,59707845,59708355,59710103,59714582,59717173,59730374,59737926,59742322,59749851,59751793,59761075,59797921,59798456,	0	ABLIM3	cmpl	cmpl	0,0,1,0,1,1,0,1,1,1,1,0,0,0,0,1,0,2,1,2,1,1,0,-1,
16	XM_014113071.2	chr4	-	59688778	59798456	59690809	59797834	23	59688778,59695985,59696612,59697306,59698154,59698831,59700093,59701463,59703000,59705465,59707715,59708325,59709947,59714510,59717114,59730286,59737832,59742195,59749738,59751609,59760937,59797821,59798282,	59690923,59696066,59696620,59697367,59698213,59698861,59700241,59701528,59703135,59705513,59707845,59708355,59710103,59714582,59717173,59730374,59737926,59742322,59749851,59751793,59761075,59797921,59798456,	0	ABLIM3	cmpl	cmpl	0,0,1,0,1,1,0,1,1,1,0,0,0,0,1,0,2,1,2,1,1,0,-1,
16	XM_014113072.2	chr4	-	59688778	59798456	59690809	59797834	22	59688778,59695985,59696612,59697306,59698154,59698831,59700093,59701463,59703000,59707715,59708325,59709947,59714510,59717114,59730286,59737832,59742195,59749738,59751609,59760937,59797821,59798282,	59690923,59696066,59696620,59697367,59698213,59698861,59700241,59701528,59703135,59707845,59708355,59710103,59714582,59717173,59730374,59737926,59742322,59749851,59751793,59761075,59797921,59798456,	0	ABLIM3	cmpl	cmpl	0,0,1,0,1,1,0,1,1,0,0,0,0,1,0,2,1,2,1,1,0,-1,
16	XM_022417828.1	chr4	-	59688778	59798456	59690809	59797834	23	59688778,59695985,59696612,59697306,59698154,59698831,59700093,59701463,59703000,59705465,59706951,59707715,59709947,59714510,59717114,59730286,59737832,59742195,59749738,59751609,59760937,59797821,59798282,	59690923,59696066,59696620,59697367,59698213,59698861,59700241,59701528,59703135,59705513,59707050,59707845,59710103,59714582,59717173,59730374,59737926,59742322,59749851,59751793,59761075,59797921,59798456,	0	ABLIM3	cmpl	cmpl	0,0,1,0,1,1,0,1,1,1,1,0,0,0,1,0,2,1,2,1,1,0,-1,
1040	XM_014113076.1	chr4	-	59688778	59761033	59690809	59761033	18	59688778,59695985,59696612,59697306,59698154,59698831,59700093,59701463,59703000,59707715,59714510,59717114,59730286,59737832,59742195,59749738,59751592,59760937,	59690923,59696066,59696620,59697367,59698213,59698861,59700241,59701528,59703135,59707845,59714582,59717173,59730374,59737926,59742322,59749889,59751793,59761033,	0	ABLIM3	cmpl	cmpl	0,0,1,0,1,1,0,1,1,0,0,1,0,2,1,0,0,0,
964	XM_022422599.1	chr9	-	49746748	49758317	49748692	49758237	6	49746748,49750753,49751647,49752983,49755254,49758209,	49749383,49750888,49751683,49753028,49755324,49758317,	0	ABO	cmpl	cmpl	2,2,2,2,1,0,
964	NM_001284436.1	chr9	-	49748692	49758237	49748692	49758237	7	49748692,49750753,49751647,49752983,49754602,49755254,49758209,	49749383,49750888,49751683,49753028,49754659,49755324,49758237,	0	ABO	cmpl	cmpl	2,2,2,2,2,1,0,
115	XM_014116826.2	chr9	+	44634116	44821454	44634233	44818808	23	44634116,44724727,44747053,44754717,44761818,44764505,44769504,44770131,44772315,44773990,44778062,44778526,44779058,44780322,44783300,44783806,44812490,44812778,44813589,44814752,44815706,44817980,44818802,	44635302,44724912,44747152,44754903,44761926,44764566,44769557,44770272,44772437,44774156,44778185,44778602,44779163,44780397,44783398,44783938,44812550,44812888,44813729,44814887,44815812,44818128,44821454,	0	ABR	cmpl	cmpl	0,1,0,0,0,0,1,0,0,2,0,0,1,1,1,0,0,0,2,1,1,2,0,
115	XM_014116825.2	chr9	+	44634117	44821454	44634233	44818843	23	44634117,44724727,44747053,44754717,44761818,44764505,44769504,44770131,44772315,44773990,44778062,44778526,44779058,44780322,44783300,44783806,44812490,44812778,44813589,44814752,44815706,44817980,44818753,	44635302,44724912,44747152,44754903,44761926,44764566,44769557,44770272,44772437,44774156,44778185,44778602,44779163,44780397,44783398,44783938,44812550,44812888,44813729,44814887,44815812,44818128,44821454,	0	ABR	cmpl	cmpl	0,1,0,0,0,0,1,0,0,2,0,0,1,1,1,0,0,0,2,1,1,2,0,
115	XM_014116830.2	chr9	+	44675347	44818843	44724804	44818843	23	44675347,44724727,44747053,44754717,44761818,44764505,44769504,44770131,44772315,44773990,44778062,44778526,44779058,44780322,44783300,44783806,44812490,44812778,44813589,44814752,44815706,44817980,44818753,	44675870,44724912,44747152,44754903,44761926,44764566,44769557,44770272,44772437,44774156,44778185,44778602,44779163,44780397,44783398,44783938,44812550,44812888,44813729,44814887,44815812,44818128,44818843,	0	ABR	cmpl	cmpl	-1,0,0,0,0,0,1,0,0,2,0,0,1,1,1,0,0,0,2,1,1,2,0,
115	XM_014116828.2	chr9	+	44681326	44818843	44681410	44818843	23	44681326,44724727,44747053,44754717,44761818,44764505,44769504,44770131,44772315,44773990,44778062,44778526,44779058,44780322,44783300,44783806,44812490,44812778,44813589,44814752,44815706,44817980,44818753,	44681471,44724912,44747152,44754903,44761926,44764566,44769557,44770272,44772437,44774156,44778185,44778602,44779163,44780397,44783398,44783938,44812550,44812888,44813729,44814887,44815812,44818128,44818843,	0	ABR	cmpl	cmpl	0,1,0,0,0,0,1,0,0,2,0,0,1,1,1,0,0,0,2,1,1,2,0,
926	XM_014116829.2	chr9	+	44737896	44818843	44738240	44818843	22	44737896,44747053,44754717,44761818,44764505,44769504,44770131,44772315,44773990,44778062,44778526,44779058,44780322,44783300,44783806,44812490,44812778,44813589,44814752,44815706,44817980,44818753,	44738375,44747152,44754903,44761926,44764566,44769557,44770272,44772437,44774156,44778185,44778602,44779163,44780397,44783398,44783938,44812550,44812888,44813729,44814887,44815812,44818128,44818843,	0	ABR	cmpl	cmpl	0,0,0,0,0,1,0,0,2,0,0,1,1,1,0,0,0,2,1,1,2,0,
926	XM_022423432.1	chr9	+	44764861	44818843	44764915	44818843	18	44764861,44769504,44770131,44772315,44773990,44778062,44778526,44779058,44780322,44783300,44783806,44812490,44812778,44813589,44814752,44815706,44817980,44818753,	44765015,44769557,44770272,44772437,44774156,44778185,44778602,44779163,44780397,44783398,44783938,44812550,44812888,44813729,44814887,44815812,44818128,44818843,	0	ABR	cmpl	cmpl	0,1,0,0,2,0,0,1,1,1,0,0,0,2,1,1,2,0,
926	XM_014116831.2	chr9	+	44799204	44818843	44799219	44818843	8	44799204,44812490,44812778,44813589,44814752,44815706,44817980,44818753,	44799381,44812550,44812888,44813729,44814887,44815812,44818128,44818843,	0	ABR	cmpl	cmpl	0,0,0,2,1,1,2,0,
642	XM_003639444.4	chr13	-	7589839	7599573	7589965	7599516	2	7589839,7598851,	7590443,7599573,	0	ABRA	cmpl	cmpl	2,0,
823	XM_533427.6	chr1	+	31254958	31267167	31260896	31266779	3	31254958,31260890,31266594,	31255207,31260957,31267167,	0	ABRACL	cmpl	cmpl	-1,0,1,
640	XM_022413398.1	chr32	-	7298788	7316621	7298892	7314150	10	7298788,7299711,7302371,7303400,7304550,7307116,7310343,7314119,7316077,7316512,	7299326,7299826,7302456,7303520,7304744,7307183,7310380,7314210,7316280,7316621,	0	ABRAXAS1	cmpl	cmpl	1,0,2,2,0,2,1,0,-1,-1,
640	XM_022413397.1	chr32	-	7298788	7316642	7298892	7314150	10	7298788,7299711,7302371,7303400,7304550,7307116,7310343,7314119,7316077,7316512,	7299326,7299826,7302456,7303520,7304744,7307183,7310380,7314210,7316277,7316642,	0	ABRAXAS1	cmpl	cmpl	1,0,2,2,0,2,1,0,-1,-1,
640	XM_014110023.2	chr32	-	7298788	7316664	7298892	7316599	9	7298788,7299711,7302371,7303400,7304550,7307116,7310343,7314119,7316512,	7299326,7299826,7302456,7303520,7304744,7307183,7310380,7314210,7316664,	0	ABRAXAS1	cmpl	cmpl	1,0,2,2,0,2,1,0,0,
640	XM_014110025.2	chr32	-	7298788	7316665	7298892	7316599	8	7298788,7299711,7302371,7304550,7307116,7310343,7314119,7316512,	7299326,7299826,7302456,7304744,7307183,7310380,7314210,7316665,	0	ABRAXAS1	cmpl	cmpl	1,0,2,0,2,1,0,0,
845	XM_535051.6	chr28	+	34107349	34134286	34107353	34132568	9	34107349,34111381,34115528,34117717,34126251,34127277,34127907,34129480,34132098,	34107500,34111472,34115565,34117784,34126442,34127397,34127992,34129595,34134286,	0	ABRAXAS2	cmpl	cmpl	0,0,1,2,0,2,2,0,1,
[truncated: 82,122 more rows]
