# Supplementary material for: Variants That Differentiate Wolf and Dog Populations Are Enriched in Regulatory Elements
Source: Genome Biol Evol. 2021 Apr 28;13(4):evab076. doi: 10.1093/gbe/evab076 (PMC8086526; doi:10.1093/gbe/evab076)
Supplement: evab076_Supplementary_Data [file evab076_supplementary_data.zip › Supplementary_Table2_v2.xlsx]

## Sheet: README
Supplementary Table 2
The list of all variants used in this study. Please see methods for more details

## Sheet: STable2
ID	#CHROM	POS	ID	REF	ALT	FST
chr1:744	chr1	744	.	T	G	0.823575
chr1:165731	chr1	165731	.	T	G	0.803293
chr1:360850	chr1	360850	.	G	A	0.614743
chr1:371196	chr1	371196	.	G	A	0.549694
chr1:383992	chr1	383992	.	A	G	0.578097
chr1:469667	chr1	469667	rs21964544	C	G	0.564247
chr1:511567	chr1	511567	.	G	A	0.589893
chr1:574622	chr1	574622	.	G	A	0.730337
chr1:639707	chr1	639707	rs21953249	T	A	0.548623
chr1:650193	chr1	650193	rs21953260	G	T	0.549013
chr1:655804	chr1	655804	.	C	A	0.546502
chr1:679694	chr1	679694	rs21968420	C	A	0.596271
chr1:680003	chr1	680003	.	C	A	0.561527
chr1:680791	chr1	680791	rs21968421	T	C	0.585972
chr1:704258	chr1	704258	.	C	T	0.586704
chr1:709045	chr1	709045	.	C	T	0.552908
chr1:711690	chr1	711690	rs21968476	C	T	0.565579
chr1:717913	chr1	717913	rs21968482	C	T	0.601755
chr1:718304	chr1	718304	rs21968486	A	G	0.554324
chr1:721329	chr1	721329	.	G	A	0.694038
chr1:1010737	chr1	1010737	.	A	G	0.669962
chr1:1133837	chr1	1133837	rs21935599	T	C	0.641362
chr1:1164707	chr1	1164707	rs21935609	A	G	0.590375
chr1:1181648	chr1	1181648	.	G	A	0.556627
chr1:1196917	chr1	1196917	.	A	G	0.58028
chr1:1280612	chr1	1280612	rs21935673	T	C	0.551239
chr1:1317781	chr1	1317781	.	G	A	0.551753
chr1:1319976	chr1	1319976	rs21935716	T	C	0.585244
chr1:1372463	chr1	1372463	rs21965662	G	C	0.557147
chr1:1381985	chr1	1381985	rs21974725	C	T	0.599702
chr1:1384685	chr1	1384685	rs21936861	A	G	0.601482
chr1:1384838	chr1	1384838	rs21936862	C	G	0.601482
chr1:1389826	chr1	1389826	.	T	C	0.567972
chr1:1420509	chr1	1420509	.	C	G	0.829761
chr1:1425760	chr1	1425760	rs21936911	C	T	0.683209
chr1:1434252	chr1	1434252	.	G	A	0.890717
chr1:1439524	chr1	1439524	.	T	C	0.742049
chr1:1444503	chr1	1444503	.	A	G	0.634772
chr1:1444721	chr1	1444721	.	C	T	0.651542
chr1:1460648	chr1	1460648	rs21936930	T	C	0.63577
chr1:2169797	chr1	2169797	.	A	C	0.554568
chr1:2253274	chr1	2253274	.	A	G	0.607168
chr1:2265258	chr1	2265258	.	T	A	0.629106
chr1:2422124	chr1	2422124	rs21951971	T	C	0.575152
chr1:2422130	chr1	2422130	rs21951973	T	C	0.582827
chr1:2434072	chr1	2434072	rs21952023	C	T	0.76125
chr1:2436731	chr1	2436731	.	C	T	0.755754
chr1:2445058	chr1	2445058	.	A	G	0.906834
chr1:2453629	chr1	2453629	rs21967375	C	T	0.880098
chr1:2456222	chr1	2456222	.	G	C	0.73826
chr1:2459384	chr1	2459384	.	T	C	0.777925
chr1:2460261	chr1	2460261	.	A	G	0.758155
chr1:2462942	chr1	2462942	.	C	A	0.758155
chr1:2465055	chr1	2465055	.	G	T	0.770929
chr1:2466860	chr1	2466860	.	T	A	0.886829
chr1:2469283	chr1	2469283	.	G	A	0.841953
chr1:2473054	chr1	2473054	.	C	T	0.703578
chr1:2475154	chr1	2475154	.	G	C	0.728485
chr1:2475174	chr1	2475174	.	A	C	0.818648
chr1:2478634	chr1	2478634	.	G	A	0.840352
chr1:2479050	chr1	2479050	.	G	T	0.853344
chr1:2481982	chr1	2481982	.	T	C	0.859189
chr1:2482055	chr1	2482055	.	G	C	0.831061
chr1:2483534	chr1	2483534	.	T	G	0.758155
chr1:2483813	chr1	2483813	.	A	G	0.833926
chr1:2483833	chr1	2483833	.	C	T	0.821322
chr1:2484301	chr1	2484301	.	C	A	0.807936
chr1:2484991	chr1	2484991	.	G	A	0.767113
chr1:2485366	chr1	2485366	.	G	A	0.833926
chr1:2485688	chr1	2485688	.	G	A	0.616858
chr1:2487573	chr1	2487573	.	C	T	0.673467
chr1:2487605	chr1	2487605	rs21967381	T	C	0.794996
chr1:2488267	chr1	2488267	.	G	A	0.807936
chr1:2489241	chr1	2489241	.	G	T	0.802851
chr1:2490896	chr1	2490896	.	A	G	0.75858
chr1:2491237	chr1	2491237	rs22011512	A	G	0.833926
chr1:2492386	chr1	2492386	.	A	G	0.933943
chr1:2493962	chr1	2493962	.	T	A	0.727548
chr1:2494806	chr1	2494806	.	G	A	0.580488
chr1:2495766	chr1	2495766	.	G	A	0.745227
chr1:2496292	chr1	2496292	.	T	C	0.812859
chr1:2496558	chr1	2496558	.	A	T	0.565042
chr1:2497879	chr1	2497879	.	A	G	0.844292
chr1:2500379	chr1	2500379	.	C	T	0.844292
chr1:2500937	chr1	2500937	.	T	G	0.805435
chr1:2502680	chr1	2502680	.	A	G	0.796031
chr1:2503753	chr1	2503753	.	T	C	0.821747
chr1:2504889	chr1	2504889	.	G	T	0.675159
chr1:2506512	chr1	2506512	.	G	T	0.745658
chr1:2506636	chr1	2506636	.	T	C	0.75858
chr1:2506766	chr1	2506766	.	T	A	0.75858
chr1:2507819	chr1	2507819	.	A	C	0.81824
chr1:2508112	chr1	2508112	.	A	G	0.792226
chr1:2508440	chr1	2508440	.	G	C	0.807936
chr1:2508791	chr1	2508791	.	C	A	0.821322
chr1:2508992	chr1	2508992	.	C	T	0.833926
chr1:2510378	chr1	2510378	.	A	G	0.821322
chr1:2510921	chr1	2510921	.	T	C	0.805435
chr1:2511672	chr1	2511672	.	T	C	0.808336
chr1:2512275	chr1	2512275	.	T	G	0.833926
chr1:2512536	chr1	2512536	.	T	C	0.835205
chr1:2515314	chr1	2515314	.	G	A	0.75858
chr1:2517313	chr1	2517313	.	T	C	0.795357
chr1:2520066	chr1	2520066	.	G	A	0.745658
chr1:2520355	chr1	2520355	.	T	C	0.745658
chr1:2522632	chr1	2522632	.	T	C	0.808336
chr1:2524725	chr1	2524725	.	T	C	0.821322
chr1:2524878	chr1	2524878	.	T	C	0.77109
chr1:2526364	chr1	2526364	.	A	T	0.745658
chr1:2527667	chr1	2527667	.	C	T	0.741647
chr1:2529620	chr1	2529620	.	A	T	0.820928
chr1:2531805	chr1	2531805	.	G	A	0.818648
chr1:2532499	chr1	2532499	.	T	A	0.829606
chr1:2533430	chr1	2533430	.	G	T	0.808736
chr1:2534640	chr1	2534640	.	G	C	0.803777
chr1:2534655	chr1	2534655	.	T	C	0.803777
chr1:2537126	chr1	2537126	.	A	G	0.783208
chr1:2539044	chr1	2539044	.	A	G	0.808736
chr1:2540340	chr1	2540340	.	T	A	0.745658
chr1:2541154	chr1	2541154	.	A	C	0.795763
chr1:2541766	chr1	2541766	.	A	G	0.808336
chr1:2542298	chr1	2542298	.	A	G	0.821322
chr1:2544379	chr1	2544379	.	G	A	0.833926
chr1:2545166	chr1	2545166	.	T	C	0.797102
chr1:2545648	chr1	2545648	.	C	G	0.73819
chr1:2547279	chr1	2547279	rs21952617	A	G	0.770254
chr1:2548368	chr1	2548368	.	G	T	0.758155
chr1:2548683	chr1	2548683	.	C	T	0.663695
chr1:2548908	chr1	2548908	.	G	A	0.740138
chr1:2549312	chr1	2549312	.	T	A	0.654676
chr1:2552323	chr1	2552323	.	A	T	0.715325
chr1:2554469	chr1	2554469	.	A	C	0.770672
chr1:2555662	chr1	2555662	.	T	C	0.757731
chr1:2555867	chr1	2555867	.	A	C	0.719834
chr1:2556332	chr1	2556332	.	G	A	0.758961
chr1:2556643	chr1	2556643	.	G	A	0.757731
chr1:2557224	chr1	2557224	.	T	C	0.669207
chr1:2557293	chr1	2557293	.	G	A	0.720386
chr1:2558492	chr1	2558492	.	A	G	0.770672
chr1:2573741	chr1	2573741	.	T	C	0.784616
chr1:2604401	chr1	2604401	.	C	T	0.569153
chr1:2609114	chr1	2609114	.	A	G	0.619816
chr1:2618412	chr1	2618412	.	G	A	0.556934
chr1:2620121	chr1	2620121	.	A	G	0.607006
chr1:2620679	chr1	2620679	.	A	G	0.569706
chr1:2620710	chr1	2620710	.	T	A	0.569153
chr1:2621419	chr1	2621419	.	T	C	0.58194
chr1:2622808	chr1	2622808	.	G	C	0.58194
chr1:2623776	chr1	2623776	.	C	T	0.556369
chr1:2624029	chr1	2624029	.	T	C	0.562925
chr1:2625834	chr1	2625834	.	T	G	0.599662
chr1:2626161	chr1	2626161	.	T	C	0.594731
chr1:2626384	chr1	2626384	.	T	C	0.594731
chr1:2626446	chr1	2626446	.	A	C	0.569153
chr1:2626448	chr1	2626448	.	T	C	0.569153
chr1:2626545	chr1	2626545	.	C	T	0.594731
chr1:2627190	chr1	2627190	.	A	T	0.556934
chr1:2627220	chr1	2627220	.	G	A	0.569153
chr1:2627667	chr1	2627667	.	T	C	0.58194
chr1:2627812	chr1	2627812	.	G	A	0.607006
chr1:2629240	chr1	2629240	.	A	T	0.556369
chr1:2629674	chr1	2629674	.	T	G	0.607006
chr1:2630138	chr1	2630138	.	A	C	0.579683
chr1:2632937	chr1	2632937	.	A	G	0.58194
chr1:2633886	chr1	2633886	.	A	G	0.594731
chr1:2634080	chr1	2634080	.	C	A	0.58194
chr1:2634367	chr1	2634367	.	A	G	0.593668
chr1:2635208	chr1	2635208	.	C	T	0.594731
chr1:2635228	chr1	2635228	.	G	A	0.594731
chr1:2635604	chr1	2635604	.	T	C	0.569153
chr1:2635624	chr1	2635624	.	T	G	0.587116
chr1:2636531	chr1	2636531	.	A	G	0.612764
chr1:2637359	chr1	2637359	.	G	A	0.58194
chr1:2637400	chr1	2637400	.	C	T	0.58194
chr1:2637838	chr1	2637838	.	A	G	0.58194
chr1:2638473	chr1	2638473	.	C	T	0.58194
chr1:2638508	chr1	2638508	.	T	G	0.582482
chr1:2638551	chr1	2638551	.	G	A	0.594731
chr1:2638894	chr1	2638894	.	A	G	0.578711
chr1:2642540	chr1	2642540	.	G	C	0.552292
chr1:2642740	chr1	2642740	.	A	C	0.594731
chr1:2642881	chr1	2642881	.	A	T	0.579265
chr1:2642922	chr1	2642922	.	A	G	0.582482
chr1:2643004	chr1	2643004	.	G	A	0.587673
chr1:2644507	chr1	2644507	.	C	T	0.574594
chr1:2644912	chr1	2644912	.	T	A	0.594731
chr1:2647027	chr1	2647027	.	A	T	0.587673
chr1:2647359	chr1	2647359	.	T	C	0.600207
chr1:2647733	chr1	2647733	.	A	C	0.594731
chr1:2648836	chr1	2648836	.	T	C	0.569153
chr1:2649387	chr1	2649387	.	A	G	0.600207
chr1:2650339	chr1	2650339	.	A	G	0.569153
chr1:2650386	chr1	2650386	.	C	T	0.5576
chr1:2651016	chr1	2651016	.	A	C	0.594731
chr1:2653609	chr1	2653609	.	G	C	0.58194
chr1:2653706	chr1	2653706	.	T	C	0.578711
chr1:2654408	chr1	2654408	.	T	C	0.594731
chr1:2655321	chr1	2655321	.	T	C	0.574594
chr1:2656158	chr1	2656158	.	C	T	0.594731
chr1:2656299	chr1	2656299	.	C	T	0.58194
chr1:2660098	chr1	2660098	.	C	T	0.594731
chr1:2664064	chr1	2664064	.	T	G	0.571306
chr1:2670999	chr1	2670999	.	C	G	0.745227
chr1:2672006	chr1	2672006	.	A	G	0.593668
chr1:2673277	chr1	2673277	.	T	C	0.631625
chr1:2673665	chr1	2673665	.	T	C	0.612229
chr1:2674195	chr1	2674195	.	C	A	0.565416
chr1:2674197	chr1	2674197	.	C	A	0.565416
chr1:2674790	chr1	2674790	.	A	T	0.618793
chr1:2675830	chr1	2675830	.	G	C	0.643973
chr1:2676652	chr1	2676652	.	C	T	0.568046
chr1:2677800	chr1	2677800	.	C	T	0.58194
chr1:2677826	chr1	2677826	.	T	C	0.58194
chr1:2677855	chr1	2677855	.	T	C	0.58194
chr1:2677900	chr1	2677900	.	G	A	0.58194
chr1:2678536	chr1	2678536	.	T	C	0.600207
chr1:2679315	chr1	2679315	.	T	C	0.591541
chr1:2680129	chr1	2680129	.	T	C	0.569153
chr1:2680165	chr1	2680165	.	T	C	0.569153
chr1:2680287	chr1	2680287	.	A	T	0.58194
chr1:2680361	chr1	2680361	.	T	C	0.594731
chr1:2680362	chr1	2680362	.	G	T	0.594731
chr1:2680632	chr1	2680632	.	A	G	0.594731
chr1:2680677	chr1	2680677	.	G	A	0.58194
chr1:2680687	chr1	2680687	.	T	G	0.607006
chr1:2681149	chr1	2681149	.	A	C	0.607006
chr1:2681290	chr1	2681290	.	C	G	0.58194
chr1:2681297	chr1	2681297	.	A	G	0.594731
chr1:2683793	chr1	2683793	.	G	A	0.587673
chr1:2683808	chr1	2683808	.	A	G	0.745658
chr1:2684282	chr1	2684282	.	T	G	0.58194
chr1:2685355	chr1	2685355	.	G	T	0.771508
chr1:2685609	chr1	2685609	.	G	A	0.599662
chr1:2685913	chr1	2685913	.	A	T	0.574026
chr1:2686454	chr1	2686454	.	T	C	0.594731
chr1:2686679	chr1	2686679	.	T	C	0.574026
chr1:2687266	chr1	2687266	.	T	G	0.58194
chr1:2687698	chr1	2687698	.	T	C	0.594731
chr1:2688099	chr1	2688099	.	T	G	0.595395
chr1:2688725	chr1	2688725	.	A	C	0.594731
chr1:2690145	chr1	2690145	.	T	C	0.594731
chr1:2690763	chr1	2690763	.	G	T	0.677318
chr1:2694354	chr1	2694354	.	T	C	0.569706
chr1:2696426	chr1	2696426	.	A	T	0.58194
chr1:2696807	chr1	2696807	.	T	G	0.587673
chr1:2698039	chr1	2698039	.	G	A	0.556369
chr1:2699310	chr1	2699310	.	T	C	0.644466
chr1:2699676	chr1	2699676	.	T	C	0.58194
chr1:2701323	chr1	2701323	.	G	A	0.631627
chr1:2709176	chr1	2709176	.	T	C	0.935739
chr1:2711030	chr1	2711030	.	C	T	0.583025
chr1:2712631	chr1	2712631	.	G	A	0.656825
chr1:2713233	chr1	2713233	.	A	G	0.632129
chr1:2714193	chr1	2714193	.	T	C	0.632129
chr1:2714255	chr1	2714255	.	T	C	0.619305
chr1:2715659	chr1	2715659	.	T	C	0.618208
chr1:2716810	chr1	2716810	.	A	G	0.644466
chr1:2716993	chr1	2716993	.	A	G	0.656825
chr1:2718571	chr1	2718571	.	C	T	0.651065
chr1:2724628	chr1	2724628	.	T	G	0.717181
chr1:2731648	chr1	2731648	.	T	C	0.631125
chr1:2740014	chr1	2740014	.	A	G	0.637941
chr1:2740145	chr1	2740145	.	C	T	0.631627
chr1:2740400	chr1	2740400	.	T	G	0.586402
chr1:2748463	chr1	2748463	.	T	C	0.682545
chr1:2749808	chr1	2749808	.	A	G	0.615136
chr1:2754746	chr1	2754746	.	G	A	0.580856
chr1:2757636	chr1	2757636	.	T	C	0.568599
chr1:2759752	chr1	2759752	.	T	C	0.758155
chr1:2769438	chr1	2769438	.	A	G	0.746089
chr1:2775854	chr1	2775854	.	G	C	0.568599
chr1:2777016	chr1	2777016	.	A	G	0.555804
chr1:2777598	chr1	2777598	.	G	T	0.555804
chr1:2778073	chr1	2778073	.	G	A	0.568599
chr1:2778706	chr1	2778706	.	A	G	0.593668
chr1:2779316	chr1	2779316	.	T	C	0.568599
chr1:2780200	chr1	2780200	.	A	G	0.694494
chr1:2797927	chr1	2797927	.	T	C	0.594731
chr1:2801627	chr1	2801627	.	A	G	0.563759
chr1:2811406	chr1	2811406	.	A	G	0.567193
chr1:2817076	chr1	2817076	.	A	C	0.638456
chr1:2828089	chr1	2828089	.	A	C	0.631627
chr1:2830369	chr1	2830369	.	T	C	0.719834
chr1:2837031	chr1	2837031	.	C	T	0.581936
chr1:2859333	chr1	2859333	.	A	G	0.616705
chr1:2863541	chr1	2863541	.	T	C	0.707836
chr1:2887666	chr1	2887666	.	C	T	0.738862
chr1:2896841	chr1	2896841	.	T	C	0.636941
chr1:2919126	chr1	2919126	.	T	C	0.860308
chr1:2919178	chr1	2919178	.	A	G	0.932538
chr1:2919897	chr1	2919897	.	C	A	0.870438
chr1:2922351	chr1	2922351	.	T	C	0.865665
chr1:2924945	chr1	2924945	.	A	C	0.827916
chr1:2924977	chr1	2924977	.	A	G	0.820543
chr1:2925649	chr1	2925649	.	A	G	0.840509
chr1:2927086	chr1	2927086	.	A	G	0.799357
chr1:2927762	chr1	2927762	.	T	C	0.844432
chr1:2928849	chr1	2928849	.	C	T	0.824229
chr1:2929795	chr1	2929795	.	A	G	0.821811
chr1:2929863	chr1	2929863	.	T	C	0.842049
chr1:2930188	chr1	2930188	.	A	G	0.866336
chr1:2930231	chr1	2930231	.	A	G	0.764547
chr1:2932388	chr1	2932388	.	G	A	0.587116
chr1:2932424	chr1	2932424	.	G	A	0.554818
chr1:2933045	chr1	2933045	.	A	G	0.919075
chr1:2935093	chr1	2935093	.	A	G	0.673629
chr1:2935828	chr1	2935828	.	T	C	0.791257
chr1:2936893	chr1	2936893	.	C	T	0.594682
chr1:2937912	chr1	2937912	.	A	G	0.576141
chr1:2939424	chr1	2939424	.	A	G	0.618989
chr1:2939513	chr1	2939513	.	G	C	0.558861
chr1:2939605	chr1	2939605	.	G	T	0.546645
chr1:2942852	chr1	2942852	.	C	T	0.555911
chr1:2943508	chr1	2943508	.	A	G	0.571412
chr1:2944392	chr1	2944392	.	A	C	0.558316
chr1:2946813	chr1	2946813	.	G	A	0.557266
chr1:2946950	chr1	2946950	.	A	C	0.597988
chr1:2951215	chr1	2951215	.	C	A	0.625663
chr1:2951693	chr1	2951693	.	G	C	0.853236
chr1:2952688	chr1	2952688	.	C	T	0.550444
chr1:2953138	chr1	2953138	.	A	C	0.575834
chr1:2954093	chr1	2954093	.	C	G	0.553428
chr1:2955671	chr1	2955671	.	T	C	0.779445
chr1:2956196	chr1	2956196	.	A	G	0.634839
chr1:2956670	chr1	2956670	.	A	T	0.67084
chr1:2956682	chr1	2956682	.	G	A	0.624817
chr1:2957039	chr1	2957039	rs21891927	C	T	0.694034
chr1:2957040	chr1	2957040	rs21891926	C	G	0.706479
chr1:2957267	chr1	2957267	.	T	A	0.654346
chr1:2957542	chr1	2957542	.	G	A	0.631627
chr1:2958211	chr1	2958211	.	A	G	0.67084
chr1:2960807	chr1	2960807	.	G	A	0.632129
chr1:2962961	chr1	2962961	.	A	G	0.707384
chr1:2964313	chr1	2964313	.	A	T	0.715325
chr1:2966374	chr1	2966374	.	C	T	0.715325
chr1:2966487	chr1	2966487	.	T	C	0.719834
chr1:2966562	chr1	2966562	.	T	C	0.741199
chr1:2967834	chr1	2967834	.	G	T	0.706931
chr1:2969458	chr1	2969458	.	G	C	0.661109
chr1:2970372	chr1	2970372	.	T	C	0.672913
chr1:2970877	chr1	2970877	.	A	G	0.745227
chr1:2972973	chr1	2972973	.	T	C	0.706931
chr1:2974210	chr1	2974210	.	C	T	0.808336
chr1:2974574	chr1	2974574	.	T	C	0.706931
chr1:2975220	chr1	2975220	.	G	C	0.719834
chr1:2975997	chr1	2975997	.	C	T	0.882867
chr1:2979198	chr1	2979198	.	C	T	0.702167
chr1:2980180	chr1	2980180	.	T	C	0.689011
chr1:2985041	chr1	2985041	.	C	T	0.557498
chr1:2987883	chr1	2987883	.	A	G	0.719834
chr1:2988557	chr1	2988557	.	C	T	0.715325
chr1:2991126	chr1	2991126	.	G	A	0.72222
chr1:2994553	chr1	2994553	.	A	G	0.719834
chr1:2996046	chr1	2996046	.	A	T	0.569153
chr1:2997334	chr1	2997334	.	G	A	0.654341
chr1:3001695	chr1	3001695	.	A	G	0.909922
chr1:3004705	chr1	3004705	.	A	G	0.871846
chr1:3004736	chr1	3004736	.	G	T	0.694494
chr1:3005037	chr1	3005037	.	G	T	0.58194
chr1:3005549	chr1	3005549	.	A	T	0.719834
chr1:3006830	chr1	3006830	.	T	A	0.715325
chr1:3011128	chr1	3011128	.	G	A	0.707384
chr1:3013560	chr1	3013560	.	C	T	0.707384
chr1:3017340	chr1	3017340	.	T	C	0.732305
chr1:3024879	chr1	3024879	.	A	T	0.657309
chr1:3027337	chr1	3027337	.	A	C	0.783208
chr1:3029833	chr1	3029833	.	A	G	0.719834
chr1:3030267	chr1	3030267	.	A	G	0.801818
chr1:3033666	chr1	3033666	.	T	C	0.71627
chr1:3034142	chr1	3034142	.	T	A	0.72803
chr1:3036214	chr1	3036214	.	A	C	0.732743
chr1:3037860	chr1	3037860	.	A	G	0.694334
chr1:3038840	chr1	3038840	.	G	T	0.871846
chr1:3040069	chr1	3040069	.	T	C	0.72803
chr1:3040839	chr1	3040839	.	G	A	0.68949
chr1:3041423	chr1	3041423	.	G	A	0.679955
chr1:3042236	chr1	3042236	.	C	T	0.702637
chr1:3043331	chr1	3043331	.	C	T	0.688554
chr1:3044212	chr1	3044212	.	A	G	0.709841
chr1:3044239	chr1	3044239	.	C	T	0.714863
chr1:3046106	chr1	3046106	.	A	C	0.562571
chr1:3046738	chr1	3046738	.	G	A	0.657309
chr1:3046803	chr1	3046803	.	C	A	0.714863
chr1:3048046	chr1	3048046	.	G	A	0.694494
chr1:3048244	chr1	3048244	.	G	A	0.719834
chr1:3049134	chr1	3049134	.	A	G	0.719834
chr1:3049310	chr1	3049310	.	G	A	0.72803
chr1:3050019	chr1	3050019	.	A	C	0.697683
chr1:3050413	chr1	3050413	.	G	A	0.858811
chr1:3053492	chr1	3053492	.	A	G	0.65132
chr1:3054259	chr1	3054259	.	C	T	0.706931
chr1:3055112	chr1	3055112	.	T	C	0.694494
chr1:3055639	chr1	3055639	.	A	T	0.707384
chr1:3056381	chr1	3056381	.	T	C	0.706931
chr1:3056447	chr1	3056447	.	T	G	0.689011
chr1:3056477	chr1	3056477	.	T	C	0.706931
chr1:3061423	chr1	3061423	.	A	G	0.668731
chr1:3062164	chr1	3062164	.	A	G	0.678261
chr1:3064885	chr1	3064885	.	C	T	0.608049
chr1:3065250	chr1	3065250	.	A	T	0.595263
chr1:3065354	chr1	3065354	.	T	C	0.808736
chr1:3067512	chr1	3067512	.	A	T	0.746089
chr1:3069048	chr1	3069048	.	A	G	0.720724
chr1:3069711	chr1	3069711	.	T	C	0.608049
chr1:3070205	chr1	3070205	.	G	T	0.846549
chr1:3070257	chr1	3070257	.	A	G	0.582482
chr1:3070637	chr1	3070637	.	C	G	0.632631
chr1:3072572	chr1	3072572	.	A	C	0.632631
chr1:3072680	chr1	3072680	.	A	G	0.808736
chr1:3072829	chr1	3072829	.	C	A	0.745658
chr1:3072909	chr1	3072909	.	T	C	0.741199
chr1:3073074	chr1	3073074	.	T	C	0.745658
chr1:3073413	chr1	3073413	.	G	A	0.676831
chr1:3074059	chr1	3074059	.	G	A	0.682545
chr1:3074765	chr1	3074765	.	G	C	0.75858
chr1:3075045	chr1	3075045	.	C	T	0.635365
chr1:3075214	chr1	3075214	.	A	G	0.732732
chr1:3075532	chr1	3075532	.	C	T	0.705954
chr1:3076811	chr1	3076811	.	A	G	0.947067
chr1:3078098	chr1	3078098	.	A	G	0.587871
chr1:3078616	chr1	3078616	rs22013803	A	G	0.816893
chr1:3079663	chr1	3079663	.	A	G	0.559406
chr1:3082094	chr1	3082094	.	T	A	0.658448
chr1:3083994	chr1	3083994	.	A	C	0.741647
chr1:3084164	chr1	3084164	.	T	A	0.745658
chr1:3085275	chr1	3085275	.	G	T	0.645452
chr1:3085734	chr1	3085734	.	T	A	0.667253
chr1:3085774	chr1	3085774	.	G	T	0.552626
chr1:3086299	chr1	3086299	.	A	G	0.669683
chr1:3086376	chr1	3086376	.	A	T	0.620328
chr1:3089439	chr1	3089439	.	T	G	0.75858
chr1:3089976	chr1	3089976	.	T	C	0.807124
chr1:3091347	chr1	3091347	.	C	T	0.620328
chr1:3097175	chr1	3097175	.	G	A	0.561515
chr1:3099153	chr1	3099153	.	T	C	0.583025
chr1:3101660	chr1	3101660	.	A	G	0.796574
chr1:3102363	chr1	3102363	.	C	T	0.607527
chr1:3103490	chr1	3103490	.	G	A	0.796168
chr1:3109900	chr1	3109900	.	T	A	0.56356
chr1:3112578	chr1	3112578	.	T	C	0.607527
chr1:3113648	chr1	3113648	.	A	G	0.843205
chr1:3118482	chr1	3118482	.	G	T	0.632631
chr1:3118688	chr1	3118688	.	A	C	0.594731
chr1:3121596	chr1	3121596	.	T	C	0.560797
chr1:3122454	chr1	3122454	.	T	C	0.669207
chr1:3126302	chr1	3126302	.	C	A	0.683949
chr1:3130818	chr1	3130818	.	G	A	0.819404
chr1:3131197	chr1	3131197	.	T	C	0.808736
chr1:3131297	chr1	3131297	.	T	A	0.631125
chr1:3131313	chr1	3131313	.	C	T	0.558063
chr1:3131406	chr1	3131406	.	A	G	0.805848
chr1:3134073	chr1	3134073	.	C	G	0.805435
chr1:3135168	chr1	3135168	.	A	G	0.783619
chr1:3137229	chr1	3137229	.	C	G	0.666174
chr1:3138585	chr1	3138585	.	A	G	0.632129
chr1:3139153	chr1	3139153	.	G	A	0.712945
chr1:3139529	chr1	3139529	.	T	G	0.920829
chr1:3144447	chr1	3144447	.	A	G	0.745658
chr1:3145777	chr1	3145777	.	T	C	0.563257
chr1:3146026	chr1	3146026	.	A	G	0.659247
chr1:3146761	chr1	3146761	.	A	G	0.871846
chr1:3147011	chr1	3147011	.	G	A	0.646438
chr1:3147133	chr1	3147133	.	A	G	0.793065
chr1:3148156	chr1	3148156	.	G	A	0.633636
chr1:3150515	chr1	3150515	.	T	G	0.77109
chr1:3150528	chr1	3150528	.	A	T	0.783619
chr1:3152493	chr1	3152493	.	A	G	0.909214
chr1:3152851	chr1	3152851	.	T	C	0.639999
chr1:3153350	chr1	3153350	.	C	G	0.595795
chr1:3154832	chr1	3154832	.	A	G	0.633636
chr1:3154916	chr1	3154916	.	T	C	0.633636
chr1:3155069	chr1	3155069	.	C	T	0.859189
chr1:3155473	chr1	3155473	.	A	T	0.717174
chr1:3155907	chr1	3155907	.	T	C	0.560565
chr1:3155949	chr1	3155949	.	A	G	0.67287
chr1:3156456	chr1	3156456	.	A	G	0.658278
chr1:3156900	chr1	3156900	.	A	G	0.571366
chr1:3157247	chr1	3157247	.	A	T	0.69412
chr1:3157295	chr1	3157295	.	C	T	0.58202
chr1:3157333	chr1	3157333	.	A	G	0.907725
chr1:3157385	chr1	3157385	.	T	C	0.563257
chr1:3157684	chr1	3157684	.	A	G	0.573015
chr1:3158447	chr1	3158447	.	A	G	0.590964
chr1:3158555	chr1	3158555	.	T	C	0.552086
chr1:3161756	chr1	3161756	.	A	G	0.571366
chr1:3161884	chr1	3161884	.	G	C	0.645945
chr1:3162080	chr1	3162080	.	G	T	0.576299
chr1:3162385	chr1	3162385	.	A	G	0.670634
chr1:3166988	chr1	3166988	.	T	C	0.906834
chr1:3167405	chr1	3167405	.	A	G	0.658278
chr1:3168634	chr1	3168634	.	A	G	0.906385
chr1:3172029	chr1	3172029	.	T	C	0.546472
chr1:3176589	chr1	3176589	.	A	T	0.784884
chr1:3179410	chr1	3179410	.	C	G	0.568599
chr1:3181263	chr1	3181263	.	G	A	0.595263
chr1:3182337	chr1	3182337	.	G	C	0.670158
chr1:3184542	chr1	3184542	.	T	C	0.82734
chr1:3184592	chr1	3184592	.	A	G	0.91697
chr1:3184814	chr1	3184814	.	C	T	0.553528
chr1:3184945	chr1	3184945	.	G	C	0.904817
chr1:3185263	chr1	3185263	.	T	C	0.89194
chr1:3186656	chr1	3186656	.	T	C	0.87094
chr1:3187658	chr1	3187658	.	C	A	0.89194
chr1:3193755	chr1	3193755	.	A	G	0.627345
chr1:3194213	chr1	3194213	.	T	C	0.55963
chr1:3197571	chr1	3197571	.	T	G	0.568955
chr1:3198982	chr1	3198982	.	C	T	0.599733
chr1:3202781	chr1	3202781	.	T	C	0.738508
chr1:3203107	chr1	3203107	.	T	C	0.755999
chr1:3205083	chr1	3205083	.	T	C	0.738091
chr1:3208485	chr1	3208485	.	G	A	0.724323
chr1:3209340	chr1	3209340	.	T	C	0.698458
chr1:3214235	chr1	3214235	.	T	C	0.89194
chr1:3215772	chr1	3215772	.	A	G	0.746256
chr1:3216644	chr1	3216644	.	A	G	0.89048
chr1:3219989	chr1	3219989	.	T	C	0.748125
chr1:3220027	chr1	3220027	.	A	G	0.698191
chr1:3223646	chr1	3223646	.	A	G	0.877417
chr1:3223915	chr1	3223915	.	T	C	0.706601
chr1:3225012	chr1	3225012	.	C	A	0.694954
chr1:3229664	chr1	3229664	.	A	G	0.770672
chr1:3230066	chr1	3230066	.	T	C	0.718112
chr1:3231492	chr1	3231492	.	G	C	0.775088
chr1:3231536	chr1	3231536	.	T	C	0.742223
chr1:3232183	chr1	3232183	.	T	G	0.792485
chr1:3234509	chr1	3234509	.	C	T	0.621351
chr1:3238883	chr1	3238883	.	C	A	0.558066
chr1:3242016	chr1	3242016	.	T	C	0.788314
chr1:3244161	chr1	3244161	.	A	G	0.794217
chr1:3244492	chr1	3244492	.	T	C	0.796965
chr1:3264172	chr1	3264172	.	C	T	0.587274
chr1:3268410	chr1	3268410	.	C	A	0.883866
chr1:3275417	chr1	3275417	.	A	C	0.719439
chr1:3275537	chr1	3275537	.	T	G	0.817811
chr1:3280149	chr1	3280149	.	A	G	0.710255
chr1:3285843	chr1	3285843	.	A	G	0.837559
chr1:3287062	chr1	3287062	.	A	T	0.892374
chr1:3299917	chr1	3299917	.	T	C	0.603198
chr1:3300743	chr1	3300743	.	T	C	0.914613
chr1:3302109	chr1	3302109	.	C	T	0.83297
chr1:3302723	chr1	3302723	.	A	C	0.807713
chr1:3302952	chr1	3302952	.	A	C	0.810138
chr1:3303072	chr1	3303072	.	T	C	0.807713
chr1:3304527	chr1	3304527	.	G	A	0.804903
chr1:3309157	chr1	3309157	.	T	C	0.654693
chr1:3317980	chr1	3317980	.	T	C	0.762552
chr1:3319228	chr1	3319228	.	A	G	0.686877
chr1:3332460	chr1	3332460	.	A	T	0.655453
chr1:3333033	chr1	3333033	.	A	G	0.600754
chr1:3340402	chr1	3340402	.	C	G	0.731231
chr1:3340511	chr1	3340511	.	A	G	0.729856
chr1:3343075	chr1	3343075	.	A	G	0.701803
chr1:3343322	chr1	3343322	.	T	C	0.752997
chr1:3345619	chr1	3345619	rs21965884	T	C	0.798488
chr1:3347233	chr1	3347233	.	G	C	0.641883
chr1:3347520	chr1	3347520	.	A	G	0.634229
chr1:3349051	chr1	3349051	.	T	C	0.80654
chr1:3349896	chr1	3349896	.	G	A	0.674664
chr1:3350472	chr1	3350472	.	A	G	0.617337
chr1:3351564	chr1	3351564	.	T	C	0.632296
chr1:3351590	chr1	3351590	.	C	T	0.842267
chr1:3354941	chr1	3354941	.	T	C	0.635886
chr1:3355013	chr1	3355013	.	A	G	0.655616
chr1:3355627	chr1	3355627	.	T	C	0.619101
chr1:3356372	chr1	3356372	.	C	T	0.63949
chr1:3357391	chr1	3357391	.	T	C	0.681226
chr1:3358399	chr1	3358399	.	T	C	0.660117
chr1:3359163	chr1	3359163	.	C	T	0.578845
chr1:3362727	chr1	3362727	.	T	C	0.548385
chr1:3368248	chr1	3368248	.	T	C	0.793259
chr1:3368756	chr1	3368756	.	T	C	0.548436
chr1:3370585	chr1	3370585	.	T	C	0.631627
chr1:3376524	chr1	3376524	.	A	C	0.822486
chr1:3384177	chr1	3384177	.	C	G	0.780833
chr1:3391488	chr1	3391488	.	C	G	0.617583
chr1:3397562	chr1	3397562	.	T	C	0.618953
chr1:3398597	chr1	3398597	.	C	G	0.584406
chr1:3404627	chr1	3404627	.	C	T	0.643744
chr1:3410098	chr1	3410098	.	T	C	0.802542
chr1:3411503	chr1	3411503	.	A	T	0.594819
chr1:3411510	chr1	3411510	.	G	A	0.642333
chr1:3412201	chr1	3412201	.	A	T	0.707592
chr1:3412901	chr1	3412901	.	T	C	0.707404
chr1:3413830	chr1	3413830	.	G	T	0.601911
chr1:3414408	chr1	3414408	.	A	T	0.568797
chr1:3415316	chr1	3415316	.	G	A	0.698477
chr1:3415366	chr1	3415366	.	G	A	0.669085
chr1:3415913	chr1	3415913	.	A	C	0.687976
chr1:3416248	chr1	3416248	.	T	C	0.669085
chr1:3416333	chr1	3416333	.	T	C	0.701803
chr1:3417141	chr1	3417141	.	A	T	0.739106
chr1:3419464	chr1	3419464	.	G	C	0.736792
chr1:3419513	chr1	3419513	.	A	G	0.960013
chr1:3424078	chr1	3424078	.	G	T	0.709725
chr1:3424637	chr1	3424637	.	C	G	0.641174
chr1:3425645	chr1	3425645	.	A	G	0.905635
chr1:3436455	chr1	3436455	.	G	T	0.741266
chr1:3439211	chr1	3439211	.	A	G	0.613802
chr1:3439845	chr1	3439845	.	T	C	0.864262
chr1:3440613	chr1	3440613	.	T	A	0.726947
chr1:3442795	chr1	3442795	.	C	T	0.557498
chr1:3445331	chr1	3445331	.	T	G	0.893094
chr1:3446795	chr1	3446795	.	A	G	0.894827
chr1:3447071	chr1	3447071	.	T	C	0.933645
chr1:3447747	chr1	3447747	.	A	G	0.891998
chr1:3447870	chr1	3447870	.	T	G	0.887761
chr1:3448500	chr1	3448500	.	C	T	0.876445
chr1:3448505	chr1	3448505	.	C	T	0.888708
chr1:3448522	chr1	3448522	.	C	T	0.883946
chr1:3448838	chr1	3448838	.	T	C	0.862457
chr1:3448871	chr1	3448871	.	T	C	0.665258
chr1:3448987	chr1	3448987	.	C	T	0.90876
chr1:3449133	chr1	3449133	.	A	G	0.87466
chr1:3449330	chr1	3449330	.	A	G	0.890423
chr1:3449592	chr1	3449592	.	C	T	0.879729
chr1:3449731	chr1	3449731	.	C	T	0.879976
chr1:3450134	chr1	3450134	.	A	C	0.906183
chr1:3452199	chr1	3452199	.	T	G	0.857948
chr1:3452204	chr1	3452204	.	A	G	0.593492
chr1:3452338	chr1	3452338	.	T	C	0.652967
chr1:3452366	chr1	3452366	.	T	C	0.614064
chr1:3452665	chr1	3452665	.	A	G	0.620466
chr1:3452726	chr1	3452726	.	C	T	0.616122
chr1:3452734	chr1	3452734	.	C	G	0.904448
chr1:3452894	chr1	3452894	.	A	G	0.905729
chr1:3453013	chr1	3453013	.	T	C	0.904448
chr1:3453599	chr1	3453599	.	A	G	0.602539
chr1:3453773	chr1	3453773	.	G	A	0.651403
chr1:3453808	chr1	3453808	.	G	C	0.627961
chr1:3453866	chr1	3453866	.	A	G	0.593515
chr1:3454089	chr1	3454089	.	C	G	0.620466
chr1:3454586	chr1	3454586	.	A	G	0.891576
chr1:3454639	chr1	3454639	.	C	T	0.55299
chr1:3454710	chr1	3454710	.	G	T	0.55299
chr1:3454897	chr1	3454897	.	G	C	0.630155
chr1:3454988	chr1	3454988	.	A	G	0.631182
chr1:3455394	chr1	3455394	.	G	A	0.628096
chr1:3456181	chr1	3456181	.	T	C	0.674162
chr1:3456376	chr1	3456376	.	G	A	0.919469
chr1:3456520	chr1	3456520	.	T	C	0.933521
chr1:3456724	chr1	3456724	.	G	A	0.687533
chr1:3456839	chr1	3456839	.	G	A	0.687976
chr1:3456858	chr1	3456858	.	G	T	0.606737
chr1:3457963	chr1	3457963	.	A	G	0.633736
chr1:3457981	chr1	3457981	.	T	C	0.633736
chr1:3458330	chr1	3458330	.	G	C	0.905729
chr1:3458350	chr1	3458350	.	G	A	0.633736
chr1:3458356	chr1	3458356	.	T	C	0.633736
chr1:3458628	chr1	3458628	.	T	A	0.583311
chr1:3458668	chr1	3458668	.	T	C	0.606927
chr1:3458704	chr1	3458704	.	C	T	0.65206
chr1:3458948	chr1	3458948	.	G	A	0.627606
chr1:3459349	chr1	3459349	.	G	A	0.633736
chr1:3459417	chr1	3459417	.	G	A	0.647035
chr1:3459667	chr1	3459667	.	A	G	0.64657
chr1:3465129	chr1	3465129	.	T	C	0.586027
chr1:3468852	chr1	3468852	.	A	G	0.736792
chr1:3475996	chr1	3475996	.	A	T	0.826472
chr1:3482711	chr1	3482711	.	A	G	0.892731
chr1:3491543	chr1	3491543	.	T	C	0.919469
chr1:3495392	chr1	3495392	.	C	T	0.560934
chr1:3496599	chr1	3496599	.	T	C	0.932389
chr1:3496680	chr1	3496680	.	C	T	0.839375
chr1:3496863	chr1	3496863	.	A	G	0.933295
chr1:3497873	chr1	3497873	.	A	T	0.933295
chr1:3501233	chr1	3501233	.	G	A	0.932389
chr1:3502909	chr1	3502909	.	A	G	0.681807
chr1:3505480	chr1	3505480	.	T	A	0.933295
chr1:3506410	chr1	3506410	.	T	C	0.933295
chr1:3508914	chr1	3508914	.	T	C	0.930524
chr1:3514460	chr1	3514460	.	G	A	0.826472
chr1:3515703	chr1	3515703	.	T	C	0.842441
chr1:3516487	chr1	3516487	.	A	G	0.853062
chr1:3518423	chr1	3518423	.	C	A	0.613431
chr1:3518828	chr1	3518828	.	C	A	0.905175
chr1:3527911	chr1	3527911	.	A	G	0.918775
chr1:3538557	chr1	3538557	.	A	G	0.948493
chr1:3538836	chr1	3538836	rs21963845	T	C	0.828492
chr1:3539804	chr1	3539804	.	A	G	0.568599
chr1:3549404	chr1	3549404	.	C	G	0.708288
chr1:3549419	chr1	3549419	.	T	A	0.708288
chr1:3552264	chr1	3552264	.	T	C	0.549622
chr1:3557161	chr1	3557161	.	T	A	0.948493
chr1:3561677	chr1	3561677	.	A	G	0.948493
chr1:3563642	chr1	3563642	.	C	T	0.670634
chr1:3569757	chr1	3569757	.	C	T	0.65157
chr1:3571280	chr1	3571280	.	C	G	0.6758
chr1:3574258	chr1	3574258	.	T	C	0.934855
chr1:3574424	chr1	3574424	.	A	G	0.935739
chr1:3574619	chr1	3574619	.	G	A	0.683481
chr1:3575404	chr1	3575404	.	C	G	0.67111
chr1:3593364	chr1	3593364	.	T	C	0.720724
chr1:3593708	chr1	3593708	.	A	C	0.935739
chr1:3596715	chr1	3596715	.	C	A	0.726319
chr1:3602995	chr1	3602995	.	A	G	0.935739
chr1:3606414	chr1	3606414	.	T	C	0.935739
chr1:3614844	chr1	3614844	.	G	C	0.961263
chr1:3618191	chr1	3618191	.	T	A	0.93128
chr1:3618296	chr1	3618296	.	A	G	0.792226
chr1:3624409	chr1	3624409	.	G	A	0.682078
chr1:3627526	chr1	3627526	.	C	G	0.656341
chr1:3631226	chr1	3631226	.	A	T	0.921289
chr1:3635103	chr1	3635103	.	G	A	0.604041
chr1:3640705	chr1	3640705	.	A	T	0.934365
chr1:3644343	chr1	3644343	.	C	T	0.948493
chr1:3650907	chr1	3650907	.	A	G	0.733833
chr1:3651755	chr1	3651755	.	A	G	0.744796
chr1:3651954	chr1	3651954	.	A	G	0.725616
chr1:3653039	chr1	3653039	.	G	A	0.937433
chr1:3653049	chr1	3653049	.	G	A	0.916307
chr1:3654172	chr1	3654172	.	A	G	0.961263
chr1:3654677	chr1	3654677	.	G	A	0.948493
chr1:3655225	chr1	3655225	.	C	T	0.724654
chr1:3655502	chr1	3655502	.	C	T	0.620328
chr1:3656054	chr1	3656054	.	T	C	0.744796
chr1:3657457	chr1	3657457	.	C	T	0.744796
chr1:3657599	chr1	3657599	.	G	A	0.689968
chr1:3659089	chr1	3659089	.	C	T	0.731867
chr1:3660052	chr1	3660052	.	C	A	0.779445
chr1:3660177	chr1	3660177	.	C	T	0.723573
chr1:3660523	chr1	3660523	.	A	G	0.732305
chr1:3661032	chr1	3661032	.	C	G	0.744796
chr1:3661205	chr1	3661205	.	G	T	0.731867
chr1:3664791	chr1	3664791	.	G	A	0.960739
chr1:3665337	chr1	3665337	.	T	C	0.948493
chr1:3666943	chr1	3666943	.	G	T	0.948493
chr1:3667111	chr1	3667111	.	T	C	0.757731
chr1:3669770	chr1	3669770	.	T	C	0.731867
chr1:3670336	chr1	3670336	.	T	G	0.744796
chr1:3673043	chr1	3673043	.	A	G	0.744365
chr1:3673052	chr1	3673052	.	A	G	0.744365
chr1:3673805	chr1	3673805	.	A	C	0.740305
chr1:3674084	chr1	3674084	.	C	T	0.744796
chr1:3674561	chr1	3674561	.	C	T	0.744796
chr1:3675066	chr1	3675066	.	A	T	0.948493
chr1:3683428	chr1	3683428	.	A	T	0.591541
chr1:3685055	chr1	3685055	.	G	C	0.64387
chr1:3693423	chr1	3693423	.	G	C	0.783208
chr1:3705958	chr1	3705958	.	T	C	0.871846
chr1:3733443	chr1	3733443	rs21979368	A	T	0.711495
chr1:3734290	chr1	3734290	.	A	G	0.820534
chr1:3746564	chr1	3746564	.	G	A	0.637426
chr1:3747770	chr1	3747770	.	G	T	0.907725
chr1:3755191	chr1	3755191	.	T	C	0.882166
chr1:3773549	chr1	3773549	.	T	C	0.948493
chr1:3776555	chr1	3776555	.	A	G	0.828433
chr1:3796640	chr1	3796640	rs21965974	T	C	0.760076
chr1:3801333	chr1	3801333	.	A	G	0.556215
chr1:3801364	chr1	3801364	.	T	C	0.714779
chr1:3806101	chr1	3806101	.	T	C	0.570414
chr1:3818956	chr1	3818956	.	T	C	0.711721
chr1:3820218	chr1	3820218	.	T	A	0.570656
chr1:3833937	chr1	3833937	.	A	G	0.58578
chr1:3900210	chr1	3900210	.	C	G	0.695487
chr1:3914826	chr1	3914826	.	A	G	0.752619
chr1:3942543	chr1	3942543	.	T	C	0.752619
chr1:3975450	chr1	3975450	.	G	T	0.553274
chr1:4024353	chr1	4024353	rs21969257	G	A	0.646215
chr1:4033712	chr1	4033712	rs21971901	G	C	0.580629
chr1:4040911	chr1	4040911	rs22026982	A	G	0.691649
chr1:4045908	chr1	4045908	.	A	T	0.618926
chr1:4054380	chr1	4054380	.	A	T	0.819579
chr1:4060617	chr1	4060617	rs21882868	C	T	0.63257
chr1:4062332	chr1	4062332	.	A	G	0.632068
chr1:4067295	chr1	4067295	rs8907429	T	A	0.739417
chr1:4068308	chr1	4068308	.	T	C	0.785099
chr1:4086236	chr1	4086236	.	A	C	0.667742
chr1:4090190	chr1	4090190	.	A	G	0.759415
chr1:4090327	chr1	4090327	rs8733852	G	C	0.697724
chr1:4091319	chr1	4091319	.	A	G	0.678738
chr1:4093347	chr1	4093347	.	T	C	0.677446
chr1:4110510	chr1	4110510	rs22040247	G	A	0.645722
chr1:4122974	chr1	4122974	rs21974889	A	G	0.591111
chr1:4127784	chr1	4127784	rs21886586	C	G	0.586741
chr1:4128695	chr1	4128695	.	G	A	0.659376
chr1:4158001	chr1	4158001	rs21978812	G	C	0.739295
chr1:4171291	chr1	4171291	rs21886086	A	T	0.709554
chr1:4172445	chr1	4172445	rs8958388	A	G	0.64006
chr1:4181263	chr1	4181263	rs22000253	T	G	0.661309
chr1:4183039	chr1	4183039	.	T	C	0.593194
chr1:4183101	chr1	4183101	.	A	T	0.694594
chr1:4185576	chr1	4185576	.	T	C	0.637367
chr1:4185679	chr1	4185679	.	T	C	0.623872
chr1:4195310	chr1	4195310	.	A	G	0.656054
chr1:4196460	chr1	4196460	.	A	G	0.703916
chr1:4308027	chr1	4308027	.	C	G	0.615267
chr1:4340384	chr1	4340384	.	A	G	0.742355
chr1:4353119	chr1	4353119	.	T	A	0.730685
chr1:4408780	chr1	4408780	.	T	C	0.627858
chr1:4415794	chr1	4415794	.	T	C	0.642732
chr1:4421899	chr1	4421899	.	G	C	0.615949
chr1:4508481	chr1	4508481	rs21878524	A	C	0.636708
chr1:4873957	chr1	4873957	.	G	A	0.635346
chr1:4874061	chr1	4874061	.	C	T	0.626074
chr1:4877604	chr1	4877604	.	G	T	0.635811
chr1:4878626	chr1	4878626	.	C	T	0.640985
chr1:4879837	chr1	4879837	rs21980498	A	G	0.668686
chr1:4882549	chr1	4882549	rs21980477	A	G	0.659539
chr1:4883260	chr1	4883260	.	T	G	0.677289
chr1:4885335	chr1	4885335	.	A	G	0.550853
chr1:4887522	chr1	4887522	.	T	C	0.60145
chr1:4888041	chr1	4888041	rs21920935	C	T	0.583905
chr1:4889788	chr1	4889788	.	G	C	0.640086
chr1:4891098	chr1	4891098	.	A	G	0.676849
chr1:4894150	chr1	4894150	rs8925622	C	G	0.667779
chr1:4896257	chr1	4896257	.	T	A	0.67171
chr1:4899296	chr1	4899296	.	A	G	0.65865
chr1:4900931	chr1	4900931	.	T	A	0.673848
chr1:4901021	chr1	4901021	rs8625677	T	G	0.55669
chr1:4915001	chr1	4915001	.	A	G	0.575617
chr1:4931715	chr1	4931715	.	T	C	0.74287
chr1:4975893	chr1	4975893	rs21982706	C	T	0.652488
chr1:4978982	chr1	4978982	rs8936097	C	A	0.632303
chr1:4979537	chr1	4979537	rs21938302	G	A	0.639286
chr1:4987694	chr1	4987694	rs21938407	C	A	0.699373
chr1:4991530	chr1	4991530	rs8975067	A	C	0.763551
chr1:4991624	chr1	4991624	rs21938413	C	T	0.632758
chr1:4995772	chr1	4995772	rs9112356	A	G	0.551376
chr1:4997371	chr1	4997371	rs8732691	C	T	0.653616
chr1:4997621	chr1	4997621	rs21936497	T	G	0.770709
chr1:4998418	chr1	4998418	rs21936527	T	C	0.564987
chr1:4999937	chr1	4999937	rs21936534	G	A	0.558077
chr1:5000216	chr1	5000216	.	G	A	0.57085
chr1:5004987	chr1	5004987	rs8549541	C	T	0.578134
chr1:5006439	chr1	5006439	rs8549545	G	A	0.557751
chr1:5015289	chr1	5015289	rs21938459	C	T	0.618473
chr1:5017807	chr1	5017807	rs21977085	G	A	0.679573
chr1:5018765	chr1	5018765	rs21936629	C	T	0.679093
chr1:5021704	chr1	5021704	.	G	A	0.648815
chr1:5024347	chr1	5024347	.	A	G	0.680054
chr1:5026727	chr1	5026727	rs21936657	C	T	0.666721
chr1:5028617	chr1	5028617	rs21936658	C	A	0.718746
chr1:5028623	chr1	5028623	rs21936660	T	A	0.723623
chr1:5032116	chr1	5032116	rs21936663	G	C	0.666721
chr1:5040178	chr1	5040178	rs21936701	G	T	0.680054
chr1:5042639	chr1	5042639	rs21936704	A	C	0.653732
chr1:5044839	chr1	5044839	rs21936710	C	A	0.653386
chr1:5056821	chr1	5056821	rs21936738	T	A	0.639922
chr1:5056822	chr1	5056822	rs21936739	A	C	0.639922
chr1:5069916	chr1	5069916	rs21941020	C	T	0.77875
chr1:5070522	chr1	5070522	rs21941022	T	C	0.775377
chr1:5070599	chr1	5070599	.	T	C	0.850528
chr1:5070717	chr1	5070717	.	C	T	0.729672
chr1:5070853	chr1	5070853	.	C	G	0.696391
chr1:5071328	chr1	5071328	.	G	T	0.620723
chr1:5071731	chr1	5071731	.	A	T	0.679726
chr1:5072810	chr1	5072810	.	A	G	0.609723
chr1:5073833	chr1	5073833	rs21941024	T	G	0.804383
chr1:5074220	chr1	5074220	.	T	C	0.574026
chr1:5076706	chr1	5076706	.	T	C	0.619305
chr1:5078327	chr1	5078327	rs21941052	C	T	0.653386
chr1:5080081	chr1	5080081	rs22026436	C	T	0.590142
chr1:5080149	chr1	5080149	.	C	T	0.568537
chr1:5083195	chr1	5083195	rs21941053	G	A	0.680534
chr1:5083360	chr1	5083360	.	A	T	0.556934
chr1:5085588	chr1	5085588	rs21941054	G	A	0.697538
chr1:5086288	chr1	5086288	rs21941055	T	C	0.556136
chr1:5086726	chr1	5086726	.	A	G	0.569153
chr1:5087475	chr1	5087475	.	G	A	0.558063
chr1:5089763	chr1	5089763	.	A	G	0.773602
chr1:5091409	chr1	5091409	rs21941088	C	G	0.786375
chr1:5091966	chr1	5091966	rs21941092	A	G	0.558779
chr1:5092574	chr1	5092574	rs21941096	C	T	0.770549
chr1:5092953	chr1	5092953	rs21941098	A	G	0.762138
chr1:5093207	chr1	5093207	rs21941100	A	C	0.676977
chr1:5095855	chr1	5095855	rs21941133	A	G	0.71676
chr1:5096111	chr1	5096111	.	C	T	0.57437
chr1:5096392	chr1	5096392	.	T	A	0.607832
chr1:5097739	chr1	5097739	rs21941156	A	T	0.589039
chr1:5097915	chr1	5097915	rs21941157	A	G	0.575309
chr1:5098990	chr1	5098990	rs21941159	C	T	0.559271
chr1:5099428	chr1	5099428	.	C	T	0.5845
chr1:5104902	chr1	5104902	.	C	T	0.707619
chr1:5105276	chr1	5105276	rs21941191	A	T	0.680363
chr1:5105277	chr1	5105277	rs21941193	T	G	0.680363
chr1:5110195	chr1	5110195	rs21941216	A	G	0.638145
chr1:5112842	chr1	5112842	.	T	A	0.815178
chr1:5113086	chr1	5113086	.	G	T	0.782444
chr1:5113433	chr1	5113433	rs22012537	T	C	0.820171
chr1:5113772	chr1	5113772	rs22012519	C	T	0.804383
chr1:5116107	chr1	5116107	.	T	C	0.649391
chr1:5116197	chr1	5116197	rs21887402	C	A	0.818961
chr1:5117454	chr1	5117454	.	G	A	0.76084
chr1:5117938	chr1	5117938	rs21890589	C	T	0.745465
chr1:5118876	chr1	5118876	rs21890604	C	A	0.834442
chr1:5119632	chr1	5119632	.	C	T	0.805536
chr1:5120192	chr1	5120192	.	G	T	0.576251
chr1:5120970	chr1	5120970	.	C	T	0.757013
chr1:5120996	chr1	5120996	.	A	G	0.57578
chr1:5121015	chr1	5121015	.	C	T	0.774983
chr1:5121975	chr1	5121975	rs21957147	C	A	0.69571
chr1:5122871	chr1	5122871	rs21915490	G	T	0.688781
chr1:5123519	chr1	5123519	.	C	T	0.694739
chr1:5124242	chr1	5124242	.	G	T	0.685706
chr1:5124350	chr1	5124350	.	G	C	0.606414
chr1:5124533	chr1	5124533	.	C	A	0.565516
chr1:5124677	chr1	5124677	.	A	C	0.634453
chr1:5124746	chr1	5124746	.	T	G	0.620896
chr1:5124772	chr1	5124772	.	C	T	0.600779
chr1:5124970	chr1	5124970	.	A	G	0.728699
chr1:5124997	chr1	5124997	.	A	C	0.591072
chr1:5125087	chr1	5125087	.	C	T	0.606414
chr1:5125221	chr1	5125221	rs21916657	G	A	0.739143
chr1:5125251	chr1	5125251	.	A	G	0.619494
chr1:5125568	chr1	5125568	rs21916664	C	G	0.670496
chr1:5125624	chr1	5125624	.	A	C	0.668696
chr1:5125909	chr1	5125909	rs21877786	G	A	0.686069
chr1:5126060	chr1	5126060	rs21877785	T	C	0.758343
chr1:5126423	chr1	5126423	.	T	C	0.599942
chr1:5126508	chr1	5126508	.	T	C	0.631157
chr1:5126571	chr1	5126571	.	A	C	0.618027
chr1:5126689	chr1	5126689	.	G	A	0.716567
chr1:5126776	chr1	5126776	.	G	A	0.682627
chr1:5126793	chr1	5126793	.	A	C	0.641883
chr1:5126801	chr1	5126801	.	C	T	0.641883
chr1:5126806	chr1	5126806	.	G	A	0.641883
chr1:5126873	chr1	5126873	.	A	C	0.687226
chr1:5126917	chr1	5126917	.	G	A	0.811749
chr1:5126930	chr1	5126930	.	G	C	0.642333
chr1:5127098	chr1	5127098	.	G	A	0.636739
chr1:5127105	chr1	5127105	.	G	A	0.636739
chr1:5127242	chr1	5127242	.	C	T	0.569653
chr1:5127367	chr1	5127367	.	T	A	0.778568
chr1:5127638	chr1	5127638	rs8825596	G	A	0.613504
chr1:5127646	chr1	5127646	rs8825595	G	A	0.613504
chr1:5128183	chr1	5128183	rs8825594	A	G	0.660428
chr1:5128300	chr1	5128300	rs21949884	C	T	0.62281
chr1:5129674	chr1	5129674	rs8548091	C	T	0.74759
chr1:5129677	chr1	5129677	rs8548090	A	G	0.642333
chr1:5130392	chr1	5130392	rs21914500	T	G	0.672787
chr1:5131159	chr1	5131159	.	G	A	0.700475
chr1:5133604	chr1	5133604	rs21909579	T	C	0.562117
chr1:5135139	chr1	5135139	.	G	A	0.808805
chr1:5141632	chr1	5141632	.	C	T	0.692081
chr1:5144802	chr1	5144802	.	G	A	0.74981
chr1:5148367	chr1	5148367	rs22027070	A	G	0.549013
chr1:5148816	chr1	5148816	rs22027074	G	A	0.626715
chr1:5149564	chr1	5149564	.	T	G	0.58419
chr1:5149977	chr1	5149977	rs21959616	T	C	0.58419
chr1:5150528	chr1	5150528	rs8625230	C	T	0.656501
chr1:5150990	chr1	5150990	rs8625228	C	T	0.600357
chr1:5151762	chr1	5151762	rs21877825	G	A	0.617704
chr1:5152642	chr1	5152642	.	A	T	0.547901
chr1:5152793	chr1	5152793	.	C	T	0.69603
chr1:5153376	chr1	5153376	.	C	T	0.706293
chr1:5155575	chr1	5155575	rs8787100	C	T	0.673822
chr1:5155887	chr1	5155887	.	G	A	0.62701
chr1:5156457	chr1	5156457	rs8787099	C	T	0.724365
chr1:5156549	chr1	5156549	rs8787098	C	T	0.696071
chr1:5156612	chr1	5156612	.	A	G	0.697894
chr1:5157121	chr1	5157121	rs8787097	C	T	0.61946
chr1:5157884	chr1	5157884	.	C	T	0.653006
chr1:5157906	chr1	5157906	rs21968742	G	A	0.648941
chr1:5158111	chr1	5158111	rs21980461	G	A	0.713303
chr1:5158134	chr1	5158134	rs21980462	A	G	0.725213
chr1:5158504	chr1	5158504	rs21980463	T	C	0.710445
chr1:5158624	chr1	5158624	.	C	T	0.66396
chr1:5158723	chr1	5158723	.	C	T	0.652588
chr1:5158840	chr1	5158840	.	C	A	0.716004
chr1:5158841	chr1	5158841	.	C	A	0.716004
chr1:5159661	chr1	5159661	.	A	G	0.724365
chr1:5159769	chr1	5159769	.	C	A	0.673844
chr1:5162092	chr1	5162092	rs21961561	G	C	0.676957
chr1:5166578	chr1	5166578	rs9142260	G	A	0.551884
chr1:5167046	chr1	5167046	.	G	C	0.598066
chr1:5171368	chr1	5171368	.	G	C	0.897153
chr1:5185427	chr1	5185427	.	C	T	0.674451
chr1:5187830	chr1	5187830	.	A	G	0.577394
chr1:5196785	chr1	5196785	rs8992299	G	A	0.630402
chr1:5213604	chr1	5213604	.	T	C	0.683089
chr1:5232599	chr1	5232599	.	A	T	0.619743
chr1:5252940	chr1	5252940	rs21877697	T	C	0.618316
chr1:5253827	chr1	5253827	rs21877696	A	G	0.582965
chr1:5254981	chr1	5254981	.	C	T	0.668637
chr1:5256238	chr1	5256238	.	G	A	0.613792
chr1:5256844	chr1	5256844	rs9157698	C	T	0.651141
chr1:5259948	chr1	5259948	rs8763824	C	T	0.654999
chr1:5260448	chr1	5260448	.	A	G	0.57233
chr1:5260651	chr1	5260651	.	T	C	0.59305
chr1:5281485	chr1	5281485	rs21966776	G	A	0.626921
chr1:5283890	chr1	5283890	rs22000921	A	G	0.584153
chr1:5305384	chr1	5305384	.	G	A	0.577394
chr1:5310711	chr1	5310711	.	G	A	0.573152
chr1:5312263	chr1	5312263	.	C	A	0.612501
chr1:5317445	chr1	5317445	.	T	C	0.592825
chr1:5329139	chr1	5329139	.	T	C	0.576954
chr1:5386624	chr1	5386624	rs21947377	C	T	0.557172
chr1:5387194	chr1	5387194	.	G	C	0.563594
chr1:5413066	chr1	5413066	.	G	T	0.577472
chr1:5423388	chr1	5423388	.	G	A	0.618926
chr1:5425719	chr1	5425719	.	G	A	0.6472
chr1:5425919	chr1	5425919	.	G	T	0.661309
chr1:5427247	chr1	5427247	rs9039150	A	T	0.582939
chr1:5427567	chr1	5427567	rs9039149	A	C	0.596076
chr1:5428113	chr1	5428113	.	G	A	0.608956
chr1:5428116	chr1	5428116	.	T	A	0.579401
chr1:5428137	chr1	5428137	.	A	G	0.582939
chr1:5428764	chr1	5428764	.	C	T	0.621372
chr1:5429052	chr1	5429052	.	C	T	0.646761
chr1:5429530	chr1	5429530	.	G	A	0.621372
chr1:5429797	chr1	5429797	rs8824429	A	G	0.621372
chr1:5429864	chr1	5429864	rs8824427	G	A	0.641271
chr1:5431800	chr1	5431800	rs21893217	C	T	0.646761
chr1:5432113	chr1	5432113	rs21893220	G	A	0.621372
chr1:5433151	chr1	5433151	rs8739835	G	T	0.662043
chr1:5434087	chr1	5434087	.	C	T	0.56382
chr1:5434750	chr1	5434750	.	G	A	0.621372
chr1:5436746	chr1	5436746	.	A	G	0.586003
chr1:5437941	chr1	5437941	.	G	C	0.682843
chr1:5438291	chr1	5438291	.	C	A	0.553536
chr1:5440630	chr1	5440630	.	C	T	0.597776
chr1:5440912	chr1	5440912	.	A	C	0.6419
chr1:5505618	chr1	5505618	.	C	T	0.553413
chr1:5522786	chr1	5522786	.	T	A	0.583431
chr1:5523125	chr1	5523125	rs9178643	C	T	0.582854
chr1:5656032	chr1	5656032	rs21898257	A	G	0.561969
chr1:5656197	chr1	5656197	rs21898259	A	G	0.551068
chr1:5656204	chr1	5656204	rs21898261	T	G	0.580969
chr1:5663257	chr1	5663257	.	C	T	0.812836
chr1:5704908	chr1	5704908	rs21926884	A	C	0.633574
chr1:5705771	chr1	5705771	rs21986568	T	C	0.559836
chr1:5742272	chr1	5742272	.	G	A	0.570221
chr1:5743024	chr1	5743024	rs21944437	T	A	0.597985
chr1:5766066	chr1	5766066	rs21978270	T	C	0.618926
chr1:5776368	chr1	5776368	rs21891877	G	A	0.549614
chr1:5790067	chr1	5790067	rs21892718	G	A	0.577464
chr1:5804688	chr1	5804688	.	C	T	0.599594
chr1:5810875	chr1	5810875	rs22028692	C	G	0.603717
chr1:5813531	chr1	5813531	.	T	C	0.558927
chr1:5823947	chr1	5823947	rs21977949	A	G	0.548479
chr1:5825992	chr1	5825992	rs21876852	G	A	0.619309
chr1:5827418	chr1	5827418	.	A	G	0.572079
chr1:5830769	chr1	5830769	.	G	T	0.548479
chr1:5838070	chr1	5838070	.	A	G	0.549614
chr1:5842352	chr1	5842352	.	T	C	0.549614
chr1:5845263	chr1	5845263	.	A	G	0.563264
chr1:5846379	chr1	5846379	.	A	G	0.563264
chr1:5847470	chr1	5847470	.	C	T	0.568816
chr1:5852466	chr1	5852466	rs21881570	T	C	0.613511
chr1:5853364	chr1	5853364	.	G	A	0.575802
chr1:5856467	chr1	5856467	.	T	C	0.618926
chr1:5858198	chr1	5858198	.	G	A	0.587439
chr1:5859447	chr1	5859447	rs21965273	T	G	0.552425
chr1:5860771	chr1	5860771	.	T	C	0.618926
chr1:5861010	chr1	5861010	rs21890273	C	T	0.615372
chr1:5863196	chr1	5863196	.	T	C	0.591111
chr1:5864074	chr1	5864074	rs21973463	G	A	0.625833
chr1:5869800	chr1	5869800	.	A	G	0.591111
chr1:5887274	chr1	5887274	.	A	G	0.566223
chr1:5918274	chr1	5918274	rs21904059	T	A	0.68761
chr1:5936416	chr1	5936416	.	A	T	0.599641
chr1:5936761	chr1	5936761	.	C	T	0.599641
chr1:5937470	chr1	5937470	.	A	C	0.556695
chr1:5939112	chr1	5939112	rs21901625	A	G	0.582213
chr1:5940131	chr1	5940131	.	A	G	0.674451
chr1:5943424	chr1	5943424	rs21887119	C	G	0.674451
chr1:5944871	chr1	5944871	.	T	C	0.715318
chr1:5948404	chr1	5948404	.	T	G	0.561811
chr1:5953693	chr1	5953693	.	T	C	0.698603
chr1:5954087	chr1	5954087	.	C	T	0.62625
chr1:5959242	chr1	5959242	.	G	A	0.615516
chr1:5959591	chr1	5959591	.	T	C	0.701698
chr1:5959834	chr1	5959834	.	T	C	0.566053
chr1:5959836	chr1	5959836	.	T	C	0.688076
chr1:5965583	chr1	5965583	.	T	C	0.58818
chr1:5966292	chr1	5966292	.	A	T	0.56643
chr1:5970092	chr1	5970092	.	G	A	0.551239
chr1:5977220	chr1	5977220	.	G	A	0.645722
chr1:5979444	chr1	5979444	.	C	T	0.601332
chr1:5987939	chr1	5987939	rs21910037	A	C	0.659859
chr1:5995336	chr1	5995336	.	G	T	0.723889
chr1:6013276	chr1	6013276	.	T	C	0.725573
chr1:6016116	chr1	6016116	.	T	C	0.742549
chr1:6016691	chr1	6016691	.	C	G	0.752126
chr1:6017150	chr1	6017150	.	A	G	0.766002
chr1:6020825	chr1	6020825	rs22002054	A	G	0.756159
chr1:6022390	chr1	6022390	.	T	C	0.56993
chr1:6040136	chr1	6040136	rs21912820	T	C	0.55261
chr1:6329747	chr1	6329747	.	G	A	0.559443
chr1:6331874	chr1	6331874	.	C	G	0.609116
chr1:6333551	chr1	6333551	.	A	G	0.571831
chr1:6336635	chr1	6336635	.	T	C	0.622332
chr1:6344358	chr1	6344358	.	T	A	0.559443
chr1:6344382	chr1	6344382	.	G	C	0.580634
chr1:6346668	chr1	6346668	.	T	C	0.56869
chr1:6346910	chr1	6346910	.	G	A	0.587454
chr1:6351866	chr1	6351866	.	T	C	0.573911
chr1:6353993	chr1	6353993	.	G	A	0.660072
chr1:6355350	chr1	6355350	.	G	C	0.617558
chr1:6360968	chr1	6360968	.	C	T	0.608001
chr1:6361678	chr1	6361678	.	T	C	0.569907
chr1:6362981	chr1	6362981	.	T	C	0.774925
chr1:6363148	chr1	6363148	rs21938139	C	T	0.779737
chr1:6364482	chr1	6364482	rs21883129	C	T	0.681014
chr1:6365779	chr1	6365779	rs21938147	A	T	0.717829
chr1:6366265	chr1	6366265	rs21948238	T	G	0.571496
chr1:6366320	chr1	6366320	rs21938150	T	C	0.733372
chr1:6366909	chr1	6366909	rs21938185	G	C	0.565104
chr1:6367079	chr1	6367079	rs21938188	G	A	0.581251
chr1:6367089	chr1	6367089	rs21938189	T	C	0.574621
chr1:6367095	chr1	6367095	rs21938191	G	A	0.558135
chr1:6367294	chr1	6367294	rs21948223	T	G	0.800182
chr1:6367342	chr1	6367342	rs21938192	T	G	0.760588
chr1:6367437	chr1	6367437	rs21938193	T	C	0.564667
chr1:6367639	chr1	6367639	rs21938194	G	A	0.559409
chr1:6367967	chr1	6367967	rs21938196	T	C	0.738281
chr1:6368533	chr1	6368533	rs21938236	G	A	0.664126
chr1:6369368	chr1	6369368	rs21938241	C	T	0.634445
chr1:6369385	chr1	6369385	rs21938242	T	C	0.588608
chr1:6370633	chr1	6370633	.	T	A	0.558381
chr1:6370791	chr1	6370791	.	T	C	0.558223
chr1:6371825	chr1	6371825	rs21938249	A	G	0.600723
chr1:6378069	chr1	6378069	.	G	T	0.767059
chr1:6399180	chr1	6399180	.	T	C	0.707301
chr1:6401922	chr1	6401922	.	A	G	0.640836
chr1:6402577	chr1	6402577	.	G	A	0.623782
chr1:6402790	chr1	6402790	.	A	G	0.640836
chr1:6404941	chr1	6404941	.	G	A	0.642021
chr1:6405448	chr1	6405448	.	A	G	0.642021
chr1:6405864	chr1	6405864	.	T	C	0.614414
chr1:6406436	chr1	6406436	.	T	C	0.668189
chr1:6406850	chr1	6406850	.	A	T	0.751885
chr1:6407055	chr1	6407055	.	G	A	0.634543
chr1:6407590	chr1	6407590	.	G	A	0.64036
chr1:6455869	chr1	6455869	.	T	G	0.63318
chr1:6544950	chr1	6544950	rs21966419	A	C	0.59412
chr1:6549655	chr1	6549655	.	A	T	0.555989
chr1:6552713	chr1	6552713	.	T	A	0.624327
chr1:6747837	chr1	6747837	.	A	G	0.592981
chr1:6852830	chr1	6852830	.	G	A	0.577989
chr1:6958919	chr1	6958919	.	T	C	0.577609
chr1:6958933	chr1	6958933	.	T	A	0.577609
chr1:6964316	chr1	6964316	.	C	T	0.650296
chr1:6964726	chr1	6964726	.	T	C	0.635952
chr1:6964804	chr1	6964804	.	T	C	0.678169
chr1:7010141	chr1	7010141	.	C	T	0.548166
chr1:7036062	chr1	7036062	.	A	T	0.702439
chr1:7167986	chr1	7167986	.	A	G	0.621785
chr1:7168177	chr1	7168177	.	G	A	0.64772
chr1:7168225	chr1	7168225	.	A	G	0.548402
chr1:7168563	chr1	7168563	.	G	A	0.558316
chr1:7168720	chr1	7168720	.	A	C	0.56328
chr1:7168931	chr1	7168931	.	C	T	0.579937
chr1:7171820	chr1	7171820	.	T	A	0.562721
chr1:7171908	chr1	7171908	.	A	G	0.557226
chr1:7176268	chr1	7176268	.	A	T	1
chr1:7197937	chr1	7197937	.	A	G	0.641618
chr1:7414576	chr1	7414576	.	A	G	0.571366
chr1:7420071	chr1	7420071	.	T	A	0.547582
chr1:7423921	chr1	7423921	.	G	A	0.920584
chr1:7447203	chr1	7447203	.	G	A	0.619332
chr1:7450284	chr1	7450284	rs21979567	C	T	0.595859
chr1:7470073	chr1	7470073	.	C	T	0.624817
chr1:7470853	chr1	7470853	.	A	G	0.663199
chr1:7471198	chr1	7471198	.	T	C	0.68161
chr1:7471575	chr1	7471575	.	T	C	0.68161
chr1:7472187	chr1	7472187	.	T	C	0.68161
chr1:7473524	chr1	7473524	.	A	G	0.669207
chr1:7473745	chr1	7473745	.	A	T	0.56428
chr1:7473923	chr1	7473923	.	C	T	0.599662
chr1:7474793	chr1	7474793	.	T	C	0.694034
chr1:7476785	chr1	7476785	.	A	G	0.631627
chr1:7479911	chr1	7479911	.	A	G	0.709474
chr1:7492016	chr1	7492016	rs21936439	C	T	0.621056
chr1:7492611	chr1	7492611	rs21952375	C	T	0.626831
chr1:7492612	chr1	7492612	rs21952376	A	G	0.712667
chr1:7493801	chr1	7493801	rs21986222	A	T	0.616422
chr1:7494025	chr1	7494025	rs8614421	A	T	0.595856
chr1:7497594	chr1	7497594	rs21952424	C	T	0.588675
chr1:7497634	chr1	7497634	rs21952425	T	G	0.55965
chr1:7498229	chr1	7498229	rs8921731	T	A	0.56937
chr1:7499415	chr1	7499415	.	G	A	0.551249
chr1:7499575	chr1	7499575	.	T	C	0.554131
chr1:7500011	chr1	7500011	.	T	G	0.626831
chr1:7500403	chr1	7500403	rs9048831	C	T	0.556463
chr1:7502542	chr1	7502542	rs9083958	C	G	0.616422
chr1:7503029	chr1	7503029	rs21952451	T	A	0.556463
chr1:7503968	chr1	7503968	rs9158885	C	T	0.551249
chr1:7503990	chr1	7503990	rs9158884	G	A	0.551249
chr1:7504242	chr1	7504242	rs9158882	C	A	0.587539
chr1:7507787	chr1	7507787	.	T	G	0.571706
chr1:7509276	chr1	7509276	rs8753416	G	A	0.564744
chr1:7509780	chr1	7509780	.	T	C	0.552266
chr1:7513442	chr1	7513442	rs21952558	C	T	0.5827
chr1:7524598	chr1	7524598	rs8914708	C	T	0.741242
chr1:7530639	chr1	7530639	rs21953604	T	C	0.775407
chr1:7534521	chr1	7534521	rs21953616	A	G	0.638224
chr1:7536008	chr1	7536008	rs21953657	G	C	0.601288
chr1:7537139	chr1	7537139	.	T	C	0.793471
chr1:7538919	chr1	7538919	.	T	C	0.695391
chr1:7540362	chr1	7540362	.	C	T	0.7542
chr1:7543767	chr1	7543767	.	A	G	0.665232
chr1:7543897	chr1	7543897	.	T	C	0.588571
chr1:7546726	chr1	7546726	rs21953693	C	T	0.669143
chr1:7546789	chr1	7546789	.	G	T	0.686051
chr1:7547569	chr1	7547569	.	A	G	0.780532
chr1:7547987	chr1	7547987	rs21953695	C	A	0.780532
chr1:7558091	chr1	7558091	rs21878364	C	G	0.662448
chr1:7567477	chr1	7567477	rs21953766	C	T	0.661309
chr1:7574856	chr1	7574856	.	C	A	0.597291
chr1:7575749	chr1	7575749	.	A	G	0.7542
chr1:7579200	chr1	7579200	.	C	T	0.631316
chr1:7580625	chr1	7580625	.	T	C	0.665234
chr1:7596073	chr1	7596073	.	T	C	0.693387
chr1:7626509	chr1	7626509	.	G	A	0.779871
chr1:7629657	chr1	7629657	.	C	T	0.757731
chr1:7647416	chr1	7647416	.	C	G	0.637538
chr1:7659446	chr1	7659446	.	T	C	0.697244
chr1:7659776	chr1	7659776	.	C	A	0.718944
chr1:7660029	chr1	7660029	.	A	T	0.598681
chr1:7661118	chr1	7661118	.	A	C	0.718944
chr1:7713777	chr1	7713777	.	G	A	0.5942
chr1:7714656	chr1	7714656	.	C	T	0.597106
chr1:7717055	chr1	7717055	.	T	C	0.633781
chr1:7717307	chr1	7717307	.	G	A	0.602825
chr1:7726729	chr1	7726729	.	T	C	0.66359
chr1:7731262	chr1	7731262	rs21977914	A	G	0.662721
chr1:7731441	chr1	7731441	rs21977932	A	G	0.674376
chr1:7731628	chr1	7731628	.	A	G	0.667746
chr1:7731704	chr1	7731704	.	T	C	0.662721
chr1:7750157	chr1	7750157	.	A	G	0.632886
chr1:7755647	chr1	7755647	.	G	A	0.662714
chr1:7756173	chr1	7756173	.	C	G	0.646333
chr1:7757189	chr1	7757189	.	A	C	0.653386
chr1:7770373	chr1	7770373	rs21953854	A	G	0.622879
chr1:7773443	chr1	7773443	rs21953866	A	G	0.655281
chr1:7783919	chr1	7783919	.	C	T	0.603742
chr1:7784506	chr1	7784506	.	G	A	0.581856
chr1:7784519	chr1	7784519	.	T	C	0.581856
chr1:7784532	chr1	7784532	.	A	G	0.581856
chr1:7784617	chr1	7784617	.	T	C	0.597764
chr1:7784972	chr1	7784972	.	T	C	0.557564
chr1:7784996	chr1	7784996	.	G	A	0.603742
chr1:7785052	chr1	7785052	.	A	G	0.603742
chr1:7785504	chr1	7785504	.	A	G	0.603742
chr1:7785589	chr1	7785589	.	A	G	0.573052
chr1:7785616	chr1	7785616	.	C	T	0.634792
chr1:7786064	chr1	7786064	.	C	T	0.618953
chr1:7787159	chr1	7787159	.	T	C	0.621349
chr1:7788299	chr1	7788299	.	C	T	0.611769
chr1:7792525	chr1	7792525	rs9009384	T	A	0.696812
chr1:7793145	chr1	7793145	rs9169914	G	A	0.625374
chr1:7794851	chr1	7794851	.	T	C	0.601994
chr1:7797569	chr1	7797569	.	G	T	0.674226
chr1:7798657	chr1	7798657	.	A	G	0.577786
chr1:7801785	chr1	7801785	rs21968143	A	G	0.647664
chr1:7802616	chr1	7802616	.	T	C	0.718016
chr1:7826524	chr1	7826524	rs21965972	G	T	0.548145
chr1:7828603	chr1	7828603	rs21953270	A	G	0.72267
chr1:7829677	chr1	7829677	rs9113129	A	G	0.77456
chr1:7830427	chr1	7830427	.	G	A	0.587669
chr1:7831853	chr1	7831853	rs21896660	C	T	0.784409
chr1:7838613	chr1	7838613	rs21936118	G	A	0.626425
chr1:7839007	chr1	7839007	rs21936114	T	C	0.611996
chr1:7839666	chr1	7839666	.	T	C	0.713915
chr1:7840016	chr1	7840016	.	A	G	0.713915
chr1:7840170	chr1	7840170	.	A	C	0.687931
chr1:7840289	chr1	7840289	.	T	A	0.687931
chr1:7843252	chr1	7843252	rs21971323	A	C	0.726904
chr1:7848530	chr1	7848530	rs21900309	A	G	0.779831
chr1:7848590	chr1	7848590	rs21900307	A	G	0.747165
chr1:7848932	chr1	7848932	rs21900282	G	A	0.698658
chr1:7853802	chr1	7853802	rs21885507	G	A	0.5528
chr1:7854761	chr1	7854761	rs8964422	G	A	0.622024
chr1:7862364	chr1	7862364	.	T	C	0.659539
chr1:7864590	chr1	7864590	.	A	G	0.58526
chr1:7869268	chr1	7869268	.	T	C	0.571356
chr1:7869884	chr1	7869884	rs22025400	A	G	0.564045
chr1:7869939	chr1	7869939	rs22025398	A	G	0.558661
chr1:7871933	chr1	7871933	rs21881990	A	G	0.559652
chr1:7872068	chr1	7872068	rs21881988	T	A	0.670657
chr1:7876894	chr1	7876894	rs21890092	A	C	0.555215
chr1:7877813	chr1	7877813	.	C	T	0.612849
chr1:7880194	chr1	7880194	rs21911943	A	G	0.596535
chr1:7909148	chr1	7909148	.	G	T	0.749005
chr1:7912647	chr1	7912647	rs8743825	T	A	0.563286
chr1:8089887	chr1	8089887	.	T	G	0.642857
chr1:8126830	chr1	8126830	.	A	T	0.574611
chr1:8181316	chr1	8181316	.	T	C	1
chr1:8197089	chr1	8197089	rs21937292	A	G	0.591635
chr1:8212748	chr1	8212748	rs21918655	C	T	0.55935
chr1:8213324	chr1	8213324	rs21918687	C	T	0.548773
chr1:8215154	chr1	8215154	.	T	G	0.576644
chr1:8218228	chr1	8218228	rs9039628	G	A	0.620997
chr1:8234227	chr1	8234227	.	A	G	0.565331
chr1:8277580	chr1	8277580	rs8904881	T	G	0.552143
chr1:8332817	chr1	8332817	.	G	A	0.548504
chr1:8332818	chr1	8332818	.	A	C	0.548504
chr1:8342986	chr1	8342986	rs8787170	C	A	0.548296
chr1:8347960	chr1	8347960	rs21915448	C	T	0.620194
chr1:8348005	chr1	8348005	rs21915447	C	T	0.63626
chr1:8348181	chr1	8348181	.	A	G	0.652394
chr1:8348182	chr1	8348182	.	T	C	0.652394
chr1:8348535	chr1	8348535	rs21979987	A	G	0.607822
chr1:8351415	chr1	8351415	rs21957171	G	A	0.626985
chr1:8351628	chr1	8351628	rs21957173	G	T	0.622964
chr1:8352295	chr1	8352295	rs8851948	A	G	0.566292
chr1:8352527	chr1	8352527	rs8851949	C	G	0.592139
chr1:8353013	chr1	8353013	rs21957209	A	G	0.586298
chr1:8354684	chr1	8354684	rs21957217	G	C	0.589008
chr1:8354932	chr1	8354932	rs21957219	G	A	0.593539
chr1:8356503	chr1	8356503	rs8843660	G	C	0.586298
chr1:8360652	chr1	8360652	.	G	A	0.551402
chr1:8360959	chr1	8360959	rs21957253	T	G	0.555482
chr1:8368265	chr1	8368265	rs21907051	A	G	0.555973
chr1:8402834	chr1	8402834	.	A	G	0.6482
chr1:8402914	chr1	8402914	.	C	T	0.68161
chr1:8723280	chr1	8723280	rs22021208	C	T	0.636708
chr1:8723763	chr1	8723763	rs21965305	C	A	0.660826
chr1:8724474	chr1	8724474	.	T	C	0.563362
chr1:8724485	chr1	8724485	.	T	C	0.563362
chr1:8724754	chr1	8724754	.	T	C	0.611296
chr1:8742591	chr1	8742591	.	T	C	0.588082
chr1:8754426	chr1	8754426	.	A	G	0.863439
chr1:8764365	chr1	8764365	.	A	T	0.57332
chr1:9035475	chr1	9035475	.	G	T	0.555383
chr1:9041260	chr1	9041260	rs22001885	G	A	0.546502
chr1:9191100	chr1	9191100	.	A	G	0.613762
chr1:9191145	chr1	9191145	.	C	T	0.647577
chr1:9327086	chr1	9327086	.	A	T	0.608297
chr1:9527508	chr1	9527508	.	T	C	0.603284
chr1:9528370	chr1	9528370	.	C	T	0.594009
chr1:9528943	chr1	9528943	.	T	G	0.594009
chr1:10016204	chr1	10016204	.	G	T	0.621083
chr1:10016337	chr1	10016337	.	A	G	0.598133
chr1:10016391	chr1	10016391	.	A	G	0.70302
chr1:10016398	chr1	10016398	.	G	A	0.672552
chr1:10016621	chr1	10016621	rs21877386	G	A	0.677532
chr1:10016763	chr1	10016763	rs21877385	G	C	0.666293
chr1:10016764	chr1	10016764	rs21877384	G	A	0.69315
chr1:10016912	chr1	10016912	rs21877376	T	A	0.645779
chr1:10016923	chr1	10016923	rs21877375	C	T	0.680115
chr1:10016949	chr1	10016949	rs21877374	C	T	0.662419
chr1:10016953	chr1	10016953	rs21877373	C	T	0.662419
chr1:10017032	chr1	10017032	.	C	A	0.671777
chr1:10017036	chr1	10017036	.	A	G	0.671777
chr1:10017138	chr1	10017138	.	A	G	0.642333
chr1:10017226	chr1	10017226	.	C	A	0.656814
chr1:10043240	chr1	10043240	.	T	C	0.573701
chr1:10043248	chr1	10043248	.	A	G	0.573701
chr1:10049235	chr1	10049235	.	A	G	0.566045
chr1:10049289	chr1	10049289	.	G	A	0.552362
chr1:10049494	chr1	10049494	.	C	T	0.607328
chr1:10049711	chr1	10049711	.	T	C	0.727101
chr1:10049821	chr1	10049821	.	C	G	0.734302
chr1:10051668	chr1	10051668	rs21953942	C	G	0.559195
chr1:10052655	chr1	10052655	.	C	T	0.552865
chr1:10053322	chr1	10053322	.	C	T	0.668637
chr1:10251569	chr1	10251569	.	T	C	0.570221
chr1:10262408	chr1	10262408	.	G	C	0.546797
chr1:10376709	chr1	10376709	.	G	A	0.654544
chr1:10439356	chr1	10439356	.	A	T	0.613057
chr1:10439886	chr1	10439886	.	A	G	0.574026
chr1:10439905	chr1	10439905	.	A	G	0.574026
chr1:10439910	chr1	10439910	.	G	T	0.592505
chr1:10440109	chr1	10440109	.	C	T	0.573333
chr1:10440131	chr1	10440131	.	C	T	0.632631
chr1:10440484	chr1	10440484	.	G	A	0.58133
chr1:10440538	chr1	10440538	.	A	T	0.591859
chr1:10474164	chr1	10474164	.	T	C	0.738384
chr1:10645269	chr1	10645269	.	T	C	0.641452
chr1:10647887	chr1	10647887	.	G	A	0.557195
chr1:10648276	chr1	10648276	.	G	A	0.548773
chr1:10648405	chr1	10648405	.	G	T	0.548623
chr1:10648474	chr1	10648474	.	T	C	0.565331
chr1:10648759	chr1	10648759	.	T	C	0.576644
chr1:10651331	chr1	10651331	.	T	C	0.54898
chr1:10654684	chr1	10654684	.	C	G	0.553882
chr1:10657746	chr1	10657746	.	A	G	0.578519
chr1:10659707	chr1	10659707	rs21880368	G	A	0.560145
chr1:10661217	chr1	10661217	.	T	C	0.606454
chr1:10669188	chr1	10669188	.	T	G	0.568199
chr1:10672156	chr1	10672156	.	T	G	0.556197
chr1:10688600	chr1	10688600	.	G	A	0.579542
chr1:10692020	chr1	10692020	.	A	G	0.642364
chr1:10693422	chr1	10693422	.	A	T	0.627603
chr1:10693840	chr1	10693840	.	C	A	0.600168
chr1:10694453	chr1	10694453	.	G	A	0.654759
chr1:10695248	chr1	10695248	.	A	G	0.635253
chr1:10699423	chr1	10699423	rs21942471	T	C	0.597256
chr1:10727249	chr1	10727249	.	T	C	0.586246
chr1:10728049	chr1	10728049	.	T	C	0.589212
chr1:10735496	chr1	10735496	.	A	G	0.549095
chr1:10735905	chr1	10735905	.	G	A	0.595398
chr1:10737706	chr1	10737706	.	G	A	0.546423
chr1:10739630	chr1	10739630	.	T	C	0.573399
chr1:10740731	chr1	10740731	.	A	G	0.57437
chr1:10741610	chr1	10741610	.	C	T	0.575727
chr1:10741765	chr1	10741765	.	C	G	0.647073
chr1:10742225	chr1	10742225	.	A	G	0.628549
chr1:10754462	chr1	10754462	.	C	T	0.775826
chr1:10754894	chr1	10754894	.	A	G	0.789957
chr1:10756573	chr1	10756573	rs22014075	C	T	0.74977
chr1:10758766	chr1	10758766	.	A	T	0.702393
chr1:10762541	chr1	10762541	.	T	A	0.646417
chr1:10764236	chr1	10764236	.	C	T	0.683283
chr1:10767102	chr1	10767102	.	C	T	0.591769
chr1:10767234	chr1	10767234	.	A	T	0.549408
chr1:10767683	chr1	10767683	.	G	A	0.649126
chr1:10768020	chr1	10768020	.	T	C	0.664532
chr1:10777251	chr1	10777251	.	C	G	0.765878
chr1:10777266	chr1	10777266	.	C	A	0.604641
chr1:10778659	chr1	10778659	.	T	C	0.655721
chr1:10779479	chr1	10779479	.	C	T	0.620035
chr1:10779516	chr1	10779516	.	C	A	0.554712
chr1:10783184	chr1	10783184	rs21963095	C	T	0.558945
chr1:10784318	chr1	10784318	.	T	C	0.674834
chr1:10786904	chr1	10786904	rs21975065	G	C	0.652323
chr1:10818239	chr1	10818239	.	G	A	0.663479
chr1:10818555	chr1	10818555	rs21987309	C	T	0.698936
chr1:10831380	chr1	10831380	.	T	C	0.638212
chr1:10895137	chr1	10895137	.	T	C	0.579567
chr1:10904328	chr1	10904328	.	G	T	0.581623
chr1:10908129	chr1	10908129	.	G	A	0.67308
chr1:10909220	chr1	10909220	.	T	C	0.624327
chr1:10913621	chr1	10913621	.	C	G	0.695119
chr1:10914184	chr1	10914184	.	T	C	0.653806
chr1:10916874	chr1	10916874	.	C	T	0.701586
chr1:10918147	chr1	10918147	.	T	A	0.610378
chr1:10918718	chr1	10918718	.	A	G	0.611242
chr1:10920198	chr1	10920198	.	T	G	0.699742
chr1:10921501	chr1	10921501	.	A	G	0.552809
chr1:10924814	chr1	10924814	.	T	C	0.666633
chr1:10940514	chr1	10940514	rs21919641	A	T	0.574794
chr1:10942513	chr1	10942513	rs21886983	A	C	0.559155
chr1:10955678	chr1	10955678	.	A	C	0.558861
chr1:10986465	chr1	10986465	.	C	A	0.842066
chr1:10994466	chr1	10994466	.	A	G	0.823639
chr1:11001161	chr1	11001161	.	T	C	0.862202
chr1:11007654	chr1	11007654	.	A	C	0.557564
chr1:11023019	chr1	11023019	.	G	A	0.683986
chr1:11031962	chr1	11031962	.	T	C	0.549477
chr1:11032985	chr1	11032985	.	T	C	0.631157
chr1:11034708	chr1	11034708	.	A	T	0.5475
chr1:11035889	chr1	11035889	.	G	A	0.707375
chr1:11038010	chr1	11038010	.	T	G	0.557123
chr1:11040133	chr1	11040133	rs8903229	C	T	0.620853
chr1:11040857	chr1	11040857	rs8903227	C	T	0.639769
chr1:11041351	chr1	11041351	.	A	G	0.640352
chr1:11042356	chr1	11042356	.	C	T	0.646018
chr1:11043596	chr1	11043596	rs22012278	A	T	0.598066
chr1:11047104	chr1	11047104	.	T	A	0.612501
chr1:11050887	chr1	11050887	.	A	G	0.608332
chr1:11050981	chr1	11050981	.	G	A	0.654774
chr1:11057145	chr1	11057145	rs21904489	C	T	0.571598
chr1:11058746	chr1	11058746	rs21904475	G	A	0.547567
chr1:11061709	chr1	11061709	rs21974259	C	A	0.767774
chr1:11065436	chr1	11065436	.	G	A	0.567734
chr1:11066376	chr1	11066376	.	G	A	0.561783
chr1:11066402	chr1	11066402	.	T	C	0.548402
chr1:11068596	chr1	11068596	.	G	A	0.716218
chr1:11070742	chr1	11070742	.	A	G	0.730261
chr1:11072665	chr1	11072665	.	T	C	0.649928
chr1:11075734	chr1	11075734	.	G	A	0.703717
chr1:11078879	chr1	11078879	.	C	G	0.614955
chr1:11080015	chr1	11080015	.	C	G	0.595251
chr1:11099051	chr1	11099051	.	G	A	0.585136
chr1:11101201	chr1	11101201	.	T	C	0.646985
chr1:11101678	chr1	11101678	.	T	A	0.615973
chr1:11103025	chr1	11103025	.	A	T	0.725679
chr1:11104259	chr1	11104259	.	C	G	0.546901
chr1:11105406	chr1	11105406	rs9008122	C	T	0.711955
chr1:11108655	chr1	11108655	rs21977654	C	T	0.711955
chr1:11116873	chr1	11116873	.	G	A	0.640613
chr1:11117857	chr1	11117857	.	A	G	0.668686
chr1:11122019	chr1	11122019	.	G	T	0.777778
chr1:11147113	chr1	11147113	rs9187289	C	T	0.701698
chr1:11149423	chr1	11149423	.	A	G	0.756624
chr1:11152175	chr1	11152175	.	T	C	0.688076
chr1:11174113	chr1	11174113	rs22011853	T	C	0.549614
chr1:11247992	chr1	11247992	.	C	T	0.614875
chr1:11248342	chr1	11248342	.	G	A	0.660289
chr1:11252265	chr1	11252265	.	A	T	0.61552
chr1:11253261	chr1	11253261	.	C	T	0.604244
chr1:11254884	chr1	11254884	.	T	G	0.593662
chr1:11254893	chr1	11254893	.	T	C	0.627394
chr1:11280097	chr1	11280097	.	T	C	0.583914
chr1:11288492	chr1	11288492	.	G	A	0.571715
chr1:11304251	chr1	11304251	.	G	A	0.548574
chr1:11304489	chr1	11304489	rs21879829	A	G	0.554669
chr1:11304518	chr1	11304518	rs21879831	G	A	0.56915
chr1:11304809	chr1	11304809	rs21879833	T	C	0.554506
chr1:11304815	chr1	11304815	rs21879836	T	C	0.575768
chr1:11305450	chr1	11305450	.	A	T	0.585765
chr1:11305542	chr1	11305542	.	C	T	0.686615
chr1:11306641	chr1	11306641	rs21956751	G	A	0.566334
chr1:11308217	chr1	11308217	.	T	C	0.597316
chr1:11308222	chr1	11308222	.	C	T	0.611996
chr1:11315024	chr1	11315024	rs21889656	C	T	0.605284
chr1:11316324	chr1	11316324	.	A	G	0.639794
chr1:11329420	chr1	11329420	.	C	T	0.552362
chr1:11331239	chr1	11331239	.	T	G	0.571946
chr1:11346370	chr1	11346370	.	G	A	0.585183
chr1:11350280	chr1	11350280	.	C	A	0.54965
chr1:11370547	chr1	11370547	.	A	G	0.599116
chr1:11378098	chr1	11378098	.	A	T	0.546667
chr1:11584202	chr1	11584202	rs21920195	G	T	0.70604
chr1:11584800	chr1	11584800	.	G	A	0.696436
chr1:11586196	chr1	11586196	.	A	G	0.70604
chr1:11586309	chr1	11586309	.	A	G	0.672368
chr1:11586913	chr1	11586913	rs21916183	A	G	0.710583
chr1:11587533	chr1	11587533	rs21916200	T	C	0.682304
chr1:11587813	chr1	11587813	.	A	C	0.667741
chr1:11587890	chr1	11587890	.	T	C	0.694494
chr1:11588944	chr1	11588944	.	C	T	0.562096
chr1:11589187	chr1	11589187	rs21913021	G	A	0.657682
chr1:11589215	chr1	11589215	rs21913023	G	C	0.656341
chr1:11589400	chr1	11589400	.	A	G	0.68161
chr1:11589655	chr1	11589655	.	G	A	0.607006
chr1:11601442	chr1	11601442	rs9108129	T	C	0.556934
chr1:11602482	chr1	11602482	rs21887961	G	A	0.654875
chr1:11645392	chr1	11645392	.	C	T	0.559667
chr1:11651415	chr1	11651415	.	G	C	0.802993
chr1:11651454	chr1	11651454	rs21968543	C	T	0.795327
chr1:11655314	chr1	11655314	.	C	T	0.549694
chr1:11655716	chr1	11655716	.	C	A	0.577672
chr1:11657892	chr1	11657892	.	T	C	0.669085
chr1:11659318	chr1	11659318	.	A	G	0.752709
chr1:11659770	chr1	11659770	.	G	A	0.738508
chr1:11761203	chr1	11761203	.	T	G	0.558316
chr1:11764785	chr1	11764785	rs21964549	G	A	0.551402
chr1:11840937	chr1	11840937	.	C	T	0.562278
chr1:11870975	chr1	11870975	.	A	G	0.5798
chr1:11873169	chr1	11873169	.	A	G	0.586615
chr1:11875987	chr1	11875987	.	C	T	0.618047
chr1:11936050	chr1	11936050	.	T	C	0.655856
chr1:11998344	chr1	11998344	rs21960246	G	A	0.57878
chr1:12004387	chr1	12004387	.	C	A	0.583245
chr1:12005754	chr1	12005754	.	A	T	0.564156
chr1:12006808	chr1	12006808	.	A	G	0.581259
chr1:12007076	chr1	12007076	rs22028473	C	T	0.595859
chr1:12009621	chr1	12009621	rs21987715	T	C	0.582276
chr1:12009670	chr1	12009670	.	C	A	0.595859
chr1:12140641	chr1	12140641	.	T	C	0.649159
chr1:12141026	chr1	12141026	.	T	C	0.649159
chr1:12141277	chr1	12141277	.	G	A	0.626468
chr1:12182440	chr1	12182440	.	C	T	0.641578
chr1:12184246	chr1	12184246	.	C	T	0.553294
chr1:12185463	chr1	12185463	.	G	C	0.618627
chr1:12187022	chr1	12187022	rs9113841	A	G	0.784175
chr1:12187645	chr1	12187645	.	G	A	0.627235
chr1:12188746	chr1	12188746	.	G	A	0.920231
chr1:12188926	chr1	12188926	.	C	T	0.705536
chr1:12189753	chr1	12189753	.	C	T	0.691721
chr1:12189933	chr1	12189933	.	A	G	0.593515
chr1:12190366	chr1	12190366	rs9176817	C	A	0.906448
chr1:12190422	chr1	12190422	.	G	A	0.647499
chr1:12191024	chr1	12191024	.	A	G	0.601055
chr1:12191235	chr1	12191235	.	A	G	0.607711
chr1:12191365	chr1	12191365	.	G	A	0.619987
chr1:12191438	chr1	12191438	.	A	G	0.64803
chr1:12191607	chr1	12191607	.	T	C	0.769906
chr1:12191710	chr1	12191710	.	T	G	0.769906
chr1:12192141	chr1	12192141	.	T	G	0.560799
chr1:12192167	chr1	12192167	.	T	C	0.546893
chr1:12192185	chr1	12192185	.	T	A	0.643232
chr1:12192208	chr1	12192208	.	C	T	0.64803
chr1:12192226	chr1	12192226	.	A	T	0.642407
chr1:12192340	chr1	12192340	rs22013248	T	C	0.739521
chr1:12192604	chr1	12192604	.	G	A	0.620589
chr1:12192740	chr1	12192740	.	C	T	0.637861
chr1:12193457	chr1	12193457	.	G	A	0.598135
chr1:12195071	chr1	12195071	.	T	G	0.676867
chr1:12195865	chr1	12195865	.	G	A	0.696347
chr1:12196687	chr1	12196687	.	A	T	0.668707
chr1:12197317	chr1	12197317	.	C	A	0.665189
chr1:12197336	chr1	12197336	.	G	A	0.770604
chr1:12197348	chr1	12197348	.	A	C	0.665189
chr1:12197349	chr1	12197349	.	G	C	0.665189
chr1:12200777	chr1	12200777	.	G	A	0.778482
chr1:12205385	chr1	12205385	.	G	A	0.586292
chr1:12208924	chr1	12208924	.	A	G	0.601673
chr1:12211571	chr1	12211571	.	G	A	0.557153
chr1:12213181	chr1	12213181	.	T	G	0.551886
chr1:12233517	chr1	12233517	.	G	T	0.651249
chr1:12346909	chr1	12346909	.	G	A	0.635152
chr1:12497671	chr1	12497671	.	A	G	0.555442
chr1:12500618	chr1	12500618	rs21903039	A	T	0.56589
chr1:12568052	chr1	12568052	rs21993799	T	C	0.631897
chr1:12587718	chr1	12587718	.	C	G	0.59363
chr1:12588323	chr1	12588323	.	T	A	0.683398
chr1:12591070	chr1	12591070	.	G	A	0.569153
chr1:12591135	chr1	12591135	.	A	T	0.569153
chr1:12602851	chr1	12602851	rs21916663	G	A	0.567723
chr1:12610489	chr1	12610489	rs21973033	C	T	0.57233
chr1:12610946	chr1	12610946	.	T	G	0.572183
chr1:12611779	chr1	12611779	.	A	T	0.59353
chr1:12623270	chr1	12623270	.	A	G	0.562701
chr1:12623792	chr1	12623792	.	T	C	0.559488
chr1:12640760	chr1	12640760	.	T	C	0.549997
chr1:12640777	chr1	12640777	.	C	A	0.585586
chr1:12652371	chr1	12652371	.	T	A	0.622365
chr1:12660873	chr1	12660873	.	T	C	0.551585
chr1:12665441	chr1	12665441	.	T	C	0.636279
chr1:12665480	chr1	12665480	.	T	C	0.653386
chr1:12673321	chr1	12673321	.	T	C	0.639541
chr1:12684185	chr1	12684185	.	C	T	0.734719
chr1:12689187	chr1	12689187	.	G	C	0.79063
chr1:12692290	chr1	12692290	.	G	A	0.601021
chr1:12696086	chr1	12696086	.	T	C	0.728389
chr1:12697585	chr1	12697585	.	T	C	0.612319
chr1:12697694	chr1	12697694	.	A	G	0.674556
chr1:12698786	chr1	12698786	.	T	C	0.714743
chr1:12699741	chr1	12699741	.	A	T	0.804788
chr1:12712051	chr1	12712051	.	A	G	0.590786
chr1:12712533	chr1	12712533	.	T	C	0.608274
chr1:12716117	chr1	12716117	.	A	G	0.576919
chr1:12720888	chr1	12720888	.	C	T	0.670513
chr1:12721236	chr1	12721236	.	A	G	0.664307
chr1:12721682	chr1	12721682	.	C	T	0.721489
chr1:12722042	chr1	12722042	rs21958339	T	C	0.627207
chr1:12722465	chr1	12722465	.	C	T	0.550204
chr1:12723302	chr1	12723302	.	C	T	0.566744
chr1:12723923	chr1	12723923	rs21946520	T	C	0.550937
chr1:12723999	chr1	12723999	rs21946518	T	C	0.550204
chr1:12734966	chr1	12734966	.	A	T	0.632433
chr1:12737968	chr1	12737968	.	T	C	0.593542
chr1:12739476	chr1	12739476	.	C	T	0.594114
chr1:12739631	chr1	12739631	.	A	C	0.604754
chr1:12740224	chr1	12740224	rs21976051	C	T	0.602902
chr1:12743384	chr1	12743384	.	T	C	0.567002
chr1:12743694	chr1	12743694	rs21911714	T	C	0.58359
chr1:12743785	chr1	12743785	rs21911716	T	C	0.549727
chr1:12745758	chr1	12745758	rs21976645	G	A	0.584079
chr1:12747083	chr1	12747083	rs21973108	T	G	0.580993
chr1:12762987	chr1	12762987	.	A	G	0.565418
chr1:12763731	chr1	12763731	.	A	G	0.730875
chr1:12765357	chr1	12765357	.	A	G	0.60375
chr1:12766289	chr1	12766289	.	C	A	0.753891
chr1:12766311	chr1	12766311	.	G	T	0.653838
chr1:12767044	chr1	12767044	.	T	C	0.551255
chr1:12767407	chr1	12767407	.	A	T	0.621643
chr1:12767842	chr1	12767842	.	T	C	0.580743
chr1:12768074	chr1	12768074	.	A	C	0.730685
chr1:12775178	chr1	12775178	.	G	A	0.732809
chr1:12776557	chr1	12776557	.	A	C	0.834335
chr1:12777541	chr1	12777541	.	G	C	0.874778
chr1:12780826	chr1	12780826	.	A	T	0.576888
chr1:12789515	chr1	12789515	.	T	A	0.89382
chr1:12791985	chr1	12791985	.	T	G	0.831061
chr1:12792523	chr1	12792523	.	G	A	0.653838
chr1:12795349	chr1	12795349	.	G	A	0.834442
chr1:12797671	chr1	12797671	.	T	C	0.892159
chr1:12798697	chr1	12798697	.	C	T	0.666865
chr1:12799180	chr1	12799180	.	T	C	0.717143
chr1:12800080	chr1	12800080	rs21986973	A	G	0.618953
chr1:12800441	chr1	12800441	.	G	A	0.667326
chr1:12800743	chr1	12800743	.	A	G	0.680369
chr1:12805641	chr1	12805641	.	A	G	0.670901
chr1:12807925	chr1	12807925	.	C	T	0.688072
chr1:12813189	chr1	12813189	.	C	T	0.820557
chr1:12813437	chr1	12813437	.	A	G	0.720035
chr1:12813576	chr1	12813576	.	T	C	0.710583
chr1:12814055	chr1	12814055	.	T	C	0.734486
chr1:12814138	chr1	12814138	.	G	A	0.724747
chr1:12819320	chr1	12819320	.	T	C	0.828525
chr1:12821666	chr1	12821666	.	A	C	0.818014
chr1:12821842	chr1	12821842	.	G	A	0.791711
chr1:12821855	chr1	12821855	.	T	C	0.791711
chr1:12821897	chr1	12821897	.	C	T	0.793425
chr1:12821940	chr1	12821940	.	C	T	0.831196
chr1:12822617	chr1	12822617	.	T	C	0.878686
chr1:12824542	chr1	12824542	.	A	T	0.724519
chr1:12826002	chr1	12826002	.	T	C	0.574508
chr1:12826148	chr1	12826148	.	C	T	0.577684
chr1:12829900	chr1	12829900	rs22027427	G	A	0.692266
chr1:12832172	chr1	12832172	.	C	T	0.715181
chr1:12839509	chr1	12839509	rs22039775	C	T	0.778568
chr1:12840374	chr1	12840374	.	T	C	0.711721
chr1:12840665	chr1	12840665	.	C	A	0.712572
chr1:12841031	chr1	12841031	.	T	C	0.730452
chr1:12841082	chr1	12841082	.	T	C	0.729288
chr1:12841749	chr1	12841749	.	G	A	0.730452
chr1:12842181	chr1	12842181	.	G	A	0.713382
chr1:12842456	chr1	12842456	.	C	T	0.713382
chr1:12843349	chr1	12843349	rs21956005	G	A	0.727494
chr1:12843630	chr1	12843630	.	T	G	0.703791
chr1:12844733	chr1	12844733	.	T	C	0.730452
chr1:12846019	chr1	12846019	.	T	G	0.626502
chr1:12846672	chr1	12846672	.	C	T	0.691244
chr1:12846877	chr1	12846877	.	T	G	0.698327
chr1:12848601	chr1	12848601	.	A	G	0.794722
chr1:12850871	chr1	12850871	rs21899661	T	A	0.566921
chr1:12851339	chr1	12851339	.	T	C	0.677289
chr1:12851340	chr1	12851340	.	G	T	0.635034
chr1:12851847	chr1	12851847	.	T	G	0.59743
chr1:12860363	chr1	12860363	.	T	A	0.664532
chr1:12861182	chr1	12861182	.	T	G	0.692155
chr1:12863961	chr1	12863961	rs21876332	C	T	0.691687
chr1:12867234	chr1	12867234	rs21942682	G	A	0.707176
chr1:12867705	chr1	12867705	.	C	T	0.821494
chr1:12873515	chr1	12873515	.	T	G	0.906919
chr1:12873657	chr1	12873657	.	C	T	0.627813
chr1:12875844	chr1	12875844	.	A	G	0.696436
chr1:12879800	chr1	12879800	.	C	A	0.571766
chr1:12883132	chr1	12883132	rs21879613	C	T	0.633667
chr1:12884545	chr1	12884545	rs21897625	A	G	0.680757
chr1:12887109	chr1	12887109	.	A	G	0.690994
chr1:12891374	chr1	12891374	.	C	G	0.573145
chr1:12897619	chr1	12897619	.	T	C	0.546475
chr1:12897740	chr1	12897740	.	C	T	0.606835
chr1:12898681	chr1	12898681	.	C	A	0.591376
chr1:12900510	chr1	12900510	.	T	C	0.606835
chr1:12901414	chr1	12901414	.	A	C	0.588049
chr1:12902827	chr1	12902827	.	A	G	0.572846
chr1:12903467	chr1	12903467	.	T	C	0.591859
chr1:12905374	chr1	12905374	.	A	T	0.57039
chr1:12905798	chr1	12905798	.	T	C	0.637303
chr1:12915627	chr1	12915627	.	T	C	0.555552
chr1:12933234	chr1	12933234	.	C	T	0.548532
chr1:12939815	chr1	12939815	rs21876850	G	T	0.564932
chr1:12941241	chr1	12941241	rs21876839	A	T	0.578552
chr1:12942209	chr1	12942209	.	T	C	0.584801
chr1:12943733	chr1	12943733	rs21947871	A	G	0.546503
chr1:12957889	chr1	12957889	.	T	A	0.715265
chr1:12958056	chr1	12958056	.	A	G	0.689983
chr1:12958272	chr1	12958272	rs21969722	T	C	0.693428
chr1:12958282	chr1	12958282	rs21969720	C	T	0.693428
chr1:12958283	chr1	12958283	rs21969718	G	A	0.693428
chr1:12958404	chr1	12958404	rs8697476	A	G	0.693428
chr1:12958496	chr1	12958496	rs8697475	A	G	0.692979
chr1:12958620	chr1	12958620	rs8697480	A	C	0.707618
chr1:12958715	chr1	12958715	rs8697479	A	G	0.685594
chr1:12958775	chr1	12958775	.	T	C	0.689523
chr1:12959618	chr1	12959618	.	T	C	0.689227
chr1:12960550	chr1	12960550	rs8932086	G	A	0.689673
chr1:12962048	chr1	12962048	rs22011702	C	A	0.550937
chr1:12969881	chr1	12969881	rs21888643	A	G	0.555403
chr1:12971297	chr1	12971297	.	A	C	0.586162
chr1:12971298	chr1	12971298	.	C	A	0.586162
chr1:12976532	chr1	12976532	.	G	C	0.789284
chr1:13018351	chr1	13018351	rs22037852	T	C	0.584653
chr1:13033092	chr1	13033092	.	A	C	0.622525
chr1:13046899	chr1	13046899	.	A	G	0.635645
chr1:13047033	chr1	13047033	.	C	T	0.63655
chr1:13052532	chr1	13052532	.	A	G	0.656194
chr1:13056567	chr1	13056567	.	T	G	0.578507
chr1:13057989	chr1	13057989	rs8498501	A	G	0.570128
chr1:13059410	chr1	13059410	.	A	C	0.551402
chr1:13060567	chr1	13060567	.	T	C	0.591644
chr1:13060982	chr1	13060982	.	A	G	0.605284
chr1:13062638	chr1	13062638	.	T	A	0.560426
chr1:13062683	chr1	13062683	.	A	G	0.590578
chr1:13063372	chr1	13063372	.	T	C	0.576919
chr1:13065618	chr1	13065618	.	C	T	0.60994
chr1:13169000	chr1	13169000	.	T	C	0.674297
chr1:13170533	chr1	13170533	.	C	T	0.61412
chr1:13171000	chr1	13171000	.	G	A	0.551885
chr1:13172444	chr1	13172444	.	T	C	0.715212
chr1:13172830	chr1	13172830	.	C	T	0.701803
chr1:13173117	chr1	13173117	.	C	T	0.687976
chr1:13173240	chr1	13173240	.	C	G	0.635519
chr1:13174049	chr1	13174049	.	C	A	0.641311
chr1:13174501	chr1	13174501	.	A	G	0.821115
chr1:13175602	chr1	13175602	.	T	C	0.819552
chr1:13175917	chr1	13175917	.	A	G	0.805527
chr1:13176049	chr1	13176049	.	C	T	0.639041
chr1:13176063	chr1	13176063	.	C	T	0.805527
chr1:13176090	chr1	13176090	.	T	A	0.805527
chr1:13177086	chr1	13177086	.	A	G	0.584123
chr1:13177823	chr1	13177823	.	C	A	0.674758
chr1:13178281	chr1	13178281	.	G	T	0.698817
chr1:13178447	chr1	13178447	.	T	C	0.621546
chr1:13178770	chr1	13178770	rs21915522	G	A	0.720964
chr1:13179203	chr1	13179203	.	T	C	0.833156
chr1:13179316	chr1	13179316	.	C	A	0.816951
chr1:13179319	chr1	13179319	.	T	C	0.831691
chr1:13179507	chr1	13179507	.	A	T	0.771039
chr1:13179776	chr1	13179776	.	G	A	0.83529
chr1:13179952	chr1	13179952	.	G	A	0.821115
chr1:13179953	chr1	13179953	.	T	C	0.821115
chr1:13180117	chr1	13180117	.	A	T	0.83529
chr1:13180142	chr1	13180142	.	C	T	0.83529
chr1:13180167	chr1	13180167	.	A	G	0.836747
chr1:13180263	chr1	13180263	.	A	T	0.821115
chr1:13180269	chr1	13180269	.	G	A	0.821115
chr1:13180304	chr1	13180304	.	C	T	0.818825
chr1:13180724	chr1	13180724	.	C	T	0.585302
chr1:13180852	chr1	13180852	.	G	A	0.802991
chr1:13181468	chr1	13181468	.	G	A	0.816467
chr1:13192908	chr1	13192908	.	C	A	0.558866
chr1:13193590	chr1	13193590	.	A	T	0.554466
chr1:13193615	chr1	13193615	.	G	C	0.712924
chr1:13193682	chr1	13193682	.	G	A	0.652478
chr1:13193829	chr1	13193829	.	A	G	0.6472
chr1:13193873	chr1	13193873	.	T	C	0.59745
chr1:13193886	chr1	13193886	.	G	A	0.59745
chr1:13193935	chr1	13193935	.	T	G	0.547342
chr1:13194344	chr1	13194344	.	T	C	0.695523
chr1:13194705	chr1	13194705	.	T	C	0.664969
chr1:13194725	chr1	13194725	.	A	G	0.68043
chr1:13195878	chr1	13195878	.	C	A	0.734055
chr1:13196112	chr1	13196112	.	C	T	0.766541
chr1:13196266	chr1	13196266	.	G	A	0.745807
chr1:13196378	chr1	13196378	.	G	A	0.639992
chr1:13196940	chr1	13196940	.	G	A	0.790711
chr1:13197136	chr1	13197136	.	T	C	0.895586
chr1:13197966	chr1	13197966	.	A	G	0.69817
chr1:13198083	chr1	13198083	.	T	C	0.799962
chr1:13198681	chr1	13198681	.	C	G	0.869073
chr1:13200363	chr1	13200363	.	G	A	0.735136
chr1:13200663	chr1	13200663	.	T	C	0.834489
chr1:13201634	chr1	13201634	rs8650973	C	T	0.669085
chr1:13202083	chr1	13202083	.	A	G	0.849538
chr1:13203614	chr1	13203614	.	T	A	0.596591
chr1:13203616	chr1	13203616	.	C	G	0.596591
chr1:13203979	chr1	13203979	.	A	G	0.863439
chr1:13204084	chr1	13204084	.	A	C	0.832513
chr1:13204239	chr1	13204239	.	C	T	0.818014
chr1:13204310	chr1	13204310	.	A	G	0.819348
chr1:13204588	chr1	13204588	.	G	C	0.849915
chr1:13205206	chr1	13205206	.	G	C	0.862992
chr1:13208861	chr1	13208861	rs21897661	A	C	0.866344
chr1:13210100	chr1	13210100	rs21897663	G	T	0.743387
chr1:13213413	chr1	13213413	rs8635394	T	A	0.579486
chr1:13213657	chr1	13213657	rs21943818	G	A	0.649063
chr1:13217625	chr1	13217625	.	A	C	0.644332
chr1:13218184	chr1	13218184	.	A	G	0.731685
chr1:13235902	chr1	13235902	.	A	G	0.587922
chr1:13236923	chr1	13236923	rs21957276	C	T	0.54785
chr1:13237057	chr1	13237057	rs21957274	T	C	0.55109
chr1:13237074	chr1	13237074	rs21957271	A	C	0.564559
chr1:13237468	chr1	13237468	.	T	G	0.551627
chr1:13237499	chr1	13237499	.	A	G	0.551627
chr1:13237871	chr1	13237871	.	A	G	0.5687
chr1:13237935	chr1	13237935	.	A	C	0.636411
chr1:13246861	chr1	13246861	.	T	C	0.644408
chr1:13248636	chr1	13248636	.	T	C	0.663661
chr1:13251538	chr1	13251538	.	A	C	0.667357
chr1:13252741	chr1	13252741	.	C	T	0.616087
chr1:13255930	chr1	13255930	.	C	T	0.594307
chr1:13268986	chr1	13268986	.	G	A	0.679759
chr1:13270233	chr1	13270233	.	T	C	0.572183
chr1:13270279	chr1	13270279	.	A	G	0.763792
chr1:13271930	chr1	13271930	.	A	G	0.772685
chr1:13272621	chr1	13272621	.	T	A	0.551356
chr1:13272622	chr1	13272622	.	G	T	0.551356
chr1:13272836	chr1	13272836	.	G	T	0.76125
chr1:13273163	chr1	13273163	.	G	A	0.707166
chr1:13273510	chr1	13273510	.	T	C	0.77656
chr1:13274211	chr1	13274211	.	T	G	0.784682
chr1:13274764	chr1	13274764	.	G	A	0.561077
chr1:13274852	chr1	13274852	.	A	G	0.740804
chr1:13275489	chr1	13275489	.	A	C	0.761662
chr1:13275825	chr1	13275825	.	C	G	0.774085
chr1:13276347	chr1	13276347	.	T	C	0.816706
chr1:13276907	chr1	13276907	.	G	A	0.834824
chr1:13276942	chr1	13276942	.	A	T	0.819552
chr1:13277241	chr1	13277241	.	C	T	0.819552
chr1:13278703	chr1	13278703	.	C	T	0.848965
chr1:13278983	chr1	13278983	.	T	C	0.680241
chr1:13279053	chr1	13279053	.	T	G	0.685042
chr1:13280413	chr1	13280413	.	C	T	0.599304
chr1:13283007	chr1	13283007	.	C	T	0.59257
chr1:13283165	chr1	13283165	.	T	C	0.691721
chr1:13283510	chr1	13283510	.	T	C	0.553489
chr1:13284672	chr1	13284672	.	C	A	0.60634
chr1:13285222	chr1	13285222	rs21887898	T	G	0.573427
chr1:13293133	chr1	13293133	.	C	A	0.702821
chr1:13294764	chr1	13294764	.	T	C	0.560426
chr1:13303675	chr1	13303675	.	T	C	0.700942
chr1:13306785	chr1	13306785	.	T	G	0.672619
chr1:13307182	chr1	13307182	.	G	A	0.671777
chr1:13307908	chr1	13307908	.	A	G	0.639041
chr1:13308849	chr1	13308849	.	C	A	0.639041
chr1:13308872	chr1	13308872	.	G	A	0.639041
chr1:13309229	chr1	13309229	.	T	C	0.669057
chr1:13309355	chr1	13309355	.	A	C	0.654249
chr1:13309878	chr1	13309878	.	C	T	0.668732
chr1:13309888	chr1	13309888	.	T	C	0.642572
chr1:13310003	chr1	13310003	.	A	C	0.620683
chr1:13311615	chr1	13311615	.	G	A	0.641883
chr1:13312279	chr1	13312279	.	A	G	0.83226
chr1:13312730	chr1	13312730	.	C	T	0.611933
chr1:13313854	chr1	13313854	.	G	A	0.566045
chr1:13313966	chr1	13313966	.	A	C	0.624327
chr1:13315518	chr1	13315518	.	T	C	0.624781
chr1:13315986	chr1	13315986	.	T	C	0.63949
chr1:13316107	chr1	13316107	.	C	T	0.624327
chr1:13316826	chr1	13316826	.	A	G	0.633954
chr1:13317186	chr1	13317186	.	A	G	0.633491
chr1:13317992	chr1	13317992	.	G	A	0.565518
chr1:13319427	chr1	13319427	.	T	C	0.624781
chr1:13319605	chr1	13319605	.	T	G	0.633954
chr1:13321386	chr1	13321386	.	T	A	0.618497
chr1:13321941	chr1	13321941	.	T	C	0.633491
chr1:13321942	chr1	13321942	.	A	T	0.633491
chr1:13323139	chr1	13323139	.	G	A	0.701795
chr1:13325310	chr1	13325310	.	G	A	0.815588
chr1:13325470	chr1	13325470	.	A	G	0.63314
chr1:13327680	chr1	13327680	.	T	C	0.727163
chr1:13327919	chr1	13327919	.	A	G	0.711794
chr1:13328207	chr1	13328207	.	A	G	0.699244
chr1:13328524	chr1	13328524	.	T	C	0.721241
chr1:13328528	chr1	13328528	.	T	C	0.721241
chr1:13328713	chr1	13328713	.	T	A	0.727999
chr1:13332631	chr1	13332631	.	A	G	0.775203
chr1:13335853	chr1	13335853	.	T	C	0.756898
chr1:13338629	chr1	13338629	.	C	A	0.703157
chr1:13339693	chr1	13339693	.	T	C	0.81893
chr1:13340896	chr1	13340896	.	C	T	0.637239
chr1:13341235	chr1	13341235	.	A	G	0.805993
chr1:13341712	chr1	13341712	.	T	G	0.790909
chr1:13343383	chr1	13343383	.	G	A	0.805993
chr1:13345162	chr1	13345162	.	A	G	0.753315
chr1:13346138	chr1	13346138	.	A	G	0.753315
chr1:13346307	chr1	13346307	.	G	A	0.616319
chr1:13352443	chr1	13352443	.	G	A	0.789187
chr1:13353730	chr1	13353730	.	T	C	0.558316
chr1:13354187	chr1	13354187	.	A	G	0.628096
chr1:13354339	chr1	13354339	.	G	A	0.897163
chr1:13354545	chr1	13354545	rs8985904	G	T	0.574879
chr1:13357150	chr1	13357150	.	G	A	0.561015
chr1:13357152	chr1	13357152	.	A	T	0.561015
chr1:13363494	chr1	13363494	rs21946299	A	C	0.757013
chr1:13363916	chr1	13363916	.	T	C	0.801931
chr1:13364078	chr1	13364078	.	C	T	0.826479
chr1:13366929	chr1	13366929	.	T	C	0.581398
chr1:13367050	chr1	13367050	.	T	C	0.599662
chr1:13367127	chr1	13367127	.	A	G	0.622862
chr1:13367143	chr1	13367143	rs21937871	T	C	0.826479
chr1:13367323	chr1	13367323	.	A	G	0.864128
chr1:13367871	chr1	13367871	.	T	A	0.815185
chr1:13367902	chr1	13367902	.	A	G	0.64724
chr1:13367907	chr1	13367907	.	C	T	0.667728
chr1:13367996	chr1	13367996	.	T	G	0.68121
chr1:13368041	chr1	13368041	.	C	T	0.662043
chr1:13368056	chr1	13368056	.	C	T	0.697292
chr1:13368540	chr1	13368540	rs21883926	A	G	0.801521
chr1:13368596	chr1	13368596	rs21883928	T	C	0.815185
chr1:13368751	chr1	13368751	.	T	C	0.597106
chr1:13368759	chr1	13368759	.	A	G	0.597106
chr1:13368926	chr1	13368926	rs21918935	C	A	0.815185
chr1:13368975	chr1	13368975	rs21918945	A	G	0.828433
chr1:13369128	chr1	13369128	.	T	C	0.597106
chr1:13369235	chr1	13369235	.	G	A	0.597106
chr1:13369421	chr1	13369421	rs21897526	G	T	0.798179
chr1:13369608	chr1	13369608	rs21897531	T	C	0.828433
chr1:13369758	chr1	13369758	.	C	T	0.583464
chr1:13369830	chr1	13369830	.	A	G	0.589562
chr1:13370038	chr1	13370038	.	A	C	0.609723
chr1:13370402	chr1	13370402	rs8560908	A	G	0.815185
chr1:13370438	chr1	13370438	rs21904084	A	G	0.609723
chr1:13370624	chr1	13370624	rs21904082	T	C	0.659786
chr1:13370642	chr1	13370642	rs8560910	T	C	0.815185
chr1:13370757	chr1	13370757	rs8560911	C	T	0.815185
chr1:13370886	chr1	13370886	.	G	A	0.602985
chr1:13371028	chr1	13371028	.	C	T	0.622365
chr1:13371125	chr1	13371125	rs8560913	A	C	0.83226
chr1:13371462	chr1	13371462	.	G	A	0.580073
chr1:13373298	chr1	13373298	rs21955555	A	G	0.920982
chr1:13388864	chr1	13388864	rs21961961	C	A	0.594509
chr1:13440420	chr1	13440420	.	G	A	0.711013
chr1:13468644	chr1	13468644	.	G	T	0.550993
chr1:13470600	chr1	13470600	rs21964654	G	A	0.5528
chr1:13499898	chr1	13499898	.	T	A	0.650509
chr1:13500070	chr1	13500070	.	A	G	0.650509
chr1:13522502	chr1	13522502	.	T	A	0.606737
chr1:13523168	chr1	13523168	.	T	C	0.550334
chr1:13533716	chr1	13533716	.	C	A	0.613792
chr1:13534595	chr1	13534595	.	A	T	0.558387
chr1:13542853	chr1	13542853	.	A	T	0.746753
chr1:13545145	chr1	13545145	.	A	G	0.712556
chr1:13545325	chr1	13545325	.	A	G	0.695632
chr1:13545415	chr1	13545415	.	T	C	0.691071
chr1:13546127	chr1	13546127	.	T	C	0.686675
chr1:13546838	chr1	13546838	.	G	C	0.593862
chr1:13548624	chr1	13548624	.	A	G	0.63935
chr1:13551107	chr1	13551107	.	T	C	0.602825
chr1:13551358	chr1	13551358	.	T	C	0.664465
chr1:13551371	chr1	13551371	.	T	C	0.680863
chr1:13553162	chr1	13553162	.	T	C	0.663235
chr1:13555600	chr1	13555600	.	C	T	0.561481
chr1:13563981	chr1	13563981	rs9007103	C	T	0.679588
chr1:13564381	chr1	13564381	.	C	A	0.683648
chr1:13565741	chr1	13565741	.	G	A	0.630893
chr1:13566091	chr1	13566091	.	G	C	0.610163
chr1:13568392	chr1	13568392	rs22012604	G	T	0.70327
chr1:13570219	chr1	13570219	rs21984917	T	C	0.752163
chr1:13573940	chr1	13573940	rs9247682	T	C	0.674297
chr1:13575028	chr1	13575028	.	G	C	0.674297
chr1:13575963	chr1	13575963	rs8584974	G	A	0.762487
chr1:13580148	chr1	13580148	rs21956550	G	A	0.788273
chr1:13580152	chr1	13580152	rs21956549	A	T	0.788273
chr1:13580643	chr1	13580643	rs21956548	C	T	0.698799
chr1:13584182	chr1	13584182	rs8923776	C	G	0.688781
chr1:13585953	chr1	13585953	rs21908338	A	G	0.683551
chr1:13588938	chr1	13588938	.	G	A	0.674297
chr1:13589881	chr1	13589881	.	C	T	0.685706
chr1:13601070	chr1	13601070	rs9074722	T	G	0.67787
chr1:13616712	chr1	13616712	rs21886398	C	T	0.619924
chr1:13620665	chr1	13620665	rs9189772	C	A	0.604222
chr1:13628590	chr1	13628590	.	G	A	0.752872
chr1:13638648	chr1	13638648	.	G	A	0.740174
chr1:13640615	chr1	13640615	.	G	A	0.68023
chr1:13647780	chr1	13647780	rs21936429	A	G	0.734673
chr1:13654494	chr1	13654494	.	C	T	0.630893
chr1:13659219	chr1	13659219	rs21908503	G	A	0.774667
chr1:13659777	chr1	13659777	.	C	A	0.593372
[truncated: 190,533 more rows]
