# Supplementary material for: Variants That Differentiate Wolf and Dog Populations Are Enriched in Regulatory Elements
Source: Genome Biol Evol. 2021 Apr 28;13(4):evab076. doi: 10.1093/gbe/evab076 (PMC8086526; doi:10.1093/gbe/evab076)
Supplement: evab076_Supplementary_Data [file evab076_supplementary_data.zip › Supplementary_Table3.xlsx]

## Sheet: SupplementaryTable3
#Uploaded_variation	Location	Allele	Consequence	IMPACT	SYMBOL	Gene	Feature_type	Feature	BIOTYPE	EXON	INTRON	HGVSc	HGVSp	cDNA_position	CDS_position	Protein_position	Amino_acids	Codons	Existing_variation	DISTANCE	STRAND	FLAGS	SYMBOL_SOURCE	HGNC_ID	MANE	TSL	APPRIS	SIFT	CLIN_SIG	SOMATIC	PHENO	PHENOTYPES
1_1420509_C/G	1:1420509-1420509	G	synonymous_variant	LOW	SALL3	ENSCAFG00000000013	Transcript	ENSCAFT00000000017.5	protein_coding	2021-04-02	-	-	-	1263	1263	421	G	ggG/ggC	rs852015837	-	-1	-	VGNC	-	-	-	-	-	-	-	-	-
1_2985041_C/T	1:2985041-2985041	T	synonymous_variant	LOW	ZNF236	ENSCAFG00000000017	Transcript	ENSCAFT00000000028.4	protein_coding	23/31	-	-	-	4134	4134	1378	T	acG/acA	-	-	-1	-	VGNC	-	-	-	-	-	-	-	-	-
1_2985041_C/T	1:2985041-2985041	T	5_prime_UTR_variant	MODIFIER	ZNF236	ENSCAFG00000000017	Transcript	ENSCAFT00000093974.1	protein_coding	2021-11-03	-	-	-	642	-	-	-	-	-	-	-1	-	VGNC	-	-	-	-	-	-	-	-	-
1_2991126_G/A	1:2991126-2991126	A	synonymous_variant	LOW	ZNF236	ENSCAFG00000000017	Transcript	ENSCAFT00000000028.4	protein_coding	20/31	-	-	-	3372	3372	1124	T	acC/acT	-	-	-1	-	VGNC	-	-	-	-	-	-	-	-	-
1_2991126_G/A	1:2991126-2991126	A	upstream_gene_variant	MODIFIER	ZNF236	ENSCAFG00000000017	Transcript	ENSCAFT00000093974.1	protein_coding	-	-	-	-	-	-	-	-	-	-	3037	-1	-	VGNC	-	-	-	-	-	-	-	-	-
1_3030267_A/G	1:3030267-3030267	G	synonymous_variant	LOW	ZNF236	ENSCAFG00000000017	Transcript	ENSCAFT00000000028.4	protein_coding	1931-08-01	-	-	-	1149	1149	383	D	gaT/gaC	rs852904753	-	-1	-	VGNC	-	-	-	-	-	-	-	-	-
1_11101201_T/C	1:11101201-11101201	C	synonymous_variant	LOW	CDH19	ENSCAFG00000000052	Transcript	ENSCAFT00000000075.4	protein_coding	2021-12-03	-	-	-	440	225	75	S	tcT/tcC	rs851497827	-	1	-	VGNC	-	-	-	-	-	-	-	-	-
1_11101201_T/C	1:11101201-11101201	C	synonymous_variant	LOW	CDH19	ENSCAFG00000000052	Transcript	ENSCAFT00000084112.1	protein_coding	2021-10-03	-	-	-	440	225	75	S	tcT/tcC	rs851497827	-	1	-	VGNC	-	-	-	-	-	-	-	-	-
1_11116873_G/A	1:11116873-11116873	A	synonymous_variant	LOW	CDH19	ENSCAFG00000000052	Transcript	ENSCAFT00000000075.4	protein_coding	2021-12-05	-	-	-	929	714	238	T	acG/acA	rs852476270	-	1	-	VGNC	-	-	-	-	-	-	-	-	-
1_11116873_G/A	1:11116873-11116873	A	synonymous_variant	LOW	CDH19	ENSCAFG00000000052	Transcript	ENSCAFT00000084112.1	protein_coding	2021-10-05	-	-	-	929	714	238	T	acG/acA	rs852476270	-	1	-	VGNC	-	-	-	-	-	-	-	-	-
1_13213657_G/A	1:13213657-13213657	A	synonymous_variant	LOW	SERPINB8	ENSCAFG00000000058	Transcript	ENSCAFT00000000078.4	protein_coding	2021-06-06	-	-	-	1102	1092	364	S	agC/agT	rs21943818	-	-1	-	VGNC	-	-	-	-	-	-	-	-	-
1_13213657_G/A	1:13213657-13213657	A	intron_variant	MODIFIER	SERPINB8	ENSCAFG00000000058	Transcript	ENSCAFT00000066137.1	protein_coding	-	2021-05-05	-	-	-	-	-	-	-	rs21943818	-	-1	-	VGNC	-	-	-	-	-	-	-	-	-
1_13213657_G/A	1:13213657-13213657	A	intron_variant	MODIFIER	SERPINB8	ENSCAFG00000000058	Transcript	ENSCAFT00000068737.1	protein_coding	-	2021-07-06	-	-	-	-	-	-	-	rs21943818	-	-1	-	VGNC	-	-	-	-	-	-	-	-	-
1_13213657_G/A	1:13213657-13213657	A	downstream_gene_variant	MODIFIER	SERPINB8	ENSCAFG00000000058	Transcript	ENSCAFT00000072621.1	protein_coding	-	-	-	-	-	-	-	-	-	rs21943818	924	-1	-	VGNC	-	-	-	-	-	-	-	-	-
1_13272836_G/T	1:13272836-13272836	T	synonymous_variant	LOW	SERPINB2	ENSCAFG00000000059	Transcript	ENSCAFT00000000083.3	protein_coding	2021-07-01	-	-	-	145	139	47	R	Cgg/Agg	rs852100228	-	-1	-	VGNC	-	-	-	-	-	-	-	-	-
1_17525884_C/T	1:17525884-17525884	T	synonymous_variant	LOW	ALPK2	ENSCAFG00000000107	Transcript	ENSCAFT00000000169.3	protein_coding	2014-06-01	-	-	-	4840	3924	1308	S	agC/agT	rs21984272	-	1	-	VGNC	-	-	-	-	-	-	-	-	-
1_17525884_C/T	1:17525884-17525884	T	synonymous_variant	LOW	ALPK2	ENSCAFG00000000107	Transcript	ENSCAFT00000071296.1	protein_coding	2013-06-01	-	-	-	4840	3924	1308	S	agC/agT	rs21984272	-	1	-	VGNC	-	-	-	-	-	-	-	-	-
1_17525884_C/T	1:17525884-17525884	T	synonymous_variant	LOW	ALPK2	ENSCAFG00000000107	Transcript	ENSCAFT00000074286.1	protein_coding	2021-12-04	-	-	-	4406	3927	1309	S	agC/agT	rs21984272	-	1	-	VGNC	-	-	-	-	-	-	-	-	-
1_17525884_C/T	1:17525884-17525884	T	synonymous_variant	LOW	ALPK2	ENSCAFG00000000107	Transcript	ENSCAFT00000077365.1	protein_coding	2013-05-01	-	-	-	4534	3924	1308	S	agC/agT	rs21984272	-	1	-	VGNC	-	-	-	-	-	-	-	-	-
1_17525884_C/T	1:17525884-17525884	T	synonymous_variant	LOW	ALPK2	ENSCAFG00000000107	Transcript	ENSCAFT00000077543.1	protein_coding	2021-11-03	-	-	-	3771	3771	1257	S	agC/agT	rs21984272	-	1	-	VGNC	-	-	-	-	-	-	-	-	-
1_17525884_C/T	1:17525884-17525884	T	synonymous_variant	LOW	ALPK2	ENSCAFG00000000107	Transcript	ENSCAFT00000093014.1	protein_coding	2021-11-05	-	-	-	4534	3924	1308	S	agC/agT	rs21984272	-	1	-	VGNC	-	-	-	-	-	-	-	-	-
1_17534450_G/A	1:17534450-17534450	A	synonymous_variant	LOW	ALPK2	ENSCAFG00000000107	Transcript	ENSCAFT00000000169.3	protein_coding	2014-09-01	-	-	-	6376	5460	1820	K	aaG/aaA	rs852860060	-	1	-	VGNC	-	-	-	-	-	-	-	-	-
1_17534450_G/A	1:17534450-17534450	A	intron_variant	MODIFIER	ALPK2	ENSCAFG00000000107	Transcript	ENSCAFT00000071296.1	protein_coding	-	2021-12-08	-	-	-	-	-	-	-	rs852860060	-	1	-	VGNC	-	-	-	-	-	-	-	-	-
1_17534450_G/A	1:17534450-17534450	A	synonymous_variant	LOW	ALPK2	ENSCAFG00000000107	Transcript	ENSCAFT00000074286.1	protein_coding	2021-12-07	-	-	-	5942	5463	1821	K	aaG/aaA	rs852860060	-	1	-	VGNC	-	-	-	-	-	-	-	-	-
1_17534450_G/A	1:17534450-17534450	A	synonymous_variant	LOW	ALPK2	ENSCAFG00000000107	Transcript	ENSCAFT00000077365.1	protein_coding	2013-08-01	-	-	-	6070	5460	1820	K	aaG/aaA	rs852860060	-	1	-	VGNC	-	-	-	-	-	-	-	-	-
1_17534450_G/A	1:17534450-17534450	A	synonymous_variant	LOW	ALPK2	ENSCAFG00000000107	Transcript	ENSCAFT00000077543.1	protein_coding	2021-11-06	-	-	-	5307	5307	1769	K	aaG/aaA	rs852860060	-	1	-	VGNC	-	-	-	-	-	-	-	-	-
1_17534450_G/A	1:17534450-17534450	A	synonymous_variant	LOW	ALPK2	ENSCAFG00000000107	Transcript	ENSCAFT00000093014.1	protein_coding	2021-11-08	-	-	-	6070	5460	1820	K	aaG/aaA	rs852860060	-	1	-	VGNC	-	-	-	-	-	-	-	-	-
1_20903229_T/C	1:20903229-20903229	C	synonymous_variant	LOW	-	ENSCAFG00000028993	Transcript	ENSCAFT00000045996.2	protein_coding	2021-03-03	-	-	-	659	408	136	V	gtA/gtG	rs852910749	-	-1	-	-	-	-	-	-	-	-	-	-	-
1_21163242_A/G	1:21163242-21163242	G	synonymous_variant	LOW	POLI	ENSCAFG00000000150	Transcript	ENSCAFT00000000242.4	protein_coding	2021-09-09	-	-	-	2016	2007	669	D	gaT/gaC	rs852732859	-	-1	-	VGNC	-	-	-	-	-	-	-	-	-
1_21163242_A/G	1:21163242-21163242	G	synonymous_variant	LOW	POLI	ENSCAFG00000000150	Transcript	ENSCAFT00000077187.1	protein_coding	2021-08-08	-	-	-	1779	1770	590	D	gaT/gaC	rs852732859	-	-1	-	VGNC	-	-	-	-	-	-	-	-	-
1_21182815_C/A	1:21182815-21182815	A	synonymous_variant	LOW	POLI	ENSCAFG00000000150	Transcript	ENSCAFT00000000242.4	protein_coding	2021-09-03	-	-	-	423	414	138	T	acG/acT	rs21894144	-	-1	-	VGNC	-	-	-	-	-	-	-	-	-
1_21182815_C/A	1:21182815-21182815	A	synonymous_variant	LOW	POLI	ENSCAFG00000000150	Transcript	ENSCAFT00000077187.1	protein_coding	2021-08-03	-	-	-	423	414	138	T	acG/acT	rs21894144	-	-1	-	VGNC	-	-	-	-	-	-	-	-	-
1_24430893_A/G	1:24430893-24430893	G	synonymous_variant	LOW	MC5R	ENSCAFG00000000172	Transcript	ENSCAFT00000000277.4	protein_coding	2021-07-06	-	-	-	1728	828	276	V	gtT/gtC	rs850724893	-	-1	-	HGNC	HGNC:6933	-	-	-	-	-	-	-	-
1_24558497_A/G	1:24558497-24558497	G	synonymous_variant	LOW	LDLRAD4	ENSCAFG00000031536	Transcript	ENSCAFT00000049713.2	protein_coding	2021-07-05	-	-	-	797	210	70	V	gtT/gtC	rs21896060	-	-1	-	VGNC	-	-	-	-	-	-	-	-	-
1_24558497_A/G	1:24558497-24558497	G	synonymous_variant	LOW	LDLRAD4	ENSCAFG00000031536	Transcript	ENSCAFT00000063754.1	protein_coding	2021-06-05	-	-	-	1043	210	70	V	gtT/gtC	rs21896060	-	-1	-	VGNC	-	-	-	-	-	-	-	-	-
1_24558497_A/G	1:24558497-24558497	G	synonymous_variant	LOW	LDLRAD4	ENSCAFG00000031536	Transcript	ENSCAFT00000066501.1	protein_coding	2021-05-03	-	-	-	237	237	79	V	gtT/gtC	rs21896060	-	-1	-	VGNC	-	-	-	-	-	-	-	-	-
1_24558497_A/G	1:24558497-24558497	G	synonymous_variant	LOW	LDLRAD4	ENSCAFG00000031536	Transcript	ENSCAFT00000079700.1	protein_coding	2021-05-03	-	-	-	96	96	32	V	gtT/gtC	rs21896060	-	-1	-	VGNC	-	-	-	-	-	-	-	-	-
1_27091758_G/A	1:27091758-27091758	A	synonymous_variant	LOW	SGK1	ENSCAFG00000000217	Transcript	ENSCAFT00000000342.4	protein_coding	2014-05-01	-	-	-	483	483	161	P	ccC/ccT	rs852565489	-	-1	-	VGNC	-	-	-	-	-	-	-	-	-
1_27091758_G/A	1:27091758-27091758	A	synonymous_variant	LOW	SGK1	ENSCAFG00000000217	Transcript	ENSCAFT00000046374.3	protein_coding	2021-12-03	-	-	-	246	198	66	P	ccC/ccT	rs852565489	-	-1	-	VGNC	-	-	-	-	-	-	-	-	-
1_27091758_G/A	1:27091758-27091758	A	synonymous_variant	LOW	SGK1	ENSCAFG00000000217	Transcript	ENSCAFT00000062745.1	protein_coding	2021-12-03	-	-	-	1089	156	52	P	ccC/ccT	rs852565489	-	-1	-	VGNC	-	-	-	-	-	-	-	-	-
1_27091758_G/A	1:27091758-27091758	A	synonymous_variant	LOW	SGK1	ENSCAFG00000000217	Transcript	ENSCAFT00000069376.1	protein_coding	2021-11-03	-	-	-	246	198	66	P	ccC/ccT	rs852565489	-	-1	-	VGNC	-	-	-	-	-	-	-	-	-
1_27091758_G/A	1:27091758-27091758	A	synonymous_variant	LOW	SGK1	ENSCAFG00000000217	Transcript	ENSCAFT00000076004.1	protein_coding	2013-04-01	-	-	-	237	237	79	P	ccC/ccT	rs852565489	-	-1	-	VGNC	-	-	-	-	-	-	-	-	-
1_27091758_G/A	1:27091758-27091758	A	synonymous_variant	LOW	SGK1	ENSCAFG00000000217	Transcript	ENSCAFT00000082015.1	protein_coding	2013-05-01	-	-	-	483	483	161	P	ccC/ccT	rs852565489	-	-1	-	VGNC	-	-	-	-	-	-	-	-	-
1_27091758_G/A	1:27091758-27091758	A	synonymous_variant	LOW	SGK1	ENSCAFG00000000217	Transcript	ENSCAFT00000091079.1	protein_coding	2013-05-01	-	-	-	483	483	161	P	ccC/ccT	rs852565489	-	-1	-	VGNC	-	-	-	-	-	-	-	-	-
1_31137765_T/G	1:31137765-31137765	G	downstream_gene_variant	MODIFIER	REPS1	ENSCAFG00000000279	Transcript	ENSCAFT00000035160.3	protein_coding	-	-	-	-	-	-	-	-	-	rs21903332	3493	-1	-	VGNC	-	-	-	-	-	-	-	-	-
1_31137765_T/G	1:31137765-31137765	G	downstream_gene_variant	MODIFIER	REPS1	ENSCAFG00000000279	Transcript	ENSCAFT00000035161.4	protein_coding	-	-	-	-	-	-	-	-	-	rs21903332	3762	-1	-	VGNC	-	-	-	-	-	-	-	-	-
1_31137765_T/G	1:31137765-31137765	G	downstream_gene_variant	MODIFIER	REPS1	ENSCAFG00000000279	Transcript	ENSCAFT00000073324.1	protein_coding	-	-	-	-	-	-	-	-	-	rs21903332	3762	-1	-	VGNC	-	-	-	-	-	-	-	-	-
1_41707887_T/C	1:41707887-41707887	C	synonymous_variant	LOW	AKAP12	ENSCAFG00000000419	Transcript	ENSCAFT00000000664.4	protein_coding	2021-03-02	-	-	-	3981	3981	1327	D	gaT/gaC	rs852102318	-	1	-	VGNC	-	-	-	-	-	-	-	-	-
1_41707887_T/C	1:41707887-41707887	C	synonymous_variant	LOW	AKAP12	ENSCAFG00000000419	Transcript	ENSCAFT00000069131.1	protein_coding	2021-03-03	-	-	-	4427	4233	1411	D	gaT/gaC	rs852102318	-	1	-	VGNC	-	-	-	-	-	-	-	-	-
1_41707887_T/C	1:41707887-41707887	C	synonymous_variant	LOW	AKAP12	ENSCAFG00000000419	Transcript	ENSCAFT00000090965.1	protein_coding	2021-03-03	-	-	-	4074	4074	1358	D	gaT/gaC	rs852102318	-	1	-	VGNC	-	-	-	-	-	-	-	-	-
1_41707887_T/C	1:41707887-41707887	C	synonymous_variant	LOW	AKAP12	ENSCAFG00000000419	Transcript	ENSCAFT00000091798.1	protein_coding	2021-02-02	-	-	-	4975	3981	1327	D	gaT/gaC	rs852102318	-	1	-	VGNC	-	-	-	-	-	-	-	-	-
1_41708529_A/G	1:41708529-41708529	G	synonymous_variant	LOW	AKAP12	ENSCAFG00000000419	Transcript	ENSCAFT00000000664.4	protein_coding	2021-03-02	-	-	-	4623	4623	1541	S	tcA/tcG	rs850742925	-	1	-	VGNC	-	-	-	-	-	-	-	-	-
1_41708529_A/G	1:41708529-41708529	G	synonymous_variant	LOW	AKAP12	ENSCAFG00000000419	Transcript	ENSCAFT00000069131.1	protein_coding	2021-03-03	-	-	-	5069	4875	1625	S	tcA/tcG	rs850742925	-	1	-	VGNC	-	-	-	-	-	-	-	-	-
1_41708529_A/G	1:41708529-41708529	G	synonymous_variant	LOW	AKAP12	ENSCAFG00000000419	Transcript	ENSCAFT00000090965.1	protein_coding	2021-03-03	-	-	-	4716	4716	1572	S	tcA/tcG	rs850742925	-	1	-	VGNC	-	-	-	-	-	-	-	-	-
1_41708529_A/G	1:41708529-41708529	G	synonymous_variant	LOW	AKAP12	ENSCAFG00000000419	Transcript	ENSCAFT00000091798.1	protein_coding	2021-02-02	-	-	-	5617	4623	1541	S	tcA/tcG	rs850742925	-	1	-	VGNC	-	-	-	-	-	-	-	-	-
1_41915616_T/G	1:41915616-41915616	G	synonymous_variant	LOW	CCDC170	ENSCAFG00000000429	Transcript	ENSCAFT00000000677.4	protein_coding	2021-11-09	-	-	-	1693	1611	537	L	ctT/ctG	rs850930648	-	1	-	VGNC	-	-	-	-	-	-	-	-	-
1_41915616_T/G	1:41915616-41915616	G	synonymous_variant	LOW	CCDC170	ENSCAFG00000000429	Transcript	ENSCAFT00000081736.1	protein_coding	2021-11-09	-	-	-	1638	1638	546	L	ctT/ctG	rs850930648	-	1	-	VGNC	-	-	-	-	-	-	-	-	-
1_41915616_T/G	1:41915616-41915616	G	synonymous_variant	LOW	CCDC170	ENSCAFG00000000429	Transcript	ENSCAFT00000087035.1	protein_coding	2021-10-08	-	-	-	1695	1695	565	L	ctT/ctG	rs850930648	-	1	-	VGNC	-	-	-	-	-	-	-	-	-
1_42208686_A/G	1:42208686-42208686	G	intron_variant	MODIFIER	ESR1	ENSCAFG00000000430	Transcript	ENSCAFT00000060440.1	protein_coding	-	2021-03-01	-	-	-	-	-	-	-	rs397512038	-	1	-	VGNC	-	-	-	-	-	-	-	-	-
1_42364093_G/A	1:42364093-42364093	A	synonymous_variant	LOW	ESR1	ENSCAFG00000000430	Transcript	ENSCAFT00000000680.4	protein_coding	2021-09-09	-	-	-	1769	1584	528	L	ctG/ctA	rs397512133	-	1	-	VGNC	-	-	-	-	-	-	-	-	-
1_42364093_G/A	1:42364093-42364093	A	synonymous_variant	LOW	ESR1	ENSCAFG00000000430	Transcript	ENSCAFT00000060440.1	protein_coding	2021-04-04	-	-	-	801	801	267	L	ctG/ctA	rs397512133	-	1	-	VGNC	-	-	-	-	-	-	-	-	-
1_44080715_T/C	1:44080715-44080715	C	synonymous_variant	LOW	CNKSR3	ENSCAFG00000000562	Transcript	ENSCAFT00000000861.4	protein_coding	2021-11-10	-	-	-	1090	942	314	R	cgA/cgG	rs852423637	-	-1	-	HGNC	HGNC:23034	-	-	-	-	-	-	-	-
1_44080715_T/C	1:44080715-44080715	C	synonymous_variant	LOW	CNKSR3	ENSCAFG00000000562	Transcript	ENSCAFT00000046865.3	protein_coding	2021-12-11	-	-	-	1239	1095	365	R	cgA/cgG	rs852423637	-	-1	-	HGNC	HGNC:23034	-	-	-	-	-	-	-	-
1_44080715_T/C	1:44080715-44080715	C	intron_variant	MODIFIER	OPRM1	ENSCAFG00000040985	Transcript	ENSCAFT00000081298.1	protein_coding	-	2021-03-03	-	-	-	-	-	-	-	rs852423637	-	1	-	EntrezGene	-	-	-	-	-	-	-	-	-
1_44601504_C/T	1:44601504-44601504	T	synonymous_variant	LOW	SCAF8	ENSCAFG00000000570	Transcript	ENSCAFT00000000878.4	protein_coding	2021-05-01	-	-	-	373	373	125	L	Cta/Tta	rs852884554	-	1	-	VGNC	-	-	-	-	-	-	-	-	-
1_44601504_C/T	1:44601504-44601504	T	synonymous_variant	LOW	SCAF8	ENSCAFG00000000570	Transcript	ENSCAFT00000086343.1	protein_coding	2019-05-01	-	-	-	373	328	110	L	Cta/Tta	rs852884554	-	1	-	VGNC	-	-	-	-	-	-	-	-	-
1_48137235_C/T	1:48137235-48137235	T	synonymous_variant	LOW	SYTL3	ENSCAFG00000000659	Transcript	ENSCAFT00000001014.4	protein_coding	2017-10-01	-	-	-	1660	807	269	L	ctC/ctT	rs21958357	-	1	-	VGNC	-	-	-	-	-	-	-	-	-
1_48137235_C/T	1:48137235-48137235	T	synonymous_variant	LOW	SYTL3	ENSCAFG00000000659	Transcript	ENSCAFT00000090429.1	protein_coding	2015-08-01	-	-	-	1456	603	201	L	ctC/ctT	rs21958357	-	1	-	VGNC	-	-	-	-	-	-	-	-	-
1_48379136_A/C	1:48379136-48379136	C	downstream_gene_variant	MODIFIER	TAGAP	ENSCAFG00000000665	Transcript	ENSCAFT00000001032.5	protein_coding	-	-	-	-	-	-	-	-	-	rs851891081	4368	-1	-	VGNC	-	-	-	-	-	-	-	-	-
1_48380410_G/A	1:48380410-48380410	A	downstream_gene_variant	MODIFIER	TAGAP	ENSCAFG00000000665	Transcript	ENSCAFT00000001032.5	protein_coding	-	-	-	-	-	-	-	-	-	-	3094	-1	-	VGNC	-	-	-	-	-	-	-	-	-
1_49059406_A/C	1:49059406-49059406	C	splice_region_variant,intron_variant	LOW	PNLDC1	ENSCAFG00000000740	Transcript	ENSCAFT00000001145.4	protein_coding	-	14/18	-	-	-	-	-	-	-	-	-	1	-	VGNC	-	-	-	-	-	-	-	-	-
1_49059406_A/C	1:49059406-49059406	C	splice_region_variant,intron_variant	LOW	PNLDC1	ENSCAFG00000000740	Transcript	ENSCAFT00000077706.1	protein_coding	-	13/17	-	-	-	-	-	-	-	-	-	1	-	VGNC	-	-	-	-	-	-	-	-	-
1_54958643_C/T	1:54958643-54958643	T	synonymous_variant	LOW	CCR6	ENSCAFG00000030966	Transcript	ENSCAFT00000046313.2	protein_coding	2021-04-04	-	-	-	1033	609	203	H	caC/caT	rs852865326	-	1	-	VGNC	-	-	-	-	-	-	-	-	-
1_54958643_C/T	1:54958643-54958643	T	synonymous_variant	LOW	CCR6	ENSCAFG00000030966	Transcript	ENSCAFT00000087783.1	protein_coding	2021-03-03	-	-	-	1057	891	297	H	caC/caT	rs852865326	-	1	-	VGNC	-	-	-	-	-	-	-	-	-
1_54976274_G/A	1:54976274-54976274	A	synonymous_variant	LOW	GPR31	ENSCAFG00000000853	Transcript	ENSCAFT00000001332.4	protein_coding	2021-01-01	-	-	-	855	855	285	P	ccC/ccT	rs850915735	-	-1	-	VGNC	-	-	-	-	-	-	-	-	-
1_54976412_C/T	1:54976412-54976412	T	synonymous_variant	LOW	GPR31	ENSCAFG00000000853	Transcript	ENSCAFT00000001332.4	protein_coding	2021-01-01	-	-	-	717	717	239	A	gcG/gcA	rs851349029	-	-1	-	VGNC	-	-	-	-	-	-	-	-	-
1_54997037_G/A	1:54997037-54997037	A	synonymous_variant	LOW	-	ENSCAFG00000000854	Transcript	ENSCAFT00000013348.4	protein_coding	2013-03-01	-	-	-	519	519	173	P	ccG/ccA	rs852850107	-	1	-	-	-	-	-	-	-	-	-	-	-
1_54997037_G/A	1:54997037-54997037	A	synonymous_variant	LOW	-	ENSCAFG00000000854	Transcript	ENSCAFT00000075568.1	protein_coding	2021-12-02	-	-	-	1124	249	83	P	ccG/ccA	rs852850107	-	1	-	-	-	-	-	-	-	-	-	-	-
1_54997043_G/A	1:54997043-54997043	A	synonymous_variant	LOW	-	ENSCAFG00000000854	Transcript	ENSCAFT00000013348.4	protein_coding	2013-03-01	-	-	-	525	525	175	P	ccG/ccA	rs852134605	-	1	-	-	-	-	-	-	-	-	-	-	-
1_54997043_G/A	1:54997043-54997043	A	synonymous_variant	LOW	-	ENSCAFG00000000854	Transcript	ENSCAFT00000075568.1	protein_coding	2021-12-02	-	-	-	1130	255	85	P	ccG/ccA	rs852134605	-	1	-	-	-	-	-	-	-	-	-	-	-
1_55526338_C/T	1:55526338-55526338	T	synonymous_variant	LOW	AFDN	ENSCAFG00000000860	Transcript	ENSCAFT00000001341.5	protein_coding	31/34	-	-	-	4812	4791	1597	R	cgC/cgT	rs851646622	-	1	-	VGNC	-	-	-	-	-	-	-	-	-
1_55526338_C/T	1:55526338-55526338	T	synonymous_variant	LOW	AFDN	ENSCAFG00000000860	Transcript	ENSCAFT00000047722.3	protein_coding	29/32	-	-	-	4731	4710	1570	R	cgC/cgT	rs851646622	-	1	-	VGNC	-	-	-	-	-	-	-	-	-
1_55526338_C/T	1:55526338-55526338	T	synonymous_variant	LOW	AFDN	ENSCAFG00000000860	Transcript	ENSCAFT00000066236.1	protein_coding	30/33	-	-	-	4776	4755	1585	R	cgC/cgT	rs851646622	-	1	-	VGNC	-	-	-	-	-	-	-	-	-
1_55526338_C/T	1:55526338-55526338	T	synonymous_variant	LOW	AFDN	ENSCAFG00000000860	Transcript	ENSCAFT00000068310.1	protein_coding	29/32	-	-	-	4755	4734	1578	R	cgC/cgT	rs851646622	-	1	-	VGNC	-	-	-	-	-	-	-	-	-
1_55526338_C/T	1:55526338-55526338	T	synonymous_variant	LOW	AFDN	ENSCAFG00000000860	Transcript	ENSCAFT00000069119.1	protein_coding	29/33	-	-	-	4755	4734	1578	R	cgC/cgT	rs851646622	-	1	-	VGNC	-	-	-	-	-	-	-	-	-
1_55526338_C/T	1:55526338-55526338	T	synonymous_variant	LOW	AFDN	ENSCAFG00000000860	Transcript	ENSCAFT00000079765.1	protein_coding	29/32	-	-	-	4581	4560	1520	R	cgC/cgT	rs851646622	-	1	-	VGNC	-	-	-	-	-	-	-	-	-
1_67877586_C/T	1:67877586-67877586	T	intron_variant	MODIFIER	LAMA2	ENSCAFG00000001106	Transcript	ENSCAFT00000036090.3	protein_coding	-	20/64	-	-	-	-	-	-	-	rs850848103	-	1	-	VGNC	-	-	-	-	-	-	-	-	-
1_69076690_G/A	1:69076690-69076690	A	upstream_gene_variant	MODIFIER	-	ENSCAFG00000040965	Transcript	ENSCAFT00000067745.1	lncRNA	-	-	-	-	-	-	-	-	-	-	1134	-1	-	-	-	-	-	-	-	-	-	-	-
1_72704994_T/C	1:72704994-72704994	C	upstream_gene_variant	MODIFIER	-	ENSCAFG00000041411	Transcript	ENSCAFT00000061344.1	lncRNA	-	-	-	-	-	-	-	-	-	rs852749803	702	-1	-	-	-	-	-	-	-	-	-	-	-
1_72704994_T/C	1:72704994-72704994	C	upstream_gene_variant	MODIFIER	-	ENSCAFG00000041411	Transcript	ENSCAFT00000088634.1	lncRNA	-	-	-	-	-	-	-	-	-	rs852749803	702	-1	-	-	-	-	-	-	-	-	-	-	-
1_80404141_C/T	1:80404141-80404141	T	intron_variant	MODIFIER	PSAT1	ENSCAFG00000001570	Transcript	ENSCAFT00000079929.1	protein_coding	-	2021-07-01	-	-	-	-	-	-	-	rs21885466	-	-1	-	VGNC	-	-	-	-	-	-	-	-	-
1_80408083_G/C	1:80408083-80408083	C	5_prime_UTR_variant	MODIFIER	PSAT1	ENSCAFG00000001570	Transcript	ENSCAFT00000002468.5	protein_coding	2021-08-01	-	-	-	31	-	-	-	-	-	-	-1	-	VGNC	-	-	-	-	-	-	-	-	-
1_80408083_G/C	1:80408083-80408083	C	5_prime_UTR_variant	MODIFIER	PSAT1	ENSCAFG00000001570	Transcript	ENSCAFT00000048312.2	protein_coding	2021-09-01	-	-	-	31	-	-	-	-	-	-	-1	-	VGNC	-	-	-	-	-	-	-	-	-
1_82506117_C/G	1:82506117-82506117	G	upstream_gene_variant	MODIFIER	PCSK5	ENSCAFG00000001690	Transcript	ENSCAFT00000002652.4	protein_coding	-	-	-	-	-	-	-	-	-	rs21884000	851	-1	-	VGNC	-	-	-	-	-	-	-	-	-
1_82506117_C/G	1:82506117-82506117	G	upstream_gene_variant	MODIFIER	PCSK5	ENSCAFG00000001690	Transcript	ENSCAFT00000047858.3	protein_coding	-	-	-	-	-	-	-	-	-	rs21884000	851	-1	-	VGNC	-	-	-	-	-	-	-	-	-
1_82506117_C/G	1:82506117-82506117	G	intron_variant	MODIFIER	PCSK5	ENSCAFG00000001690	Transcript	ENSCAFT00000049905.3	protein_coding	-	2020-01-01	-	-	-	-	-	-	-	rs21884000	-	-1	-	VGNC	-	-	-	-	-	-	-	-	-
1_87016496_G/A	1:87016496-87016496	A	synonymous_variant	LOW	TRPM3	ENSCAFG00000001849	Transcript	ENSCAFT00000002939.4	protein_coding	25/25	-	-	-	5043	5043	1681	P	ccG/ccA	rs851815602	-	1	-	VGNC	-	-	-	-	-	-	-	-	-
1_87016496_G/A	1:87016496-87016496	A	synonymous_variant	LOW	TRPM3	ENSCAFG00000001849	Transcript	ENSCAFT00000067038.1	protein_coding	26/26	-	-	-	4905	4566	1522	P	ccG/ccA	rs851815602	-	1	-	VGNC	-	-	-	-	-	-	-	-	-
1_87016496_G/A	1:87016496-87016496	A	intron_variant	MODIFIER	TRPM3	ENSCAFG00000001849	Transcript	ENSCAFT00000076825.1	protein_coding	-	25/25	-	-	-	-	-	-	-	rs851815602	-	1	-	VGNC	-	-	-	-	-	-	-	-	-
1_87016496_G/A	1:87016496-87016496	A	synonymous_variant	LOW	TRPM3	ENSCAFG00000001849	Transcript	ENSCAFT00000081059.1	protein_coding	27/27	-	-	-	5034	4695	1565	P	ccG/ccA	rs851815602	-	1	-	VGNC	-	-	-	-	-	-	-	-	-
1_87016496_G/A	1:87016496-87016496	A	synonymous_variant	LOW	TRPM3	ENSCAFG00000001849	Transcript	ENSCAFT00000081417.1	protein_coding	23/23	-	-	-	4899	4899	1633	P	ccG/ccA	rs851815602	-	1	-	VGNC	-	-	-	-	-	-	-	-	-
1_87016496_G/A	1:87016496-87016496	A	synonymous_variant	LOW	TRPM3	ENSCAFG00000001849	Transcript	ENSCAFT00000093613.1	protein_coding	25/25	-	-	-	5055	5055	1685	P	ccG/ccA	rs851815602	-	1	-	VGNC	-	-	-	-	-	-	-	-	-
1_89614669_A/G	1:89614669-89614669	G	synonymous_variant	LOW	KANK1	ENSCAFG00000001974	Transcript	ENSCAFT00000003130.6	protein_coding	2021-12-09	-	-	-	3802	3591	1197	L	ctA/ctG	rs21897145	-	1	-	VGNC	-	-	-	-	-	-	-	-	-
1_89614669_A/G	1:89614669-89614669	G	synonymous_variant	LOW	KANK1	ENSCAFG00000001974	Transcript	ENSCAFT00000065654.1	protein_coding	2021-11-08	-	-	-	3750	3750	1250	L	ctA/ctG	rs21897145	-	1	-	VGNC	-	-	-	-	-	-	-	-	-
1_89614669_A/G	1:89614669-89614669	G	synonymous_variant	LOW	KANK1	ENSCAFG00000001974	Transcript	ENSCAFT00000087896.1	protein_coding	2021-11-08	-	-	-	3607	3396	1132	L	ctA/ctG	rs21897145	-	1	-	VGNC	-	-	-	-	-	-	-	-	-
1_89614669_A/G	1:89614669-89614669	G	synonymous_variant	LOW	KANK1	ENSCAFG00000001974	Transcript	ENSCAFT00000090226.1	protein_coding	2021-11-08	-	-	-	3556	3345	1115	L	ctA/ctG	rs21897145	-	1	-	VGNC	-	-	-	-	-	-	-	-	-
1_89880122_C/A	1:89880122-89880122	A	synonymous_variant	LOW	DMRT2	ENSCAFG00000001988	Transcript	ENSCAFT00000003149.4	protein_coding	2021-03-03	-	-	-	737	681	227	V	gtC/gtA	rs851636690	-	1	-	VGNC	-	-	-	-	-	-	-	-	-
1_96992996_C/A	1:96992996-96992996	A	intergenic_variant	MODIFIER	-	-	-	-	-	-	-	-	-	-	-	-	-	-	-	-	-	-	-	-	-	-	-	-	-	-	-	-
1_97104880_C/T	1:97104880-97104880	T	synonymous_variant	LOW	S1PR3	ENSCAFG00000002204	Transcript	ENSCAFT00000003462.3	protein_coding	2021-01-01	-	-	-	978	978	326	K	aaG/aaA	rs22039752	-	-1	-	VGNC	-	-	-	-	-	-	-	-	-
1_98261506_G/A	1:98261506-98261506	A	downstream_gene_variant	MODIFIER	FAM120A	ENSCAFG00000002261	Transcript	ENSCAFT00000003552.4	protein_coding	-	-	-	-	-	-	-	-	-	-	4349	-1	-	VGNC	-	-	-	-	-	-	-	-	-
1_98261506_G/A	1:98261506-98261506	A	downstream_gene_variant	MODIFIER	-	ENSCAFG00000045897	Transcript	ENSCAFT00000066881.1	lncRNA	-	-	-	-	-	-	-	-	-	-	3353	1	-	-	-	-	-	-	-	-	-	-	-
1_98261506_G/A	1:98261506-98261506	A	downstream_gene_variant	MODIFIER	FAM120A	ENSCAFG00000002261	Transcript	ENSCAFT00000081634.1	protein_coding	-	-	-	-	-	-	-	-	-	-	4349	-1	-	VGNC	-	-	-	-	-	-	-	-	-
1_99435645_C/T	1:99435645-99435645	T	intron_variant	MODIFIER	ZBTB45	ENSCAFG00000002356	Transcript	ENSCAFT00000003690.4	protein_coding	-	2021-03-03	-	-	-	-	-	-	-	-	-	1	-	VGNC	-	-	-	-	-	-	-	-	-
1_99435645_C/T	1:99435645-99435645	T	intron_variant	MODIFIER	ZBTB45	ENSCAFG00000002356	Transcript	ENSCAFT00000048888.2	protein_coding	-	2021-02-02	-	-	-	-	-	-	-	-	-	1	-	VGNC	-	-	-	-	-	-	-	-	-
1_99435645_C/T	1:99435645-99435645	T	intron_variant	MODIFIER	ZBTB45	ENSCAFG00000002356	Transcript	ENSCAFT00000089151.1	protein_coding	-	2021-03-02	-	-	-	-	-	-	-	-	-	1	-	VGNC	-	-	-	-	-	-	-	-	-
1_103699544_A/G	1:103699544-103699544	G	synonymous_variant	LOW	-	ENSCAFG00000002736	Transcript	ENSCAFT00000004352.4	protein_coding	2021-12-05	-	-	-	944	912	304	S	tcA/tcG	rs851590667	-	1	-	-	-	-	-	-	-	-	-	-	-
1_103699544_A/G	1:103699544-103699544	G	synonymous_variant	LOW	-	ENSCAFG00000002736	Transcript	ENSCAFT00000004356.5	protein_coding	2021-12-05	-	-	-	944	912	304	S	tcA/tcG	rs851590667	-	1	-	-	-	-	-	-	-	-	-	-	-
1_103699544_A/G	1:103699544-103699544	G	synonymous_variant	LOW	-	ENSCAFG00000002736	Transcript	ENSCAFT00000089365.1	protein_coding	2021-12-05	-	-	-	944	912	304	S	tcA/tcG	rs851590667	-	1	-	-	-	-	-	-	-	-	-	-	-
1_103699544_A/G	1:103699544-103699544	G	synonymous_variant	LOW	-	ENSCAFG00000002736	Transcript	ENSCAFT00000092572.1	protein_coding	2021-12-05	-	-	-	944	912	304	S	tcA/tcG	rs851590667	-	1	-	-	-	-	-	-	-	-	-	-	-
1_103700457_T/C	1:103700457-103700457	C	synonymous_variant	LOW	-	ENSCAFG00000002736	Transcript	ENSCAFT00000004352.4	protein_coding	2021-12-08	-	-	-	1433	1401	467	T	acT/acC	rs852035411	-	1	-	-	-	-	-	-	-	-	-	-	-
1_103700457_T/C	1:103700457-103700457	C	synonymous_variant	LOW	-	ENSCAFG00000002736	Transcript	ENSCAFT00000004356.5	protein_coding	2021-12-08	-	-	-	1433	1401	467	T	acT/acC	rs852035411	-	1	-	-	-	-	-	-	-	-	-	-	-
1_103700457_T/C	1:103700457-103700457	C	synonymous_variant	LOW	-	ENSCAFG00000002736	Transcript	ENSCAFT00000089365.1	protein_coding	2021-12-08	-	-	-	1433	1401	467	T	acT/acC	rs852035411	-	1	-	-	-	-	-	-	-	-	-	-	-
1_103700457_T/C	1:103700457-103700457	C	synonymous_variant	LOW	-	ENSCAFG00000002736	Transcript	ENSCAFT00000092572.1	protein_coding	2021-12-08	-	-	-	1433	1401	467	T	acT/acC	rs852035411	-	1	-	-	-	-	-	-	-	-	-	-	-
1_104864966_G/A	1:104864966-104864966	A	intron_variant	MODIFIER	-	ENSCAFG00000044077	Transcript	ENSCAFT00000072366.1	protein_coding	-	2021-02-02	-	-	-	-	-	-	-	-	-	-1	-	-	-	-	-	-	-	-	-	-	-
1_106926414_C/T	1:106926414-106926414	T	synonymous_variant	LOW	PRR12	ENSCAFG00000003611	Transcript	ENSCAFT00000005806.5	protein_coding	2014-04-01	-	-	-	1941	1941	647	L	ctG/ctA	rs21955165	-	-1	-	VGNC	-	-	-	-	-	-	-	-	-
1_106955934_C/T	1:106955934-106955934	T	synonymous_variant	LOW	NOSIP	ENSCAFG00000003614	Transcript	ENSCAFT00000005816.4	protein_coding	2021-09-05	-	-	-	690	690	230	F	ttC/ttT	rs852929210	-	1	-	VGNC	-	-	-	-	-	-	-	-	-
1_106955934_C/T	1:106955934-106955934	T	synonymous_variant	LOW	NOSIP	ENSCAFG00000003614	Transcript	ENSCAFT00000086938.1	protein_coding	2021-08-05	-	-	-	690	690	230	F	ttC/ttT	rs852929210	-	1	-	VGNC	-	-	-	-	-	-	-	-	-
1_106956177_G/A	1:106956177-106956177	A	synonymous_variant	LOW	NOSIP	ENSCAFG00000003614	Transcript	ENSCAFT00000005816.4	protein_coding	2021-09-06	-	-	-	843	843	281	P	ccG/ccA	rs850906606	-	1	-	VGNC	-	-	-	-	-	-	-	-	-
1_106956177_G/A	1:106956177-106956177	A	synonymous_variant	LOW	NOSIP	ENSCAFG00000003614	Transcript	ENSCAFT00000086938.1	protein_coding	2021-08-06	-	-	-	843	843	281	P	ccG/ccA	rs850906606	-	1	-	VGNC	-	-	-	-	-	-	-	-	-
1_107066705_G/A	1:107066705-107066705	A	downstream_gene_variant	MODIFIER	SLC17A7	ENSCAFG00000003665	Transcript	ENSCAFT00000005894.4	protein_coding	-	-	-	-	-	-	-	-	-	-	3155	1	-	VGNC	-	-	-	-	-	-	-	-	-
1_107066705_G/A	1:107066705-107066705	A	upstream_gene_variant	MODIFIER	PTH2	ENSCAFG00000003675	Transcript	ENSCAFT00000005901.4	protein_coding	-	-	-	-	-	-	-	-	-	-	2690	1	-	VGNC	-	-	-	-	-	-	-	-	-
1_107066705_G/A	1:107066705-107066705	A	synonymous_variant	LOW	GFY	ENSCAFG00000031563	Transcript	ENSCAFT00000044442.2	protein_coding	2021-03-01	-	-	-	366	345	115	D	gaC/gaT	-	-	-1	-	HGNC	HGNC:44663	-	-	-	-	-	-	-	-
1_107382112_G/A	1:107382112-107382112	A	intron_variant	MODIFIER	-	ENSCAFG00000003840	Transcript	ENSCAFT00000006175.4	protein_coding	-	2021-06-05	-	-	-	-	-	-	-	rs852274161	-	1	-	-	-	-	-	-	-	-	-	-	-
1_107382112_G/A	1:107382112-107382112	A	downstream_gene_variant	MODIFIER	RUVBL2	ENSCAFG00000003844	Transcript	ENSCAFT00000006198.4	protein_coding	-	-	-	-	-	-	-	-	-	rs852274161	2230	-1	-	VGNC	-	-	-	-	-	-	-	-	-
1_107536654_G/C	1:107536654-107536654	C	upstream_gene_variant	MODIFIER	BCAT2	ENSCAFG00000003901	Transcript	ENSCAFT00000006272.4	protein_coding	-	-	-	-	-	-	-	-	-	-	2471	1	-	VGNC	-	-	-	-	-	-	-	-	-
1_107536654_G/C	1:107536654-107536654	C	upstream_gene_variant	MODIFIER	BCAT2	ENSCAFG00000003901	Transcript	ENSCAFT00000068041.1	protein_coding	-	-	-	-	-	-	-	-	-	-	1811	1	-	VGNC	-	-	-	-	-	-	-	-	-
1_107536654_G/C	1:107536654-107536654	C	upstream_gene_variant	MODIFIER	BCAT2	ENSCAFG00000003901	Transcript	ENSCAFT00000089963.1	protein_coding	-	-	-	-	-	-	-	-	-	-	2616	1	-	VGNC	-	-	-	-	-	-	-	-	-
1_107599195_G/T	1:107599195-107599195	T	downstream_gene_variant	MODIFIER	RASIP1	ENSCAFG00000003910	Transcript	ENSCAFT00000006284.6	protein_coding	-	-	-	-	-	-	-	-	-	rs850787754	1513	1	-	VGNC	-	-	-	-	-	-	-	-	-
1_107601409_G/T	1:107601409-107601409	T	downstream_gene_variant	MODIFIER	RASIP1	ENSCAFG00000003910	Transcript	ENSCAFT00000006284.6	protein_coding	-	-	-	-	-	-	-	-	-	rs853086088	3727	1	-	VGNC	-	-	-	-	-	-	-	-	-
1_107601409_G/T	1:107601409-107601409	T	synonymous_variant	LOW	MAMSTR	ENSCAFG00000003914	Transcript	ENSCAFT00000006290.5	protein_coding	2021-09-03	-	-	-	266	240	80	L	ctG/ctT	rs853086088	-	1	-	VGNC	-	-	-	-	-	-	-	-	-
1_108704997_A/C	1:108704997-108704997	C	downstream_gene_variant	MODIFIER	CCDC9	ENSCAFG00000029063	Transcript	ENSCAFT00000006699.5	protein_coding	-	-	-	-	-	-	-	-	-	-	661	-1	-	HGNC	HGNC:24560	-	-	-	-	-	-	-	-
1_108704997_A/C	1:108704997-108704997	C	non_coding_transcript_exon_variant	MODIFIER	-	ENSCAFG00000028731	Transcript	ENSCAFT00000045781.2	pseudogene	2021-02-02	-	-	-	96	-	-	-	-	-	-	-1	-	-	-	-	-	-	-	-	-	-	-
1_108704997_A/C	1:108704997-108704997	C	downstream_gene_variant	MODIFIER	CCDC9	ENSCAFG00000029063	Transcript	ENSCAFT00000048429.2	protein_coding	-	-	-	-	-	-	-	-	-	-	727	-1	-	HGNC	HGNC:24560	-	-	-	-	-	-	-	-
1_108704997_A/C	1:108704997-108704997	C	upstream_gene_variant	MODIFIER	-	ENSCAFG00000049820	Transcript	ENSCAFT00000089892.1	lncRNA	-	-	-	-	-	-	-	-	-	-	2031	-1	-	-	-	-	-	-	-	-	-	-	-
1_108705025_G/C	1:108705025-108705025	C	downstream_gene_variant	MODIFIER	CCDC9	ENSCAFG00000029063	Transcript	ENSCAFT00000006699.5	protein_coding	-	-	-	-	-	-	-	-	-	-	633	-1	-	HGNC	HGNC:24560	-	-	-	-	-	-	-	-
1_108705025_G/C	1:108705025-108705025	C	non_coding_transcript_exon_variant	MODIFIER	-	ENSCAFG00000028731	Transcript	ENSCAFT00000045781.2	pseudogene	2021-02-01	-	-	-	70	-	-	-	-	-	-	-1	-	-	-	-	-	-	-	-	-	-	-
1_108705025_G/C	1:108705025-108705025	C	downstream_gene_variant	MODIFIER	CCDC9	ENSCAFG00000029063	Transcript	ENSCAFT00000048429.2	protein_coding	-	-	-	-	-	-	-	-	-	-	699	-1	-	HGNC	HGNC:24560	-	-	-	-	-	-	-	-
1_108705025_G/C	1:108705025-108705025	C	upstream_gene_variant	MODIFIER	-	ENSCAFG00000049820	Transcript	ENSCAFT00000089892.1	lncRNA	-	-	-	-	-	-	-	-	-	-	2059	-1	-	-	-	-	-	-	-	-	-	-	-
1_110146829_T/C	1:110146829-110146829	C	downstream_gene_variant	MODIFIER	ERCC1	ENSCAFG00000004448	Transcript	ENSCAFT00000007174.4	protein_coding	-	-	-	-	-	-	-	-	-	rs851693399	500	1	-	VGNC	-	-	-	-	-	-	-	-	-
1_110146829_T/C	1:110146829-110146829	C	synonymous_variant	LOW	POLR1G	ENSCAFG00000004455	Transcript	ENSCAFT00000007180.5	protein_coding	2021-03-03	-	-	-	1650	1650	550	T	acA/acG	rs851693399	-	-1	-	VGNC	-	-	-	-	-	-	-	-	-
1_110146829_T/C	1:110146829-110146829	C	downstream_gene_variant	MODIFIER	ERCC1	ENSCAFG00000004448	Transcript	ENSCAFT00000067744.1	protein_coding	-	-	-	-	-	-	-	-	-	rs851693399	227	1	-	VGNC	-	-	-	-	-	-	-	-	-
1_110146829_T/C	1:110146829-110146829	C	downstream_gene_variant	MODIFIER	ERCC1	ENSCAFG00000004448	Transcript	ENSCAFT00000072904.1	protein_coding	-	-	-	-	-	-	-	-	-	rs851693399	227	1	-	VGNC	-	-	-	-	-	-	-	-	-
1_110146829_T/C	1:110146829-110146829	C	downstream_gene_variant	MODIFIER	ERCC1	ENSCAFG00000004448	Transcript	ENSCAFT00000084469.1	protein_coding	-	-	-	-	-	-	-	-	-	rs851693399	227	1	-	VGNC	-	-	-	-	-	-	-	-	-
1_110146829_T/C	1:110146829-110146829	C	intron_variant	MODIFIER	POLR1G	ENSCAFG00000004455	Transcript	ENSCAFT00000086161.1	protein_coding	-	2021-03-03	-	-	-	-	-	-	-	rs851693399	-	-1	-	VGNC	-	-	-	-	-	-	-	-	-
1_110146829_T/C	1:110146829-110146829	C	downstream_gene_variant	MODIFIER	ERCC1	ENSCAFG00000004448	Transcript	ENSCAFT00000086802.1	protein_coding	-	-	-	-	-	-	-	-	-	rs851693399	238	1	-	VGNC	-	-	-	-	-	-	-	-	-
1_110146829_T/C	1:110146829-110146829	C	downstream_gene_variant	MODIFIER	ERCC1	ENSCAFG00000004448	Transcript	ENSCAFT00000089539.1	protein_coding	-	-	-	-	-	-	-	-	-	rs851693399	869	1	-	VGNC	-	-	-	-	-	-	-	-	-
1_111095604_A/C	1:111095604-111095604	C	synonymous_variant	LOW	ZNF227	ENSCAFG00000023881	Transcript	ENSCAFT00000007560.4	protein_coding	2021-05-05	-	-	-	1626	1551	517	A	gcT/gcG	rs851238615	-	-1	-	VGNC	-	-	-	-	-	-	-	-	-
1_111095604_A/C	1:111095604-111095604	C	intron_variant	MODIFIER	ZNF235	ENSCAFG00000031857	Transcript	ENSCAFT00000089653.1	protein_coding	-	2021-05-05	-	-	-	-	-	-	-	rs851238615	-	1	-	VGNC	-	-	-	-	-	-	-	-	-
1_111096033_A/G	1:111096033-111096033	G	synonymous_variant	LOW	ZNF227	ENSCAFG00000023881	Transcript	ENSCAFT00000007560.4	protein_coding	2021-05-05	-	-	-	1197	1122	374	F	ttT/ttC	rs852378894	-	-1	-	VGNC	-	-	-	-	-	-	-	-	-
1_111096033_A/G	1:111096033-111096033	G	intron_variant	MODIFIER	ZNF235	ENSCAFG00000031857	Transcript	ENSCAFT00000089653.1	protein_coding	-	2021-05-05	-	-	-	-	-	-	-	rs852378894	-	1	-	VGNC	-	-	-	-	-	-	-	-	-
1_111102135_C/T	1:111102135-111102135	T	intron_variant	MODIFIER	ZNF235	ENSCAFG00000031857	Transcript	ENSCAFT00000089653.1	protein_coding	-	2021-05-05	-	-	-	-	-	-	-	rs850843250	-	1	-	VGNC	-	-	-	-	-	-	-	-	-
1_111102194_C/A	1:111102194-111102194	A	intron_variant	MODIFIER	ZNF235	ENSCAFG00000031857	Transcript	ENSCAFT00000089653.1	protein_coding	-	2021-05-05	-	-	-	-	-	-	-	rs852285907	-	1	-	VGNC	-	-	-	-	-	-	-	-	-
1_111105308_A/G	1:111105308-111105308	G	synonymous_variant	LOW	ZNF227	ENSCAFG00000023881	Transcript	ENSCAFT00000007560.4	protein_coding	2021-05-02	-	-	-	90	15	5	D	gaT/gaC	rs851665992	-	-1	-	VGNC	-	-	-	-	-	-	-	-	-
1_111105308_A/G	1:111105308-111105308	G	intron_variant	MODIFIER	ZNF235	ENSCAFG00000031857	Transcript	ENSCAFT00000089653.1	protein_coding	-	2021-05-05	-	-	-	-	-	-	-	rs851665992	-	1	-	VGNC	-	-	-	-	-	-	-	-	-
1_111638292_C/G	1:111638292-111638292	G	synonymous_variant	LOW	LYPD3	ENSCAFG00000004761	Transcript	ENSCAFT00000007661.5	protein_coding	2021-05-05	-	-	-	828	798	266	A	gcC/gcG	rs851840092	-	1	-	VGNC	-	-	-	-	-	-	-	-	-
1_111638292_C/G	1:111638292-111638292	G	downstream_gene_variant	MODIFIER	U6	ENSCAFG00000031696	Transcript	ENSCAFT00000048302.1	snRNA	-	-	-	-	-	-	-	-	-	rs851840092	3528	-1	-	RFAM	-	-	-	-	-	-	-	-	-
1_112122851_T/C	1:112122851-112122851	C	intron_variant	MODIFIER	GSK3A	ENSCAFG00000004882	Transcript	ENSCAFT00000007861.5	protein_coding	-	2021-11-01	-	-	-	-	-	-	-	rs851206980	-	1	-	HGNC	HGNC:4616	-	-	-	-	-	-	-	-
1_112122851_T/C	1:112122851-112122851	C	synonymous_variant	LOW	ERF	ENSCAFG00000031552	Transcript	ENSCAFT00000046422.2	protein_coding	2021-04-04	-	-	-	791	450	150	S	tcT/tcC	rs851206980	-	1	-	VGNC	-	-	-	-	-	-	-	-	-
1_112304495_T/C	1:112304495-112304495	C	synonymous_variant	LOW	GRIK5	ENSCAFG00000004930	Transcript	ENSCAFT00000007929.5	protein_coding	2018-11-01	-	-	-	1599	1296	432	A	gcT/gcC	rs852082736	-	1	-	VGNC	-	-	-	-	-	-	-	-	-
1_112304495_T/C	1:112304495-112304495	C	synonymous_variant	LOW	GRIK5	ENSCAFG00000004930	Transcript	ENSCAFT00000043369.3	protein_coding	13/20	-	-	-	1818	1515	505	A	gcT/gcC	rs852082736	-	1	-	VGNC	-	-	-	-	-	-	-	-	-
1_112304495_T/C	1:112304495-112304495	C	3_prime_UTR_variant	MODIFIER	POU2F2	ENSCAFG00000004911	Transcript	ENSCAFT00000069340.1	protein_coding	29/36	-	-	-	3752	-	-	-	-	rs852082736	-	1	-	VGNC	-	-	-	-	-	-	-	-	-
1_112314842_C/T	1:112314842-112314842	T	synonymous_variant	LOW	GRIK5	ENSCAFG00000004930	Transcript	ENSCAFT00000007929.5	protein_coding	15/18	-	-	-	2220	1917	639	R	cgC/cgT	rs21975529	-	1	-	VGNC	-	-	-	-	-	-	-	-	-
1_112314842_C/T	1:112314842-112314842	T	synonymous_variant	LOW	GRIK5	ENSCAFG00000004930	Transcript	ENSCAFT00000043369.3	protein_coding	17/20	-	-	-	2439	2136	712	R	cgC/cgT	rs21975529	-	1	-	VGNC	-	-	-	-	-	-	-	-	-
1_112314842_C/T	1:112314842-112314842	T	3_prime_UTR_variant	MODIFIER	POU2F2	ENSCAFG00000004911	Transcript	ENSCAFT00000069340.1	protein_coding	33/36	-	-	-	4373	-	-	-	-	rs21975529	-	1	-	VGNC	-	-	-	-	-	-	-	-	-
1_112333550_C/T	1:112333550-112333550	T	synonymous_variant	LOW	ATP1A3	ENSCAFG00000004958	Transcript	ENSCAFT00000007987.4	protein_coding	2021-06-01	-	-	-	903	903	301	L	ctC/ctT	-	-	1	-	VGNC	-	-	-	-	-	-	-	-	-
1_112333550_C/T	1:112333550-112333550	T	synonymous_variant	LOW	ATP1A3	ENSCAFG00000004958	Transcript	ENSCAFT00000092506.1	protein_coding	2024-08-01	-	-	-	2022	2022	674	L	ctC/ctT	-	-	1	-	VGNC	-	-	-	-	-	-	-	-	-
1_112389836_T/C	1:112389836-112389836	C	downstream_gene_variant	MODIFIER	-	ENSCAFG00000030005	Transcript	ENSCAFT00000042928.3	protein_coding	-	-	-	-	-	-	-	-	-	-	1800	-1	-	-	-	-	-	-	-	-	-	-	-
1_112389836_T/C	1:112389836-112389836	C	downstream_gene_variant	MODIFIER	-	ENSCAFG00000030005	Transcript	ENSCAFT00000050077.2	protein_coding	-	-	-	-	-	-	-	-	-	-	1800	-1	-	-	-	-	-	-	-	-	-	-	-
1_112389836_T/C	1:112389836-112389836	C	downstream_gene_variant	MODIFIER	-	ENSCAFG00000030005	Transcript	ENSCAFT00000063864.1	protein_coding	-	-	-	-	-	-	-	-	-	-	1800	-1	-	-	-	-	-	-	-	-	-	-	-
1_112389836_T/C	1:112389836-112389836	C	downstream_gene_variant	MODIFIER	-	ENSCAFG00000030005	Transcript	ENSCAFT00000064846.1	protein_coding	-	-	-	-	-	-	-	-	-	-	1800	-1	-	-	-	-	-	-	-	-	-	-	-
1_112389836_T/C	1:112389836-112389836	C	downstream_gene_variant	MODIFIER	-	ENSCAFG00000030005	Transcript	ENSCAFT00000071803.1	protein_coding	-	-	-	-	-	-	-	-	-	-	1800	-1	-	-	-	-	-	-	-	-	-	-	-
1_112389836_T/C	1:112389836-112389836	C	downstream_gene_variant	MODIFIER	-	ENSCAFG00000049375	Transcript	ENSCAFT00000076028.1	protein_coding	-	-	-	-	-	-	-	-	-	-	219	1	-	-	-	-	-	-	-	-	-	-	-
1_112389836_T/C	1:112389836-112389836	C	downstream_gene_variant	MODIFIER	-	ENSCAFG00000030005	Transcript	ENSCAFT00000081060.1	protein_coding	-	-	-	-	-	-	-	-	-	-	1800	-1	-	-	-	-	-	-	-	-	-	-	-
1_112627453_T/C	1:112627453-112627453	C	upstream_gene_variant	MODIFIER	TGFB1	ENSCAFG00000005014	Transcript	ENSCAFT00000008059.3	protein_coding	-	-	-	-	-	-	-	-	-	rs850987382	2019	1	-	EntrezGene	-	-	-	-	-	-	-	-	-
1_112627453_T/C	1:112627453-112627453	C	intron_variant	MODIFIER	TGFB1	ENSCAFG00000005014	Transcript	ENSCAFT00000037002.4	protein_coding	-	2021-08-03	-	-	-	-	-	-	-	rs850987382	-	1	-	EntrezGene	-	-	-	-	-	-	-	-	-
1_112627453_T/C	1:112627453-112627453	C	synonymous_variant	LOW	TGFB1	ENSCAFG00000005014	Transcript	ENSCAFT00000043918.2	protein_coding	2021-04-04	-	-	-	302	258	86	F	ttT/ttC	rs850987382	-	1	-	EntrezGene	-	-	-	-	-	-	-	-	-
1_112627453_T/C	1:112627453-112627453	C	synonymous_variant	LOW	TGFB1	ENSCAFG00000005014	Transcript	ENSCAFT00000092520.1	protein_coding	2021-03-03	-	-	-	567	567	189	F	ttT/ttC	rs850987382	-	1	-	EntrezGene	-	-	-	-	-	-	-	-	-
1_112652779_T/C	1:112652779-112652779	C	synonymous_variant	LOW	CCDC97	ENSCAFG00000005015	Transcript	ENSCAFT00000008063.5	protein_coding	2021-05-04	-	-	-	916	861	287	E	gaA/gaG	rs851206521	-	-1	-	VGNC	-	-	-	-	-	-	-	-	-
1_112652779_T/C	1:112652779-112652779	C	synonymous_variant	LOW	CCDC97	ENSCAFG00000005015	Transcript	ENSCAFT00000074405.1	protein_coding	2021-05-04	-	-	-	840	840	280	E	gaA/gaG	rs851206521	-	-1	-	VGNC	-	-	-	-	-	-	-	-	-
1_112653324_T/C	1:112653324-112653324	C	synonymous_variant	LOW	CCDC97	ENSCAFG00000005015	Transcript	ENSCAFT00000008063.5	protein_coding	2021-05-03	-	-	-	808	753	251	L	ctA/ctG	rs852327290	-	-1	-	VGNC	-	-	-	-	-	-	-	-	-
1_112653324_T/C	1:112653324-112653324	C	synonymous_variant	LOW	CCDC97	ENSCAFG00000005015	Transcript	ENSCAFT00000074405.1	protein_coding	2021-05-03	-	-	-	732	732	244	L	ctA/ctG	rs852327290	-	-1	-	VGNC	-	-	-	-	-	-	-	-	-
1_112655429_A/G	1:112655429-112655429	G	synonymous_variant	LOW	CCDC97	ENSCAFG00000005015	Transcript	ENSCAFT00000008063.5	protein_coding	2021-05-02	-	-	-	511	456	152	T	acT/acC	rs851413592	-	-1	-	VGNC	-	-	-	-	-	-	-	-	-
1_112655429_A/G	1:112655429-112655429	G	synonymous_variant	LOW	CCDC97	ENSCAFG00000005015	Transcript	ENSCAFT00000074405.1	protein_coding	2021-05-02	-	-	-	435	435	145	T	acT/acC	rs851413592	-	-1	-	VGNC	-	-	-	-	-	-	-	-	-
1_112701410_A/G	1:112701410-112701410	G	upstream_gene_variant	MODIFIER	HNRNPUL1	ENSCAFG00000005026	Transcript	ENSCAFT00000008087.5	protein_coding	-	-	-	-	-	-	-	-	-	rs852323685	4007	-1	-	VGNC	-	-	-	-	-	-	-	-	-
1_112701410_A/G	1:112701410-112701410	G	synonymous_variant	LOW	AXL	ENSCAFG00000005041	Transcript	ENSCAFT00000008119.4	protein_coding	21/21	-	-	-	2595	2595	865	T	acT/acC	rs852323685	-	-1	-	VGNC	-	-	-	-	-	-	-	-	-
1_112701410_A/G	1:112701410-112701410	G	upstream_gene_variant	MODIFIER	HNRNPUL1	ENSCAFG00000005026	Transcript	ENSCAFT00000048725.3	protein_coding	-	-	-	-	-	-	-	-	-	rs852323685	4874	-1	-	VGNC	-	-	-	-	-	-	-	-	-
1_112701410_A/G	1:112701410-112701410	G	upstream_gene_variant	MODIFIER	HNRNPUL1	ENSCAFG00000005026	Transcript	ENSCAFT00000061737.1	protein_coding	-	-	-	-	-	-	-	-	-	rs852323685	4007	-1	-	VGNC	-	-	-	-	-	-	-	-	-
1_112701410_A/G	1:112701410-112701410	G	synonymous_variant	LOW	AXL	ENSCAFG00000005041	Transcript	ENSCAFT00000064026.1	protein_coding	20/20	-	-	-	2568	2568	856	T	acT/acC	rs852323685	-	-1	-	VGNC	-	-	-	-	-	-	-	-	-
1_112701410_A/G	1:112701410-112701410	G	upstream_gene_variant	MODIFIER	HNRNPUL1	ENSCAFG00000005026	Transcript	ENSCAFT00000068824.1	protein_coding	-	-	-	-	-	-	-	-	-	rs852323685	4007	-1	-	VGNC	-	-	-	-	-	-	-	-	-
1_112701410_A/G	1:112701410-112701410	G	upstream_gene_variant	MODIFIER	HNRNPUL1	ENSCAFG00000005026	Transcript	ENSCAFT00000070497.1	protein_coding	-	-	-	-	-	-	-	-	-	rs852323685	4072	-1	-	VGNC	-	-	-	-	-	-	-	-	-
1_112701410_A/G	1:112701410-112701410	G	upstream_gene_variant	MODIFIER	HNRNPUL1	ENSCAFG00000005026	Transcript	ENSCAFT00000090192.1	protein_coding	-	-	-	-	-	-	-	-	-	rs852323685	4007	-1	-	VGNC	-	-	-	-	-	-	-	-	-
1_112701410_A/G	1:112701410-112701410	G	upstream_gene_variant	MODIFIER	HNRNPUL1	ENSCAFG00000005026	Transcript	ENSCAFT00000093445.1	protein_coding	-	-	-	-	-	-	-	-	-	rs852323685	4007	-1	-	VGNC	-	-	-	-	-	-	-	-	-
1_112828499_G/A	1:112828499-112828499	A	splice_region_variant,synonymous_variant	LOW	CYP2B6	ENSCAFG00000005052	Transcript	ENSCAFT00000036927.3	protein_coding	2021-09-07	-	-	-	2031	1056	352	E	gaG/gaA	rs21894687	-	1	-	EntrezGene	-	-	-	-	-	-	-	-	-
1_112828499_G/A	1:112828499-112828499	A	splice_region_variant,synonymous_variant	LOW	CYP2B6	ENSCAFG00000005052	Transcript	ENSCAFT00000075730.1	protein_coding	2021-06-04	-	-	-	492	258	86	E	gaG/gaA	rs21894687	-	1	-	EntrezGene	-	-	-	-	-	-	-	-	-
1_112937680_G/T	1:112937680-112937680	T	synonymous_variant	LOW	CYP2A13	ENSCAFG00000032339	Transcript	ENSCAFT00000008163.4	protein_coding	2021-09-02	-	-	-	403	403	135	R	Cga/Aga	rs22027193	-	-1	-	EntrezGene	-	-	-	-	-	-	-	-	-
1_112937680_G/T	1:112937680-112937680	T	intron_variant	MODIFIER	CYP2A13	ENSCAFG00000032339	Transcript	ENSCAFT00000063697.1	protein_coding	-	2021-07-01	-	-	-	-	-	-	-	rs22027193	-	-1	-	EntrezGene	-	-	-	-	-	-	-	-	-
1_114203706_A/G	1:114203706-114203706	G	downstream_gene_variant	MODIFIER	-	ENSCAFG00000005629	Transcript	ENSCAFT00000009057.3	protein_coding	-	-	-	-	-	-	-	-	-	rs21947399	1327	1	-	-	-	-	-	-	-	-	-	-	-
1_114203706_A/G	1:114203706-114203706	G	downstream_gene_variant	MODIFIER	NFKBIB	ENSCAFG00000005634	Transcript	ENSCAFT00000047340.3	protein_coding	-	-	-	-	-	-	-	-	-	rs21947399	2828	-1	-	VGNC	-	-	-	-	-	-	-	-	-
1_114203706_A/G	1:114203706-114203706	G	upstream_gene_variant	MODIFIER	CCER2	ENSCAFG00000042209	Transcript	ENSCAFT00000085164.1	protein_coding	-	-	-	-	-	-	-	-	-	rs21947399	327	1	-	HGNC	HGNC:44662	-	-	-	-	-	-	-	-
1_114204068_G/A	1:114204068-114204068	A	downstream_gene_variant	MODIFIER	-	ENSCAFG00000005629	Transcript	ENSCAFT00000009057.3	protein_coding	-	-	-	-	-	-	-	-	-	rs21899111	1689	1	-	-	-	-	-	-	-	-	-	-	-
1_114204068_G/A	1:114204068-114204068	A	downstream_gene_variant	MODIFIER	NFKBIB	ENSCAFG00000005634	Transcript	ENSCAFT00000047340.3	protein_coding	-	-	-	-	-	-	-	-	-	rs21899111	2466	-1	-	VGNC	-	-	-	-	-	-	-	-	-
1_114204068_G/A	1:114204068-114204068	A	synonymous_variant	LOW	CCER2	ENSCAFG00000042209	Transcript	ENSCAFT00000085164.1	protein_coding	2021-05-01	-	-	-	36	36	12	P	ccG/ccA	rs21899111	-	1	-	HGNC	HGNC:44662	-	-	-	-	-	-	-	-
1_114205245_T/C	1:114205245-114205245	C	downstream_gene_variant	MODIFIER	-	ENSCAFG00000005629	Transcript	ENSCAFT00000009057.3	protein_coding	-	-	-	-	-	-	-	-	-	rs21878308	2866	1	-	-	-	-	-	-	-	-	-	-	-
1_114205245_T/C	1:114205245-114205245	C	downstream_gene_variant	MODIFIER	NFKBIB	ENSCAFG00000005634	Transcript	ENSCAFT00000047340.3	protein_coding	-	-	-	-	-	-	-	-	-	rs21878308	1289	-1	-	VGNC	-	-	-	-	-	-	-	-	-
1_114552144_A/G	1:114552144-114552144	G	synonymous_variant	LOW	RYR1	ENSCAFG00000005896	Transcript	ENSCAFT00000009509.4	protein_coding	27/106	-	-	-	3588	3588	1196	P	ccT/ccC	rs851890807	-	-1	-	VGNC	-	-	-	-	-	-	-	-	Malignant_hyperthermia+OMIA+ENSCAFG00000005896
1_114552144_A/G	1:114552144-114552144	G	synonymous_variant	LOW	RYR1	ENSCAFG00000005896	Transcript	ENSCAFT00000048904.3	protein_coding	27/105	-	-	-	3588	3588	1196	P	ccT/ccC	rs851890807	-	-1	-	VGNC	-	-	-	-	-	-	-	-	Malignant_hyperthermia+OMIA+ENSCAFG00000005896
1_114562137_A/C	1:114562137-114562137	C	synonymous_variant	LOW	RYR1	ENSCAFG00000005896	Transcript	ENSCAFT00000009509.4	protein_coding	15/106	-	-	-	1671	1671	557	S	tcT/tcG	-	-	-1	-	VGNC	-	-	-	-	-	-	-	-	Malignant_hyperthermia+OMIA+ENSCAFG00000005896
1_114562137_A/C	1:114562137-114562137	C	synonymous_variant	LOW	RYR1	ENSCAFG00000005896	Transcript	ENSCAFT00000048904.3	protein_coding	15/105	-	-	-	1671	1671	557	S	tcT/tcG	-	-	-1	-	VGNC	-	-	-	-	-	-	-	-	Malignant_hyperthermia+OMIA+ENSCAFG00000005896
1_114562146_T/C	1:114562146-114562146	C	synonymous_variant	LOW	RYR1	ENSCAFG00000005896	Transcript	ENSCAFT00000009509.4	protein_coding	15/106	-	-	-	1662	1662	554	L	ctA/ctG	-	-	-1	-	VGNC	-	-	-	-	-	-	-	-	Malignant_hyperthermia+OMIA+ENSCAFG00000005896
1_114562146_T/C	1:114562146-114562146	C	synonymous_variant	LOW	RYR1	ENSCAFG00000005896	Transcript	ENSCAFT00000048904.3	protein_coding	15/105	-	-	-	1662	1662	554	L	ctA/ctG	-	-	-1	-	VGNC	-	-	-	-	-	-	-	-	Malignant_hyperthermia+OMIA+ENSCAFG00000005896
1_114654691_A/G	1:114654691-114654691	G	intron_variant	MODIFIER	PSMD8	ENSCAFG00000005931	Transcript	ENSCAFT00000009584.4	protein_coding	-	2021-07-01	-	-	-	-	-	-	-	rs852595406	-	-1	-	VGNC	-	-	-	-	-	-	-	-	-
1_114654691_A/G	1:114654691-114654691	G	synonymous_variant	LOW	CATSPERG	ENSCAFG00000005937	Transcript	ENSCAFT00000009592.4	protein_coding	2028-05-01	-	-	-	661	622	208	L	Ttg/Ctg	rs852595406	-	-1	-	VGNC	-	-	-	-	-	-	-	-	-
1_114660912_T/C	1:114660912-114660912	C	intron_variant	MODIFIER	PSMD8	ENSCAFG00000005931	Transcript	ENSCAFT00000009584.4	protein_coding	-	2021-07-01	-	-	-	-	-	-	-	rs852442387	-	-1	-	VGNC	-	-	-	-	-	-	-	-	-
1_114660912_T/C	1:114660912-114660912	C	synonymous_variant	LOW	CATSPERG	ENSCAFG00000005937	Transcript	ENSCAFT00000009592.4	protein_coding	2028-02-01	-	-	-	315	276	92	K	aaA/aaG	rs852442387	-	-1	-	VGNC	-	-	-	-	-	-	-	-	-
1_114670662_C/A	1:114670662-114670662	A	intron_variant	MODIFIER	PSMD8	ENSCAFG00000005931	Transcript	ENSCAFT00000009584.4	protein_coding	-	2021-07-01	-	-	-	-	-	-	-	rs852415773	-	-1	-	VGNC	-	-	-	-	-	-	-	-	-
1_117319303_C/T	1:117319303-117319303	T	downstream_gene_variant	MODIFIER	LSR	ENSCAFG00000007086	Transcript	ENSCAFT00000011359.4	protein_coding	-	-	-	-	-	-	-	-	-	-	355	-1	-	VGNC	-	-	-	-	-	-	-	-	-
1_117319303_C/T	1:117319303-117319303	T	intron_variant	MODIFIER	FXYD5	ENSCAFG00000024320	Transcript	ENSCAFT00000037557.3	protein_coding	-	2021-08-08	-	-	-	-	-	-	-	-	-	-1	-	VGNC	-	-	-	-	-	-	-	-	-
1_117319303_C/T	1:117319303-117319303	T	intron_variant	MODIFIER	USF2	ENSCAFG00000007054	Transcript	ENSCAFT00000037592.3	protein_coding	-	2021-07-01	-	-	-	-	-	-	-	-	-	-1	-	VGNC	-	-	-	-	-	-	-	-	-
1_117319303_C/T	1:117319303-117319303	T	downstream_gene_variant	MODIFIER	LSR	ENSCAFG00000007086	Transcript	ENSCAFT00000061157.1	protein_coding	-	-	-	-	-	-	-	-	-	-	355	-1	-	VGNC	-	-	-	-	-	-	-	-	-
1_117319303_C/T	1:117319303-117319303	T	downstream_gene_variant	MODIFIER	LSR	ENSCAFG00000007086	Transcript	ENSCAFT00000068004.1	protein_coding	-	-	-	-	-	-	-	-	-	-	355	-1	-	VGNC	-	-	-	-	-	-	-	-	-
1_117319303_C/T	1:117319303-117319303	T	downstream_gene_variant	MODIFIER	LSR	ENSCAFG00000007086	Transcript	ENSCAFT00000087104.1	protein_coding	-	-	-	-	-	-	-	-	-	-	355	-1	-	VGNC	-	-	-	-	-	-	-	-	-
1_117319303_C/T	1:117319303-117319303	T	upstream_gene_variant	MODIFIER	USF2	ENSCAFG00000007054	Transcript	ENSCAFT00000093016.1	protein_coding	-	-	-	-	-	-	-	-	-	-	2265	-1	-	VGNC	-	-	-	-	-	-	-	-	-
1_117918141_G/A	1:117918141-117918141	A	synonymous_variant	LOW	PDCD2L	ENSCAFG00000007238	Transcript	ENSCAFT00000011663.4	protein_coding	2021-07-02	-	-	-	114	114	38	A	gcC/gcT	-	-	-1	-	VGNC	-	-	-	-	-	-	-	-	-
1_117918141_G/A	1:117918141-117918141	A	downstream_gene_variant	MODIFIER	GPI	ENSCAFG00000007303	Transcript	ENSCAFT00000011733.4	protein_coding	-	-	-	-	-	-	-	-	-	-	4494	-1	-	VGNC	-	-	-	-	-	-	-	-	-
1_117918141_G/A	1:117918141-117918141	A	downstream_gene_variant	MODIFIER	GPI	ENSCAFG00000007303	Transcript	ENSCAFT00000070424.1	protein_coding	-	-	-	-	-	-	-	-	-	-	4494	-1	-	VGNC	-	-	-	-	-	-	-	-	-
1_119281014_C/T	1:119281014-119281014	T	intron_variant	MODIFIER	TDRD12	ENSCAFG00000007505	Transcript	ENSCAFT00000012020.4	protein_coding	-	1930-04-01	-	-	-	-	-	-	-	rs851655574	-	-1	-	VGNC	-	-	-	-	-	-	-	-	-
1_119322525_C/T	1:119322525-119322525	T	upstream_gene_variant	MODIFIER	ANKRD27	ENSCAFG00000007533	Transcript	ENSCAFT00000012075.4	protein_coding	-	-	-	-	-	-	-	-	-	-	3348	1	-	VGNC	-	-	-	-	-	-	-	-	-
1_119322525_C/T	1:119322525-119322525	T	upstream_gene_variant	MODIFIER	ANKRD27	ENSCAFG00000007533	Transcript	ENSCAFT00000075021.1	protein_coding	-	-	-	-	-	-	-	-	-	-	3348	1	-	VGNC	-	-	-	-	-	-	-	-	-
1_121211839_T/C	1:121211839-121211839	C	synonymous_variant	LOW	ZNF536	ENSCAFG00000007601	Transcript	ENSCAFT00000012159.4	protein_coding	2021-05-02	-	-	-	737	618	206	E	gaA/gaG	rs851756935	-	-1	-	VGNC	-	-	-	-	-	-	-	-	-
1_121211839_T/C	1:121211839-121211839	C	synonymous_variant	LOW	ZNF536	ENSCAFG00000007601	Transcript	ENSCAFT00000078602.1	protein_coding	2021-06-03	-	-	-	1615	618	206	E	gaA/gaG	rs851756935	-	-1	-	VGNC	-	-	-	-	-	-	-	-	-
1_121211839_T/C	1:121211839-121211839	C	synonymous_variant	LOW	ZNF536	ENSCAFG00000007601	Transcript	ENSCAFT00000083327.1	protein_coding	2021-06-03	-	-	-	1615	618	206	E	gaA/gaG	rs851756935	-	-1	-	VGNC	-	-	-	-	-	-	-	-	-
1_121211839_T/C	1:121211839-121211839	C	synonymous_variant	LOW	ZNF536	ENSCAFG00000007601	Transcript	ENSCAFT00000086226.1	protein_coding	2021-04-02	-	-	-	780	780	260	E	gaA/gaG	rs851756935	-	-1	-	VGNC	-	-	-	-	-	-	-	-	-
1_121211839_T/C	1:121211839-121211839	C	synonymous_variant	LOW	ZNF536	ENSCAFG00000007601	Transcript	ENSCAFT00000087176.1	protein_coding	2021-05-02	-	-	-	681	681	227	E	gaA/gaG	rs851756935	-	-1	-	VGNC	-	-	-	-	-	-	-	-	-
1_121211839_T/C	1:121211839-121211839	C	synonymous_variant	LOW	ZNF536	ENSCAFG00000007601	Transcript	ENSCAFT00000090663.1	protein_coding	2021-05-02	-	-	-	737	618	206	E	gaA/gaG	rs851756935	-	-1	-	VGNC	-	-	-	-	-	-	-	-	-
1_121211839_T/C	1:121211839-121211839	C	synonymous_variant	LOW	ZNF536	ENSCAFG00000007601	Transcript	ENSCAFT00000091424.1	protein_coding	2021-05-03	-	-	-	1615	618	206	E	gaA/gaG	rs851756935	-	-1	-	VGNC	-	-	-	-	-	-	-	-	-
10_720737_A/C	10:720737-720737	C	downstream_gene_variant	MODIFIER	GLS2	ENSCAFG00000000131	Transcript	ENSCAFT00000000215.4	protein_coding	-	-	-	-	-	-	-	-	-	rs853021189	1716	-1	-	VGNC	-	-	-	-	-	-	-	-	-
10_720737_A/C	10:720737-720737	C	downstream_gene_variant	MODIFIER	GLS2	ENSCAFG00000000131	Transcript	ENSCAFT00000067122.1	protein_coding	-	-	-	-	-	-	-	-	-	rs853021189	1465	-1	-	VGNC	-	-	-	-	-	-	-	-	-
10_720737_A/C	10:720737-720737	C	downstream_gene_variant	MODIFIER	GLS2	ENSCAFG00000000131	Transcript	ENSCAFT00000076231.1	protein_coding	-	-	-	-	-	-	-	-	-	rs853021189	4888	-1	-	VGNC	-	-	-	-	-	-	-	-	-
10_720737_A/C	10:720737-720737	C	downstream_gene_variant	MODIFIER	GLS2	ENSCAFG00000000131	Transcript	ENSCAFT00000084518.1	protein_coding	-	-	-	-	-	-	-	-	-	rs853021189	1465	-1	-	VGNC	-	-	-	-	-	-	-	-	-
10_1228277_G/C	10:1228277-1228277	C	5_prime_UTR_variant	MODIFIER	NAB2	ENSCAFG00000000160	Transcript	ENSCAFT00000000260.4	protein_coding	2021-07-02	-	-	-	467	-	-	-	-	rs851093805	-	1	-	VGNC	-	-	-	-	-	-	-	-	-
10_1228277_G/C	10:1228277-1228277	C	5_prime_UTR_variant	MODIFIER	NAB2	ENSCAFG00000000160	Transcript	ENSCAFT00000073285.1	protein_coding	2021-06-02	-	-	-	467	-	-	-	-	rs851093805	-	1	-	VGNC	-	-	-	-	-	-	-	-	-
10_1228277_G/C	10:1228277-1228277	C	5_prime_UTR_variant	MODIFIER	NAB2	ENSCAFG00000000160	Transcript	ENSCAFT00000086892.1	protein_coding	2021-06-02	-	-	-	467	-	-	-	-	rs851093805	-	1	-	VGNC	-	-	-	-	-	-	-	-	-
10_1233978_T/C	10:1233978-1233978	C	downstream_gene_variant	MODIFIER	NAB2	ENSCAFG00000000160	Transcript	ENSCAFT00000000260.4	protein_coding	-	-	-	-	-	-	-	-	-	rs852443323	2168	1	-	VGNC	-	-	-	-	-	-	-	-	-
10_1233978_T/C	10:1233978-1233978	C	downstream_gene_variant	MODIFIER	NAB2	ENSCAFG00000000160	Transcript	ENSCAFT00000073285.1	protein_coding	-	-	-	-	-	-	-	-	-	rs852443323	2168	1	-	VGNC	-	-	-	-	-	-	-	-	-
10_1233978_T/C	10:1233978-1233978	C	downstream_gene_variant	MODIFIER	NAB2	ENSCAFG00000000160	Transcript	ENSCAFT00000086892.1	protein_coding	-	-	-	-	-	-	-	-	-	rs852443323	3158	1	-	VGNC	-	-	-	-	-	-	-	-	-
10_1607238_C/G	10:1607238-1607238	G	downstream_gene_variant	MODIFIER	MARS1	ENSCAFG00000000229	Transcript	ENSCAFT00000000365.4	protein_coding	-	-	-	-	-	-	-	-	-	rs22060501	488	1	-	VGNC	-	-	-	-	-	-	-	-	-
10_1607238_C/G	10:1607238-1607238	G	synonymous_variant	LOW	DDIT3	ENSCAFG00000030112	Transcript	ENSCAFT00000047972.2	protein_coding	2021-04-04	-	-	-	313	165	55	L	ctG/ctC	rs22060501	-	-1	-	VGNC	-	-	-	-	-	-	-	-	-
10_1607238_C/G	10:1607238-1607238	G	downstream_gene_variant	MODIFIER	MARS1	ENSCAFG00000000229	Transcript	ENSCAFT00000088988.1	protein_coding	-	-	-	-	-	-	-	-	-	rs22060501	488	1	-	VGNC	-	-	-	-	-	-	-	-	-
10_6268853_T/G	10:6268853-6268853	G	synonymous_variant	LOW	AVPR1A	ENSCAFG00000000339	Transcript	ENSCAFT00000000524.4	protein_coding	2021-02-01	-	-	-	810	810	270	P	ccA/ccC	rs852639698	-	-1	-	VGNC	-	-	-	-	-	-	-	-	-
10_6641471_G/A	10:6641471-6641471	A	5_prime_UTR_variant	MODIFIER	-	ENSCAFG00000000341	Transcript	ENSCAFT00000000529.4	protein_coding	2021-04-01	-	-	-	38	-	-	-	-	rs22039068	-	1	-	-	-	-	-	-	-	-	-	-	-
10_12158740_G/A	10:12158740-12158740	A	synonymous_variant	LOW	CNOT2	ENSCAFG00000000441	Transcript	ENSCAFT00000000701.4	protein_coding	2016-11-01	-	-	-	1300	1119	373	L	ttG/ttA	rs22076339	-	1	-	VGNC	-	-	-	-	-	-	-	-	-
10_12158740_G/A	10:12158740-12158740	A	downstream_gene_variant	MODIFIER	CNOT2	ENSCAFG00000000441	Transcript	ENSCAFT00000045710.2	protein_coding	-	-	-	-	-	-	-	-	-	rs22076339	1250	1	-	VGNC	-	-	-	-	-	-	-	-	-
10_12158740_G/A	10:12158740-12158740	A	downstream_gene_variant	MODIFIER	CNOT2	ENSCAFG00000000441	Transcript	ENSCAFT00000086637.1	protein_coding	-	-	-	-	-	-	-	-	-	rs22076339	1250	1	-	VGNC	-	-	-	-	-	-	-	-	-
10_12158740_G/A	10:12158740-12158740	A	synonymous_variant	LOW	CNOT2	ENSCAFG00000000441	Transcript	ENSCAFT00000088472.1	protein_coding	2016-11-01	-	-	-	1453	1146	382	L	ttG/ttA	rs22076339	-	1	-	VGNC	-	-	-	-	-	-	-	-	-
10_12158740_G/A	10:12158740-12158740	A	synonymous_variant	LOW	CNOT2	ENSCAFG00000000441	Transcript	ENSCAFT00000091060.1	protein_coding	2016-11-01	-	-	-	1453	1146	382	L	ttG/ttA	rs22076339	-	1	-	VGNC	-	-	-	-	-	-	-	-	-
10_12218383_G/C	10:12218383-12218383	C	intergenic_variant	MODIFIER	-	-	-	-	-	-	-	-	-	-	-	-	-	-	rs852027424	-	-	-	-	-	-	-	-	-	-	-	-	-
10_13474342_T/C	10:13474342-13474342	C	splice_region_variant,synonymous_variant	LOW	TPH2	ENSCAFG00000000462	Transcript	ENSCAFT00000000740.4	protein_coding	2021-11-06	-	-	-	612	612	204	Y	taT/taC	rs852255322	-	1	-	VGNC	-	-	-	-	-	-	-	-	-
10_13474342_T/C	10:13474342-13474342	C	splice_region_variant,synonymous_variant	LOW	TPH2	ENSCAFG00000000462	Transcript	ENSCAFT00000065165.1	protein_coding	2021-10-05	-	-	-	1188	537	179	Y	taT/taC	rs852255322	-	1	-	VGNC	-	-	-	-	-	-	-	-	-
10_14033111_A/T	10:14033111-14033111	T	synonymous_variant	LOW	TRHDE	ENSCAFG00000000473	Transcript	ENSCAFT00000000753.4	protein_coding	2021-12-01	-	-	-	1881	1881	627	I	atA/atT	rs852745269	-	1	-	VGNC	-	-	-	-	-	-	-	-	-
10_16632436_T/G	10:16632436-16632436	G	downstream_gene_variant	MODIFIER	-	ENSCAFG00000029465	Transcript	ENSCAFT00000044473.1	lncRNA	-	-	-	-	-	-	-	-	-	rs852754362	809	1	-	-	-	-	-	-	-	-	-	-	-
10_16773872_A/C	10:16773872-16773872	C	intron_variant	MODIFIER	NCAPH2	ENSCAFG00000000603	Transcript	ENSCAFT00000000932.4	protein_coding	-	20/20	-	-	-	-	-	-	-	rs850936322	-	-1	-	VGNC	-	-	-	-	-	-	-	-	-
10_16773872_A/C	10:16773872-16773872	C	downstream_gene_variant	MODIFIER	SYCE3	ENSCAFG00000031350	Transcript	ENSCAFT00000044476.2	protein_coding	-	-	-	-	-	-	-	-	-	rs850936322	1528	1	-	VGNC	-	-	-	-	-	-	-	-	-
10_16805831_T/C	10:16805831-16805831	C	non_coding_transcript_exon_variant	MODIFIER	LMF2	ENSCAFG00000000572	Transcript	ENSCAFT00000000888.5	pseudogene	15/15	-	-	-	2676	-	-	-	-	rs850643091	-	1	-	VGNC	-	-	-	-	-	-	-	-	-
10_16805831_T/C	10:16805831-16805831	C	upstream_gene_variant	MODIFIER	NCAPH2	ENSCAFG00000000603	Transcript	ENSCAFT00000000932.4	protein_coding	-	-	-	-	-	-	-	-	-	rs850643091	4007	-1	-	VGNC	-	-	-	-	-	-	-	-	-
10_16805831_T/C	10:16805831-16805831	C	upstream_gene_variant	MODIFIER	-	ENSCAFG00000031984	Transcript	ENSCAFT00000048776.1	lncRNA	-	-	-	-	-	-	-	-	-	rs850643091	2597	-1	-	-	-	-	-	-	-	-	-	-	-
10_16805831_T/C	10:16805831-16805831	C	upstream_gene_variant	MODIFIER	NCAPH2	ENSCAFG00000000603	Transcript	ENSCAFT00000091643.1	protein_coding	-	-	-	-	-	-	-	-	-	rs850643091	4007	-1	-	VGNC	-	-	-	-	-	-	-	-	-
10_16847267_G/A	10:16847267-16847267	A	downstream_gene_variant	MODIFIER	SBF1	ENSCAFG00000000612	Transcript	ENSCAFT00000000948.4	protein_coding	-	-	-	-	-	-	-	-	-	-	1478	1	-	HGNC	HGNC:10542	-	-	-	-	-	-	-	-
10_16847267_G/A	10:16847267-16847267	A	downstream_gene_variant	MODIFIER	SBF1	ENSCAFG00000000612	Transcript	ENSCAFT00000049380.2	protein_coding	-	-	-	-	-	-	-	-	-	-	1478	1	-	HGNC	HGNC:10542	-	-	-	-	-	-	-	-
10_16847267_G/A	10:16847267-16847267	A	downstream_gene_variant	MODIFIER	SBF1	ENSCAFG00000000612	Transcript	ENSCAFT00000065292.1	protein_coding	-	-	-	-	-	-	-	-	-	-	1478	1	-	HGNC	HGNC:10542	-	-	-	-	-	-	-	-
10_16847267_G/A	10:16847267-16847267	A	downstream_gene_variant	MODIFIER	SBF1	ENSCAFG00000000612	Transcript	ENSCAFT00000080510.1	protein_coding	-	-	-	-	-	-	-	-	-	-	1478	1	-	HGNC	HGNC:10542	-	-	-	-	-	-	-	-
10_16847267_G/A	10:16847267-16847267	A	downstream_gene_variant	MODIFIER	PPP6R2	ENSCAFG00000000620	Transcript	ENSCAFT00000087765.1	protein_coding	-	-	-	-	-	-	-	-	-	-	636	-1	-	VGNC	-	-	-	-	-	-	-	-	-
10_16939442_C/G	10:16939442-16939442	G	missense_variant	MODERATE	DENND6B	ENSCAFG00000000629	Transcript	ENSCAFT00000000971.4	protein_coding	2020-01-01	-	-	-	350	350	117	P/R	cCt/cGt	-	-	1	-	VGNC	-	-	-	-	-	-	-	-	-
10_16939442_C/G	10:16939442-16939442	G	missense_variant	MODERATE	DENND6B	ENSCAFG00000000629	Transcript	ENSCAFT00000061426.1	protein_coding	2019-01-01	-	-	-	350	350	117	P/R	cCt/cGt	-	-	1	-	VGNC	-	-	-	-	-	-	-	-	-
10_16939442_C/G	10:16939442-16939442	G	missense_variant	MODERATE	DENND6B	ENSCAFG00000000629	Transcript	ENSCAFT00000071016.1	protein_coding	2019-01-01	-	-	-	350	350	117	P/R	cCt/cGt	-	-	1	-	VGNC	-	-	-	-	-	-	-	-	-
10_17024938_T/C	10:17024938-17024938	C	intron_variant	MODIFIER	HDAC10	ENSCAFG00000000688	Transcript	ENSCAFT00000001069.5	protein_coding	-	19/19	-	-	-	-	-	-	-	rs850566070	-	1	-	VGNC	-	-	-	-	-	-	-	-	-
10_17024938_T/C	10:17024938-17024938	C	synonymous_variant	LOW	TUBGCP6	ENSCAFG00000000689	Transcript	ENSCAFT00000001073.4	protein_coding	25/25	-	-	-	5001	5001	1667	D	gaT/gaC	rs850566070	-	1	-	VGNC	-	-	-	-	-	-	-	-	-
10_17024938_T/C	10:17024938-17024938	C	downstream_gene_variant	MODIFIER	SELENOO	ENSCAFG00000000692	Transcript	ENSCAFT00000001078.4	protein_coding	-	-	-	-	-	-	-	-	-	rs850566070	85	-1	-	VGNC	-	-	-	-	-	-	-	-	-
10_17024938_T/C	10:17024938-17024938	C	downstream_gene_variant	MODIFIER	SELENOO	ENSCAFG00000000692	Transcript	ENSCAFT00000059687.1	protein_coding	-	-	-	-	-	-	-	-	-	rs850566070	85	-1	-	VGNC	-	-	-	-	-	-	-	-	-
10_17024938_T/C	10:17024938-17024938	C	downstream_gene_variant	MODIFIER	TUBGCP6	ENSCAFG00000000689	Transcript	ENSCAFT00000070226.1	protein_coding	-	-	-	-	-	-	-	-	-	rs850566070	1842	1	-	VGNC	-	-	-	-	-	-	-	-	-
10_17024938_T/C	10:17024938-17024938	C	intron_variant	MODIFIER	SELENOO	ENSCAFG00000000692	Transcript	ENSCAFT00000075980.1	protein_coding	-	2021-08-08	-	-	-	-	-	-	-	rs850566070	-	-1	-	VGNC	-	-	-	-	-	-	-	-	-
10_17024938_T/C	10:17024938-17024938	C	synonymous_variant	LOW	TUBGCP6	ENSCAFG00000000689	Transcript	ENSCAFT00000078929.1	protein_coding	24/24	-	-	-	4989	4989	1663	D	gaT/gaC	rs850566070	-	1	-	VGNC	-	-	-	-	-	-	-	-	-
10_17024938_T/C	10:17024938-17024938	C	intron_variant	MODIFIER	SELENOO	ENSCAFG00000000692	Transcript	ENSCAFT00000088603.1	protein_coding	-	2021-08-08	-	-	-	-	-	-	-	rs850566070	-	-1	-	VGNC	-	-	-	-	-	-	-	-	-
10_17027138_T/C	10:17027138-17027138	C	intron_variant	MODIFIER	HDAC10	ENSCAFG00000000688	Transcript	ENSCAFT00000001069.5	protein_coding	-	19/19	-	-	-	-	-	-	-	rs850870613	-	1	-	VGNC	-	-	-	-	-	-	-	-	-
10_17027138_T/C	10:17027138-17027138	C	downstream_gene_variant	MODIFIER	TUBGCP6	ENSCAFG00000000689	Transcript	ENSCAFT00000001073.4	protein_coding	-	-	-	-	-	-	-	-	-	rs850870613	2033	1	-	VGNC	-	-	-	-	-	-	-	-	-
10_17027138_T/C	10:17027138-17027138	C	synonymous_variant	LOW	SELENOO	ENSCAFG00000000692	Transcript	ENSCAFT00000001078.4	protein_coding	2021-08-05	-	-	-	1108	888	296	T	acA/acG	rs850870613	-	-1	-	VGNC	-	-	-	-	-	-	-	-	-
10_17027138_T/C	10:17027138-17027138	C	synonymous_variant	LOW	SELENOO	ENSCAFG00000000692	Transcript	ENSCAFT00000059687.1	protein_coding	2021-09-06	-	-	-	888	888	296	T	acA/acG	rs850870613	-	-1	-	VGNC	-	-	-	-	-	-	-	-	-
10_17027138_T/C	10:17027138-17027138	C	downstream_gene_variant	MODIFIER	TUBGCP6	ENSCAFG00000000689	Transcript	ENSCAFT00000070226.1	protein_coding	-	-	-	-	-	-	-	-	-	rs850870613	4042	1	-	VGNC	-	-	-	-	-	-	-	-	-
10_17027138_T/C	10:17027138-17027138	C	synonymous_variant	LOW	SELENOO	ENSCAFG00000000692	Transcript	ENSCAFT00000075980.1	protein_coding	2021-09-05	-	-	-	1108	888	296	T	acA/acG	rs850870613	-	-1	-	VGNC	-	-	-	-	-	-	-	-	-
10_17027138_T/C	10:17027138-17027138	C	downstream_gene_variant	MODIFIER	TUBGCP6	ENSCAFG00000000689	Transcript	ENSCAFT00000078929.1	protein_coding	-	-	-	-	-	-	-	-	-	rs850870613	2033	1	-	VGNC	-	-	-	-	-	-	-	-	-
10_17027138_T/C	10:17027138-17027138	C	synonymous_variant	LOW	SELENOO	ENSCAFG00000000692	Transcript	ENSCAFT00000088603.1	protein_coding	2021-09-05	-	-	-	1108	888	296	T	acA/acG	rs850870613	-	-1	-	VGNC	-	-	-	-	-	-	-	-	-
10_17041246_T/C	10:17041246-17041246	C	intron_variant	MODIFIER	HDAC10	ENSCAFG00000000688	Transcript	ENSCAFT00000001069.5	protein_coding	-	19/19	-	-	-	-	-	-	-	rs850960867	-	1	-	VGNC	-	-	-	-	-	-	-	-	-
10_17041246_T/C	10:17041246-17041246	C	synonymous_variant	LOW	-	ENSCAFG00000000697	Transcript	ENSCAFT00000001086.4	protein_coding	2021-04-02	-	-	-	562	123	41	P	ccA/ccG	rs850960867	-	-1	-	-	-	-	-	-	-	-	-	-	-
10_17041246_T/C	10:17041246-17041246	C	downstream_gene_variant	MODIFIER	TRABD	ENSCAFG00000000698	Transcript	ENSCAFT00000001087.4	protein_coding	-	-	-	-	-	-	-	-	-	rs850960867	2521	-1	-	VGNC	-	-	-	-	-	-	-	-	-
10_17054461_T/C	10:17054461-17054461	C	intron_variant	MODIFIER	HDAC10	ENSCAFG00000000688	Transcript	ENSCAFT00000001069.5	protein_coding	-	19/19	-	-	-	-	-	-	-	rs850969324	-	1	-	VGNC	-	-	-	-	-	-	-	-	-
10_18119109_T/C	10:18119109-18119109	C	downstream_gene_variant	MODIFIER	-	ENSCAFG00000000731	Transcript	ENSCAFT00000001135.4	protein_coding	-	-	-	-	-	-	-	-	-	rs852375395	342	-1	-	-	-	-	-	-	-	-	-	-	-
10_18119289_T/C	10:18119289-18119289	C	downstream_gene_variant	MODIFIER	-	ENSCAFG00000000731	Transcript	ENSCAFT00000001135.4	protein_coding	-	-	-	-	-	-	-	-	-	rs852640592	162	-1	-	-	-	-	-	-	-	-	-	-	-
10_18137357_T/C	10:18137357-18137357	C	intron_variant	MODIFIER	-	ENSCAFG00000000731	Transcript	ENSCAFT00000001135.4	protein_coding	-	2021-02-02	-	-	-	-	-	-	-	-	-	-1	-	-	-	-	-	-	-	-	-	-	-
10_20528881_C/T	10:20528881-20528881	T	intron_variant	MODIFIER	FBLN1	ENSCAFG00000000804	Transcript	ENSCAFT00000001257.4	protein_coding	-	14/16	-	-	-	-	-	-	-	rs853188555	-	-1	-	VGNC	-	-	-	-	-	-	-	-	-
10_20528881_C/T	10:20528881-20528881	T	intron_variant	MODIFIER	FBLN1	ENSCAFG00000000804	Transcript	ENSCAFT00000065331.1	protein_coding	-	14/16	-	-	-	-	-	-	-	rs853188555	-	-1	-	VGNC	-	-	-	-	-	-	-	-	-
10_20528881_C/T	10:20528881-20528881	T	intron_variant	MODIFIER	FBLN1	ENSCAFG00000000804	Transcript	ENSCAFT00000072405.1	protein_coding	-	14/16	-	-	-	-	-	-	-	rs853188555	-	-1	-	VGNC	-	-	-	-	-	-	-	-	-
10_20528881_C/T	10:20528881-20528881	T	synonymous_variant	LOW	FBLN1	ENSCAFG00000000804	Transcript	ENSCAFT00000076117.1	protein_coding	14/14	-	-	-	1738	1734	578	V	gtG/gtA	rs853188555	-	-1	-	VGNC	-	-	-	-	-	-	-	-	-
10_20528881_C/T	10:20528881-20528881	T	intron_variant	MODIFIER	FBLN1	ENSCAFG00000000804	Transcript	ENSCAFT00000090744.1	protein_coding	-	13/15	-	-	-	-	-	-	-	rs853188555	-	-1	-	VGNC	-	-	-	-	-	-	-	-	-
10_20528881_C/T	10:20528881-20528881	T	intron_variant	MODIFIER	FBLN1	ENSCAFG00000000804	Transcript	ENSCAFT00000093817.1	protein_coding	-	14/16	-	-	-	-	-	-	-	rs853188555	-	-1	-	VGNC	-	-	-	-	-	-	-	-	-
10_22341306_G/A	10:22341306-22341306	A	intron_variant	MODIFIER	TSPO	ENSCAFG00000000913	Transcript	ENSCAFT00000063239.1	protein_coding	-	2021-04-04	-	-	-	-	-	-	-	rs851539034	-	-1	-	VGNC	-	-	-	-	-	-	-	-	-
10_22344610_G/A	10:22344610-22344610	A	intron_variant	MODIFIER	TSPO	ENSCAFG00000000913	Transcript	ENSCAFT00000063239.1	protein_coding	-	2021-04-04	-	-	-	-	-	-	-	rs851948276	-	-1	-	VGNC	-	-	-	-	-	-	-	-	-
10_23738669_T/C	10:23738669-23738669	C	synonymous_variant	LOW	POLR3H	ENSCAFG00000001053	Transcript	ENSCAFT00000001618.4	protein_coding	2021-06-04	-	-	-	330	312	104	F	ttT/ttC	rs851066605	-	1	-	VGNC	-	-	-	-	-	-	-	-	-
10_23738669_T/C	10:23738669-23738669	C	downstream_gene_variant	MODIFIER	ACO2	ENSCAFG00000001075	Transcript	ENSCAFT00000001657.4	protein_coding	-	-	-	-	-	-	-	-	-	rs851066605	3978	-1	-	VGNC	-	-	-	-	-	-	-	-	-
10_23738669_T/C	10:23738669-23738669	C	synonymous_variant	LOW	POLR3H	ENSCAFG00000001053	Transcript	ENSCAFT00000068203.1	protein_coding	2021-05-04	-	-	-	330	312	104	F	ttT/ttC	rs851066605	-	1	-	VGNC	-	-	-	-	-	-	-	-	-
10_23738669_T/C	10:23738669-23738669	C	downstream_gene_variant	MODIFIER	ACO2	ENSCAFG00000001075	Transcript	ENSCAFT00000071881.1	protein_coding	-	-	-	-	-	-	-	-	-	rs851066605	3664	-1	-	VGNC	-	-	-	-	-	-	-	-	-
10_23738669_T/C	10:23738669-23738669	C	downstream_gene_variant	MODIFIER	ACO2	ENSCAFG00000001075	Transcript	ENSCAFT00000075581.1	protein_coding	-	-	-	-	-	-	-	-	-	rs851066605	3978	-1	-	VGNC	-	-	-	-	-	-	-	-	-
10_23738669_T/C	10:23738669-23738669	C	synonymous_variant	LOW	POLR3H	ENSCAFG00000001053	Transcript	ENSCAFT00000081766.1	protein_coding	2021-05-03	-	-	-	243	225	75	F	ttT/ttC	rs851066605	-	1	-	VGNC	-	-	-	-	-	-	-	-	-
10_23738669_T/C	10:23738669-23738669	C	synonymous_variant	LOW	POLR3H	ENSCAFG00000001053	Transcript	ENSCAFT00000086182.1	protein_coding	2021-04-03	-	-	-	252	252	84	F	ttT/ttC	rs851066605	-	1	-	VGNC	-	-	-	-	-	-	-	-	-
10_23738669_T/C	10:23738669-23738669	C	downstream_gene_variant	MODIFIER	ACO2	ENSCAFG00000001075	Transcript	ENSCAFT00000090159.1	protein_coding	-	-	-	-	-	-	-	-	-	rs851066605	3978	-1	-	VGNC	-	-	-	-	-	-	-	-	-
10_23738669_T/C	10:23738669-23738669	C	downstream_gene_variant	MODIFIER	ACO2	ENSCAFG00000001075	Transcript	ENSCAFT00000092674.1	protein_coding	-	-	-	-	-	-	-	-	-	rs851066605	3978	-1	-	VGNC	-	-	-	-	-	-	-	-	-
10_23995285_C/G	10:23995285-23995285	G	synonymous_variant	LOW	RANGAP1	ENSCAFG00000001104	Transcript	ENSCAFT00000001705.4	protein_coding	2021-06-03	-	-	-	1503	513	171	P	ccC/ccG	rs852967773	-	1	-	VGNC	-	-	-	-	-	-	-	-	-
10_23995285_C/G	10:23995285-23995285	G	downstream_gene_variant	MODIFIER	RANGAP1	ENSCAFG00000001104	Transcript	ENSCAFT00000063676.1	protein_coding	-	-	-	-	-	-	-	-	-	rs852967773	597	1	-	VGNC	-	-	-	-	-	-	-	-	-
10_26951908_C/T	10:26951908-26951908	T	downstream_gene_variant	MODIFIER	SH3BP1	ENSCAFG00000001490	Transcript	ENSCAFT00000002323.4	protein_coding	-	-	-	-	-	-	-	-	-	-	2229	-1	-	VGNC	-	-	-	-	-	-	-	-	-
10_26951908_C/T	10:26951908-26951908	T	synonymous_variant	LOW	PDXP	ENSCAFG00000031949	Transcript	ENSCAFT00000043767.2	protein_coding	2021-02-01	-	-	-	310	300	100	L	ctG/ctA	-	-	-1	-	VGNC	-	-	-	-	-	-	-	-	-
10_26951908_C/T	10:26951908-26951908	T	downstream_gene_variant	MODIFIER	SH3BP1	ENSCAFG00000001490	Transcript	ENSCAFT00000066675.1	protein_coding	-	-	-	-	-	-	-	-	-	-	2229	-1	-	VGNC	-	-	-	-	-	-	-	-	-
10_26951908_C/T	10:26951908-26951908	T	downstream_gene_variant	MODIFIER	SH3BP1	ENSCAFG00000001490	Transcript	ENSCAFT00000089353.1	protein_coding	-	-	-	-	-	-	-	-	-	-	2229	-1	-	VGNC	-	-	-	-	-	-	-	-	-
10_36942157_G/C	10:36942157-36942157	C	synonymous_variant	LOW	ST6GAL2	ENSCAFG00000002080	Transcript	ENSCAFT00000003291.4	protein_coding	2021-06-02	-	-	-	786	786	262	P	ccG/ccC	-	-	1	-	VGNC	-	-	-	-	-	-	-	-	-
10_36942157_G/C	10:36942157-36942157	C	downstream_gene_variant	MODIFIER	-	ENSCAFG00000048287	Transcript	ENSCAFT00000069285.1	lncRNA	-	-	-	-	-	-	-	-	-	-	808	1	-	-	-	-	-	-	-	-	-	-	-
10_43074477_C/T	10:43074477-43074477	T	5_prime_UTR_variant	MODIFIER	AFF3	ENSCAFG00000023079	Transcript	ENSCAFT00000077676.1	protein_coding	14/46	-	-	-	1852	-	-	-	-	-	-	1	-	VGNC	-	-	-	-	-	-	-	-	-
10_43074491_G/C	10:43074491-43074491	C	5_prime_UTR_variant	MODIFIER	AFF3	ENSCAFG00000023079	Transcript	ENSCAFT00000077676.1	protein_coding	14/46	-	-	-	1866	-	-	-	-	-	-	1	-	VGNC	-	-	-	-	-	-	-	-	-
10_43611090_A/G	10:43611090-43611090	G	downstream_gene_variant	MODIFIER	TSGA10	ENSCAFG00000002310	Transcript	ENSCAFT00000003632.4	protein_coding	-	-	-	-	-	-	-	-	-	rs22064552	32	1	-	VGNC	-	-	-	-	-	-	-	-	-
10_43611090_A/G	10:43611090-43611090	G	splice_region_variant,synonymous_variant	LOW	TSGA10	ENSCAFG00000002310	Transcript	ENSCAFT00000036464.4	protein_coding	2022-12-01	-	-	-	1572	1518	506	S	tcA/tcG	rs22064552	-	1	-	VGNC	-	-	-	-	-	-	-	-	-
10_43611090_A/G	10:43611090-43611090	G	intron_variant	MODIFIER	TSGA10	ENSCAFG00000002310	Transcript	ENSCAFT00000063475.1	protein_coding	-	2021-10-09	-	-	-	-	-	-	-	rs22064552	-	1	-	VGNC	-	-	-	-	-	-	-	-	-
10_45195907_G/A	10:45195907-45195907	A	synonymous_variant	LOW	CNNM4	ENSCAFG00000002404	Transcript	ENSCAFT00000003778.4	protein_coding	2021-08-01	-	-	-	1338	1338	446	N	aaC/aaT	rs22035748	-	-1	-	VGNC	-	-	-	-	-	-	-	-	-
10_45195907_G/A	10:45195907-45195907	A	synonymous_variant	LOW	CNNM4	ENSCAFG00000002404	Transcript	ENSCAFT00000065379.1	protein_coding	2021-07-01	-	-	-	1338	1338	446	N	aaC/aaT	rs22035748	-	-1	-	VGNC	-	-	-	-	-	-	-	-	-
10_45195907_G/A	10:45195907-45195907	A	synonymous_variant	LOW	CNNM4	ENSCAFG00000002404	Transcript	ENSCAFT00000067658.1	protein_coding	2021-08-01	-	-	-	1338	1338	446	N	aaC/aaT	rs22035748	-	-1	-	VGNC	-	-	-	-	-	-	-	-	-
10_45195907_G/A	10:45195907-45195907	A	synonymous_variant	LOW	CNNM4	ENSCAFG00000002404	Transcript	ENSCAFT00000070763.1	protein_coding	2021-08-01	-	-	-	1338	1338	446	N	aaC/aaT	rs22035748	-	-1	-	VGNC	-	-	-	-	-	-	-	-	-
10_45195907_G/A	10:45195907-45195907	A	synonymous_variant	LOW	CNNM4	ENSCAFG00000002404	Transcript	ENSCAFT00000074009.1	protein_coding	2021-07-01	-	-	-	1338	1338	446	N	aaC/aaT	rs22035748	-	-1	-	VGNC	-	-	-	-	-	-	-	-	-
10_46139212_A/G	10:46139212-46139212	G	intron_variant	MODIFIER	PLEKHH2	ENSCAFG00000002489	Transcript	ENSCAFT00000003931.4	protein_coding	-	2029-02-01	-	-	-	-	-	-	-	rs22082069	-	1	-	VGNC	-	-	-	-	-	-	-	-	-
10_46139212_A/G	10:46139212-46139212	G	intron_variant	MODIFIER	PLEKHH2	ENSCAFG00000002489	Transcript	ENSCAFT00000060919.1	protein_coding	-	2028-02-01	-	-	-	-	-	-	-	rs22082069	-	1	-	VGNC	-	-	-	-	-	-	-	-	-
10_46139510_C/T	10:46139510-46139510	T	intron_variant	MODIFIER	PLEKHH2	ENSCAFG00000002489	Transcript	ENSCAFT00000003931.4	protein_coding	-	2029-02-01	-	-	-	-	-	-	-	rs22017820	-	1	-	VGNC	-	-	-	-	-	-	-	-	-
10_46139510_C/T	10:46139510-46139510	T	intron_variant	MODIFIER	PLEKHH2	ENSCAFG00000002489	Transcript	ENSCAFT00000060919.1	protein_coding	-	2028-02-01	-	-	-	-	-	-	-	rs22017820	-	1	-	VGNC	-	-	-	-	-	-	-	-	-
10_46169460_A/G	10:46169460-46169460	G	synonymous_variant	LOW	PLEKHH2	ENSCAFG00000002489	Transcript	ENSCAFT00000003931.4	protein_coding	1930-12-01	-	-	-	2438	2037	679	T	acA/acG	rs850643147	-	1	-	VGNC	-	-	-	-	-	-	-	-	-
10_46169460_A/G	10:46169460-46169460	G	synonymous_variant	LOW	PLEKHH2	ENSCAFG00000002489	Transcript	ENSCAFT00000060919.1	protein_coding	2029-12-01	-	-	-	2438	2037	679	T	acA/acG	rs850643147	-	1	-	VGNC	-	-	-	-	-	-	-	-	-
10_46292151_T/C	10:46292151-46292151	C	synonymous_variant	LOW	ABCG5	ENSCAFG00000002504	Transcript	ENSCAFT00000003956.3	protein_coding	2013-04-01	-	-	-	459	459	153	A	gcA/gcG	rs22092747	-	-1	-	VGNC	-	-	-	-	-	-	-	-	-
10_46292151_T/C	10:46292151-46292151	C	downstream_gene_variant	MODIFIER	DYNC2LI1	ENSCAFG00000002499	Transcript	ENSCAFT00000065848.1	protein_coding	-	-	-	-	-	-	-	-	-	rs22092747	1769	1	-	VGNC	-	-	-	-	-	-	-	-	-
10_46292151_T/C	10:46292151-46292151	C	synonymous_variant	LOW	ABCG5	ENSCAFG00000002504	Transcript	ENSCAFT00000086130.1	protein_coding	2014-04-01	-	-	-	459	459	153	A	gcA/gcG	rs22092747	-	-1	-	VGNC	-	-	-	-	-	-	-	-	-
10_46311823_G/C	10:46311823-46311823	C	synonymous_variant	LOW	ABCG8	ENSCAFG00000002518	Transcript	ENSCAFT00000003971.4	protein_coding	2013-05-01	-	-	-	675	675	225	L	ctG/ctC	rs852702033	-	1	-	VGNC	-	-	-	-	-	-	-	-	-
10_46311823_G/C	10:46311823-46311823	C	synonymous_variant	LOW	ABCG8	ENSCAFG00000002518	Transcript	ENSCAFT00000088829.1	protein_coding	2021-10-02	-	-	-	786	786	262	L	ctG/ctC	rs852702033	-	1	-	VGNC	-	-	-	-	-	-	-	-	-
10_50363761_A/G	10:50363761-50363761	G	synonymous_variant	LOW	PPP1R21	ENSCAFG00000002688	Transcript	ENSCAFT00000036478.2	protein_coding	2022-03-01	-	-	-	251	201	67	L	ctA/ctG	rs9237506	-	1	-	VGNC	-	-	-	-	-	-	-	-	-
10_50363761_A/G	10:50363761-50363761	G	synonymous_variant	LOW	PPP1R21	ENSCAFG00000002688	Transcript	ENSCAFT00000036481.4	protein_coding	2021-03-01	-	-	-	251	201	67	L	ctA/ctG	rs9237506	-	1	-	VGNC	-	-	-	-	-	-	-	-	-
10_50363761_A/G	10:50363761-50363761	G	synonymous_variant	LOW	PPP1R21	ENSCAFG00000002688	Transcript	ENSCAFT00000071993.1	protein_coding	2020-03-01	-	-	-	251	201	67	L	ctA/ctG	rs9237506	-	1	-	VGNC	-	-	-	-	-	-	-	-	-
10_55544683_C/T	10:55544683-55544683	T	synonymous_variant	LOW	SPTBN1	ENSCAFG00000002744	Transcript	ENSCAFT00000004367.5	protein_coding	22/35	-	-	-	4927	4581	1527	R	cgC/cgT	rs852456732	-	1	-	VGNC	-	-	-	-	-	-	-	-	-
10_55544683_C/T	10:55544683-55544683	T	synonymous_variant	LOW	SPTBN1	ENSCAFG00000002744	Transcript	ENSCAFT00000004373.4	protein_coding	22/32	-	-	-	4669	4620	1540	R	cgC/cgT	rs852456732	-	1	-	VGNC	-	-	-	-	-	-	-	-	-
10_55547540_A/G	10:55547540-55547540	G	synonymous_variant	LOW	SPTBN1	ENSCAFG00000002744	Transcript	ENSCAFT00000004367.5	protein_coding	24/35	-	-	-	5500	5154	1718	E	gaA/gaG	rs851912574	-	1	-	VGNC	-	-	-	-	-	-	-	-	-
10_55547540_A/G	10:55547540-55547540	G	synonymous_variant	LOW	SPTBN1	ENSCAFG00000002744	Transcript	ENSCAFT00000004373.4	protein_coding	24/32	-	-	-	5242	5193	1731	E	gaA/gaG	rs851912574	-	1	-	VGNC	-	-	-	-	-	-	-	-	-
10_61254929_C/T	10:61254929-61254929	T	intergenic_variant	MODIFIER	-	-	-	-	-	-	-	-	-	-	-	-	-	-	rs851970363	-	-	-	-	-	-	-	-	-	-	-	-	-
10_61255038_C/T	10:61255038-61255038	T	intergenic_variant	MODIFIER	-	-	-	-	-	-	-	-	-	-	-	-	-	-	rs852774698	-	-	-	-	-	-	-	-	-	-	-	-	-
10_61259639_G/T	10:61259639-61259639	T	intergenic_variant	MODIFIER	-	-	-	-	-	-	-	-	-	-	-	-	-	-	rs22019305	-	-	-	-	-	-	-	-	-	-	-	-	-
10_61289698_T/C	10:61289698-61289698	C	synonymous_variant	LOW	USP34	ENSCAFG00000003007	Transcript	ENSCAFT00000004838.5	protein_coding	68/80	-	-	-	9117	9117	3039	Q	caA/caG	rs851458745	-	-1	-	VGNC	-	-	-	-	-	-	-	-	-
10_61289698_T/C	10:61289698-61289698	C	synonymous_variant	LOW	USP34	ENSCAFG00000003007	Transcript	ENSCAFT00000068351.1	protein_coding	68/79	-	-	-	9117	8076	2692	Q	caA/caG	rs851458745	-	-1	-	VGNC	-	-	-	-	-	-	-	-	-
10_61289698_T/C	10:61289698-61289698	C	synonymous_variant	LOW	USP34	ENSCAFG00000003007	Transcript	ENSCAFT00000069236.1	protein_coding	68/78	-	-	-	9117	8076	2692	Q	caA/caG	rs851458745	-	-1	-	VGNC	-	-	-	-	-	-	-	-	-
10_61289698_T/C	10:61289698-61289698	C	synonymous_variant	LOW	USP34	ENSCAFG00000003007	Transcript	ENSCAFT00000071222.1	protein_coding	67/79	-	-	-	9081	9081	3027	Q	caA/caG	rs851458745	-	-1	-	VGNC	-	-	-	-	-	-	-	-	-
10_61289698_T/C	10:61289698-61289698	C	synonymous_variant	LOW	USP34	ENSCAFG00000003007	Transcript	ENSCAFT00000093878.1	protein_coding	67/79	-	-	-	9030	7989	2663	Q	caA/caG	rs851458745	-	-1	-	VGNC	-	-	-	-	-	-	-	-	-
10_61399931_A/G	10:61399931-61399931	G	synonymous_variant	LOW	USP34	ENSCAFG00000003007	Transcript	ENSCAFT00000004838.5	protein_coding	1980-11-01	-	-	-	1767	1767	589	L	ctT/ctC	rs851029963	-	-1	-	VGNC	-	-	-	-	-	-	-	-	-
10_61399931_A/G	10:61399931-61399931	G	synonymous_variant	LOW	USP34	ENSCAFG00000003007	Transcript	ENSCAFT00000068351.1	protein_coding	1979-11-01	-	-	-	1767	726	242	L	ctT/ctC	rs851029963	-	-1	-	VGNC	-	-	-	-	-	-	-	-	-
10_61399931_A/G	10:61399931-61399931	G	synonymous_variant	LOW	USP34	ENSCAFG00000003007	Transcript	ENSCAFT00000069236.1	protein_coding	1978-11-01	-	-	-	1767	726	242	L	ctT/ctC	rs851029963	-	-1	-	VGNC	-	-	-	-	-	-	-	-	-
10_61399931_A/G	10:61399931-61399931	G	synonymous_variant	LOW	USP34	ENSCAFG00000003007	Transcript	ENSCAFT00000071222.1	protein_coding	1979-11-01	-	-	-	1767	1767	589	L	ctT/ctC	rs851029963	-	-1	-	VGNC	-	-	-	-	-	-	-	-	-
10_61399931_A/G	10:61399931-61399931	G	synonymous_variant	LOW	USP34	ENSCAFG00000003007	Transcript	ENSCAFT00000093878.1	protein_coding	1979-11-01	-	-	-	1767	726	242	L	ctT/ctC	rs851029963	-	-1	-	VGNC	-	-	-	-	-	-	-	-	-
10_64502951_G/A	10:64502951-64502951	A	synonymous_variant	LOW	SLC1A4	ENSCAFG00000003180	Transcript	ENSCAFT00000005119.4	protein_coding	2021-08-06	-	-	-	1215	1215	405	T	acG/acA	rs22097436	-	1	-	VGNC	-	-	-	-	-	-	-	-	-
10_64502951_G/A	10:64502951-64502951	A	synonymous_variant	LOW	SLC1A4	ENSCAFG00000003180	Transcript	ENSCAFT00000067773.1	protein_coding	2021-04-02	-	-	-	330	330	110	T	acG/acA	rs22097436	-	1	-	VGNC	-	-	-	-	-	-	-	-	-
10_67657872_G/T	10:67657872-67657872	T	intergenic_variant	MODIFIER	-	-	-	-	-	-	-	-	-	-	-	-	-	-	-	-	-	-	-	-	-	-	-	-	-	-	-	-
10_68978634_G/A	10:68978634-68978634	A	intron_variant	MODIFIER	-	ENSCAFG00000003366	Transcript	ENSCAFT00000084262.1	protein_coding	-	2021-04-01	-	-	-	-	-	-	-	rs852144864	-	-1	-	-	-	-	-	-	-	-	-	-	-
10_69054692_G/A	10:69054692-69054692	A	downstream_gene_variant	MODIFIER	ADD2	ENSCAFG00000003407	Transcript	ENSCAFT00000005489.4	protein_coding	-	-	-	-	-	-	-	-	-	-	2575	-1	-	VGNC	-	-	-	-	-	-	-	-	-
10_69054692_G/A	10:69054692-69054692	A	upstream_gene_variant	MODIFIER	-	ENSCAFG00000044243	Transcript	ENSCAFT00000075741.1	lncRNA	-	-	-	-	-	-	-	-	-	-	3588	-1	-	-	-	-	-	-	-	-	-	-	-
11_9598578_T/C	11:9598578-9598578	C	synonymous_variant	LOW	-	ENSCAFG00000029994	Transcript	ENSCAFT00000047916.2	protein_coding	2021-09-09	-	-	-	1919	1014	338	P	ccT/ccC	-	-	1	-	-	-	-	-	-	-	-	-	-	-
11_9598578_T/C	11:9598578-9598578	C	synonymous_variant	LOW	-	ENSCAFG00000029994	Transcript	ENSCAFT00000060731.1	protein_coding	2021-10-10	-	-	-	2060	1155	385	P	ccT/ccC	-	-	1	-	-	-	-	-	-	-	-	-	-	-
11_9598578_T/C	11:9598578-9598578	C	synonymous_variant	LOW	-	ENSCAFG00000029994	Transcript	ENSCAFT00000062553.1	protein_coding	2021-11-11	-	-	-	2198	1293	431	P	ccT/ccC	-	-	1	-	-	-	-	-	-	-	-	-	-	-
11_9598578_T/C	11:9598578-9598578	C	synonymous_variant	LOW	-	ENSCAFG00000029994	Transcript	ENSCAFT00000069560.1	protein_coding	2021-10-10	-	-	-	2057	1152	384	P	ccT/ccC	-	-	1	-	-	-	-	-	-	-	-	-	-	-
11_9598578_T/C	11:9598578-9598578	C	synonymous_variant	LOW	-	ENSCAFG00000029994	Transcript	ENSCAFT00000071744.1	protein_coding	2021-10-10	-	-	-	2108	1203	401	P	ccT/ccC	-	-	1	-	-	-	-	-	-	-	-	-	-	-
11_9598578_T/C	11:9598578-9598578	C	synonymous_variant	LOW	-	ENSCAFG00000029994	Transcript	ENSCAFT00000089060.1	protein_coding	2021-10-10	-	-	-	2060	1155	385	P	ccT/ccC	-	-	1	-	-	-	-	-	-	-	-	-	-	-
11_9598578_T/C	11:9598578-9598578	C	synonymous_variant	LOW	-	ENSCAFG00000029994	Transcript	ENSCAFT00000092689.1	protein_coding	2021-10-10	-	-	-	2057	1152	384	P	ccT/ccC	-	-	1	-	-	-	-	-	-	-	-	-	-	-
11_14310300_A/G	11:14310300-14310300	G	synonymous_variant	LOW	ZNF608	ENSCAFG00000000569	Transcript	ENSCAFT00000000881.5	protein_coding	2021-10-05	-	-	-	3050	2772	924	H	caT/caC	rs852090510	-	-1	-	VGNC	-	-	-	-	-	-	-	-	-
11_14310300_A/G	11:14310300-14310300	G	intron_variant	MODIFIER	ZNF608	ENSCAFG00000000569	Transcript	ENSCAFT00000091773.1	protein_coding	-	2021-04-04	-	-	-	-	-	-	-	rs852090510	-	-1	-	VGNC	-	-	-	-	-	-	-	-	-
11_14310762_A/G	11:14310762-14310762	G	synonymous_variant	LOW	ZNF608	ENSCAFG00000000569	Transcript	ENSCAFT00000000881.5	protein_coding	2021-10-05	-	-	-	2588	2310	770	P	ccT/ccC	rs851371749	-	-1	-	VGNC	-	-	-	-	-	-	-	-	-
11_14310762_A/G	11:14310762-14310762	G	intron_variant	MODIFIER	ZNF608	ENSCAFG00000000569	Transcript	ENSCAFT00000091773.1	protein_coding	-	2021-04-04	-	-	-	-	-	-	-	rs851371749	-	-1	-	VGNC	-	-	-	-	-	-	-	-	-
11_14571596_G/T	11:14571596-14571596	T	intergenic_variant	MODIFIER	-	-	-	-	-	-	-	-	-	-	-	-	-	-	-	-	-	-	-	-	-	-	-	-	-	-	-	-
11_15657225_T/C	11:15657225-15657225	C	upstream_gene_variant	MODIFIER	GRAMD2B	ENSCAFG00000000582	Transcript	ENSCAFT00000000901.5	protein_coding	-	-	-	-	-	-	-	-	-	-	4661	1	-	VGNC	-	-	-	-	-	-	-	-	-
11_15657225_T/C	11:15657225-15657225	C	upstream_gene_variant	MODIFIER	GRAMD2B	ENSCAFG00000000582	Transcript	ENSCAFT00000065619.1	protein_coding	-	-	-	-	-	-	-	-	-	-	4661	1	-	VGNC	-	-	-	-	-	-	-	-	-
11_18853337_T/A	11:18853337-18853337	A	synonymous_variant	LOW	CHSY3	ENSCAFG00000030654	Transcript	ENSCAFT00000047031.2	protein_coding	2021-03-03	-	-	-	2285	1815	605	I	atT/atA	rs22156442	-	1	-	VGNC	-	-	-	-	-	-	-	-	-
11_23773929_T/G	11:23773929-23773929	G	synonymous_variant	LOW	SLC25A48	ENSCAFG00000001085	Transcript	ENSCAFT00000001654.5	protein_coding	2021-06-04	-	-	-	372	372	124	V	gtT/gtG	rs852300396	-	1	-	VGNC	-	-	-	-	-	-	-	-	-
11_23773929_T/G	11:23773929-23773929	G	synonymous_variant	LOW	SLC25A48	ENSCAFG00000001085	Transcript	ENSCAFT00000042865.2	protein_coding	2021-07-04	-	-	-	372	372	124	V	gtT/gtG	rs852300396	-	1	-	VGNC	-	-	-	-	-	-	-	-	-
11_23773929_T/G	11:23773929-23773929	G	synonymous_variant	LOW	SLC25A48	ENSCAFG00000001085	Transcript	ENSCAFT00000044997.3	protein_coding	2021-05-02	-	-	-	516	516	172	V	gtT/gtG	rs852300396	-	1	-	VGNC	-	-	-	-	-	-	-	-	-
11_23773929_T/G	11:23773929-23773929	G	synonymous_variant	LOW	SLC25A48	ENSCAFG00000001085	Transcript	ENSCAFT00000092168.1	protein_coding	2021-04-02	-	-	-	516	516	172	V	gtT/gtG	rs852300396	-	1	-	VGNC	-	-	-	-	-	-	-	-	-
11_23932137_G/A	11:23932137-23932137	A	intergenic_variant	MODIFIER	-	-	-	-	-	-	-	-	-	-	-	-	-	-	rs851305779	-	-	-	-	-	-	-	-	-	-	-	-	-
11_38564807_T/C	11:38564807-38564807	C	synonymous_variant	LOW	ADAMTSL1	ENSCAFG00000001581	Transcript	ENSCAFT00000002481.4	protein_coding	14/29	-	-	-	2330	1737	579	Y	taT/taC	rs22126896	-	1	-	VGNC	-	-	-	-	-	-	-	-	-
11_38564807_T/C	11:38564807-38564807	C	synonymous_variant	LOW	ADAMTSL1	ENSCAFG00000001581	Transcript	ENSCAFT00000062537.1	protein_coding	13/28	-	-	-	2279	1686	562	Y	taT/taC	rs22126896	-	1	-	VGNC	-	-	-	-	-	-	-	-	-
11_38564807_T/C	11:38564807-38564807	C	synonymous_variant	LOW	ADAMTSL1	ENSCAFG00000001581	Transcript	ENSCAFT00000076407.1	protein_coding	13/28	-	-	-	2255	1662	554	Y	taT/taC	rs22126896	-	1	-	VGNC	-	-	-	-	-	-	-	-	-
11_40413287_G/A	11:40413287-40413287	A	synonymous_variant	LOW	FOCAD	ENSCAFG00000025256	Transcript	ENSCAFT00000039148.3	protein_coding	15/44	-	-	-	2081	1905	635	A	gcG/gcA	rs852631226	-	1	-	VGNC	-	-	-	-	-	-	-	-	-
11_40413287_G/A	11:40413287-40413287	A	synonymous_variant	LOW	FOCAD	ENSCAFG00000025256	Transcript	ENSCAFT00000066207.1	protein_coding	15/43	-	-	-	2081	1905	635	A	gcG/gcA	rs852631226	-	1	-	VGNC	-	-	-	-	-	-	-	-	-
11_40413287_G/A	11:40413287-40413287	A	synonymous_variant	LOW	FOCAD	ENSCAFG00000025256	Transcript	ENSCAFT00000069085.1	protein_coding	14/43	-	-	-	1979	1803	601	A	gcG/gcA	rs852631226	-	1	-	VGNC	-	-	-	-	-	-	-	-	-
11_40413287_G/A	11:40413287-40413287	A	synonymous_variant	LOW	FOCAD	ENSCAFG00000025256	Transcript	ENSCAFT00000077254.1	protein_coding	15/42	-	-	-	2081	1905	635	A	gcG/gcA	rs852631226	-	1	-	VGNC	-	-	-	-	-	-	-	-	-
11_40413287_G/A	11:40413287-40413287	A	synonymous_variant	LOW	FOCAD	ENSCAFG00000025256	Transcript	ENSCAFT00000079827.1	protein_coding	1941-12-01	-	-	-	1659	1659	553	A	gcG/gcA	rs852631226	-	1	-	VGNC	-	-	-	-	-	-	-	-	-
11_40413287_G/A	11:40413287-40413287	A	synonymous_variant	LOW	FOCAD	ENSCAFG00000025256	Transcript	ENSCAFT00000086775.1	protein_coding	15/43	-	-	-	2081	1905	635	A	gcG/gcA	rs852631226	-	1	-	VGNC	-	-	-	-	-	-	-	-	-
11_40413287_G/A	11:40413287-40413287	A	synonymous_variant	LOW	FOCAD	ENSCAFG00000025256	Transcript	ENSCAFT00000090257.1	protein_coding	15/43	-	-	-	2081	1905	635	A	gcG/gcA	rs852631226	-	1	-	VGNC	-	-	-	-	-	-	-	-	-
11_40413287_G/A	11:40413287-40413287	A	synonymous_variant	LOW	FOCAD	ENSCAFG00000025256	Transcript	ENSCAFT00000091171.1	protein_coding	15/43	-	-	-	2081	1905	635	A	gcG/gcA	rs852631226	-	1	-	VGNC	-	-	-	-	-	-	-	-	-
11_40879755_T/C	11:40879755-40879755	C	intergenic_variant	MODIFIER	-	-	-	-	-	-	-	-	-	-	-	-	-	-	rs851108502	-	-	-	-	-	-	-	-	-	-	-	-	-
11_40879887_G/T	11:40879887-40879887	T	intergenic_variant	MODIFIER	-	-	-	-	-	-	-	-	-	-	-	-	-	-	rs851197133	-	-	-	-	-	-	-	-	-	-	-	-	-
11_45183044_C/T	11:45183044-45183044	T	intron_variant	MODIFIER	IFT74	ENSCAFG00000001706	Transcript	ENSCAFT00000002673.4	protein_coding	-	2019-08-01	-	-	-	-	-	-	-	rs850959839	-	1	-	VGNC	-	-	-	-	-	-	-	-	-
11_45417882_T/C	11:45417882-45417882	C	upstream_gene_variant	MODIFIER	-	ENSCAFG00000029839	Transcript	ENSCAFT00000002678.4	protein_coding	-	-	-	-	-	-	-	-	-	rs851429168	4821	-1	-	-	-	-	-	-	-	-	-	-	-
11_45417882_T/C	11:45417882-45417882	C	upstream_gene_variant	MODIFIER	-	ENSCAFG00000029839	Transcript	ENSCAFT00000044546.2	protein_coding	-	-	-	-	-	-	-	-	-	rs851429168	4821	-1	-	-	-	-	-	-	-	-	-	-	-
11_45417882_T/C	11:45417882-45417882	C	upstream_gene_variant	MODIFIER	-	ENSCAFG00000029839	Transcript	ENSCAFT00000069969.1	protein_coding	-	-	-	-	-	-	-	-	-	rs851429168	4821	-1	-	-	-	-	-	-	-	-	-	-	-
11_45641977_C/T	11:45641977-45641977	T	synonymous_variant	LOW	IFNK	ENSCAFG00000001716	Transcript	ENSCAFT00000002681.3	protein_coding	2021-01-01	-	-	-	351	351	117	I	atC/atT	rs852110534	-	1	-	VGNC	-	-	-	-	-	-	-	-	-
11_46789074_G/A	11:46789074-46789074	A	synonymous_variant	LOW	-	ENSCAFG00000047734	Transcript	ENSCAFT00000070672.1	protein_coding	2021-02-02	-	-	-	117	117	39	Y	taC/taT	rs851714659	-	-1	-	-	-	-	-	-	-	-	-	-	-
11_50164278_T/C	11:50164278-50164278	C	synonymous_variant	LOW	DNAJA1	ENSCAFG00000001818	Transcript	ENSCAFT00000002868.3	protein_coding	2021-09-07	-	-	-	921	774	258	L	ctT/ctC	rs852734970	-	1	-	VGNC	-	-	-	-	-	-	-	-	-
11_52235826_T/C	11:52235826-52235826	C	synonymous_variant	LOW	TLN1	ENSCAFG00000002154	Transcript	ENSCAFT00000003418.4	protein_coding	41/58	-	-	-	5417	5331	1777	A	gcA/gcG	-	-	-1	-	VGNC	-	-	-	-	-	-	-	-	-
11_52244339_A/G	11:52244339-52244339	G	synonymous_variant	LOW	TLN1	ENSCAFG00000002154	Transcript	ENSCAFT00000003418.4	protein_coding	21/58	-	-	-	2622	2536	846	L	Tta/Cta	rs22192076	-	-1	-	VGNC	-	-	-	-	-	-	-	-	-
11_53854680_T/C	11:53854680-53854680	C	synonymous_variant	LOW	FBXO10	ENSCAFG00000002382	Transcript	ENSCAFT00000003736.4	protein_coding	2021-12-03	-	-	-	1339	1038	346	R	agA/agG	rs851976717	-	-1	-	VGNC	-	-	-	-	-	-	-	-	-
11_54662871_T/C	11:54662871-54662871	C	synonymous_variant	LOW	-	ENSCAFG00000049308	Transcript	ENSCAFT00000003769.5	protein_coding	17/18	-	-	-	2373	1810	604	L	Ttg/Ctg	rs851042063	-	1	-	-	-	-	-	-	-	-	-	-	-
11_54662871_T/C	11:54662871-54662871	C	synonymous_variant	LOW	-	ENSCAFG00000049308	Transcript	ENSCAFT00000091661.1	protein_coding	18/19	-	-	-	2481	1918	640	L	Ttg/Ctg	rs851042063	-	1	-	-	-	-	-	-	-	-	-	-	-
11_54697009_A/G	11:54697009-54697009	G	synonymous_variant	LOW	CCDC180	ENSCAFG00000002403	Transcript	ENSCAFT00000003771.5	protein_coding	14/39	-	-	-	2063	1551	517	R	cgA/cgG	rs851275736	-	1	-	VGNC	-	-	-	-	-	-	-	-	-
11_55305731_T/C	11:55305731-55305731	C	synonymous_variant	LOW	NANS	ENSCAFG00000002469	Transcript	ENSCAFT00000003885.4	protein_coding	2021-07-05	-	-	-	1089	507	169	S	agT/agC	rs851368786	-	1	-	VGNC	-	-	-	-	-	-	-	-	-
11_55305731_T/C	11:55305731-55305731	C	synonymous_variant	LOW	NANS	ENSCAFG00000002469	Transcript	ENSCAFT00000073475.1	protein_coding	2021-10-07	-	-	-	849	432	144	S	agT/agC	rs851368786	-	1	-	VGNC	-	-	-	-	-	-	-	-	-
11_55305731_T/C	11:55305731-55305731	C	intron_variant	MODIFIER	NANS	ENSCAFG00000002469	Transcript	ENSCAFT00000079232.1	protein_coding	-	2021-05-05	-	-	-	-	-	-	-	rs851368786	-	1	-	VGNC	-	-	-	-	-	-	-	-	-
11_55305731_T/C	11:55305731-55305731	C	synonymous_variant	LOW	NANS	ENSCAFG00000002469	Transcript	ENSCAFT00000084044.1	protein_coding	2021-07-04	-	-	-	550	471	157	S	agT/agC	rs851368786	-	1	-	VGNC	-	-	-	-	-	-	-	-	-
11_55392702_G/T	11:55392702-55392702	T	intergenic_variant	MODIFIER	-	-	-	-	-	-	-	-	-	-	-	-	-	-	rs851802902	-	-	-	-	-	-	-	-	-	-	-	-	-
11_55424750_G/A	11:55424750-55424750	A	synonymous_variant	LOW	TBC1D2	ENSCAFG00000002483	Transcript	ENSCAFT00000003919.4	protein_coding	2014-06-01	-	-	-	1293	1293	431	P	ccC/ccT	rs851122334	-	-1	-	VGNC	-	-	-	-	-	-	-	-	-
11_68492066_G/C	11:68492066-68492066	C	intron_variant	MODIFIER	COL27A1	ENSCAFG00000003327	Transcript	ENSCAFT00000005319.5	protein_coding	-	2018-05-01	-	-	-	-	-	-	-	rs853165175	-	1	-	VGNC	-	-	-	-	-	-	-	-	-
11_68546406_T/C	11:68546406-68546406	C	synonymous_variant	LOW	COL27A1	ENSCAFG00000003327	Transcript	ENSCAFT00000005319.5	protein_coding	19/19	-	-	-	3993	3993	1331	V	gtT/gtC	rs22124152	-	1	-	VGNC	-	-	-	-	-	-	-	-	-
11_68635719_T/C	11:68635719-68635719	C	synonymous_variant	LOW	WHRN	ENSCAFG00000003344	Transcript	ENSCAFT00000005356.5	protein_coding	2013-06-01	-	-	-	1548	1362	454	P	ccA/ccG	rs852319688	-	-1	-	VGNC	-	-	-	-	-	-	-	-	-
11_68635719_T/C	11:68635719-68635719	C	synonymous_variant	LOW	WHRN	ENSCAFG00000003344	Transcript	ENSCAFT00000083752.1	protein_coding	2021-12-06	-	-	-	1548	1362	454	P	ccA/ccG	rs852319688	-	-1	-	VGNC	-	-	-	-	-	-	-	-	-
12_713731_T/G	12:713731-713731	G	intron_variant	MODIFIER	-	ENSCAFG00000000470	Transcript	ENSCAFT00000000746.4	protein_coding	-	2021-03-02	-	-	-	-	-	-	-	rs851259279	-	1	-	-	-	-	-	-	-	-	-	-	-
12_3131281_A/T	12:3131281-3131281	T	synonymous_variant	LOW	LEMD2	ENSCAFG00000001191	Transcript	ENSCAFT00000001843.5	protein_coding	2021-09-01	-	-	-	639	639	213	G	ggT/ggA	-	-	-1	-	VGNC	-	-	-	-	-	-	-	-	-
12_3131281_A/T	12:3131281-3131281	T	synonymous_variant	LOW	LEMD2	ENSCAFG00000001191	Transcript	ENSCAFT00000049373.2	protein_coding	2021-07-01	-	-	-	639	639	213	G	ggT/ggA	-	-	-1	-	VGNC	-	-	-	-	-	-	-	-	-
12_3131281_A/T	12:3131281-3131281	T	synonymous_variant	LOW	LEMD2	ENSCAFG00000001191	Transcript	ENSCAFT00000086780.1	protein_coding	2021-10-01	-	-	-	639	639	213	G	ggT/ggA	-	-	-1	-	VGNC	-	-	-	-	-	-	-	-	-
12_9923578_G/C	12:9923578-9923578	C	upstream_gene_variant	MODIFIER	TREM2	ENSCAFG00000001586	Transcript	ENSCAFT00000002480.4	protein_coding	-	-	-	-	-	-	-	-	-	rs851598215	3127	-1	-	VGNC	-	-	-	-	-	-	-	-	-
12_9923578_G/C	12:9923578-9923578	C	intron_variant	MODIFIER	TREM2	ENSCAFG00000001586	Transcript	ENSCAFT00000068283.1	protein_coding	-	2021-04-04	-	-	-	-	-	-	-	rs851598215	-	-1	-	VGNC	-	-	-	-	-	-	-	-	-
12_9923578_G/C	12:9923578-9923578	C	intron_variant	MODIFIER	TREM2	ENSCAFG00000001586	Transcript	ENSCAFT00000068656.1	protein_coding	-	2021-08-04	-	-	-	-	-	-	-	rs851598215	-	-1	-	VGNC	-	-	-	-	-	-	-	-	-
12_9923578_G/C	12:9923578-9923578	C	intron_variant	MODIFIER	TREM2	ENSCAFG00000001586	Transcript	ENSCAFT00000082378.1	protein_coding	-	2021-06-04	-	-	-	-	-	-	-	rs851598215	-	-1	-	VGNC	-	-	-	-	-	-	-	-	-
12_9923578_G/C	12:9923578-9923578	C	upstream_gene_variant	MODIFIER	TREM2	ENSCAFG00000001586	Transcript	ENSCAFT00000085373.1	protein_coding	-	-	-	-	-	-	-	-	-	rs851598215	3148	-1	-	VGNC	-	-	-	-	-	-	-	-	-
12_9923578_G/C	12:9923578-9923578	C	intron_variant	MODIFIER	TREM2	ENSCAFG00000001586	Transcript	ENSCAFT00000086250.1	protein_coding	-	2021-07-04	-	-	-	-	-	-	-	rs851598215	-	-1	-	VGNC	-	-	-	-	-	-	-	-	-
12_10423061_A/G	12:10423061-10423061	G	upstream_gene_variant	MODIFIER	TFEB	ENSCAFG00000001599	Transcript	ENSCAFT00000002508.5	protein_coding	-	-	-	-	-	-	-	-	-	-	4653	-1	-	VGNC	-	-	-	-	-	-	-	-	-
12_10423061_A/G	12:10423061-10423061	G	intron_variant	MODIFIER	TFEB	ENSCAFG00000001599	Transcript	ENSCAFT00000063426.1	protein_coding	-	2021-10-02	-	-	-	-	-	-	-	-	-	-1	-	VGNC	-	-	-	-	-	-	-	-	-
12_10423061_A/G	12:10423061-10423061	G	intron_variant	MODIFIER	TFEB	ENSCAFG00000001599	Transcript	ENSCAFT00000088848.1	protein_coding	-	2021-09-02	-	-	-	-	-	-	-	-	-	-1	-	VGNC	-	-	-	-	-	-	-	-	-
12_10735993_T/C	12:10735993-10735993	C	synonymous_variant	LOW	C12H6orf132	ENSCAFG00000031768	Transcript	ENSCAFT00000049988.2	protein_coding	2021-04-04	-	-	-	2376	2376	792	S	tcA/tcG	rs24754824	-	-1	-	VGNC	-	-	-	-	-	-	-	-	-
12_10842484_A/G	12:10842484-10842484	G	synonymous_variant	LOW	TRERF1	ENSCAFG00000001642	Transcript	ENSCAFT00000002578.5	protein_coding	16/16	-	-	-	3966	3510	1170	T	acT/acC	rs852617088	-	-1	-	VGNC	-	-	-	-	-	-	-	-	-
12_10842484_A/G	12:10842484-10842484	G	synonymous_variant	LOW	TRERF1	ENSCAFG00000001642	Transcript	ENSCAFT00000069089.1	protein_coding	15/15	-	-	-	3651	3195	1065	T	acT/acC	rs852617088	-	-1	-	VGNC	-	-	-	-	-	-	-	-	-
12_10842484_A/G	12:10842484-10842484	G	synonymous_variant	LOW	TRERF1	ENSCAFG00000001642	Transcript	ENSCAFT00000086626.1	protein_coding	15/15	-	-	-	3789	3333	1111	T	acT/acC	rs852617088	-	-1	-	VGNC	-	-	-	-	-	-	-	-	-
12_11473104_A/T	12:11473104-11473104	T	upstream_gene_variant	MODIFIER	CNPY3	ENSCAFG00000001736	Transcript	ENSCAFT00000002719.4	protein_coding	-	-	-	-	-	-	-	-	-	rs22200511	4629	1	-	VGNC	-	-	-	-	-	-	-	-	-
12_11505995_C/G	12:11505995-11505995	G	downstream_gene_variant	MODIFIER	GNMT	ENSCAFG00000001741	Transcript	ENSCAFT00000002727.4	protein_coding	-	-	-	-	-	-	-	-	-	rs22180718	2514	1	-	VGNC	-	-	-	-	-	-	-	-	-
12_11562339_C/T	12:11562339-11562339	T	synonymous_variant	LOW	CUL7	ENSCAFG00000001774	Transcript	ENSCAFT00000002791.4	protein_coding	20/26	-	-	-	4755	3768	1256	E	gaG/gaA	rs852172020	-	-1	-	VGNC	-	-	-	-	-	-	-	-	-
12_11562339_C/T	12:11562339-11562339	T	synonymous_variant	LOW	CUL7	ENSCAFG00000001774	Transcript	ENSCAFT00000049857.3	protein_coding	18/24	-	-	-	4401	3414	1138	E	gaG/gaA	rs852172020	-	-1	-	VGNC	-	-	-	-	-	-	-	-	-
12_11571761_G/A	12:11571761-11571761	A	synonymous_variant	LOW	CUL7	ENSCAFG00000001774	Transcript	ENSCAFT00000002791.4	protein_coding	2026-03-01	-	-	-	1657	670	224	L	Ctg/Ttg	rs850633945	-	-1	-	VGNC	-	-	-	-	-	-	-	-	-
12_11571761_G/A	12:11571761-11571761	A	downstream_gene_variant	MODIFIER	MRPL2	ENSCAFG00000001782	Transcript	ENSCAFT00000002798.4	protein_coding	-	-	-	-	-	-	-	-	-	rs850633945	3031	-1	-	VGNC	-	-	-	-	-	-	-	-	-
12_11571761_G/A	12:11571761-11571761	A	synonymous_variant	LOW	CUL7	ENSCAFG00000001774	Transcript	ENSCAFT00000049857.3	protein_coding	2024-03-01	-	-	-	1657	670	224	L	Ctg/Ttg	rs850633945	-	-1	-	VGNC	-	-	-	-	-	-	-	-	-
12_11571761_G/A	12:11571761-11571761	A	downstream_gene_variant	MODIFIER	MRPL2	ENSCAFG00000001782	Transcript	ENSCAFT00000069572.1	protein_coding	-	-	-	-	-	-	-	-	-	rs850633945	3216	-1	-	VGNC	-	-	-	-	-	-	-	-	-
12_11571761_G/A	12:11571761-11571761	A	downstream_gene_variant	MODIFIER	MRPL2	ENSCAFG00000001782	Transcript	ENSCAFT00000091058.1	protein_coding	-	-	-	-	-	-	-	-	-	rs850633945	3216	-1	-	VGNC	-	-	-	-	-	-	-	-	-
12_11967531_A/G	12:11967531-11967531	G	downstream_gene_variant	MODIFIER	LRRC73	ENSCAFG00000024782	Transcript	ENSCAFT00000038292.3	protein_coding	-	-	-	-	-	-	-	-	-	rs22176244	1611	-1	-	VGNC	-	-	-	-	-	-	-	-	-
12_12821618_A/G	12:12821618-12821618	G	synonymous_variant	LOW	CDC5L	ENSCAFG00000001996	Transcript	ENSCAFT00000003163.4	protein_coding	15/16	-	-	-	2191	2124	708	K	aaA/aaG	rs853072404	-	1	-	VGNC	-	-	-	-	-	-	-	-	-
12_14384516_G/A	12:14384516-14384516	A	synonymous_variant	LOW	ENPP5	ENSCAFG00000002021	Transcript	ENSCAFT00000003195.3	protein_coding	2021-03-01	-	-	-	656	621	207	V	gtC/gtT	-	-	-1	-	VGNC	-	-	-	-	-	-	-	-	-
12_14384516_G/A	12:14384516-14384516	A	synonymous_variant	LOW	ENPP5	ENSCAFG00000002021	Transcript	ENSCAFT00000081274.1	protein_coding	2021-04-01	-	-	-	656	621	207	V	gtC/gtT	-	-	-1	-	VGNC	-	-	-	-	-	-	-	-	-
12_20129940_A/G	12:20129940-20129940	G	synonymous_variant	LOW	EFHC1	ENSCAFG00000002210	Transcript	ENSCAFT00000003474.4	protein_coding	2021-11-10	-	-	-	1890	1830	610	P	ccA/ccG	rs850984431	-	1	-	VGNC	-	-	-	-	-	-	-	-	-
12_20129940_A/G	12:20129940-20129940	G	synonymous_variant	LOW	EFHC1	ENSCAFG00000002210	Transcript	ENSCAFT00000035307.4	protein_coding	2021-12-11	-	-	-	2031	1971	657	P	ccA/ccG	rs850984431	-	1	-	VGNC	-	-	-	-	-	-	-	-	-
12_20129940_A/G	12:20129940-20129940	G	synonymous_variant	LOW	EFHC1	ENSCAFG00000002210	Transcript	ENSCAFT00000072542.1	protein_coding	2021-10-09	-	-	-	1602	1542	514	P	ccA/ccG	rs850984431	-	1	-	VGNC	-	-	-	-	-	-	-	-	-
12_23806483_C/T	12:23806483-23806483	T	missense_variant	MODERATE	DST	ENSCAFG00000002413	Transcript	ENSCAFT00000003820.5	protein_coding	57/100	-	-	-	15205	15205	5069	A/T	Gca/Aca	rs22182587	-	-1	-	VGNC	-	-	-	-	-	-	-	-	-
12_23806483_C/T	12:23806483-23806483	T	missense_variant	MODERATE	DST	ENSCAFG00000002413	Transcript	ENSCAFT00000043203.3	protein_coding	61/103	-	-	-	16008	15796	5266	A/T	Gca/Aca	rs22182587	-	-1	-	VGNC	-	-	-	-	-	-	-	-	-
12_23806483_C/T	12:23806483-23806483	T	missense_variant	MODERATE	DST	ENSCAFG00000002413	Transcript	ENSCAFT00000060416.1	protein_coding	58/101	-	-	-	15346	15346	5116	A/T	Gca/Aca	rs22182587	-	-1	-	VGNC	-	-	-	-	-	-	-	-	-
12_23806483_C/T	12:23806483-23806483	T	missense_variant	MODERATE	DST	ENSCAFG00000002413	Transcript	ENSCAFT00000062154.1	protein_coding	60/103	-	-	-	15972	15760	5254	A/T	Gca/Aca	rs22182587	-	-1	-	VGNC	-	-	-	-	-	-	-	-	-
12_23806483_C/T	12:23806483-23806483	T	missense_variant	MODERATE	DST	ENSCAFG00000002413	Transcript	ENSCAFT00000065491.1	protein_coding	61/104	-	-	-	16071	14965	4989	A/T	Gca/Aca	rs22182587	-	-1	-	VGNC	-	-	-	-	-	-	-	-	-
12_23806483_C/T	12:23806483-23806483	T	missense_variant	MODERATE	DST	ENSCAFG00000002413	Transcript	ENSCAFT00000065669.1	protein_coding	61/103	-	-	-	16008	15796	5266	A/T	Gca/Aca	rs22182587	-	-1	-	VGNC	-	-	-	-	-	-	-	-	-
12_23806483_C/T	12:23806483-23806483	T	missense_variant	MODERATE	DST	ENSCAFG00000002413	Transcript	ENSCAFT00000080810.1	protein_coding	61/103	-	-	-	16071	14965	4989	A/T	Gca/Aca	rs22182587	-	-1	-	VGNC	-	-	-	-	-	-	-	-	-
12_23806483_C/T	12:23806483-23806483	T	missense_variant	MODERATE	DST	ENSCAFG00000002413	Transcript	ENSCAFT00000084556.1	protein_coding	59/102	-	-	-	15705	14599	4867	A/T	Gca/Aca	rs22182587	-	-1	-	VGNC	-	-	-	-	-	-	-	-	-
12_23806483_C/T	12:23806483-23806483	T	missense_variant	MODERATE	DST	ENSCAFG00000002413	Transcript	ENSCAFT00000085899.1	protein_coding	58/100	-	-	-	15346	15346	5116	A/T	Gca/Aca	rs22182587	-	-1	-	VGNC	-	-	-	-	-	-	-	-	-
12_23806483_C/T	12:23806483-23806483	T	missense_variant	MODERATE	DST	ENSCAFG00000002413	Transcript	ENSCAFT00000093931.1	protein_coding	58/101	-	-	-	15262	15262	5088	A/T	Gca/Aca	rs22182587	-	-1	-	VGNC	-	-	-	-	-	-	-	-	-
12_34387860_C/T	12:34387860-34387860	T	intron_variant	MODIFIER	-	ENSCAFG00000045668	Transcript	ENSCAFT00000046675.3	protein_coding	-	2021-04-03	-	-	-	-	-	-	-	rs851191082	-	1	-	-	-	-	-	-	-	-	-	-	-
12_37507573_A/C	12:37507573-37507573	C	synonymous_variant	LOW	IMPG1	ENSCAFG00000002768	Transcript	ENSCAFT00000004425.4	protein_coding	17/17	-	-	-	2400	2310	770	L	ctT/ctG	rs851608158	-	-1	-	VGNC	-	-	-	-	-	-	-	-	-
12_37507573_A/C	12:37507573-37507573	C	synonymous_variant	LOW	IMPG1	ENSCAFG00000002768	Transcript	ENSCAFT00000063825.1	protein_coding	16/16	-	-	-	2076	2076	692	L	ctT/ctG	rs851608158	-	-1	-	VGNC	-	-	-	-	-	-	-	-	-
12_52296371_A/G	12:52296371-52296371	G	synonymous_variant	LOW	EPHA7	ENSCAFG00000003332	Transcript	ENSCAFT00000005480.4	protein_coding	2017-03-01	-	-	-	735	453	151	A	gcT/gcC	rs851200092	-	-1	-	VGNC	-	-	-	-	-	-	-	-	-
12_67743147_C/G	12:67743147-67743147	G	5_prime_UTR_variant	MODIFIER	MFSD4B	ENSCAFG00000003923	Transcript	ENSCAFT00000006312.4	protein_coding	2021-05-01	-	-	-	213	-	-	-	-	-	-	1	-	VGNC	-	-	-	-	-	-	-	-	-
12_67743147_C/G	12:67743147-67743147	G	upstream_gene_variant	MODIFIER	-	ENSCAFG00000047758	Transcript	ENSCAFT00000059496.1	lncRNA	-	-	-	-	-	-	-	-	-	-	331	-1	-	-	-	-	-	-	-	-	-	-	-
12_67743147_C/G	12:67743147-67743147	G	upstream_gene_variant	MODIFIER	-	ENSCAFG00000047758	Transcript	ENSCAFT00000070156.1	lncRNA	-	-	-	-	-	-	-	-	-	-	331	-1	-	-	-	-	-	-	-	-	-	-	-
12_67743147_C/G	12:67743147-67743147	G	upstream_gene_variant	MODIFIER	-	ENSCAFG00000047758	Transcript	ENSCAFT00000083464.1	lncRNA	-	-	-	-	-	-	-	-	-	-	331	-1	-	-	-	-	-	-	-	-	-	-	-
12_71949441_T/C	12:71949441-71949441	C	upstream_gene_variant	MODIFIER	C12H6orf120	ENSCAFG00000004065	Transcript	ENSCAFT00000006514.3	protein_coding	-	-	-	-	-	-	-	-	-	-	4377	1	-	VGNC	-	-	-	-	-	-	-	-	-
12_71949441_T/C	12:71949441-71949441	C	intron_variant	MODIFIER	PHF10	ENSCAFG00000004071	Transcript	ENSCAFT00000006531.4	protein_coding	-	2021-12-12	-	-	-	-	-	-	-	-	-	-1	-	VGNC	-	-	-	-	-	-	-	-	-
12_71949441_T/C	12:71949441-71949441	C	intron_variant	MODIFIER	PHF10	ENSCAFG00000004071	Transcript	ENSCAFT00000069424.1	protein_coding	-	2021-10-10	-	-	-	-	-	-	-	-	-	-1	-	VGNC	-	-	-	-	-	-	-	-	-
12_71949441_T/C	12:71949441-71949441	C	intron_variant	MODIFIER	PHF10	ENSCAFG00000004071	Transcript	ENSCAFT00000078007.1	protein_coding	-	13/13	-	-	-	-	-	-	-	-	-	-1	-	VGNC	-	-	-	-	-	-	-	-	-
12_71949441_T/C	12:71949441-71949441	C	intron_variant	MODIFIER	PHF10	ENSCAFG00000004071	Transcript	ENSCAFT00000082364.1	protein_coding	-	2021-12-12	-	-	-	-	-	-	-	-	-	-1	-	VGNC	-	-	-	-	-	-	-	-	-
12_71949441_T/C	12:71949441-71949441	C	intron_variant	MODIFIER	PHF10	ENSCAFG00000004071	Transcript	ENSCAFT00000082670.1	protein_coding	-	14/14	-	-	-	-	-	-	-	-	-	-1	-	VGNC	-	-	-	-	-	-	-	-	-
13_1019904_T/G	13:1019904-1019904	G	upstream_gene_variant	MODIFIER	OSR2	ENSCAFG00000000493	Transcript	ENSCAFT00000000778.4	protein_coding	-	-	-	-	-	-	-	-	-	-	3975	1	-	VGNC	-	-	-	-	-	-	-	-	-
13_1179097_G/A	13:1179097-1179097	A	downstream_gene_variant	MODIFIER	U2	ENSCAFG00000048569	Transcript	ENSCAFT00000072491.1	snRNA	-	-	-	-	-	-	-	-	-	rs22238710	2337	-1	-	RFAM	-	-	-	-	-	-	-	-	Trapped_Neutrophil_Syndrome+OMIA+ENSCAFG00000000507
13_3826445_G/A	13:3826445-3826445	A	synonymous_variant	LOW	RRM2B	ENSCAFG00000000602	Transcript	ENSCAFT00000000935.4	protein_coding	2021-09-03	-	-	-	573	573	191	I	atC/atT	rs8900688	-	-1	-	VGNC	-	-	-	-	-	-	-	-	-
13_3826445_G/A	13:3826445-3826445	A	synonymous_variant	LOW	RRM2B	ENSCAFG00000000602	Transcript	ENSCAFT00000069235.1	protein_coding	2021-08-02	-	-	-	150	150	50	I	atC/atT	rs8900688	-	-1	-	VGNC	-	-	-	-	-	-	-	-	-
13_3826445_G/A	13:3826445-3826445	A	intron_variant	MODIFIER	RRM2B	ENSCAFG00000000602	Transcript	ENSCAFT00000093541.1	protein_coding	-	2021-03-01	-	-	-	-	-	-	-	rs8900688	-	-1	-	VGNC	-	-	-	-	-	-	-	-	-
13_15224596_A/C	13:15224596-15224596	C	synonymous_variant	LOW	TRPS1	ENSCAFG00000000810	Transcript	ENSCAFT00000001274.4	protein_coding	2021-06-02	-	-	-	811	315	105	P	ccT/ccG	rs852446454	-	-1	-	VGNC	-	-	-	-	-	-	-	-	-
13_15224596_A/C	13:15224596-15224596	C	synonymous_variant	LOW	TRPS1	ENSCAFG00000000810	Transcript	ENSCAFT00000082048.1	protein_coding	2021-09-03	-	-	-	1257	342	114	P	ccT/ccG	rs852446454	-	-1	-	VGNC	-	-	-	-	-	-	-	-	-
13_15224596_A/C	13:15224596-15224596	C	intron_variant	MODIFIER	TRPS1	ENSCAFG00000000810	Transcript	ENSCAFT00000090063.1	protein_coding	-	2021-06-01	-	-	-	-	-	-	-	rs852446454	-	-1	-	VGNC	-	-	-	-	-	-	-	-	-
13_33835240_C/G	13:33835240-33835240	G	synonymous_variant	LOW	COL22A1	ENSCAFG00000001178	Transcript	ENSCAFT00000001823.5	protein_coding	23/55	-	-	-	2501	1707	569	L	ctG/ctC	rs853030250	-	-1	-	VGNC	-	-	-	-	-	-	-	-	-
13_33850751_G/A	13:33850751-33850751	A	synonymous_variant	LOW	COL22A1	ENSCAFG00000001178	Transcript	ENSCAFT00000001823.5	protein_coding	16/55	-	-	-	2195	1401	467	P	ccC/ccT	rs852353480	-	-1	-	VGNC	-	-	-	-	-	-	-	-	-
13_35115246_A/G	13:35115246-35115246	G	synonymous_variant	LOW	TRAPPC9	ENSCAFG00000001181	Transcript	ENSCAFT00000001830.4	protein_coding	2022-01-01	-	-	-	249	249	83	L	ctT/ctC	rs851491044	-	-1	-	VGNC	-	-	-	-	-	-	-	-	-
13_35823903_G/A	13:35823903-35823903	A	upstream_gene_variant	MODIFIER	GPR20	ENSCAFG00000001235	Transcript	ENSCAFT00000001918.3	lncRNA	-	-	-	-	-	-	-	-	-	rs851337195	111	1	-	VGNC	-	-	-	-	-	-	-	-	-
13_35823903_G/A	13:35823903-35823903	A	intron_variant,non_coding_transcript_variant	MODIFIER	-	ENSCAFG00000045128	Transcript	ENSCAFT00000062501.1	lncRNA	-	2021-01-01	-	-	-	-	-	-	-	rs851337195	-	-1	-	-	-	-	-	-	-	-	-	-	-
13_35824215_G/A	13:35824215-35824215	A	non_coding_transcript_exon_variant	MODIFIER	GPR20	ENSCAFG00000001235	Transcript	ENSCAFT00000001918.3	lncRNA	2021-01-01	-	-	-	202	-	-	-	-	rs8721592	-	1	-	VGNC	-	-	-	-	-	-	-	-	-
13_35824215_G/A	13:35824215-35824215	A	intron_variant,non_coding_transcript_variant	MODIFIER	-	ENSCAFG00000045128	Transcript	ENSCAFT00000062501.1	lncRNA	-	2021-01-01	-	-	-	-	-	-	-	rs8721592	-	-1	-	-	-	-	-	-	-	-	-	-	-
13_35824674_A/G	13:35824674-35824674	G	non_coding_transcript_exon_variant	MODIFIER	GPR20	ENSCAFG00000001235	Transcript	ENSCAFT00000001918.3	lncRNA	2021-01-01	-	-	-	661	-	-	-	-	rs850570137	-	1	-	VGNC	-	-	-	-	-	-	-	-	-
13_35824674_A/G	13:35824674-35824674	G	intron_variant,non_coding_transcript_variant	MODIFIER	-	ENSCAFG00000045128	Transcript	ENSCAFT00000062501.1	lncRNA	-	2021-01-01	-	-	-	-	-	-	-	rs850570137	-	-1	-	-	-	-	-	-	-	-	-	-	-
13_35824791_C/T	13:35824791-35824791	T	non_coding_transcript_exon_variant	MODIFIER	GPR20	ENSCAFG00000001235	Transcript	ENSCAFT00000001918.3	lncRNA	2021-01-01	-	-	-	778	-	-	-	-	rs851940111	-	1	-	VGNC	-	-	-	-	-	-	-	-	-
13_35824791_C/T	13:35824791-35824791	T	intron_variant,non_coding_transcript_variant	MODIFIER	-	ENSCAFG00000045128	Transcript	ENSCAFT00000062501.1	lncRNA	-	2021-01-01	-	-	-	-	-	-	-	rs851940111	-	-1	-	-	-	-	-	-	-	-	-	-	-
13_35824804_G/A	13:35824804-35824804	A	non_coding_transcript_exon_variant	MODIFIER	GPR20	ENSCAFG00000001235	Transcript	ENSCAFT00000001918.3	lncRNA	2021-01-01	-	-	-	791	-	-	-	-	rs851403150	-	1	-	VGNC	-	-	-	-	-	-	-	-	-
13_35824804_G/A	13:35824804-35824804	A	intron_variant,non_coding_transcript_variant	MODIFIER	-	ENSCAFG00000045128	Transcript	ENSCAFT00000062501.1	lncRNA	-	2021-01-01	-	-	-	-	-	-	-	rs851403150	-	-1	-	-	-	-	-	-	-	-	-	-	-
13_35889196_T/C	13:35889196-35889196	C	downstream_gene_variant	MODIFIER	PTP4A3	ENSCAFG00000001237	Transcript	ENSCAFT00000001928.4	protein_coding	-	-	-	-	-	-	-	-	-	rs853154139	3332	1	-	VGNC	-	-	-	-	-	-	-	-	-
13_35889196_T/C	13:35889196-35889196	C	downstream_gene_variant	MODIFIER	PTP4A3	ENSCAFG00000001237	Transcript	ENSCAFT00000074406.1	protein_coding	-	-	-	-	-	-	-	-	-	rs853154139	2872	1	-	VGNC	-	-	-	-	-	-	-	-	-
13_35889196_T/C	13:35889196-35889196	C	downstream_gene_variant	MODIFIER	PTP4A3	ENSCAFG00000001237	Transcript	ENSCAFT00000091328.1	protein_coding	-	-	-	-	-	-	-	-	-	rs853154139	2993	1	-	VGNC	-	-	-	-	-	-	-	-	-
13_35891510_C/T	13:35891510-35891510	T	synonymous_variant	LOW	MROH5	ENSCAFG00000001250	Transcript	ENSCAFT00000001944.4	protein_coding	25/30	-	-	-	3516	3516	1172	A	gcG/gcA	rs850784595	-	-1	-	VGNC	-	-	-	-	-	-	-	-	-
13_36671058_A/G	13:36671058-36671058	G	intron_variant	MODIFIER	ADGRB1	ENSCAFG00000001269	Transcript	ENSCAFT00000001959.5	protein_coding	-	19/27	-	-	-	-	-	-	-	rs851575220	-	1	-	VGNC	-	-	-	-	-	-	-	-	-
13_36671058_A/G	13:36671058-36671058	G	intron_variant	MODIFIER	ADGRB1	ENSCAFG00000001269	Transcript	ENSCAFT00000078502.1	protein_coding	-	19/20	-	-	-	-	-	-	-	rs851575220	-	1	-	VGNC	-	-	-	-	-	-	-	-	-
13_36671058_A/G	13:36671058-36671058	G	intron_variant	MODIFIER	ADGRB1	ENSCAFG00000001269	Transcript	ENSCAFT00000083637.1	protein_coding	-	17/25	-	-	-	-	-	-	-	rs851575220	-	1	-	VGNC	-	-	-	-	-	-	-	-	-
13_36891773_C/A	13:36891773-36891773	A	downstream_gene_variant	MODIFIER	-	ENSCAFG00000047577	Transcript	ENSCAFT00000065151.1	lncRNA	-	-	-	-	-	-	-	-	-	rs9200647	2044	-1	-	-	-	-	-	-	-	-	-	-	-
13_36891773_C/A	13:36891773-36891773	A	non_coding_transcript_exon_variant	MODIFIER	-	ENSCAFG00000043766	Transcript	ENSCAFT00000068655.1	lncRNA	2021-03-02	-	-	-	97	-	-	-	-	rs9200647	-	1	-	-	-	-	-	-	-	-	-	-	-
13_36891773_C/A	13:36891773-36891773	A	non_coding_transcript_exon_variant	MODIFIER	-	ENSCAFG00000043766	Transcript	ENSCAFT00000076958.1	lncRNA	2021-02-02	-	-	-	1036	-	-	-	-	rs9200647	-	1	-	-	-	-	-	-	-	-	-	-	-
13_36891773_C/A	13:36891773-36891773	A	upstream_gene_variant	MODIFIER	-	ENSCAFG00000049726	Transcript	ENSCAFT00000083514.1	lncRNA	-	-	-	-	-	-	-	-	-	rs9200647	274	-1	-	-	-	-	-	-	-	-	-	-	-
13_36892269_G/T	13:36892269-36892269	T	downstream_gene_variant	MODIFIER	-	ENSCAFG00000047577	Transcript	ENSCAFT00000065151.1	lncRNA	-	-	-	-	-	-	-	-	-	rs24749468	1548	-1	-	-	-	-	-	-	-	-	-	-	-
13_36892269_G/T	13:36892269-36892269	T	non_coding_transcript_exon_variant	MODIFIER	-	ENSCAFG00000043766	Transcript	ENSCAFT00000068655.1	lncRNA	2021-03-03	-	-	-	195	-	-	-	-	rs24749468	-	1	-	-	-	-	-	-	-	-	-	-	-
13_36892269_G/T	13:36892269-36892269	T	non_coding_transcript_exon_variant	MODIFIER	-	ENSCAFG00000043766	Transcript	ENSCAFT00000076958.1	lncRNA	2021-02-02	-	-	-	1532	-	-	-	-	rs24749468	-	1	-	-	-	-	-	-	-	-	-	-	-
13_36892269_G/T	13:36892269-36892269	T	upstream_gene_variant	MODIFIER	-	ENSCAFG00000049726	Transcript	ENSCAFT00000083514.1	lncRNA	-	-	-	-	-	-	-	-	-	rs24749468	770	-1	-	-	-	-	-	-	-	-	-	-	-
13_36892359_T/C	13:36892359-36892359	C	downstream_gene_variant	MODIFIER	-	ENSCAFG00000047577	Transcript	ENSCAFT00000065151.1	lncRNA	-	-	-	-	-	-	-	-	-	rs24749470	1458	-1	-	-	-	-	-	-	-	-	-	-	-
13_36892359_T/C	13:36892359-36892359	C	non_coding_transcript_exon_variant	MODIFIER	-	ENSCAFG00000043766	Transcript	ENSCAFT00000068655.1	lncRNA	2021-03-03	-	-	-	285	-	-	-	-	rs24749470	-	1	-	-	-	-	-	-	-	-	-	-	-
13_36892359_T/C	13:36892359-36892359	C	non_coding_transcript_exon_variant	MODIFIER	-	ENSCAFG00000043766	Transcript	ENSCAFT00000076958.1	lncRNA	2021-02-02	-	-	-	1622	-	-	-	-	rs24749470	-	1	-	-	-	-	-	-	-	-	-	-	-
13_36892359_T/C	13:36892359-36892359	C	upstream_gene_variant	MODIFIER	-	ENSCAFG00000049726	Transcript	ENSCAFT00000083514.1	lncRNA	-	-	-	-	-	-	-	-	-	rs24749470	860	-1	-	-	-	-	-	-	-	-	-	-	-
13_37236161_C/T	13:37236161-37236161	T	downstream_gene_variant	MODIFIER	EEF1D	ENSCAFG00000001317	Transcript	ENSCAFT00000002040.4	protein_coding	-	-	-	-	-	-	-	-	-	rs851801640	3411	-1	-	VGNC	-	-	-	-	-	-	-	-	-
13_37236161_C/T	13:37236161-37236161	T	intron_variant	MODIFIER	NAPRT	ENSCAFG00000031759	Transcript	ENSCAFT00000047889.2	protein_coding	-	13/13	-	-	-	-	-	-	-	rs851801640	-	-1	-	VGNC	-	-	-	-	-	-	-	-	-
13_37236161_C/T	13:37236161-37236161	T	downstream_gene_variant	MODIFIER	EEF1D	ENSCAFG00000001317	Transcript	ENSCAFT00000070227.1	protein_coding	-	-	-	-	-	-	-	-	-	rs851801640	2989	-1	-	VGNC	-	-	-	-	-	-	-	-	-
13_37236161_C/T	13:37236161-37236161	T	upstream_gene_variant	MODIFIER	MROH6	ENSCAFG00000044169	Transcript	ENSCAFT00000080184.1	protein_coding	-	-	-	-	-	-	-	-	-	rs851801640	1552	-1	-	HGNC	HGNC:27814	-	-	-	-	-	-	-	-
13_37236161_C/T	13:37236161-37236161	T	downstream_gene_variant	MODIFIER	NAPRT	ENSCAFG00000031759	Transcript	ENSCAFT00000084336.1	protein_coding	-	-	-	-	-	-	-	-	-	rs851801640	778	-1	-	VGNC	-	-	-	-	-	-	-	-	-
13_37236161_C/T	13:37236161-37236161	T	downstream_gene_variant	MODIFIER	EEF1D	ENSCAFG00000001317	Transcript	ENSCAFT00000087031.1	protein_coding	-	-	-	-	-	-	-	-	-	rs851801640	2989	-1	-	VGNC	-	-	-	-	-	-	-	-	-
13_37236161_C/T	13:37236161-37236161	T	downstream_gene_variant	MODIFIER	EEF1D	ENSCAFG00000001317	Transcript	ENSCAFT00000092993.1	protein_coding	-	-	-	-	-	-	-	-	-	rs851801640	4239	-1	-	VGNC	-	-	-	-	-	-	-	-	-
13_37303666_C/A	13:37303666-37303666	A	downstream_gene_variant	MODIFIER	-	ENSCAFG00000041595	Transcript	ENSCAFT00000083547.1	lncRNA	-	-	-	-	-	-	-	-	-	rs851912099	4573	1	-	-	-	-	-	-	-	-	-	-	-
13_37466157_G/A	13:37466157-37466157	A	synonymous_variant	LOW	PLEC	ENSCAFG00000001433	Transcript	ENSCAFT00000002240.4	protein_coding	20/34	-	-	-	2562	2562	854	A	gcC/gcT	rs852897530	-	-1	-	VGNC	-	-	-	-	-	-	-	-	Epidermolysis_bullosa__simplex__PLEC-related+OMIA+ENSCAFG00000001433
13_37466157_G/A	13:37466157-37466157	A	synonymous_variant	LOW	PLEC	ENSCAFG00000001433	Transcript	ENSCAFT00000047267.3	protein_coding	18/33	-	-	-	2169	2163	721	A	gcC/gcT	rs852897530	-	-1	-	VGNC	-	-	-	-	-	-	-	-	Epidermolysis_bullosa__simplex__PLEC-related+OMIA+ENSCAFG00000001433
13_37466157_G/A	13:37466157-37466157	A	synonymous_variant	LOW	PLEC	ENSCAFG00000001433	Transcript	ENSCAFT00000060448.1	protein_coding	18/32	-	-	-	2016	2016	672	A	gcC/gcT	rs852897530	-	-1	-	VGNC	-	-	-	-	-	-	-	-	Epidermolysis_bullosa__simplex__PLEC-related+OMIA+ENSCAFG00000001433
13_37466157_G/A	13:37466157-37466157	A	synonymous_variant	LOW	PLEC	ENSCAFG00000001433	Transcript	ENSCAFT00000065106.1	protein_coding	20/34	-	-	-	2160	2160	720	A	gcC/gcT	rs852897530	-	-1	-	VGNC	-	-	-	-	-	-	-	-	Epidermolysis_bullosa__simplex__PLEC-related+OMIA+ENSCAFG00000001433
13_37466157_G/A	13:37466157-37466157	A	synonymous_variant	LOW	PLEC	ENSCAFG00000001433	Transcript	ENSCAFT00000069777.1	protein_coding	19/33	-	-	-	2547	2547	849	A	gcC/gcT	rs852897530	-	-1	-	VGNC	-	-	-	-	-	-	-	-	Epidermolysis_bullosa__simplex__PLEC-related+OMIA+ENSCAFG00000001433
13_37466157_G/A	13:37466157-37466157	A	synonymous_variant	LOW	PLEC	ENSCAFG00000001433	Transcript	ENSCAFT00000070231.1	protein_coding	19/33	-	-	-	2445	2445	815	A	gcC/gcT	rs852897530	-	-1	-	VGNC	-	-	-	-	-	-	-	-	Epidermolysis_bullosa__simplex__PLEC-related+OMIA+ENSCAFG00000001433
13_37466157_G/A	13:37466157-37466157	A	synonymous_variant	LOW	PLEC	ENSCAFG00000001433	Transcript	ENSCAFT00000075183.1	protein_coding	17/31	-	-	-	2870	2232	744	A	gcC/gcT	rs852897530	-	-1	-	VGNC	-	-	-	-	-	-	-	-	Epidermolysis_bullosa__simplex__PLEC-related+OMIA+ENSCAFG00000001433
13_37466157_G/A	13:37466157-37466157	A	synonymous_variant	LOW	PLEC	ENSCAFG00000001433	Transcript	ENSCAFT00000080857.1	protein_coding	2021-07-01	-	-	-	1820	918	306	A	gcC/gcT	rs852897530	-	-1	-	VGNC	-	-	-	-	-	-	-	-	Epidermolysis_bullosa__simplex__PLEC-related+OMIA+ENSCAFG00000001433
13_37466157_G/A	13:37466157-37466157	A	synonymous_variant	LOW	PLEC	ENSCAFG00000001433	Transcript	ENSCAFT00000082428.1	protein_coding	18/32	-	-	-	2019	2019	673	A	gcC/gcT	rs852897530	-	-1	-	VGNC	-	-	-	-	-	-	-	-	Epidermolysis_bullosa__simplex__PLEC-related+OMIA+ENSCAFG00000001433
13_37466157_G/A	13:37466157-37466157	A	synonymous_variant	LOW	PLEC	ENSCAFG00000001433	Transcript	ENSCAFT00000083528.1	protein_coding	19/33	-	-	-	2100	2100	700	A	gcC/gcT	rs852897530	-	-1	-	VGNC	-	-	-	-	-	-	-	-	Epidermolysis_bullosa__simplex__PLEC-related+OMIA+ENSCAFG00000001433
13_37836807_G/A	13:37836807-37836807	A	synonymous_variant	LOW	SLC39A4	ENSCAFG00000001607	Transcript	ENSCAFT00000002521.4	protein_coding	2014-06-01	-	-	-	735	735	245	H	caC/caT	rs8812400	-	-1	-	VGNC	-	-	-	-	-	-	-	-	-
13_37836807_G/A	13:37836807-37836807	A	downstream_gene_variant	MODIFIER	VPS28	ENSCAFG00000001610	Transcript	ENSCAFT00000002524.4	protein_coding	-	-	-	-	-	-	-	-	-	rs8812400	4778	-1	-	VGNC	-	-	-	-	-	-	-	-	-
13_37836807_G/A	13:37836807-37836807	A	downstream_gene_variant	MODIFIER	VPS28	ENSCAFG00000001610	Transcript	ENSCAFT00000045353.3	protein_coding	-	-	-	-	-	-	-	-	-	rs8812400	4711	-1	-	VGNC	-	-	-	-	-	-	-	-	-
13_37836807_G/A	13:37836807-37836807	A	downstream_gene_variant	MODIFIER	VPS28	ENSCAFG00000001610	Transcript	ENSCAFT00000066117.1	protein_coding	-	-	-	-	-	-	-	-	-	rs8812400	4714	-1	-	VGNC	-	-	-	-	-	-	-	-	-
13_37836807_G/A	13:37836807-37836807	A	upstream_gene_variant	MODIFIER	-	ENSCAFG00000049540	Transcript	ENSCAFT00000078951.1	lncRNA	-	-	-	-	-	-	-	-	-	rs8812400	4961	-1	-	-	-	-	-	-	-	-	-	-	-
13_37848263_A/T	13:37848263-37848263	T	upstream_gene_variant	MODIFIER	VPS28	ENSCAFG00000001610	Transcript	ENSCAFT00000002524.4	protein_coding	-	-	-	-	-	-	-	-	-	rs851147790	2356	-1	-	VGNC	-	-	-	-	-	-	-	-	-
13_37848263_A/T	13:37848263-37848263	T	synonymous_variant	LOW	TONSL	ENSCAFG00000001621	Transcript	ENSCAFT00000002544.5	protein_coding	23/26	-	-	-	3630	3630	1210	S	tcT/tcA	rs851147790	-	-1	-	VGNC	-	-	-	-	-	-	-	-	-
13_37848263_A/T	13:37848263-37848263	T	upstream_gene_variant	MODIFIER	VPS28	ENSCAFG00000001610	Transcript	ENSCAFT00000045353.3	protein_coding	-	-	-	-	-	-	-	-	-	rs851147790	4510	-1	-	VGNC	-	-	-	-	-	-	-	-	-
13_37848263_A/T	13:37848263-37848263	T	upstream_gene_variant	MODIFIER	VPS28	ENSCAFG00000001610	Transcript	ENSCAFT00000066117.1	protein_coding	-	-	-	-	-	-	-	-	-	rs851147790	1924	-1	-	VGNC	-	-	-	-	-	-	-	-	-
13_37848263_A/T	13:37848263-37848263	T	synonymous_variant	LOW	TONSL	ENSCAFG00000001621	Transcript	ENSCAFT00000074210.1	protein_coding	22/25	-	-	-	3540	3540	1180	S	tcT/tcA	rs851147790	-	-1	-	VGNC	-	-	-	-	-	-	-	-	-
13_37851276_C/T	13:37851276-37851276	T	upstream_gene_variant	MODIFIER	VPS28	ENSCAFG00000001610	Transcript	ENSCAFT00000066117.1	protein_coding	-	-	-	-	-	-	-	-	-	rs851076294	4937	-1	-	VGNC	-	-	-	-	-	-	-	-	-
13_38131223_C/G	13:38131223-38131223	G	synonymous_variant	LOW	ZNF250	ENSCAFG00000030799	Transcript	ENSCAFT00000048264.3	protein_coding	2021-06-06	-	-	-	1653	1581	527	T	acG/acC	rs852832283	-	-1	-	VGNC	-	-	-	-	-	-	-	-	-
13_38131223_C/G	13:38131223-38131223	G	synonymous_variant	LOW	ZNF250	ENSCAFG00000030799	Transcript	ENSCAFT00000073965.1	protein_coding	2021-07-07	-	-	-	1731	1659	553	T	acG/acC	rs852832283	-	-1	-	VGNC	-	-	-	-	-	-	-	-	-
13_38131388_G/T	13:38131388-38131388	T	synonymous_variant	LOW	ZNF250	ENSCAFG00000030799	Transcript	ENSCAFT00000048264.3	protein_coding	2021-06-06	-	-	-	1488	1416	472	G	ggC/ggA	rs851136194	-	-1	-	VGNC	-	-	-	-	-	-	-	-	-
13_38131388_G/T	13:38131388-38131388	T	synonymous_variant	LOW	ZNF250	ENSCAFG00000030799	Transcript	ENSCAFT00000073965.1	protein_coding	2021-07-07	-	-	-	1566	1494	498	G	ggC/ggA	rs851136194	-	-1	-	VGNC	-	-	-	-	-	-	-	-	-
13_38132240_A/G	13:38132240-38132240	G	synonymous_variant	LOW	ZNF250	ENSCAFG00000030799	Transcript	ENSCAFT00000048264.3	protein_coding	2021-06-06	-	-	-	636	564	188	A	gcT/gcC	rs851381846	-	-1	-	VGNC	-	-	-	-	-	-	-	-	-
13_38132240_A/G	13:38132240-38132240	G	synonymous_variant	LOW	ZNF250	ENSCAFG00000030799	Transcript	ENSCAFT00000073965.1	protein_coding	2021-07-07	-	-	-	714	642	214	A	gcT/gcC	rs851381846	-	-1	-	VGNC	-	-	-	-	-	-	-	-	-
13_38271414_G/A	13:38271414-38271414	A	intergenic_variant	MODIFIER	-	-	-	-	-	-	-	-	-	-	-	-	-	-	rs852343423	-	-	-	-	-	-	-	-	-	-	-	-	-
13_42200549_G/A	13:42200549-42200549	A	synonymous_variant	LOW	GABRG1	ENSCAFG00000001878	Transcript	ENSCAFT00000002978.4	protein_coding	2021-09-09	-	-	-	1681	1245	415	C	tgC/tgT	rs852439257	-	-1	-	VGNC	-	-	-	-	-	-	-	-	-
13_42200549_G/A	13:42200549-42200549	A	upstream_gene_variant	MODIFIER	-	ENSCAFG00000044799	Transcript	ENSCAFT00000071507.1	lncRNA	-	-	-	-	-	-	-	-	-	rs852439257	3688	-1	-	-	-	-	-	-	-	-	-	-	-
13_42200549_G/A	13:42200549-42200549	A	synonymous_variant	LOW	GABRG1	ENSCAFG00000001878	Transcript	ENSCAFT00000078990.1	protein_coding	2021-10-10	-	-	-	1285	1164	388	C	tgC/tgT	rs852439257	-	-1	-	VGNC	-	-	-	-	-	-	-	-	-
13_43682400_T/C	13:43682400-43682400	C	synonymous_variant	LOW	CORIN	ENSCAFG00000001907	Transcript	ENSCAFT00000003024.5	protein_coding	2020-03-01	-	-	-	324	324	108	A	gcA/gcG	rs852372740	-	-1	-	VGNC	-	-	-	-	-	-	-	-	-
13_43682400_T/C	13:43682400-43682400	C	synonymous_variant	LOW	CORIN	ENSCAFG00000001907	Transcript	ENSCAFT00000049022.2	protein_coding	2021-03-01	-	-	-	324	324	108	A	gcA/gcG	rs852372740	-	-1	-	VGNC	-	-	-	-	-	-	-	-	-
13_43682400_T/C	13:43682400-43682400	C	synonymous_variant	LOW	CORIN	ENSCAFG00000001907	Transcript	ENSCAFT00000073931.1	protein_coding	2021-03-01	-	-	-	864	237	79	A	gcA/gcG	rs852372740	-	-1	-	VGNC	-	-	-	-	-	-	-	-	-
13_43682400_T/C	13:43682400-43682400	C	intron_variant	MODIFIER	CORIN	ENSCAFG00000001907	Transcript	ENSCAFT00000086494.1	protein_coding	-	2019-02-01	-	-	-	-	-	-	-	rs852372740	-	-1	-	VGNC	-	-	-	-	-	-	-	-	-
13_43682400_T/C	13:43682400-43682400	C	synonymous_variant	LOW	CORIN	ENSCAFG00000001907	Transcript	ENSCAFT00000090535.1	protein_coding	2020-02-01	-	-	-	261	237	79	A	gcA/gcG	rs852372740	-	-1	-	VGNC	-	-	-	-	-	-	-	-	-
13_43682400_T/C	13:43682400-43682400	C	upstream_gene_variant	MODIFIER	CORIN	ENSCAFG00000001907	Transcript	ENSCAFT00000093494.1	protein_coding	-	-	-	-	-	-	-	-	-	rs852372740	3190	-1	-	VGNC	-	-	-	-	-	-	-	-	-
13_43737236_G/A	13:43737236-43737236	A	upstream_gene_variant	MODIFIER	CORIN	ENSCAFG00000001907	Transcript	ENSCAFT00000003024.5	protein_coding	-	-	-	-	-	-	-	-	-	rs852797092	451	-1	-	VGNC	-	-	-	-	-	-	-	-	-
13_43737236_G/A	13:43737236-43737236	A	upstream_gene_variant	MODIFIER	CORIN	ENSCAFG00000001907	Transcript	ENSCAFT00000049022.2	protein_coding	-	-	-	-	-	-	-	-	-	rs852797092	451	-1	-	VGNC	-	-	-	-	-	-	-	-	-
13_43737236_G/A	13:43737236-43737236	A	5_prime_UTR_variant	MODIFIER	CORIN	ENSCAFG00000001907	Transcript	ENSCAFT00000073931.1	protein_coding	2021-01-01	-	-	-	578	-	-	-	-	rs852797092	-	-1	-	VGNC	-	-	-	-	-	-	-	-	-
13_43737236_G/A	13:43737236-43737236	A	upstream_gene_variant	MODIFIER	CORIN	ENSCAFG00000001907	Transcript	ENSCAFT00000086494.1	protein_coding	-	-	-	-	-	-	-	-	-	rs852797092	451	-1	-	VGNC	-	-	-	-	-	-	-	-	-
13_43814317_G/C	13:43814317-43814317	C	synonymous_variant	LOW	NFXL1	ENSCAFG00000001913	Transcript	ENSCAFT00000003032.4	protein_coding	2022-01-01	-	-	-	204	204	68	A	gcC/gcG	-	-	-1	-	VGNC	-	-	-	-	-	-	-	-	-
13_43814317_G/C	13:43814317-43814317	C	upstream_gene_variant	MODIFIER	NFXL1	ENSCAFG00000001913	Transcript	ENSCAFT00000077609.1	protein_coding	-	-	-	-	-	-	-	-	-	-	3227	-1	-	VGNC	-	-	-	-	-	-	-	-	-
13_45022603_T/C	13:45022603-45022603	C	synonymous_variant	LOW	SPATA18	ENSCAFG00000002006	Transcript	ENSCAFT00000003181.4	protein_coding	2013-07-01	-	-	-	1432	990	330	A	gcT/gcC	rs850587677	-	1	-	VGNC	-	-	-	-	-	-	-	-	-
13_45022603_T/C	13:45022603-45022603	C	synonymous_variant	LOW	SPATA18	ENSCAFG00000002006	Transcript	ENSCAFT00000072196.1	protein_coding	2021-12-06	-	-	-	1336	894	298	A	gcT/gcC	rs850587677	-	1	-	VGNC	-	-	-	-	-	-	-	-	-
13_47147664_A/G	13:47147664-47147664	G	synonymous_variant	LOW	KIT	ENSCAFG00000002065	Transcript	ENSCAFT00000003274.4	protein_coding	2021-03-01	-	-	-	535	507	169	K	aaA/aaG	rs852718113	-	1	-	VGNC	-	-	-	-	-	-	-	-	Coat_colour__white_spotting__KIT-related+OMIA+ENSCAFG00000002065,Gastrointestinal_stromal_tumor+OMIA+ENSCAFG00000002065
13_47147664_A/G	13:47147664-47147664	G	synonymous_variant	LOW	KIT	ENSCAFG00000002065	Transcript	ENSCAFT00000049830.3	protein_coding	2021-03-01	-	-	-	459	459	153	K	aaA/aaG	rs852718113	-	1	-	VGNC	-	-	-	-	-	-	-	-	Coat_colour__white_spotting__KIT-related+OMIA+ENSCAFG00000002065,Gastrointestinal_stromal_tumor+OMIA+ENSCAFG00000002065
13_47175092_A/G	13:47175092-47175092	G	synonymous_variant	LOW	KIT	ENSCAFG00000002065	Transcript	ENSCAFT00000003274.4	protein_coding	2021-08-01	-	-	-	1303	1275	425	T	acA/acG	rs22299980	-	1	-	VGNC	-	-	-	-	-	-	-	-	Coat_colour__white_spotting__KIT-related+OMIA+ENSCAFG00000002065,Gastrointestinal_stromal_tumor+OMIA+ENSCAFG00000002065
13_47175092_A/G	13:47175092-47175092	G	synonymous_variant	LOW	KIT	ENSCAFG00000002065	Transcript	ENSCAFT00000049830.3	protein_coding	2021-08-01	-	-	-	1227	1227	409	T	acA/acG	rs22299980	-	1	-	VGNC	-	-	-	-	-	-	-	-	Coat_colour__white_spotting__KIT-related+OMIA+ENSCAFG00000002065,Gastrointestinal_stromal_tumor+OMIA+ENSCAFG00000002065
13_47469217_A/G	13:47469217-47469217	G	synonymous_variant	LOW	KDR	ENSCAFG00000002079	Transcript	ENSCAFT00000003300.4	protein_coding	1930-10-01	-	-	-	1779	1311	437	Y	taT/taC	rs850979070	-	-1	-	VGNC	-	-	-	-	-	-	-	-	-
13_48560058_A/G	13:48560058-48560058	G	missense_variant	MODERATE	-	ENSCAFG00000002202	Transcript	ENSCAFT00000003512.4	protein_coding	2024-07-01	-	-	-	2985	2968	990	T/A	Acc/Gcc	-	-	1	-	-	-	-	-	-	-	-	-	-	-
13_48560058_A/G	13:48560058-48560058	G	missense_variant	MODERATE	-	ENSCAFG00000002202	Transcript	ENSCAFT00000063290.1	protein_coding	2023-07-01	-	-	-	3043	2713	905	T/A	Acc/Gcc	-	-	1	-	-	-	-	-	-	-	-	-	-	-
13_48560058_A/G	13:48560058-48560058	G	missense_variant	MODERATE	-	ENSCAFG00000002202	Transcript	ENSCAFT00000068185.1	protein_coding	2023-07-01	-	-	-	3043	2713	905	T/A	Acc/Gcc	-	-	1	-	-	-	-	-	-	-	-	-	-	-
13_48560058_A/G	13:48560058-48560058	G	missense_variant	MODERATE	-	ENSCAFG00000002202	Transcript	ENSCAFT00000073619.1	protein_coding	2024-07-01	-	-	-	3043	2713	905	T/A	Acc/Gcc	-	-	1	-	-	-	-	-	-	-	-	-	-	-
13_48560058_A/G	13:48560058-48560058	G	missense_variant	MODERATE	-	ENSCAFG00000002202	Transcript	ENSCAFT00000076413.1	protein_coding	2023-07-01	-	-	-	2985	2968	990	T/A	Acc/Gcc	-	-	1	-	-	-	-	-	-	-	-	-	-	-
13_48560058_A/G	13:48560058-48560058	G	missense_variant	MODERATE	-	ENSCAFG00000002202	Transcript	ENSCAFT00000083669.1	protein_coding	2020-07-01	-	-	-	3043	2713	905	T/A	Acc/Gcc	-	-	1	-	-	-	-	-	-	-	-	-	-	-
13_59036638_C/T	13:59036638-59036638	T	synonymous_variant	LOW	-	ENSCAFG00000029232	Transcript	ENSCAFT00000004535.4	protein_coding	2021-05-01	-	-	-	564	393	131	V	gtC/gtT	rs851840712	-	1	-	-	-	-	-	-	-	-	-	-	-
13_59036638_C/T	13:59036638-59036638	T	intron_variant	MODIFIER	-	ENSCAFG00000029232	Transcript	ENSCAFT00000004542.4	protein_coding	-	2021-05-04	-	-	-	-	-	-	-	rs851840712	-	1	-	-	-	-	-	-	-	-	-	-	-
13_59036638_C/T	13:59036638-59036638	T	intron_variant	MODIFIER	-	ENSCAFG00000029232	Transcript	ENSCAFT00000061096.1	protein_coding	-	2021-05-01	-	-	-	-	-	-	-	rs851840712	-	1	-	-	-	-	-	-	-	-	-	-	-
13_59036638_C/T	13:59036638-59036638	T	intron_variant	MODIFIER	-	ENSCAFG00000029232	Transcript	ENSCAFT00000065881.1	protein_coding	-	2021-05-04	-	-	-	-	-	-	-	rs851840712	-	1	-	-	-	-	-	-	-	-	-	-	-
13_59036638_C/T	13:59036638-59036638	T	intron_variant	MODIFIER	-	ENSCAFG00000029232	Transcript	ENSCAFT00000069014.1	protein_coding	-	2021-05-04	-	-	-	-	-	-	-	rs851840712	-	1	-	-	-	-	-	-	-	-	-	-	-
13_59036638_C/T	13:59036638-59036638	T	intron_variant	MODIFIER	-	ENSCAFG00000029232	Transcript	ENSCAFT00000071592.1	protein_coding	-	2021-04-01	-	-	-	-	-	-	-	rs851840712	-	1	-	-	-	-	-	-	-	-	-	-	-
13_59036638_C/T	13:59036638-59036638	T	synonymous_variant	LOW	-	ENSCAFG00000029232	Transcript	ENSCAFT00000079824.1	protein_coding	2021-07-01	-	-	-	564	393	131	V	gtC/gtT	rs851840712	-	1	-	-	-	-	-	-	-	-	-	-	-
13_59083979_A/G	13:59083979-59083979	G	intron_variant	MODIFIER	-	ENSCAFG00000029232	Transcript	ENSCAFT00000004542.4	protein_coding	-	2021-05-04	-	-	-	-	-	-	-	-	-	1	-	-	-	-	-	-	-	-	-	-	-
13_62157270_A/C	13:62157270-62157270	C	synonymous_variant	LOW	AFP	ENSCAFG00000003020	Transcript	ENSCAFT00000004843.4	protein_coding	2017-07-01	-	-	-	696	696	232	G	ggA/ggC	rs852543313	-	1	-	VGNC	-	-	-	-	-	-	-	-	-
13_62157270_A/C	13:62157270-62157270	C	synonymous_variant	LOW	AFP	ENSCAFG00000003020	Transcript	ENSCAFT00000036330.4	protein_coding	2017-07-01	-	-	-	612	567	189	G	ggA/ggC	rs852543313	-	1	-	VGNC	-	-	-	-	-	-	-	-	-
13_62157270_A/C	13:62157270-62157270	C	synonymous_variant	LOW	AFP	ENSCAFG00000003020	Transcript	ENSCAFT00000080490.1	protein_coding	2016-07-01	-	-	-	612	567	189	G	ggA/ggC	rs852543313	-	1	-	VGNC	-	-	-	-	-	-	-	-	-
13_62157270_A/C	13:62157270-62157270	C	synonymous_variant	LOW	AFP	ENSCAFG00000003020	Transcript	ENSCAFT00000085055.1	protein_coding	2016-07-01	-	-	-	696	696	232	G	ggA/ggC	rs852543313	-	1	-	VGNC	-	-	-	-	-	-	-	-	-
13_62162298_T/G	13:62162298-62162298	G	intron_variant	MODIFIER	AFP	ENSCAFG00000003020	Transcript	ENSCAFT00000036330.4	protein_coding	-	2016-10-01	-	-	-	-	-	-	-	rs852211303	-	1	-	VGNC	-	-	-	-	-	-	-	-	-
13_62162298_T/G	13:62162298-62162298	G	intron_variant	MODIFIER	AFP	ENSCAFG00000003020	Transcript	ENSCAFT00000080490.1	protein_coding	-	2015-10-01	-	-	-	-	-	-	-	rs852211303	-	1	-	VGNC	-	-	-	-	-	-	-	-	-
13_62162298_T/G	13:62162298-62162298	G	intron_variant	MODIFIER	AFP	ENSCAFG00000003020	Transcript	ENSCAFT00000085055.1	protein_coding	-	2015-10-01	-	-	-	-	-	-	-	rs852211303	-	1	-	VGNC	-	-	-	-	-	-	-	-	-
13_62164905_T/A	13:62164905-62164905	A	intron_variant	MODIFIER	AFP	ENSCAFG00000003020	Transcript	ENSCAFT00000036330.4	protein_coding	-	2016-10-01	-	-	-	-	-	-	-	rs851238996	-	1	-	VGNC	-	-	-	-	-	-	-	-	-
13_62164905_T/A	13:62164905-62164905	A	intron_variant	MODIFIER	AFP	ENSCAFG00000003020	Transcript	ENSCAFT00000080490.1	protein_coding	-	2015-10-01	-	-	-	-	-	-	-	rs851238996	-	1	-	VGNC	-	-	-	-	-	-	-	-	-
13_62164905_T/A	13:62164905-62164905	A	intron_variant	MODIFIER	AFP	ENSCAFG00000003020	Transcript	ENSCAFT00000085055.1	protein_coding	-	2015-10-01	-	-	-	-	-	-	-	rs851238996	-	1	-	VGNC	-	-	-	-	-	-	-	-	-
14_22319437_T/C	14:22319437-22319437	C	upstream_gene_variant	MODIFIER	-	ENSCAFG00000031467	Transcript	ENSCAFT00000043425.2	protein_coding	-	-	-	-	-	-	-	-	-	-	1999	1	-	-	-	-	-	-	-	-	-	-	-
14_22319437_T/C	14:22319437-22319437	C	upstream_gene_variant	MODIFIER	cfa-mir-8841-1	ENSCAFG00000041468	Transcript	ENSCAFT00000065917.1	miRNA	-	-	-	-	-	-	-	-	-	-	581	-1	-	miRBase	-	-	-	-	-	-	-	-	-
14_22319437_T/C	14:22319437-22319437	C	upstream_gene_variant	MODIFIER	-	ENSCAFG00000031467	Transcript	ENSCAFT00000084015.1	protein_coding	-	-	-	-	-	-	-	-	-	-	1999	1	-	-	-	-	-	-	-	-	-	-	-
14_23676226_T/C	14:23676226-23676226	C	intron_variant	MODIFIER	ICA1	ENSCAFG00000002257	Transcript	ENSCAFT00000003545.5	protein_coding	-	15/15	-	-	-	-	-	-	-	rs852143087	-	-1	-	VGNC	-	-	-	-	-	-	-	-	-
14_23676226_T/C	14:23676226-23676226	C	intron_variant	MODIFIER	ICA1	ENSCAFG00000002257	Transcript	ENSCAFT00000049982.2	protein_coding	-	2021-12-12	-	-	-	-	-	-	-	rs852143087	-	-1	-	VGNC	-	-	-	-	-	-	-	-	-
14_38654442_G/A	14:38654442-38654442	A	synonymous_variant	LOW	NPVF	ENSCAFG00000002863	Transcript	ENSCAFT00000004579.2	protein_coding	2021-03-02	-	-	-	510	462	154	H	caC/caT	rs8832845	-	-1	-	VGNC	-	-	-	-	-	-	-	-	-
14_38654442_G/A	14:38654442-38654442	A	synonymous_variant	LOW	NPVF	ENSCAFG00000002863	Transcript	ENSCAFT00000079166.1	protein_coding	2021-02-02	-	-	-	510	462	154	H	caC/caT	rs8832845	-	-1	-	VGNC	-	-	-	-	-	-	-	-	-
14_40972322_G/A	14:40972322-40972322	A	intron_variant	MODIFIER	JAZF1	ENSCAFG00000003001	Transcript	ENSCAFT00000004816.4	protein_coding	-	2021-04-03	-	-	-	-	-	-	-	-	-	-1	-	VGNC	-	-	-	-	-	-	-	-	-
14_40972322_G/A	14:40972322-40972322	A	intron_variant	MODIFIER	JAZF1	ENSCAFG00000003001	Transcript	ENSCAFT00000081706.1	protein_coding	-	2021-04-03	-	-	-	-	-	-	-	-	-	-1	-	VGNC	-	-	-	-	-	-	-	-	-
14_40972322_G/A	14:40972322-40972322	A	intron_variant	MODIFIER	JAZF1	ENSCAFG00000003001	Transcript	ENSCAFT00000085163.1	protein_coding	-	2021-04-03	-	-	-	-	-	-	-	-	-	-1	-	VGNC	-	-	-	-	-	-	-	-	-
14_40972322_G/A	14:40972322-40972322	A	intron_variant	MODIFIER	JAZF1	ENSCAFG00000003001	Transcript	ENSCAFT00000088972.1	protein_coding	-	2021-04-03	-	-	-	-	-	-	-	-	-	-1	-	VGNC	-	-	-	-	-	-	-	-	-
14_46946841_G/C	14:46946841-46946841	C	upstream_gene_variant	MODIFIER	-	ENSCAFG00000042235	Transcript	ENSCAFT00000059542.1	lncRNA	-	-	-	-	-	-	-	-	-	rs850657050	3706	1	-	-	-	-	-	-	-	-	-	-	-
14_46946841_G/C	14:46946841-46946841	C	upstream_gene_variant	MODIFIER	-	ENSCAFG00000042235	Transcript	ENSCAFT00000087577.1	lncRNA	-	-	-	-	-	-	-	-	-	rs850657050	3706	1	-	-	-	-	-	-	-	-	-	-	-
14_46946841_G/C	14:46946841-46946841	C	upstream_gene_variant	MODIFIER	-	ENSCAFG00000042235	Transcript	ENSCAFT00000090567.1	lncRNA	-	-	-	-	-	-	-	-	-	rs850657050	3706	1	-	-	-	-	-	-	-	-	-	-	-
14_59940564_A/G	14:59940564-59940564	G	synonymous_variant	LOW	PTPRZ1	ENSCAFG00000003510	Transcript	ENSCAFT00000005646.5	protein_coding	30/32	-	-	-	5283	5283	1761	K	aaA/aaG	rs22319317	-	1	-	VGNC	-	-	-	-	-	-	-	-	-
14_59940564_A/G	14:59940564-59940564	G	synonymous_variant	LOW	PTPRZ1	ENSCAFG00000003510	Transcript	ENSCAFT00000045335.2	protein_coding	29/31	-	-	-	5424	5424	1808	K	aaA/aaG	rs22319317	-	1	-	VGNC	-	-	-	-	-	-	-	-	-
14_59940564_A/G	14:59940564-59940564	G	synonymous_variant	LOW	PTPRZ1	ENSCAFG00000003510	Transcript	ENSCAFT00000061948.1	protein_coding	31/33	-	-	-	5277	5277	1759	K	aaA/aaG	rs22319317	-	1	-	VGNC	-	-	-	-	-	-	-	-	-
14_59940564_A/G	14:59940564-59940564	G	synonymous_variant	LOW	PTPRZ1	ENSCAFG00000003510	Transcript	ENSCAFT00000068657.1	protein_coding	25/27	-	-	-	4878	4878	1626	K	aaA/aaG	rs22319317	-	1	-	VGNC	-	-	-	-	-	-	-	-	-
14_59940564_A/G	14:59940564-59940564	G	synonymous_variant	LOW	PTPRZ1	ENSCAFG00000003510	Transcript	ENSCAFT00000078719.1	protein_coding	13/15	-	-	-	1494	1494	498	K	aaA/aaG	rs22319317	-	1	-	VGNC	-	-	-	-	-	-	-	-	-
14_59940564_A/G	14:59940564-59940564	G	synonymous_variant	LOW	PTPRZ1	ENSCAFG00000003510	Transcript	ENSCAFT00000092091.1	protein_coding	31/33	-	-	-	4845	4845	1615	K	aaA/aaG	rs22319317	-	1	-	VGNC	-	-	-	-	-	-	-	-	-
15_341191_T/C	15:341191-341191	C	synonymous_variant	LOW	-	ENSCAFG00000002491	Transcript	ENSCAFT00000003927.3	protein_coding	2021-04-04	-	-	-	1050	1050	350	A	gcT/gcC	rs22406816	-	1	-	-	-	-	-	-	-	-	-	-	-
15_1753169_C/T	15:1753169-1753169	T	non_coding_transcript_exon_variant	MODIFIER	-	ENSCAFG00000047995	Transcript	ENSCAFT00000067289.1	lncRNA	2021-02-01	-	-	-	672	-	-	-	-	-	-	1	-	-	-	-	-	-	-	-	-	-	-
15_4482923_A/G	15:4482923-4482923	G	non_coding_transcript_exon_variant	MODIFIER	-	ENSCAFG00000038312	Transcript	ENSCAFT00000059216.2	lncRNA	2021-03-03	-	-	-	1095	-	-	-	-	rs22423829	-	-1	-	-	-	-	-	-	-	-	-	-	-
15_4973814_T/C	15:4973814-4973814	C	splice_region_variant,synonymous_variant	LOW	ZC3H12A	ENSCAFG00000003304	Transcript	ENSCAFT00000005288.4	protein_coding	2021-05-05	-	-	-	1350	879	293	G	ggA/ggG	-	-	-1	-	VGNC	-	-	-	-	-	-	-	-	-
15_4973814_T/C	15:4973814-4973814	C	synonymous_variant	LOW	ZC3H12A	ENSCAFG00000003304	Transcript	ENSCAFT00000075726.1	protein_coding	2021-04-04	-	-	-	1431	960	320	G	ggA/ggG	-	-	-1	-	VGNC	-	-	-	-	-	-	-	-	-
15_5188850_G/A	15:5188850-5188850	A	non_coding_transcript_exon_variant	MODIFIER	-	ENSCAFG00000036143	Transcript	ENSCAFT00000057755.2	lncRNA	2021-03-03	-	-	-	495	-	-	-	-	-	-	1	-	-	-	-	-	-	-	-	-	-	-
15_5475593_T/C	15:5475593-5475593	C	synonymous_variant	LOW	GRIK3	ENSCAFG00000003333	Transcript	ENSCAFT00000005371.4	protein_coding	2017-03-01	-	-	-	690	528	176	T	acT/acC	rs850769468	-	1	-	VGNC	-	-	-	-	-	-	-	-	-
15_5475593_T/C	15:5475593-5475593	C	synonymous_variant	LOW	GRIK3	ENSCAFG00000003333	Transcript	ENSCAFT00000048003.3	protein_coding	2017-03-01	-	-	-	690	528	176	T	acT/acC	rs850769468	-	1	-	VGNC	-	-	-	-	-	-	-	-	-
15_5828618_G/A	15:5828618-5828618	A	intron_variant	MODIFIER	CSF3R	ENSCAFG00000003376	Transcript	ENSCAFT00000080256.1	protein_coding	-	2013-08-01	-	-	-	-	-	-	-	rs851800327	-	1	-	VGNC	-	-	-	-	-	-	-	-	-
15_5873136_T/G	15:5873136-5873136	G	synonymous_variant	LOW	OSCP1	ENSCAFG00000003380	Transcript	ENSCAFT00000036538.4	protein_coding	2021-10-07	-	-	-	780	780	260	R	cgT/cgG	-	-	1	-	VGNC	-	-	-	-	-	-	-	-	-
15_5942978_G/A	15:5942978-5942978	A	synonymous_variant	LOW	SH3D21	ENSCAFG00000003388	Transcript	ENSCAFT00000038424.4	protein_coding	14/17	-	-	-	1110	1110	370	H	caC/caT	rs850973202	-	-1	-	VGNC	-	-	-	-	-	-	-	-	-
15_5942978_G/A	15:5942978-5942978	A	downstream_gene_variant	MODIFIER	EVA1B	ENSCAFG00000030104	Transcript	ENSCAFT00000047948.2	protein_coding	-	-	-	-	-	-	-	-	-	rs850973202	1342	1	-	VGNC	-	-	-	-	-	-	-	-	-
15_5942978_G/A	15:5942978-5942978	A	synonymous_variant	LOW	SH3D21	ENSCAFG00000003388	Transcript	ENSCAFT00000050067.2	protein_coding	13/16	-	-	-	1044	1044	348	H	caC/caT	rs850973202	-	-1	-	VGNC	-	-	-	-	-	-	-	-	-
15_5942978_G/A	15:5942978-5942978	A	synonymous_variant	LOW	SH3D21	ENSCAFG00000003388	Transcript	ENSCAFT00000074992.1	protein_coding	14/17	-	-	-	1110	1110	370	H	caC/caT	rs850973202	-	-1	-	VGNC	-	-	-	-	-	-	-	-	-
15_5942978_G/A	15:5942978-5942978	A	synonymous_variant	LOW	SH3D21	ENSCAFG00000003388	Transcript	ENSCAFT00000077685.1	protein_coding	13/15	-	-	-	1044	1044	348	H	caC/caT	rs850973202	-	-1	-	VGNC	-	-	-	-	-	-	-	-	-
15_5953072_T/C	15:5953072-5953072	C	downstream_gene_variant	MODIFIER	THRAP3	ENSCAFG00000003389	Transcript	ENSCAFT00000005432.4	protein_coding	-	-	-	-	-	-	-	-	-	rs851715412	3621	-1	-	VGNC	-	-	-	-	-	-	-	-	-
15_5953072_T/C	15:5953072-5953072	C	downstream_gene_variant	MODIFIER	THRAP3	ENSCAFG00000003389	Transcript	ENSCAFT00000069919.1	protein_coding	-	-	-	-	-	-	-	-	-	rs851715412	3244	-1	-	VGNC	-	-	-	-	-	-	-	-	-
15_5953072_T/C	15:5953072-5953072	C	downstream_gene_variant	MODIFIER	THRAP3	ENSCAFG00000003389	Transcript	ENSCAFT00000074815.1	protein_coding	-	-	-	-	-	-	-	-	-	rs851715412	3621	-1	-	VGNC	-	-	-	-	-	-	-	-	-
15_6122941_G/C	15:6122941-6122941	C	5_prime_UTR_variant	MODIFIER	ADPRS	ENSCAFG00000030689	Transcript	ENSCAFT00000048860.2	protein_coding	2021-08-03	-	-	-	649	-	-	-	-	rs850644337	-	-1	-	VGNC	-	-	-	-	-	-	-	-	-
15_8041479_T/C	15:8041479-8041479	C	intergenic_variant	MODIFIER	-	-	-	-	-	-	-	-	-	-	-	-	-	-	rs850909966	-	-	-	-	-	-	-	-	-	-	-	-	-
15_8784368_G/A	15:8784368-8784368	A	intron_variant	MODIFIER	-	ENSCAFG00000003730	Transcript	ENSCAFT00000006000.4	protein_coding	-	2021-01-01	-	-	-	-	-	-	-	rs850934123	-	-1	-	-	-	-	-	-	-	-	-	-	-
15_12981844_T/C	15:12981844-12981844	C	synonymous_variant	LOW	TRABD2B	ENSCAFG00000024288	Transcript	ENSCAFT00000037515.3	protein_coding	2021-06-06	-	-	-	1251	1251	417	T	acT/acC	-	-	1	-	VGNC	-	-	-	-	-	-	-	-	-
15_12981844_T/C	15:12981844-12981844	C	downstream_gene_variant	MODIFIER	TRABD2B	ENSCAFG00000024288	Transcript	ENSCAFT00000060805.1	protein_coding	-	-	-	-	-	-	-	-	-	-	4704	1	-	VGNC	-	-	-	-	-	-	-	-	-
15_12981844_T/C	15:12981844-12981844	C	downstream_gene_variant	MODIFIER	TRABD2B	ENSCAFG00000024288	Transcript	ENSCAFT00000069442.1	protein_coding	-	-	-	-	-	-	-	-	-	-	2668	1	-	VGNC	-	-	-	-	-	-	-	-	-
15_12981844_T/C	15:12981844-12981844	C	downstream_gene_variant	MODIFIER	TRABD2B	ENSCAFG00000024288	Transcript	ENSCAFT00000085772.1	protein_coding	-	-	-	-	-	-	-	-	-	-	2668	1	-	VGNC	-	-	-	-	-	-	-	-	-
15_12981844_T/C	15:12981844-12981844	C	intron_variant	MODIFIER	TRABD2B	ENSCAFG00000024288	Transcript	ENSCAFT00000090116.1	protein_coding	-	2021-06-06	-	-	-	-	-	-	-	-	-	1	-	VGNC	-	-	-	-	-	-	-	-	-
15_12981887_A/G	15:12981887-12981887	G	downstream_gene_variant	MODIFIER	TRABD2B	ENSCAFG00000024288	Transcript	ENSCAFT00000060805.1	protein_coding	-	-	-	-	-	-	-	-	-	-	4747	1	-	VGNC	-	-	-	-	-	-	-	-	-
15_12981887_A/G	15:12981887-12981887	G	downstream_gene_variant	MODIFIER	TRABD2B	ENSCAFG00000024288	Transcript	ENSCAFT00000069442.1	protein_coding	-	-	-	-	-	-	-	-	-	-	2711	1	-	VGNC	-	-	-	-	-	-	-	-	-
15_12981887_A/G	15:12981887-12981887	G	downstream_gene_variant	MODIFIER	TRABD2B	ENSCAFG00000024288	Transcript	ENSCAFT00000085772.1	protein_coding	-	-	-	-	-	-	-	-	-	-	2711	1	-	VGNC	-	-	-	-	-	-	-	-	-
15_12981887_A/G	15:12981887-12981887	G	intron_variant	MODIFIER	TRABD2B	ENSCAFG00000024288	Transcript	ENSCAFT00000090116.1	protein_coding	-	2021-06-06	-	-	-	-	-	-	-	-	-	1	-	VGNC	-	-	-	-	-	-	-	-	-
15_13656690_T/C	15:13656690-13656690	C	intron_variant	MODIFIER	CYP4A11	ENSCAFG00000004169	Transcript	ENSCAFT00000006718.5	protein_coding	-	2014-04-01	-	-	-	-	-	-	-	rs852729921	-	1	-	EntrezGene	-	-	-	-	-	-	-	-	-
15_13656690_T/C	15:13656690-13656690	C	intron_variant	MODIFIER	CYP4A11	ENSCAFG00000004169	Transcript	ENSCAFT00000006720.4	protein_coding	-	2021-11-03	-	-	-	-	-	-	-	rs852729921	-	1	-	EntrezGene	-	-	-	-	-	-	-	-	-
15_13656690_T/C	15:13656690-13656690	C	intron_variant	MODIFIER	CYP4A11	ENSCAFG00000004169	Transcript	ENSCAFT00000006726.4	protein_coding	-	2021-11-07	-	-	-	-	-	-	-	rs852729921	-	1	-	EntrezGene	-	-	-	-	-	-	-	-	-
15_13656690_T/C	15:13656690-13656690	C	intron_variant	MODIFIER	CYP4A11	ENSCAFG00000004169	Transcript	ENSCAFT00000035714.3	protein_coding	-	2020-09-01	-	-	-	-	-	-	-	rs852729921	-	1	-	EntrezGene	-	-	-	-	-	-	-	-	-
15_13656690_T/C	15:13656690-13656690	C	intron_variant	MODIFIER	CYP4A11	ENSCAFG00000004169	Transcript	ENSCAFT00000063447.1	protein_coding	-	2021-11-06	-	-	-	-	-	-	-	rs852729921	-	1	-	EntrezGene	-	-	-	-	-	-	-	-	-
15_13656690_T/C	15:13656690-13656690	C	intron_variant	MODIFIER	CYP4A11	ENSCAFG00000004169	Transcript	ENSCAFT00000067022.1	protein_coding	-	2021-11-05	-	-	-	-	-	-	-	rs852729921	-	1	-	EntrezGene	-	-	-	-	-	-	-	-	-
15_13656690_T/C	15:13656690-13656690	C	intron_variant	MODIFIER	CYP4A11	ENSCAFG00000004169	Transcript	ENSCAFT00000086664.1	protein_coding	-	2021-11-05	-	-	-	-	-	-	-	rs852729921	-	1	-	EntrezGene	-	-	-	-	-	-	-	-	-
15_13656690_T/C	15:13656690-13656690	C	intron_variant	MODIFIER	CYP4A11	ENSCAFG00000004169	Transcript	ENSCAFT00000086913.1	protein_coding	-	2021-11-07	-	-	-	-	-	-	-	rs852729921	-	1	-	EntrezGene	-	-	-	-	-	-	-	-	-
15_13656690_T/C	15:13656690-13656690	C	intron_variant	MODIFIER	CYP4A11	ENSCAFG00000004169	Transcript	ENSCAFT00000090710.1	protein_coding	-	2019-09-01	-	-	-	-	-	-	-	rs852729921	-	1	-	EntrezGene	-	-	-	-	-	-	-	-	-
15_13656690_T/C	15:13656690-13656690	C	intron_variant	MODIFIER	CYP4A11	ENSCAFG00000004169	Transcript	ENSCAFT00000091440.1	protein_coding	-	2021-11-04	-	-	-	-	-	-	-	rs852729921	-	1	-	EntrezGene	-	-	-	-	-	-	-	-	-
15_13664526_G/C	15:13664526-13664526	C	intron_variant	MODIFIER	CYP4A11	ENSCAFG00000004169	Transcript	ENSCAFT00000006720.4	protein_coding	-	2021-11-03	-	-	-	-	-	-	-	rs851138369	-	1	-	EntrezGene	-	-	-	-	-	-	-	-	-
15_13664526_G/C	15:13664526-13664526	C	intron_variant	MODIFIER	CYP4A11	ENSCAFG00000004169	Transcript	ENSCAFT00000006726.4	protein_coding	-	2021-11-07	-	-	-	-	-	-	-	rs851138369	-	1	-	EntrezGene	-	-	-	-	-	-	-	-	-
15_13664526_G/C	15:13664526-13664526	C	intron_variant	MODIFIER	CYP4A11	ENSCAFG00000004169	Transcript	ENSCAFT00000063447.1	protein_coding	-	2021-11-06	-	-	-	-	-	-	-	rs851138369	-	1	-	EntrezGene	-	-	-	-	-	-	-	-	-
15_13664526_G/C	15:13664526-13664526	C	intron_variant	MODIFIER	CYP4A11	ENSCAFG00000004169	Transcript	ENSCAFT00000067022.1	protein_coding	-	2021-11-05	-	-	-	-	-	-	-	rs851138369	-	1	-	EntrezGene	-	-	-	-	-	-	-	-	-
15_13664526_G/C	15:13664526-13664526	C	intron_variant	MODIFIER	CYP4A11	ENSCAFG00000004169	Transcript	ENSCAFT00000086664.1	protein_coding	-	2021-11-05	-	-	-	-	-	-	-	rs851138369	-	1	-	EntrezGene	-	-	-	-	-	-	-	-	-
15_13664526_G/C	15:13664526-13664526	C	intron_variant	MODIFIER	CYP4A11	ENSCAFG00000004169	Transcript	ENSCAFT00000086913.1	protein_coding	-	2021-11-07	-	-	-	-	-	-	-	rs851138369	-	1	-	EntrezGene	-	-	-	-	-	-	-	-	-
15_13664526_G/C	15:13664526-13664526	C	intron_variant	MODIFIER	CYP4A11	ENSCAFG00000004169	Transcript	ENSCAFT00000091440.1	protein_coding	-	2021-11-04	-	-	-	-	-	-	-	rs851138369	-	1	-	EntrezGene	-	-	-	-	-	-	-	-	-
15_14362304_A/G	15:14362304-14362304	G	synonymous_variant	LOW	MAST2	ENSCAFG00000004390	Transcript	ENSCAFT00000007093.4	protein_coding	28/28	-	-	-	4107	4107	1369	S	agT/agC	rs851041487	-	-1	-	VGNC	-	-	-	-	-	-	-	-	-
15_14362304_A/G	15:14362304-14362304	G	synonymous_variant	LOW	MAST2	ENSCAFG00000004390	Transcript	ENSCAFT00000046513.3	protein_coding	30/30	-	-	-	5050	4398	1466	S	agT/agC	rs851041487	-	-1	-	VGNC	-	-	-	-	-	-	-	-	-
15_14362304_A/G	15:14362304-14362304	G	synonymous_variant	LOW	MAST2	ENSCAFG00000004390	Transcript	ENSCAFT00000072291.1	protein_coding	27/27	-	-	-	3936	3936	1312	S	agT/agC	rs851041487	-	-1	-	VGNC	-	-	-	-	-	-	-	-	-
15_14362304_A/G	15:14362304-14362304	G	synonymous_variant	LOW	MAST2	ENSCAFG00000004390	Transcript	ENSCAFT00000072700.1	protein_coding	28/28	-	-	-	3963	3963	1321	S	agT/agC	rs851041487	-	-1	-	VGNC	-	-	-	-	-	-	-	-	-
15_14362304_A/G	15:14362304-14362304	G	synonymous_variant	LOW	MAST2	ENSCAFG00000004390	Transcript	ENSCAFT00000077797.1	protein_coding	29/29	-	-	-	5029	4377	1459	S	agT/agC	rs851041487	-	-1	-	VGNC	-	-	-	-	-	-	-	-	-
15_14362304_A/G	15:14362304-14362304	G	synonymous_variant	LOW	MAST2	ENSCAFG00000004390	Transcript	ENSCAFT00000092211.1	protein_coding	28/28	-	-	-	4131	4131	1377	S	agT/agC	rs851041487	-	-1	-	VGNC	-	-	-	-	-	-	-	-	-
15_14450703_A/G	15:14450703-14450703	G	intron_variant	MODIFIER	MAST2	ENSCAFG00000004390	Transcript	ENSCAFT00000007093.4	protein_coding	-	2027-02-01	-	-	-	-	-	-	-	rs852381180	-	-1	-	VGNC	-	-	-	-	-	-	-	-	-
15_14450703_A/G	15:14450703-14450703	G	intron_variant	MODIFIER	MAST2	ENSCAFG00000004390	Transcript	ENSCAFT00000046513.3	protein_coding	-	2029-04-01	-	-	-	-	-	-	-	rs852381180	-	-1	-	VGNC	-	-	-	-	-	-	-	-	-
15_14450703_A/G	15:14450703-14450703	G	intron_variant	MODIFIER	MAST2	ENSCAFG00000004390	Transcript	ENSCAFT00000072291.1	protein_coding	-	2026-01-01	-	-	-	-	-	-	-	rs852381180	-	-1	-	VGNC	-	-	-	-	-	-	-	-	-
15_14450703_A/G	15:14450703-14450703	G	intron_variant	MODIFIER	MAST2	ENSCAFG00000004390	Transcript	ENSCAFT00000072700.1	protein_coding	-	2027-02-01	-	-	-	-	-	-	-	rs852381180	-	-1	-	VGNC	-	-	-	-	-	-	-	-	-
15_14450703_A/G	15:14450703-14450703	G	intron_variant	MODIFIER	MAST2	ENSCAFG00000004390	Transcript	ENSCAFT00000077797.1	protein_coding	-	2028-04-01	-	-	-	-	-	-	-	rs852381180	-	-1	-	VGNC	-	-	-	-	-	-	-	-	-
15_14569215_A/G	15:14569215-14569215	G	synonymous_variant	LOW	MAST2	ENSCAFG00000004390	Transcript	ENSCAFT00000007093.4	protein_coding	2028-01-01	-	-	-	12	12	4	S	agT/agC	-	-	-1	-	VGNC	-	-	-	-	-	-	-	-	-
15_14569215_A/G	15:14569215-14569215	G	synonymous_variant	LOW	MAST2	ENSCAFG00000004390	Transcript	ENSCAFT00000046513.3	protein_coding	1930-01-01	-	-	-	664	12	4	S	agT/agC	-	-	-1	-	VGNC	-	-	-	-	-	-	-	-	-
15_14569215_A/G	15:14569215-14569215	G	synonymous_variant	LOW	MAST2	ENSCAFG00000004390	Transcript	ENSCAFT00000077797.1	protein_coding	2029-01-01	-	-	-	664	12	4	S	agT/agC	-	-	-1	-	VGNC	-	-	-	-	-	-	-	-	-
15_17692281_G/C	15:17692281-17692281	C	intron_variant	MODIFIER	CCNB1IP1	ENSCAFG00000005384	Transcript	ENSCAFT00000008662.4	protein_coding	-	2021-05-01	-	-	-	-	-	-	-	rs853062735	-	-1	-	VGNC	-	-	-	-	-	-	-	-	-
15_17692281_G/C	15:17692281-17692281	C	upstream_gene_variant	MODIFIER	SNORD126	ENSCAFG00000028293	Transcript	ENSCAFT00000042576.1	snoRNA	-	-	-	-	-	-	-	-	-	rs853062735	3501	-1	-	HGNC	HGNC:33565	-	-	-	-	-	-	-	-
15_17692342_C/A	15:17692342-17692342	A	intron_variant	MODIFIER	CCNB1IP1	ENSCAFG00000005384	Transcript	ENSCAFT00000008662.4	protein_coding	-	2021-05-01	-	-	-	-	-	-	-	rs852780163	-	-1	-	VGNC	-	-	-	-	-	-	-	-	-
15_17692342_C/A	15:17692342-17692342	A	upstream_gene_variant	MODIFIER	SNORD126	ENSCAFG00000028293	Transcript	ENSCAFT00000042576.1	snoRNA	-	-	-	-	-	-	-	-	-	rs852780163	3562	-1	-	HGNC	HGNC:33565	-	-	-	-	-	-	-	-
15_17724219_A/G	15:17724219-17724219	G	downstream_gene_variant	MODIFIER	TEP1	ENSCAFG00000005404	Transcript	ENSCAFT00000078041.1	protein_coding	-	-	-	-	-	-	-	-	-	rs22390266	4035	-1	-	VGNC	-	-	-	-	-	-	-	-	-
15_17727184_A/G	15:17727184-17727184	G	downstream_gene_variant	MODIFIER	TEP1	ENSCAFG00000005404	Transcript	ENSCAFT00000078041.1	protein_coding	-	-	-	-	-	-	-	-	-	rs852333051	1070	-1	-	VGNC	-	-	-	-	-	-	-	-	-
15_17727184_A/G	15:17727184-17727184	G	downstream_gene_variant	MODIFIER	TEP1	ENSCAFG00000005404	Transcript	ENSCAFT00000078330.1	protein_coding	-	-	-	-	-	-	-	-	-	rs852333051	2096	-1	-	VGNC	-	-	-	-	-	-	-	-	-
15_18018146_A/G	15:18018146-18018146	G	upstream_gene_variant	MODIFIER	-	ENSCAFG00000005429	Transcript	ENSCAFT00000008730.3	protein_coding	-	-	-	-	-	-	-	-	-	-	31	-1	-	-	-	-	-	-	-	-	-	-	-
15_18107526_C/T	15:18107526-18107526	T	intron_variant	MODIFIER	NDRG2	ENSCAFG00000005461	Transcript	ENSCAFT00000008806.4	protein_coding	-	16/16	-	-	-	-	-	-	-	rs852578095	-	-1	-	VGNC	-	-	-	-	-	-	-	-	-
15_18107526_C/T	15:18107526-18107526	T	downstream_gene_variant	MODIFIER	SLC39A2	ENSCAFG00000005438	Transcript	ENSCAFT00000036505.2	protein_coding	-	-	-	-	-	-	-	-	-	rs852578095	4630	1	-	VGNC	-	-	-	-	-	-	-	-	-
15_18107526_C/T	15:18107526-18107526	T	synonymous_variant	LOW	NDRG2	ENSCAFG00000005461	Transcript	ENSCAFT00000065645.1	protein_coding	14/14	-	-	-	1031	960	320	P	ccG/ccA	rs852578095	-	-1	-	VGNC	-	-	-	-	-	-	-	-	-
15_18107526_C/T	15:18107526-18107526	T	synonymous_variant	LOW	NDRG2	ENSCAFG00000005461	Transcript	ENSCAFT00000065686.1	protein_coding	14/14	-	-	-	1070	999	333	P	ccG/ccA	rs852578095	-	-1	-	VGNC	-	-	-	-	-	-	-	-	-
15_18107526_C/T	15:18107526-18107526	T	synonymous_variant	LOW	NDRG2	ENSCAFG00000005461	Transcript	ENSCAFT00000070117.1	protein_coding	14/14	-	-	-	1819	1284	428	P	ccG/ccA	rs852578095	-	-1	-	VGNC	-	-	-	-	-	-	-	-	-
15_18107526_C/T	15:18107526-18107526	T	synonymous_variant	LOW	NDRG2	ENSCAFG00000005461	Transcript	ENSCAFT00000072376.1	protein_coding	15/15	-	-	-	1102	1032	344	P	ccG/ccA	rs852578095	-	-1	-	VGNC	-	-	-	-	-	-	-	-	-
15_18107526_C/T	15:18107526-18107526	T	intron_variant	MODIFIER	NDRG2	ENSCAFG00000005461	Transcript	ENSCAFT00000093319.1	protein_coding	-	14/14	-	-	-	-	-	-	-	rs852578095	-	-1	-	VGNC	-	-	-	-	-	-	-	-	-
15_18107526_C/T	15:18107526-18107526	T	intron_variant	MODIFIER	NDRG2	ENSCAFG00000005461	Transcript	ENSCAFT00000093492.1	protein_coding	-	15/15	-	-	-	-	-	-	-	rs852578095	-	-1	-	VGNC	-	-	-	-	-	-	-	-	-
15_19746529_G/C	15:19746529-19746529	C	missense_variant	MODERATE	-	ENSCAFG00000023594	Transcript	ENSCAFT00000036373.3	protein_coding	2021-04-01	-	-	-	349	349	117	R/G	Cgg/Ggg	-	-	-1	-	-	-	-	-	-	-	-	-	-	-
15_22857370_A/G	15:22857370-22857370	G	synonymous_variant	LOW	PTPRQ	ENSCAFG00000005801	Transcript	ENSCAFT00000009346.5	protein_coding	1945-10-01	-	-	-	1563	1563	521	A	gcA/gcG	rs851500562	-	1	-	VGNC	-	-	-	-	-	-	-	-	Deafness__unilateral_and_vestibular_dysfunction+OMIA+ENSCAFG00000005801
15_22857370_A/G	15:22857370-22857370	G	synonymous_variant	LOW	PTPRQ	ENSCAFG00000005801	Transcript	ENSCAFT00000009347.4	protein_coding	1946-10-01	-	-	-	1506	1506	502	A	gcA/gcG	rs851500562	-	1	-	VGNC	-	-	-	-	-	-	-	-	Deafness__unilateral_and_vestibular_dysfunction+OMIA+ENSCAFG00000005801
15_27471228_A/G	15:27471228-27471228	G	synonymous_variant	LOW	MGAT4C	ENSCAFG00000005977	Transcript	ENSCAFT00000009653.5	protein_coding	2021-04-02	-	-	-	186	63	21	L	ctT/ctC	rs851253666	-	-1	-	VGNC	-	-	-	-	-	-	-	-	-
15_35260915_T/C	15:35260915-35260915	C	intergenic_variant	MODIFIER	-	-	-	-	-	-	-	-	-	-	-	-	-	-	-	-	-	-	-	-	-	-	-	-	-	-	-	-
15_35294059_A/G	15:35294059-35294059	G	downstream_gene_variant	MODIFIER	-	ENSCAFG00000044930	Transcript	ENSCAFT00000063805.1	lncRNA	-	-	-	-	-	-	-	-	-	rs852792695	1344	-1	-	-	-	-	-	-	-	-	-	-	-
15_35294059_A/G	15:35294059-35294059	G	non_coding_transcript_exon_variant	MODIFIER	-	ENSCAFG00000044988	Transcript	ENSCAFT00000077952.1	lncRNA	2021-02-02	-	-	-	345	-	-	-	-	rs852792695	-	-1	-	-	-	-	-	-	-	-	-	-	-
15_35294147_G/A	15:35294147-35294147	A	downstream_gene_variant	MODIFIER	-	ENSCAFG00000044930	Transcript	ENSCAFT00000063805.1	lncRNA	-	-	-	-	-	-	-	-	-	rs851679963	1256	-1	-	-	-	-	-	-	-	-	-	-	-
15_35294147_G/A	15:35294147-35294147	A	non_coding_transcript_exon_variant	MODIFIER	-	ENSCAFG00000044988	Transcript	ENSCAFT00000077952.1	lncRNA	2021-02-02	-	-	-	257	-	-	-	-	rs851679963	-	-1	-	-	-	-	-	-	-	-	-	-	-
15_35822788_G/A	15:35822788-35822788	A	synonymous_variant	LOW	LTA4H	ENSCAFG00000006440	Transcript	ENSCAFT00000010410.4	protein_coding	2019-03-01	-	-	-	657	657	219	H	caC/caT	rs852342299	-	-1	-	VGNC	-	-	-	-	-	-	-	-	-
15_35822788_G/A	15:35822788-35822788	A	synonymous_variant	LOW	LTA4H	ENSCAFG00000006440	Transcript	ENSCAFT00000067391.1	protein_coding	2018-03-01	-	-	-	657	657	219	H	caC/caT	rs852342299	-	-1	-	VGNC	-	-	-	-	-	-	-	-	-
15_35822788_G/A	15:35822788-35822788	A	synonymous_variant	LOW	LTA4H	ENSCAFG00000006440	Transcript	ENSCAFT00000080995.1	protein_coding	2018-03-01	-	-	-	657	657	219	H	caC/caT	rs852342299	-	-1	-	VGNC	-	-	-	-	-	-	-	-	-
15_35999511_G/A	15:35999511-35999511	A	synonymous_variant	LOW	ELK3	ENSCAFG00000006454	Transcript	ENSCAFT00000010417.4	protein_coding	2021-05-03	-	-	-	1106	903	301	L	ctG/ctA	rs851965884	-	1	-	VGNC	-	-	-	-	-	-	-	-	-
15_35999511_G/A	15:35999511-35999511	A	intron_variant	MODIFIER	ELK3	ENSCAFG00000006454	Transcript	ENSCAFT00000067694.1	protein_coding	-	2021-02-01	-	-	-	-	-	-	-	rs851965884	-	1	-	VGNC	-	-	-	-	-	-	-	-	-
15_35999511_G/A	15:35999511-35999511	A	synonymous_variant	LOW	ELK3	ENSCAFG00000006454	Transcript	ENSCAFT00000078828.1	protein_coding	2021-05-03	-	-	-	1106	903	301	L	ctG/ctA	rs851965884	-	1	-	VGNC	-	-	-	-	-	-	-	-	-
15_38058840_C/T	15:38058840-38058840	T	synonymous_variant	LOW	APAF1	ENSCAFG00000006556	Transcript	ENSCAFT00000010576.5	protein_coding	2026-10-01	-	-	-	1460	1383	461	L	ctC/ctT	rs22398955	-	1	-	VGNC	-	-	-	-	-	-	-	-	-
15_38058840_C/T	15:38058840-38058840	T	synonymous_variant	LOW	APAF1	ENSCAFG00000006556	Transcript	ENSCAFT00000044849.2	protein_coding	2024-10-01	-	-	-	1460	1383	461	L	ctC/ctT	rs22398955	-	1	-	VGNC	-	-	-	-	-	-	-	-	-
15_38058840_C/T	15:38058840-38058840	T	synonymous_variant	LOW	APAF1	ENSCAFG00000006556	Transcript	ENSCAFT00000049144.3	protein_coding	2027-11-01	-	-	-	1628	1551	517	L	ctC/ctT	rs22398955	-	1	-	VGNC	-	-	-	-	-	-	-	-	-
15_38058840_C/T	15:38058840-38058840	T	synonymous_variant	LOW	APAF1	ENSCAFG00000006556	Transcript	ENSCAFT00000065944.1	protein_coding	2026-11-01	-	-	-	1628	1551	517	L	ctC/ctT	rs22398955	-	1	-	VGNC	-	-	-	-	-	-	-	-	-
15_38058840_C/T	15:38058840-38058840	T	synonymous_variant	LOW	APAF1	ENSCAFG00000006556	Transcript	ENSCAFT00000066438.1	protein_coding	2025-11-01	-	-	-	1628	1551	517	L	ctC/ctT	rs22398955	-	1	-	VGNC	-	-	-	-	-	-	-	-	-
15_38058840_C/T	15:38058840-38058840	T	synonymous_variant	LOW	APAF1	ENSCAFG00000006556	Transcript	ENSCAFT00000067868.1	protein_coding	2026-11-01	-	-	-	1628	1551	517	L	ctC/ctT	rs22398955	-	1	-	VGNC	-	-	-	-	-	-	-	-	-
15_38058840_C/T	15:38058840-38058840	T	intron_variant	MODIFIER	APAF1	ENSCAFG00000006556	Transcript	ENSCAFT00000085663.1	protein_coding	-	2021-07-07	-	-	-	-	-	-	-	rs22398955	-	1	-	VGNC	-	-	-	-	-	-	-	-	-
15_38058840_C/T	15:38058840-38058840	T	synonymous_variant	LOW	APAF1	ENSCAFG00000006556	Transcript	ENSCAFT00000087722.1	protein_coding	2025-11-01	-	-	-	1628	1551	517	L	ctC/ctT	rs22398955	-	1	-	VGNC	-	-	-	-	-	-	-	-	-
15_38143275_G/A	15:38143275-38143275	A	intron_variant	MODIFIER	ANKS1B	ENSCAFG00000006596	Transcript	ENSCAFT00000010724.4	protein_coding	-	23/24	-	-	-	-	-	-	-	rs851882195	-	-1	-	VGNC	-	-	-	-	-	-	-	-	-
15_38143275_G/A	15:38143275-38143275	A	intron_variant	MODIFIER	ANKS1B	ENSCAFG00000006596	Transcript	ENSCAFT00000059494.1	protein_coding	-	2021-11-10	-	-	-	-	-	-	-	rs851882195	-	-1	-	VGNC	-	-	-	-	-	-	-	-	-
15_38143275_G/A	15:38143275-38143275	A	intron_variant	MODIFIER	ANKS1B	ENSCAFG00000006596	Transcript	ENSCAFT00000062819.1	protein_coding	-	2021-11-10	-	-	-	-	-	-	-	rs851882195	-	-1	-	VGNC	-	-	-	-	-	-	-	-	-
15_38143275_G/A	15:38143275-38143275	A	intron_variant	MODIFIER	ANKS1B	ENSCAFG00000006596	Transcript	ENSCAFT00000062907.1	protein_coding	-	13/14	-	-	-	-	-	-	-	rs851882195	-	-1	-	VGNC	-	-	-	-	-	-	-	-	-
15_38143275_G/A	15:38143275-38143275	A	intron_variant	MODIFIER	ANKS1B	ENSCAFG00000006596	Transcript	ENSCAFT00000067763.1	protein_coding	-	24/25	-	-	-	-	-	-	-	rs851882195	-	-1	-	VGNC	-	-	-	-	-	-	-	-	-
15_38143275_G/A	15:38143275-38143275	A	intron_variant	MODIFIER	ANKS1B	ENSCAFG00000006596	Transcript	ENSCAFT00000077419.1	protein_coding	-	2021-12-11	-	-	-	-	-	-	-	rs851882195	-	-1	-	VGNC	-	-	-	-	-	-	-	-	-
15_38143275_G/A	15:38143275-38143275	A	intron_variant	MODIFIER	ANKS1B	ENSCAFG00000006596	Transcript	ENSCAFT00000079701.1	protein_coding	-	2021-10-09	-	-	-	-	-	-	-	rs851882195	-	-1	-	VGNC	-	-	-	-	-	-	-	-	-
15_38143275_G/A	15:38143275-38143275	A	intron_variant	MODIFIER	ANKS1B	ENSCAFG00000006596	Transcript	ENSCAFT00000086228.1	protein_coding	-	15/16	-	-	-	-	-	-	-	rs851882195	-	-1	-	VGNC	-	-	-	-	-	-	-	-	-
15_39324381_C/T	15:39324381-39324381	T	synonymous_variant	LOW	ACTR6	ENSCAFG00000006719	Transcript	ENSCAFT00000010817.4	protein_coding	2021-12-06	-	-	-	1381	687	229	Y	taC/taT	rs850904020	-	1	-	VGNC	-	-	-	-	-	-	-	-	-
15_39324381_C/T	15:39324381-39324381	T	downstream_gene_variant	MODIFIER	-	ENSCAFG00000006734	Transcript	ENSCAFT00000010820.4	protein_coding	-	-	-	-	-	-	-	-	-	rs850904020	1715	-1	-	-	-	-	-	-	-	-	-	-	-
15_39324381_C/T	15:39324381-39324381	T	synonymous_variant	LOW	ACTR6	ENSCAFG00000006719	Transcript	ENSCAFT00000068791.1	protein_coding	2021-11-05	-	-	-	1312	618	206	Y	taC/taT	rs850904020	-	1	-	VGNC	-	-	-	-	-	-	-	-	-
15_39324381_C/T	15:39324381-39324381	T	synonymous_variant	LOW	ACTR6	ENSCAFG00000006719	Transcript	ENSCAFT00000093322.1	protein_coding	2021-11-06	-	-	-	1381	687	229	Y	taC/taT	rs850904020	-	1	-	VGNC	-	-	-	-	-	-	-	-	-
15_49654302_G/A	15:49654302-49654302	A	synonymous_variant	LOW	GATB	ENSCAFG00000008088	Transcript	ENSCAFT00000012914.4	protein_coding	2013-05-01	-	-	-	744	744	248	T	acC/acT	rs852187905	-	-1	-	VGNC	-	-	-	-	-	-	-	-	-
15_49654302_G/A	15:49654302-49654302	A	intron_variant	MODIFIER	GATB	ENSCAFG00000008088	Transcript	ENSCAFT00000065635.1	protein_coding	-	2021-11-04	-	-	-	-	-	-	-	rs852187905	-	-1	-	VGNC	-	-	-	-	-	-	-	-	-
15_49654850_G/A	15:49654850-49654850	A	synonymous_variant	LOW	GATB	ENSCAFG00000008088	Transcript	ENSCAFT00000012914.4	protein_coding	2013-04-01	-	-	-	612	612	204	S	tcC/tcT	rs852785335	-	-1	-	VGNC	-	-	-	-	-	-	-	-	-
15_49654850_G/A	15:49654850-49654850	A	synonymous_variant	LOW	GATB	ENSCAFG00000008088	Transcript	ENSCAFT00000065635.1	protein_coding	2021-12-04	-	-	-	612	612	204	S	tcC/tcT	rs852785335	-	-1	-	VGNC	-	-	-	-	-	-	-	-	-
15_51108472_A/C	15:51108472-51108472	C	non_coding_transcript_exon_variant	MODIFIER	-	ENSCAFG00000049532	Transcript	ENSCAFT00000069505.1	lncRNA	2021-02-01	-	-	-	558	-	-	-	-	rs852775094	-	1	-	-	-	-	-	-	-	-	-	-	-
15_61855902_T/C	15:61855902-61855902	C	synonymous_variant	LOW	TLL1	ENSCAFG00000008883	Transcript	ENSCAFT00000014157.4	protein_coding	2021-07-01	-	-	-	762	762	254	H	caT/caC	rs850775151	-	1	-	VGNC	-	-	-	-	-	-	-	-	-
15_61855902_T/C	15:61855902-61855902	C	synonymous_variant	LOW	TLL1	ENSCAFG00000008883	Transcript	ENSCAFT00000059730.1	protein_coding	2020-07-01	-	-	-	894	894	298	H	caT/caC	rs850775151	-	1	-	VGNC	-	-	-	-	-	-	-	-	-
15_61855902_T/C	15:61855902-61855902	C	synonymous_variant	LOW	TLL1	ENSCAFG00000008883	Transcript	ENSCAFT00000084884.1	protein_coding	2020-07-01	-	-	-	744	744	248	H	caT/caC	rs850775151	-	1	-	VGNC	-	-	-	-	-	-	-	-	-
15_61855902_T/C	15:61855902-61855902	C	synonymous_variant	LOW	TLL1	ENSCAFG00000008883	Transcript	ENSCAFT00000089515.1	protein_coding	2022-07-01	-	-	-	894	771	257	H	caT/caC	rs850775151	-	1	-	VGNC	-	-	-	-	-	-	-	-	-
16_7025908_A/C	16:7025908-7025908	C	synonymous_variant	LOW	-	ENSCAFG00000030973	Transcript	ENSCAFT00000047252.2	protein_coding	2013-11-01	-	-	-	1404	1383	461	T	acA/acC	rs851509041	-	1	-	-	-	-	-	-	-	-	-	-	-
16_7063416_T/A	16:7063416-7063416	A	synonymous_variant	LOW	MGAM2	ENSCAFG00000025371	Transcript	ENSCAFT00000006189.4	protein_coding	31/49	-	-	-	3735	3735	1245	T	acA/acT	rs851268169	-	-1	-	VGNC	-	-	-	-	-	-	-	-	-
16_7071508_A/G	16:7071508-7071508	G	synonymous_variant	LOW	MGAM2	ENSCAFG00000025371	Transcript	ENSCAFT00000006189.4	protein_coding	24/49	-	-	-	2745	2745	915	Y	taT/taC	rs852833155	-	-1	-	VGNC	-	-	-	-	-	-	-	-	-
16_7154642_A/G	16:7154642-7154642	G	synonymous_variant	LOW	MGAM	ENSCAFG00000003841	Transcript	ENSCAFT00000006192.5	protein_coding	25/46	-	-	-	3168	3168	1056	Y	taT/taC	rs852115102	-	-1	-	VGNC	-	-	-	-	-	-	-	-	-
16_7154642_A/G	16:7154642-7154642	G	synonymous_variant	LOW	MGAM	ENSCAFG00000003841	Transcript	ENSCAFT00000006194.4	protein_coding	26/47	-	-	-	3174	3174	1058	Y	taT/taC	rs852115102	-	-1	-	VGNC	-	-	-	-	-	-	-	-	-
16_7154642_A/G	16:7154642-7154642	G	synonymous_variant	LOW	MGAM	ENSCAFG00000003841	Transcript	ENSCAFT00000066997.1	protein_coding	25/43	-	-	-	3060	3060	1020	Y	taT/taC	rs852115102	-	-1	-	VGNC	-	-	-	-	-	-	-	-	-
16_7154642_A/G	16:7154642-7154642	G	synonymous_variant	LOW	MGAM	ENSCAFG00000003841	Transcript	ENSCAFT00000071263.1	protein_coding	24/42	-	-	-	2844	2844	948	Y	taT/taC	rs852115102	-	-1	-	VGNC	-	-	-	-	-	-	-	-	-
16_7154642_A/G	16:7154642-7154642	G	synonymous_variant	LOW	MGAM	ENSCAFG00000003841	Transcript	ENSCAFT00000072920.1	protein_coding	26/44	-	-	-	3276	3105	1035	Y	taT/taC	rs852115102	-	-1	-	VGNC	-	-	-	-	-	-	-	-	-
16_7154642_A/G	16:7154642-7154642	G	synonymous_variant	LOW	MGAM	ENSCAFG00000003841	Transcript	ENSCAFT00000074124.1	protein_coding	24/42	-	-	-	2829	2829	943	Y	taT/taC	rs852115102	-	-1	-	VGNC	-	-	-	-	-	-	-	-	-
16_7154642_A/G	16:7154642-7154642	G	synonymous_variant	LOW	MGAM	ENSCAFG00000003841	Transcript	ENSCAFT00000078604.1	protein_coding	27/45	-	-	-	3240	3069	1023	Y	taT/taC	rs852115102	-	-1	-	VGNC	-	-	-	-	-	-	-	-	-
16_7154642_A/G	16:7154642-7154642	G	synonymous_variant	LOW	MGAM	ENSCAFG00000003841	Transcript	ENSCAFT00000079830.1	protein_coding	24/42	-	-	-	3039	3039	1013	Y	taT/taC	rs852115102	-	-1	-	VGNC	-	-	-	-	-	-	-	-	-
16_7154642_A/G	16:7154642-7154642	G	synonymous_variant	LOW	MGAM	ENSCAFG00000003841	Transcript	ENSCAFT00000083833.1	protein_coding	24/42	-	-	-	2844	2844	948	Y	taT/taC	rs852115102	-	-1	-	VGNC	-	-	-	-	-	-	-	-	-
16_7154642_A/G	16:7154642-7154642	G	synonymous_variant	LOW	MGAM	ENSCAFG00000003841	Transcript	ENSCAFT00000085671.1	protein_coding	25/44	-	-	-	3156	3156	1052	Y	taT/taC	rs852115102	-	-1	-	VGNC	-	-	-	-	-	-	-	-	-
16_7154675_C/T	16:7154675-7154675	T	synonymous_variant	LOW	MGAM	ENSCAFG00000003841	Transcript	ENSCAFT00000006192.5	protein_coding	25/46	-	-	-	3135	3135	1045	R	agG/agA	rs851008868	-	-1	-	VGNC	-	-	-	-	-	-	-	-	-
16_7154675_C/T	16:7154675-7154675	T	synonymous_variant	LOW	MGAM	ENSCAFG00000003841	Transcript	ENSCAFT00000006194.4	protein_coding	26/47	-	-	-	3141	3141	1047	R	agG/agA	rs851008868	-	-1	-	VGNC	-	-	-	-	-	-	-	-	-
16_7154675_C/T	16:7154675-7154675	T	synonymous_variant	LOW	MGAM	ENSCAFG00000003841	Transcript	ENSCAFT00000066997.1	protein_coding	25/43	-	-	-	3027	3027	1009	R	agG/agA	rs851008868	-	-1	-	VGNC	-	-	-	-	-	-	-	-	-
16_7154675_C/T	16:7154675-7154675	T	synonymous_variant	LOW	MGAM	ENSCAFG00000003841	Transcript	ENSCAFT00000071263.1	protein_coding	24/42	-	-	-	2811	2811	937	R	agG/agA	rs851008868	-	-1	-	VGNC	-	-	-	-	-	-	-	-	-
16_7154675_C/T	16:7154675-7154675	T	synonymous_variant	LOW	MGAM	ENSCAFG00000003841	Transcript	ENSCAFT00000072920.1	protein_coding	26/44	-	-	-	3243	3072	1024	R	agG/agA	rs851008868	-	-1	-	VGNC	-	-	-	-	-	-	-	-	-
16_7154675_C/T	16:7154675-7154675	T	synonymous_variant	LOW	MGAM	ENSCAFG00000003841	Transcript	ENSCAFT00000074124.1	protein_coding	24/42	-	-	-	2796	2796	932	R	agG/agA	rs851008868	-	-1	-	VGNC	-	-	-	-	-	-	-	-	-
16_7154675_C/T	16:7154675-7154675	T	synonymous_variant	LOW	MGAM	ENSCAFG00000003841	Transcript	ENSCAFT00000078604.1	protein_coding	27/45	-	-	-	3207	3036	1012	R	agG/agA	rs851008868	-	-1	-	VGNC	-	-	-	-	-	-	-	-	-
16_7154675_C/T	16:7154675-7154675	T	synonymous_variant	LOW	MGAM	ENSCAFG00000003841	Transcript	ENSCAFT00000079830.1	protein_coding	24/42	-	-	-	3006	3006	1002	R	agG/agA	rs851008868	-	-1	-	VGNC	-	-	-	-	-	-	-	-	-
16_7154675_C/T	16:7154675-7154675	T	synonymous_variant	LOW	MGAM	ENSCAFG00000003841	Transcript	ENSCAFT00000083833.1	protein_coding	24/42	-	-	-	2811	2811	937	R	agG/agA	rs851008868	-	-1	-	VGNC	-	-	-	-	-	-	-	-	-
16_7154675_C/T	16:7154675-7154675	T	synonymous_variant	LOW	MGAM	ENSCAFG00000003841	Transcript	ENSCAFT00000085671.1	protein_coding	25/44	-	-	-	3123	3123	1041	R	agG/agA	rs851008868	-	-1	-	VGNC	-	-	-	-	-	-	-	-	-
16_7173470_A/T	16:7173470-7173470	T	synonymous_variant	LOW	MGAM	ENSCAFG00000003841	Transcript	ENSCAFT00000006192.5	protein_coding	13/46	-	-	-	1569	1569	523	L	ctT/ctA	rs852720959	-	-1	-	VGNC	-	-	-	-	-	-	-	-	-
16_7173470_A/T	16:7173470-7173470	T	synonymous_variant	LOW	MGAM	ENSCAFG00000003841	Transcript	ENSCAFT00000006194.4	protein_coding	13/47	-	-	-	1572	1572	524	L	ctT/ctA	rs852720959	-	-1	-	VGNC	-	-	-	-	-	-	-	-	-
16_7173470_A/T	16:7173470-7173470	T	synonymous_variant	LOW	MGAM	ENSCAFG00000003841	Transcript	ENSCAFT00000066997.1	protein_coding	13/43	-	-	-	1431	1431	477	L	ctT/ctA	rs852720959	-	-1	-	VGNC	-	-	-	-	-	-	-	-	-
16_7173470_A/T	16:7173470-7173470	T	synonymous_variant	LOW	MGAM	ENSCAFG00000003841	Transcript	ENSCAFT00000071263.1	protein_coding	13/42	-	-	-	1320	1320	440	L	ctT/ctA	rs852720959	-	-1	-	VGNC	-	-	-	-	-	-	-	-	-
16_7173470_A/T	16:7173470-7173470	T	synonymous_variant	LOW	MGAM	ENSCAFG00000003841	Transcript	ENSCAFT00000072920.1	protein_coding	14/44	-	-	-	1677	1506	502	L	ctT/ctA	rs852720959	-	-1	-	VGNC	-	-	-	-	-	-	-	-	-
16_7173470_A/T	16:7173470-7173470	T	synonymous_variant	LOW	MGAM	ENSCAFG00000003841	Transcript	ENSCAFT00000074124.1	protein_coding	13/42	-	-	-	1344	1344	448	L	ctT/ctA	rs852720959	-	-1	-	VGNC	-	-	-	-	-	-	-	-	-
16_7173470_A/T	16:7173470-7173470	T	synonymous_variant	LOW	MGAM	ENSCAFG00000003841	Transcript	ENSCAFT00000078604.1	protein_coding	15/45	-	-	-	1653	1482	494	L	ctT/ctA	rs852720959	-	-1	-	VGNC	-	-	-	-	-	-	-	-	-
16_7173470_A/T	16:7173470-7173470	T	synonymous_variant	LOW	MGAM	ENSCAFG00000003841	Transcript	ENSCAFT00000079830.1	protein_coding	13/42	-	-	-	1437	1437	479	L	ctT/ctA	rs852720959	-	-1	-	VGNC	-	-	-	-	-	-	-	-	-
16_7173470_A/T	16:7173470-7173470	T	synonymous_variant	LOW	MGAM	ENSCAFG00000003841	Transcript	ENSCAFT00000083833.1	protein_coding	13/42	-	-	-	1320	1320	440	L	ctT/ctA	rs852720959	-	-1	-	VGNC	-	-	-	-	-	-	-	-	-
16_7173470_A/T	16:7173470-7173470	T	synonymous_variant	LOW	MGAM	ENSCAFG00000003841	Transcript	ENSCAFT00000085671.1	protein_coding	13/44	-	-	-	1557	1557	519	L	ctT/ctA	rs852720959	-	-1	-	VGNC	-	-	-	-	-	-	-	-	-
16_7177332_C/T	16:7177332-7177332	T	synonymous_variant	LOW	MGAM	ENSCAFG00000003841	Transcript	ENSCAFT00000006192.5	protein_coding	1946-09-01	-	-	-	1089	1089	363	T	acG/acA	rs852863478	-	-1	-	VGNC	-	-	-	-	-	-	-	-	-
16_7177332_C/T	16:7177332-7177332	T	synonymous_variant	LOW	MGAM	ENSCAFG00000003841	Transcript	ENSCAFT00000006194.4	protein_coding	1947-09-01	-	-	-	1092	1092	364	T	acG/acA	rs852863478	-	-1	-	VGNC	-	-	-	-	-	-	-	-	-
16_7177332_C/T	16:7177332-7177332	T	synonymous_variant	LOW	MGAM	ENSCAFG00000003841	Transcript	ENSCAFT00000066997.1	protein_coding	1943-09-01	-	-	-	951	951	317	T	acG/acA	rs852863478	-	-1	-	VGNC	-	-	-	-	-	-	-	-	-
16_7177332_C/T	16:7177332-7177332	T	synonymous_variant	LOW	MGAM	ENSCAFG00000003841	Transcript	ENSCAFT00000071263.1	protein_coding	1942-09-01	-	-	-	840	840	280	T	acG/acA	rs852863478	-	-1	-	VGNC	-	-	-	-	-	-	-	-	-
16_7177332_C/T	16:7177332-7177332	T	synonymous_variant	LOW	MGAM	ENSCAFG00000003841	Transcript	ENSCAFT00000072920.1	protein_coding	1944-10-01	-	-	-	1197	1026	342	T	acG/acA	rs852863478	-	-1	-	VGNC	-	-	-	-	-	-	-	-	-
16_7177332_C/T	16:7177332-7177332	T	synonymous_variant	LOW	MGAM	ENSCAFG00000003841	Transcript	ENSCAFT00000074124.1	protein_coding	1942-09-01	-	-	-	864	864	288	T	acG/acA	rs852863478	-	-1	-	VGNC	-	-	-	-	-	-	-	-	-
16_7177332_C/T	16:7177332-7177332	T	synonymous_variant	LOW	MGAM	ENSCAFG00000003841	Transcript	ENSCAFT00000078604.1	protein_coding	1945-11-01	-	-	-	1173	1002	334	T	acG/acA	rs852863478	-	-1	-	VGNC	-	-	-	-	-	-	-	-	-
16_7177332_C/T	16:7177332-7177332	T	synonymous_variant	LOW	MGAM	ENSCAFG00000003841	Transcript	ENSCAFT00000079830.1	protein_coding	1942-09-01	-	-	-	969	969	323	T	acG/acA	rs852863478	-	-1	-	VGNC	-	-	-	-	-	-	-	-	-
16_7177332_C/T	16:7177332-7177332	T	synonymous_variant	LOW	MGAM	ENSCAFG00000003841	Transcript	ENSCAFT00000083833.1	protein_coding	1942-09-01	-	-	-	840	840	280	T	acG/acA	rs852863478	-	-1	-	VGNC	-	-	-	-	-	-	-	-	-
16_7177332_C/T	16:7177332-7177332	T	synonymous_variant	LOW	MGAM	ENSCAFG00000003841	Transcript	ENSCAFT00000085671.1	protein_coding	1944-09-01	-	-	-	1077	1077	359	T	acG/acA	rs852863478	-	-1	-	VGNC	-	-	-	-	-	-	-	-	-
16_7279667_G/T	16:7279667-7279667	T	synonymous_variant	LOW	OR9A4C	ENSCAFG00000003876	Transcript	ENSCAFT00000006234.3	protein_coding	2021-01-01	-	-	-	795	795	265	T	acC/acA	rs852607045	-	-1	-	VGNC	-	-	-	-	-	-	-	-	-
16_9820760_C/T	16:9820760-9820760	T	synonymous_variant	LOW	KIAA1549	ENSCAFG00000004115	Transcript	ENSCAFT00000006593.4	protein_coding	18/20	-	-	-	5409	5409	1803	P	ccC/ccT	rs852239680	-	1	-	VGNC	-	-	-	-	-	-	-	-	-
16_9820760_C/T	16:9820760-9820760	T	synonymous_variant	LOW	KIAA1549	ENSCAFG00000004115	Transcript	ENSCAFT00000083823.1	protein_coding	16/18	-	-	-	4968	4968	1656	P	ccC/ccT	rs852239680	-	1	-	VGNC	-	-	-	-	-	-	-	-	-
16_14241738_T/C	16:14241738-14241738	C	synonymous_variant	LOW	ZNF282	ENSCAFG00000004442	Transcript	ENSCAFT00000007149.4	protein_coding	2021-09-02	-	-	-	310	300	100	T	acT/acC	rs851823471	-	1	-	HGNC	HGNC:13076	-	-	-	-	-	-	-	-
16_14241738_T/C	16:14241738-14241738	C	synonymous_variant	LOW	ZNF282	ENSCAFG00000004442	Transcript	ENSCAFT00000079961.1	protein_coding	2021-09-02	-	-	-	310	300	100	T	acT/acC	rs851823471	-	1	-	HGNC	HGNC:13076	-	-	-	-	-	-	-	-
16_14388404_A/G	16:14388404-14388404	G	synonymous_variant	LOW	ZNF777	ENSCAFG00000025145	Transcript	ENSCAFT00000007118.4	protein_coding	2021-05-01	-	-	-	555	540	180	I	atT/atC	rs851861688	-	-1	-	VGNC	-	-	-	-	-	-	-	-	-
16_14553033_T/G	16:14553033-14553033	G	synonymous_variant	LOW	SSPO	ENSCAFG00000004506	Transcript	ENSCAFT00000044018.2	protein_coding	12/102	-	-	-	1647	1647	549	P	ccT/ccG	rs22527884	-	1	-	VGNC	-	-	-	-	-	-	-	-	-
16_14578430_C/T	16:14578430-14578430	T	synonymous_variant	LOW	SSPO	ENSCAFG00000004506	Transcript	ENSCAFT00000044018.2	protein_coding	60/102	-	-	-	9231	9231	3077	L	ctC/ctT	rs22489575	-	1	-	VGNC	-	-	-	-	-	-	-	-	-
16_14581067_C/T	16:14581067-14581067	T	synonymous_variant	LOW	SSPO	ENSCAFG00000004506	Transcript	ENSCAFT00000044018.2	protein_coding	64/102	-	-	-	9714	9714	3238	C	tgC/tgT	rs853050781	-	1	-	VGNC	-	-	-	-	-	-	-	-	-
16_14583223_C/T	16:14583223-14583223	T	synonymous_variant	LOW	SSPO	ENSCAFG00000004506	Transcript	ENSCAFT00000044018.2	protein_coding	68/102	-	-	-	10167	10167	3389	H	caC/caT	rs852035074	-	1	-	VGNC	-	-	-	-	-	-	-	-	-
16_14642164_G/A	16:14642164-14642164	A	upstream_gene_variant	MODIFIER	-	ENSCAFG00000004543	Transcript	ENSCAFT00000007316.4	protein_coding	-	-	-	-	-	-	-	-	-	rs22502111	36	1	-	-	-	-	-	-	-	-	-	-	-
16_14642164_G/A	16:14642164-14642164	A	downstream_gene_variant	MODIFIER	ZNF862	ENSCAFG00000004539	Transcript	ENSCAFT00000047110.3	protein_coding	-	-	-	-	-	-	-	-	-	rs22502111	3087	1	-	VGNC	-	-	-	-	-	-	-	-	-
16_15129011_A/G	16:15129011-15129011	G	downstream_gene_variant	MODIFIER	SLC4A2	ENSCAFG00000004623	Transcript	ENSCAFT00000007485.4	protein_coding	-	-	-	-	-	-	-	-	-	rs850709656	2394	1	-	VGNC	-	-	-	-	-	-	-	-	-
16_15129011_A/G	16:15129011-15129011	G	synonymous_variant	LOW	FASTK	ENSCAFG00000004739	Transcript	ENSCAFT00000007633.4	protein_coding	2021-11-03	-	-	-	618	558	186	F	ttT/ttC	rs850709656	-	-1	-	VGNC	-	-	-	-	-	-	-	-	-
16_15129011_A/G	16:15129011-15129011	G	downstream_gene_variant	MODIFIER	TMUB1	ENSCAFG00000004748	Transcript	ENSCAFT00000007641.5	protein_coding	-	-	-	-	-	-	-	-	-	rs850709656	2343	-1	-	VGNC	-	-	-	-	-	-	-	-	-
16_15129011_A/G	16:15129011-15129011	G	downstream_gene_variant	MODIFIER	SLC4A2	ENSCAFG00000004623	Transcript	ENSCAFT00000064396.1	protein_coding	-	-	-	-	-	-	-	-	-	rs850709656	2454	1	-	VGNC	-	-	-	-	-	-	-	-	-
16_15129011_A/G	16:15129011-15129011	G	downstream_gene_variant	MODIFIER	SLC4A2	ENSCAFG00000004623	Transcript	ENSCAFT00000064490.1	protein_coding	-	-	-	-	-	-	-	-	-	rs850709656	2647	1	-	VGNC	-	-	-	-	-	-	-	-	-
16_15129011_A/G	16:15129011-15129011	G	downstream_gene_variant	MODIFIER	SLC4A2	ENSCAFG00000004623	Transcript	ENSCAFT00000072343.1	protein_coding	-	-	-	-	-	-	-	-	-	rs850709656	2647	1	-	VGNC	-	-	-	-	-	-	-	-	-
16_15129011_A/G	16:15129011-15129011	G	downstream_gene_variant	MODIFIER	SLC4A2	ENSCAFG00000004623	Transcript	ENSCAFT00000077328.1	protein_coding	-	-	-	-	-	-	-	-	-	rs850709656	2647	1	-	VGNC	-	-	-	-	-	-	-	-	-
16_15129011_A/G	16:15129011-15129011	G	downstream_gene_variant	MODIFIER	SLC4A2	ENSCAFG00000004623	Transcript	ENSCAFT00000077607.1	protein_coding	-	-	-	-	-	-	-	-	-	rs850709656	2647	1	-	VGNC	-	-	-	-	-	-	-	-	-
16_15129011_A/G	16:15129011-15129011	G	downstream_gene_variant	MODIFIER	SLC4A2	ENSCAFG00000004623	Transcript	ENSCAFT00000078026.1	protein_coding	-	-	-	-	-	-	-	-	-	rs850709656	2647	1	-	VGNC	-	-	-	-	-	-	-	-	-
16_15129011_A/G	16:15129011-15129011	G	synonymous_variant	LOW	FASTK	ENSCAFG00000004739	Transcript	ENSCAFT00000080463.1	protein_coding	2013-03-01	-	-	-	618	558	186	F	ttT/ttC	rs850709656	-	-1	-	VGNC	-	-	-	-	-	-	-	-	-
16_15129011_A/G	16:15129011-15129011	G	synonymous_variant	LOW	FASTK	ENSCAFG00000004739	Transcript	ENSCAFT00000085729.1	protein_coding	2021-09-02	-	-	-	135	135	45	F	ttT/ttC	rs850709656	-	-1	-	VGNC	-	-	-	-	-	-	-	-	-
16_15129011_A/G	16:15129011-15129011	G	synonymous_variant	LOW	FASTK	ENSCAFG00000004739	Transcript	ENSCAFT00000091287.1	protein_coding	2014-03-01	-	-	-	618	558	186	F	ttT/ttC	rs850709656	-	-1	-	VGNC	-	-	-	-	-	-	-	-	-
16_15129011_A/G	16:15129011-15129011	G	downstream_gene_variant	MODIFIER	SLC4A2	ENSCAFG00000004623	Transcript	ENSCAFT00000092882.1	protein_coding	-	-	-	-	-	-	-	-	-	rs850709656	2647	1	-	VGNC	-	-	-	-	-	-	-	-	-
16_15129011_A/G	16:15129011-15129011	G	downstream_gene_variant	MODIFIER	SLC4A2	ENSCAFG00000004623	Transcript	ENSCAFT00000093181.1	protein_coding	-	-	-	-	-	-	-	-	-	rs850709656	2647	1	-	VGNC	-	-	-	-	-	-	-	-	-
16_26144406_G/A	16:26144406-26144406	A	splice_region_variant,synonymous_variant	LOW	-	ENSCAFG00000005832	Transcript	ENSCAFT00000036621.4	protein_coding	2017-06-01	-	-	-	546	546	182	T	acC/acT	rs851028602	-	-1	-	-	-	-	-	-	-	-	-	-	-
16_26565699_G/A	16:26565699-26565699	A	upstream_gene_variant	MODIFIER	HTRA4	ENSCAFG00000005863	Transcript	ENSCAFT00000009452.4	protein_coding	-	-	-	-	-	-	-	-	-	rs22475217	2445	-1	-	VGNC	-	-	-	-	-	-	-	-	-
16_26709826_A/G	16:26709826-26709826	G	synonymous_variant	LOW	TACC1	ENSCAFG00000005876	Transcript	ENSCAFT00000009478.4	protein_coding	2015-04-01	-	-	-	2144	1257	419	D	gaT/gaC	rs22482316	-	-1	-	VGNC	-	-	-	-	-	-	-	-	-
16_26709826_A/G	16:26709826-26709826	G	synonymous_variant	LOW	TACC1	ENSCAFG00000005876	Transcript	ENSCAFT00000059598.1	protein_coding	2014-03-01	-	-	-	1827	1827	609	D	gaT/gaC	rs22482316	-	-1	-	VGNC	-	-	-	-	-	-	-	-	-
16_26709826_A/G	16:26709826-26709826	G	synonymous_variant	LOW	TACC1	ENSCAFG00000005876	Transcript	ENSCAFT00000062175.1	protein_coding	2021-09-03	-	-	-	1149	1149	383	D	gaT/gaC	rs22482316	-	-1	-	VGNC	-	-	-	-	-	-	-	-	-
16_26709826_A/G	16:26709826-26709826	G	synonymous_variant	LOW	TACC1	ENSCAFG00000005876	Transcript	ENSCAFT00000068135.1	protein_coding	2014-04-01	-	-	-	2144	1257	419	D	gaT/gaC	rs22482316	-	-1	-	VGNC	-	-	-	-	-	-	-	-	-
16_26709826_A/G	16:26709826-26709826	G	synonymous_variant	LOW	TACC1	ENSCAFG00000005876	Transcript	ENSCAFT00000069533.1	protein_coding	2013-04-01	-	-	-	2144	1257	419	D	gaT/gaC	rs22482316	-	-1	-	VGNC	-	-	-	-	-	-	-	-	-
16_26709826_A/G	16:26709826-26709826	G	intron_variant	MODIFIER	TACC1	ENSCAFG00000005876	Transcript	ENSCAFT00000074192.1	protein_coding	-	2021-10-01	-	-	-	-	-	-	-	rs22482316	-	-1	-	VGNC	-	-	-	-	-	-	-	-	-
16_26709826_A/G	16:26709826-26709826	G	synonymous_variant	LOW	TACC1	ENSCAFG00000005876	Transcript	ENSCAFT00000074376.1	protein_coding	2013-03-01	-	-	-	1149	1149	383	D	gaT/gaC	rs22482316	-	-1	-	VGNC	-	-	-	-	-	-	-	-	-
16_26709826_A/G	16:26709826-26709826	G	intron_variant	MODIFIER	TACC1	ENSCAFG00000005876	Transcript	ENSCAFT00000074487.1	protein_coding	-	2021-10-01	-	-	-	-	-	-	-	rs22482316	-	-1	-	VGNC	-	-	-	-	-	-	-	-	-
16_26710432_A/G	16:26710432-26710432	G	synonymous_variant	LOW	TACC1	ENSCAFG00000005876	Transcript	ENSCAFT00000009478.4	protein_coding	2015-04-01	-	-	-	1538	651	217	S	agT/agC	rs850737502	-	-1	-	VGNC	-	-	-	-	-	-	-	-	-
16_26710432_A/G	16:26710432-26710432	G	synonymous_variant	LOW	TACC1	ENSCAFG00000005876	Transcript	ENSCAFT00000059598.1	protein_coding	2014-03-01	-	-	-	1221	1221	407	S	agT/agC	rs850737502	-	-1	-	VGNC	-	-	-	-	-	-	-	-	-
16_26710432_A/G	16:26710432-26710432	G	synonymous_variant	LOW	TACC1	ENSCAFG00000005876	Transcript	ENSCAFT00000062175.1	protein_coding	2021-09-03	-	-	-	543	543	181	S	agT/agC	rs850737502	-	-1	-	VGNC	-	-	-	-	-	-	-	-	-
16_26710432_A/G	16:26710432-26710432	G	synonymous_variant	LOW	TACC1	ENSCAFG00000005876	Transcript	ENSCAFT00000068135.1	protein_coding	2014-04-01	-	-	-	1538	651	217	S	agT/agC	rs850737502	-	-1	-	VGNC	-	-	-	-	-	-	-	-	-
16_26710432_A/G	16:26710432-26710432	G	synonymous_variant	LOW	TACC1	ENSCAFG00000005876	Transcript	ENSCAFT00000069533.1	protein_coding	2013-04-01	-	-	-	1538	651	217	S	agT/agC	rs850737502	-	-1	-	VGNC	-	-	-	-	-	-	-	-	-
16_26710432_A/G	16:26710432-26710432	G	intron_variant	MODIFIER	TACC1	ENSCAFG00000005876	Transcript	ENSCAFT00000074192.1	protein_coding	-	2021-10-01	-	-	-	-	-	-	-	rs850737502	-	-1	-	VGNC	-	-	-	-	-	-	-	-	-
16_26710432_A/G	16:26710432-26710432	G	synonymous_variant	LOW	TACC1	ENSCAFG00000005876	Transcript	ENSCAFT00000074376.1	protein_coding	2013-03-01	-	-	-	543	543	181	S	agT/agC	rs850737502	-	-1	-	VGNC	-	-	-	-	-	-	-	-	-
16_26710432_A/G	16:26710432-26710432	G	intron_variant	MODIFIER	TACC1	ENSCAFG00000005876	Transcript	ENSCAFT00000074487.1	protein_coding	-	2021-10-01	-	-	-	-	-	-	-	rs850737502	-	-1	-	VGNC	-	-	-	-	-	-	-	-	-
16_29733699_A/T	16:29733699-29733699	T	upstream_gene_variant	MODIFIER	UNC5D	ENSCAFG00000006252	Transcript	ENSCAFT00000010155.4	protein_coding	-	-	-	-	-	-	-	-	-	-	787	-1	-	VGNC	-	-	-	-	-	-	-	-	-
16_31161497_C/G	16:31161497-31161497	G	synonymous_variant	LOW	TTI2	ENSCAFG00000006302	Transcript	ENSCAFT00000010214.4	protein_coding	2021-08-02	-	-	-	456	126	42	P	ccC/ccG	rs851932329	-	1	-	VGNC	-	-	-	-	-	-	-	-	-
16_31161497_C/G	16:31161497-31161497	G	upstream_gene_variant	MODIFIER	-	ENSCAFG00000028434	Transcript	ENSCAFT00000042717.1	snoRNA	-	-	-	-	-	-	-	-	-	rs851932329	869	-1	-	-	-	-	-	-	-	-	-	-	-
16_31161497_C/G	16:31161497-31161497	G	synonymous_variant	LOW	TTI2	ENSCAFG00000006302	Transcript	ENSCAFT00000090894.1	protein_coding	2021-07-02	-	-	-	456	126	42	P	ccC/ccG	rs851932329	-	1	-	VGNC	-	-	-	-	-	-	-	-	-
16_31163438_G/A	16:31163438-31163438	A	synonymous_variant	LOW	TTI2	ENSCAFG00000006302	Transcript	ENSCAFT00000010214.4	protein_coding	2021-08-03	-	-	-	1083	753	251	P	ccG/ccA	rs22461420	-	1	-	VGNC	-	-	-	-	-	-	-	-	-
16_31163438_G/A	16:31163438-31163438	A	downstream_gene_variant	MODIFIER	MAK16	ENSCAFG00000006325	Transcript	ENSCAFT00000038853.3	protein_coding	-	-	-	-	-	-	-	-	-	rs22461420	4144	-1	-	VGNC	-	-	-	-	-	-	-	-	-
16_31163438_G/A	16:31163438-31163438	A	upstream_gene_variant	MODIFIER	-	ENSCAFG00000028434	Transcript	ENSCAFT00000042717.1	snoRNA	-	-	-	-	-	-	-	-	-	rs22461420	2810	-1	-	-	-	-	-	-	-	-	-	-	-
16_31163438_G/A	16:31163438-31163438	A	downstream_gene_variant	MODIFIER	MAK16	ENSCAFG00000006325	Transcript	ENSCAFT00000049795.3	protein_coding	-	-	-	-	-	-	-	-	-	rs22461420	4144	-1	-	VGNC	-	-	-	-	-	-	-	-	-
16_31163438_G/A	16:31163438-31163438	A	synonymous_variant	LOW	TTI2	ENSCAFG00000006302	Transcript	ENSCAFT00000090894.1	protein_coding	2021-07-03	-	-	-	1083	753	251	P	ccG/ccA	rs22461420	-	1	-	VGNC	-	-	-	-	-	-	-	-	-
16_33213251_C/T	16:33213251-33213251	T	synonymous_variant	LOW	WRN	ENSCAFG00000006410	Transcript	ENSCAFT00000010395.5	protein_coding	21/35	-	-	-	2964	2964	988	A	gcG/gcA	rs851125018	-	-1	-	VGNC	-	-	-	-	-	-	-	-	-
16_33213251_C/T	16:33213251-33213251	T	synonymous_variant	LOW	WRN	ENSCAFG00000006410	Transcript	ENSCAFT00000010396.3	protein_coding	21/35	-	-	-	2964	2964	988	A	gcG/gcA	rs851125018	-	-1	-	VGNC	-	-	-	-	-	-	-	-	-
16_36537559_T/C	16:36537559-36537559	C	synonymous_variant	LOW	DLC1	ENSCAFG00000006766	Transcript	ENSCAFT00000010898.3	protein_coding	13/16	-	-	-	2913	2694	898	E	gaA/gaG	rs852348375	-	-1	-	VGNC	-	-	-	-	-	-	-	-	-
16_36537559_T/C	16:36537559-36537559	C	synonymous_variant	LOW	DLC1	ENSCAFG00000006766	Transcript	ENSCAFT00000010911.5	protein_coding	17/20	-	-	-	4440	3999	1333	E	gaA/gaG	rs852348375	-	-1	-	VGNC	-	-	-	-	-	-	-	-	-
16_36537559_T/C	16:36537559-36537559	C	synonymous_variant	LOW	DLC1	ENSCAFG00000006766	Transcript	ENSCAFT00000062878.1	protein_coding	13/16	-	-	-	2571	2571	857	E	gaA/gaG	rs852348375	-	-1	-	VGNC	-	-	-	-	-	-	-	-	-
16_45158153_T/C	16:45158153-45158153	C	upstream_gene_variant	MODIFIER	CCDC110	ENSCAFG00000007552	Transcript	ENSCAFT00000012096.4	protein_coding	-	-	-	-	-	-	-	-	-	rs852562621	1349	1	-	VGNC	-	-	-	-	-	-	-	-	-
16_45158153_T/C	16:45158153-45158153	C	upstream_gene_variant	MODIFIER	CCDC110	ENSCAFG00000007552	Transcript	ENSCAFT00000043254.2	protein_coding	-	-	-	-	-	-	-	-	-	rs852562621	1349	1	-	VGNC	-	-	-	-	-	-	-	-	-
16_45158153_T/C	16:45158153-45158153	C	upstream_gene_variant	MODIFIER	CCDC110	ENSCAFG00000007552	Transcript	ENSCAFT00000093393.1	protein_coding	-	-	-	-	-	-	-	-	-	rs852562621	1349	1	-	VGNC	-	-	-	-	-	-	-	-	-
16_45178435_T/C	16:45178435-45178435	C	synonymous_variant	LOW	CCDC110	ENSCAFG00000007552	Transcript	ENSCAFT00000012096.4	protein_coding	2021-06-05	-	-	-	1178	1003	335	L	Tta/Cta	rs851992376	-	1	-	VGNC	-	-	-	-	-	-	-	-	-
16_45178435_T/C	16:45178435-45178435	C	synonymous_variant	LOW	CCDC110	ENSCAFG00000007552	Transcript	ENSCAFT00000043254.2	protein_coding	2021-05-04	-	-	-	1067	892	298	L	Tta/Cta	rs851992376	-	1	-	VGNC	-	-	-	-	-	-	-	-	-
16_45178435_T/C	16:45178435-45178435	C	synonymous_variant	LOW	CCDC110	ENSCAFG00000007552	Transcript	ENSCAFT00000093393.1	protein_coding	2021-06-05	-	-	-	1178	1003	335	L	Tta/Cta	rs851992376	-	1	-	VGNC	-	-	-	-	-	-	-	-	-
16_50812181_A/T	16:50812181-50812181	T	intergenic_variant	MODIFIER	-	-	-	-	-	-	-	-	-	-	-	-	-	-	-	-	-	-	-	-	-	-	-	-	-	-	-	-
16_55194749_A/G	16:55194749-55194749	G	synonymous_variant	LOW	CSMD1	ENSCAFG00000008686	Transcript	ENSCAFT00000013885.4	protein_coding	52/69	-	-	-	8073	8073	2691	C	tgT/tgC	rs853157263	-	-1	-	VGNC	-	-	-	-	-	-	-	-	-
17_6575704_A/G	17:6575704-6575704	G	downstream_gene_variant	MODIFIER	CPSF3	ENSCAFG00000003375	Transcript	ENSCAFT00000005417.4	protein_coding	-	-	-	-	-	-	-	-	-	rs850561466	1980	1	-	VGNC	-	-	-	-	-	-	-	-	-
17_6575704_A/G	17:6575704-6575704	G	upstream_gene_variant	MODIFIER	IAH1	ENSCAFG00000003381	Transcript	ENSCAFT00000005424.4	protein_coding	-	-	-	-	-	-	-	-	-	rs850561466	2767	1	-	VGNC	-	-	-	-	-	-	-	-	-
17_6575704_A/G	17:6575704-6575704	G	upstream_gene_variant	MODIFIER	IAH1	ENSCAFG00000003381	Transcript	ENSCAFT00000081294.1	protein_coding	-	-	-	-	-	-	-	-	-	rs850561466	2777	1	-	VGNC	-	-	-	-	-	-	-	-	-
17_6575704_A/G	17:6575704-6575704	G	synonymous_variant	LOW	CPSF3	ENSCAFG00000003375	Transcript	ENSCAFT00000085670.1	protein_coding	18/18	-	-	-	2765	1908	636	A	gcA/gcG	rs850561466	-	1	-	VGNC	-	-	-	-	-	-	-	-	-
17_7776499_A/G	17:7776499-7776499	G	upstream_gene_variant	MODIFIER	-	ENSCAFG00000044393	Transcript	ENSCAFT00000070645.1	lncRNA	-	-	-	-	-	-	-	-	-	rs22590237	3510	1	-	-	-	-	-	-	-	-	-	-	-
17_7776499_A/G	17:7776499-7776499	G	upstream_gene_variant	MODIFIER	-	ENSCAFG00000044393	Transcript	ENSCAFT00000084973.1	lncRNA	-	-	-	-	-	-	-	-	-	rs22590237	3510	1	-	-	-	-	-	-	-	-	-	-	-
17_7776499_A/G	17:7776499-7776499	G	intron_variant,non_coding_transcript_variant	MODIFIER	-	ENSCAFG00000042134	Transcript	ENSCAFT00000090707.1	lncRNA	-	2021-01-01	-	-	-	-	-	-	-	rs22590237	-	-1	-	-	-	-	-	-	-	-	-	-	-
17_11722815_T/C	17:11722815-11722815	C	synonymous_variant	LOW	-	ENSCAFG00000003715	Transcript	ENSCAFT00000005970.2	protein_coding	2021-02-01	-	-	-	36	36	12	D	gaT/gaC	rs852460648	-	1	-	-	-	-	-	-	-	-	-	-	-
17_11722815_T/C	17:11722815-11722815	C	downstream_gene_variant	MODIFIER	-	ENSCAFG00000043196	Transcript	ENSCAFT00000061160.1	protein_coding	-	-	-	-	-	-	-	-	-	rs852460648	3907	1	-	-	-	-	-	-	-	-	-	-	-
17_18239817_T/C	17:18239817-18239817	C	synonymous_variant	LOW	KLHL29	ENSCAFG00000003916	Transcript	ENSCAFT00000006294.4	protein_coding	2014-09-01	-	-	-	1943	1617	539	N	aaT/aaC	rs22603642	-	1	-	VGNC	-	-	-	-	-	-	-	-	-
17_20768421_G/C	17:20768421-20768421	C	synonymous_variant	LOW	KCNK3	ENSCAFG00000023367	Transcript	ENSCAFT00000016236.4	protein_coding	2021-04-04	-	-	-	876	876	292	A	gcG/gcC	rs851176074	-	1	-	VGNC	-	-	-	-	-	-	-	-	-
17_21142028_T/C	17:21142028-21142028	C	intron_variant	MODIFIER	SLC5A6	ENSCAFG00000004818	Transcript	ENSCAFT00000071257.1	protein_coding	-	16/16	-	-	-	-	-	-	-	rs852079285	-	-1	-	VGNC	-	-	-	-	-	-	-	-	-
17_21330009_T/C	17:21330009-21330009	C	upstream_gene_variant	MODIFIER	EIF2B4	ENSCAFG00000004888	Transcript	ENSCAFT00000007864.4	protein_coding	-	-	-	-	-	-	-	-	-	rs850988797	3765	-1	-	VGNC	-	-	-	-	-	-	-	-	-
17_21330009_T/C	17:21330009-21330009	C	synonymous_variant	LOW	SNX17	ENSCAFG00000004899	Transcript	ENSCAFT00000007887.4	protein_coding	2014-07-01	-	-	-	546	546	182	D	gaT/gaC	rs850988797	-	1	-	VGNC	-	-	-	-	-	-	-	-	-
17_21330009_T/C	17:21330009-21330009	C	downstream_gene_variant	MODIFIER	ZNF513	ENSCAFG00000004909	Transcript	ENSCAFT00000007894.4	protein_coding	-	-	-	-	-	-	-	-	-	rs850988797	2612	-1	-	VGNC	-	-	-	-	-	-	-	-	-
17_21330009_T/C	17:21330009-21330009	C	upstream_gene_variant	MODIFIER	EIF2B4	ENSCAFG00000004888	Transcript	ENSCAFT00000035738.4	protein_coding	-	-	-	-	-	-	-	-	-	rs850988797	4082	-1	-	VGNC	-	-	-	-	-	-	-	-	-
17_21330009_T/C	17:21330009-21330009	C	downstream_gene_variant	MODIFIER	ZNF513	ENSCAFG00000004909	Transcript	ENSCAFT00000059872.1	protein_coding	-	-	-	-	-	-	-	-	-	rs850988797	2612	-1	-	VGNC	-	-	-	-	-	-	-	-	-
17_21330009_T/C	17:21330009-21330009	C	synonymous_variant	LOW	SNX17	ENSCAFG00000004899	Transcript	ENSCAFT00000075111.1	protein_coding	2015-08-01	-	-	-	752	621	207	D	gaT/gaC	rs850988797	-	1	-	VGNC	-	-	-	-	-	-	-	-	-
17_21332545_A/G	17:21332545-21332545	G	downstream_gene_variant	MODIFIER	SNX17	ENSCAFG00000004899	Transcript	ENSCAFT00000007887.4	protein_coding	-	-	-	-	-	-	-	-	-	rs22518874	688	1	-	VGNC	-	-	-	-	-	-	-	-	-
17_21332545_A/G	17:21332545-21332545	G	downstream_gene_variant	MODIFIER	ZNF513	ENSCAFG00000004909	Transcript	ENSCAFT00000007894.4	protein_coding	-	-	-	-	-	-	-	-	-	rs22518874	76	-1	-	VGNC	-	-	-	-	-	-	-	-	-
17_21332545_A/G	17:21332545-21332545	G	downstream_gene_variant	MODIFIER	PPM1G	ENSCAFG00000004923	Transcript	ENSCAFT00000007934.4	protein_coding	-	-	-	-	-	-	-	-	-	rs22518874	4059	-1	-	VGNC	-	-	-	-	-	-	-	-	-
17_21332545_A/G	17:21332545-21332545	G	downstream_gene_variant	MODIFIER	ZNF513	ENSCAFG00000004909	Transcript	ENSCAFT00000059872.1	protein_coding	-	-	-	-	-	-	-	-	-	rs22518874	76	-1	-	VGNC	-	-	-	-	-	-	-	-	-
17_21332545_A/G	17:21332545-21332545	G	downstream_gene_variant	MODIFIER	SNX17	ENSCAFG00000004899	Transcript	ENSCAFT00000075111.1	protein_coding	-	-	-	-	-	-	-	-	-	rs22518874	688	1	-	VGNC	-	-	-	-	-	-	-	-	-
17_21339996_A/G	17:21339996-21339996	G	upstream_gene_variant	MODIFIER	ZNF513	ENSCAFG00000004909	Transcript	ENSCAFT00000007894.4	protein_coding	-	-	-	-	-	-	-	-	-	rs851388076	4419	-1	-	VGNC	-	-	-	-	-	-	-	-	-
17_21339996_A/G	17:21339996-21339996	G	upstream_gene_variant	MODIFIER	ZNF513	ENSCAFG00000004909	Transcript	ENSCAFT00000059872.1	protein_coding	-	-	-	-	-	-	-	-	-	rs851388076	4516	-1	-	VGNC	-	-	-	-	-	-	-	-	-
17_21416376_T/C	17:21416376-21416376	C	splice_region_variant,synonymous_variant	LOW	IFT172	ENSCAFG00000005048	Transcript	ENSCAFT00000008224.4	protein_coding	13/48	-	-	-	1224	1224	408	V	gtA/gtG	-	-	-1	-	VGNC	-	-	-	-	-	-	-	-	-
17_21416376_T/C	17:21416376-21416376	C	splice_region_variant,synonymous_variant	LOW	IFT172	ENSCAFG00000005048	Transcript	ENSCAFT00000078264.1	protein_coding	1945-10-01	-	-	-	1479	987	329	V	gtA/gtG	-	-	-1	-	VGNC	-	-	-	-	-	-	-	-	-
17_21416376_T/C	17:21416376-21416376	C	splice_region_variant,synonymous_variant	LOW	IFT172	ENSCAFG00000005048	Transcript	ENSCAFT00000086776.1	protein_coding	1944-09-01	-	-	-	1691	990	330	V	gtA/gtG	-	-	-1	-	VGNC	-	-	-	-	-	-	-	-	-
17_21491035_T/C	17:21491035-21491035	C	synonymous_variant	LOW	-	ENSCAFG00000023355	Transcript	ENSCAFT00000035869.3	protein_coding	2021-02-02	-	-	-	15570	15570	5190	A	gcT/gcC	-	-	1	-	-	-	-	-	-	-	-	-	-	-
17_21491035_T/C	17:21491035-21491035	C	downstream_gene_variant	MODIFIER	cfa-mir-1837-2	ENSCAFG00000040972	Transcript	ENSCAFT00000040934.2	miRNA	-	-	-	-	-	-	-	-	-	-	568	-1	-	miRBase	-	-	-	-	-	-	-	-	-
17_24950062_A/C	17:24950062-24950062	C	synonymous_variant	LOW	XDH	ENSCAFG00000005609	Transcript	ENSCAFT00000009127.5	protein_coding	1935-03-01	-	-	-	292	237	79	T	acT/acG	rs850525746	-	-1	-	VGNC	-	-	-	-	-	-	-	-	-
17_24950062_A/C	17:24950062-24950062	C	synonymous_variant	LOW	XDH	ENSCAFG00000005609	Transcript	ENSCAFT00000047701.2	protein_coding	1936-04-01	-	-	-	267	258	86	T	acT/acG	rs850525746	-	-1	-	VGNC	-	-	-	-	-	-	-	-	-
17_24950062_A/C	17:24950062-24950062	C	synonymous_variant	LOW	XDH	ENSCAFG00000005609	Transcript	ENSCAFT00000061513.1	protein_coding	1934-02-01	-	-	-	1180	252	84	T	acT/acG	rs850525746	-	-1	-	VGNC	-	-	-	-	-	-	-	-	-
17_24950062_A/C	17:24950062-24950062	C	synonymous_variant	LOW	XDH	ENSCAFG00000005609	Transcript	ENSCAFT00000085122.1	protein_coding	1934-04-01	-	-	-	267	258	86	T	acT/acG	rs850525746	-	-1	-	VGNC	-	-	-	-	-	-	-	-	-
17_26491522_A/G	17:26491522-26491522	G	synonymous_variant	LOW	LTBP1	ENSCAFG00000005843	Transcript	ENSCAFT00000009448.4	protein_coding	28/34	-	-	-	4505	3783	1261	K	aaA/aaG	rs853146384	-	1	-	VGNC	-	-	-	-	-	-	-	-	-
17_26491522_A/G	17:26491522-26491522	G	synonymous_variant	LOW	LTBP1	ENSCAFG00000005843	Transcript	ENSCAFT00000059698.1	protein_coding	25/31	-	-	-	3977	3255	1085	K	aaA/aaG	rs853146384	-	1	-	VGNC	-	-	-	-	-	-	-	-	-
17_26491522_A/G	17:26491522-26491522	G	synonymous_variant	LOW	LTBP1	ENSCAFG00000005843	Transcript	ENSCAFT00000079328.1	protein_coding	23/29	-	-	-	3105	3105	1035	K	aaA/aaG	rs853146384	-	1	-	VGNC	-	-	-	-	-	-	-	-	-
17_26491522_A/G	17:26491522-26491522	G	synonymous_variant	LOW	LTBP1	ENSCAFG00000005843	Transcript	ENSCAFT00000080187.1	protein_coding	27/33	-	-	-	4840	3846	1282	K	aaA/aaG	rs853146384	-	1	-	VGNC	-	-	-	-	-	-	-	-	-
17_26491522_A/G	17:26491522-26491522	G	synonymous_variant	LOW	LTBP1	ENSCAFG00000005843	Transcript	ENSCAFT00000081243.1	protein_coding	24/30	-	-	-	4468	3474	1158	K	aaA/aaG	rs853146384	-	1	-	VGNC	-	-	-	-	-	-	-	-	-
17_26491522_A/G	17:26491522-26491522	G	synonymous_variant	LOW	LTBP1	ENSCAFG00000005843	Transcript	ENSCAFT00000081483.1	protein_coding	23/29	-	-	-	4249	3255	1085	K	aaA/aaG	rs853146384	-	1	-	VGNC	-	-	-	-	-	-	-	-	-
17_26491522_A/G	17:26491522-26491522	G	synonymous_variant	LOW	LTBP1	ENSCAFG00000005843	Transcript	ENSCAFT00000081888.1	protein_coding	25/31	-	-	-	4393	3399	1133	K	aaA/aaG	rs853146384	-	1	-	VGNC	-	-	-	-	-	-	-	-	-
17_26491522_A/G	17:26491522-26491522	G	synonymous_variant	LOW	LTBP1	ENSCAFG00000005843	Transcript	ENSCAFT00000087042.1	protein_coding	23/29	-	-	-	4294	3300	1100	K	aaA/aaG	rs853146384	-	1	-	VGNC	-	-	-	-	-	-	-	-	-
17_26491522_A/G	17:26491522-26491522	G	synonymous_variant	LOW	LTBP1	ENSCAFG00000005843	Transcript	ENSCAFT00000088026.1	protein_coding	25/31	-	-	-	3321	3321	1107	K	aaA/aaG	rs853146384	-	1	-	VGNC	-	-	-	-	-	-	-	-	-
17_30831790_G/A	17:30831790-30831790	A	synonymous_variant	LOW	-	ENSCAFG00000006297	Transcript	ENSCAFT00000010193.4	protein_coding	2021-01-01	-	-	-	489	489	163	T	acG/acA	rs22601028	-	1	-	-	-	-	-	-	-	-	-	-	-
17_34887024_A/G	17:34887024-34887024	G	intron_variant	MODIFIER	ZNF2	ENSCAFG00000029711	Transcript	ENSCAFT00000089150.1	protein_coding	-	2021-02-02	-	-	-	-	-	-	-	rs9109865	-	-1	-	HGNC	HGNC:12991	-	-	-	-	-	-	-	-
17_36686849_T/C	17:36686849-36686849	C	synonymous_variant	LOW	ZC3H6	ENSCAFG00000007160	Transcript	ENSCAFT00000011475.4	protein_coding	2021-12-12	-	-	-	3153	3153	1051	N	aaT/aaC	rs851981073	-	1	-	VGNC	-	-	-	-	-	-	-	-	-
17_36712376_A/G	17:36712376-36712376	G	intron_variant	MODIFIER	-	ENSCAFG00000031118	Transcript	ENSCAFT00000091024.1	protein_coding	-	2021-05-02	-	-	-	-	-	-	-	rs22575742	-	-1	-	-	-	-	-	-	-	-	-	-	-
17_38032756_C/A	17:38032756-38032756	A	synonymous_variant	LOW	FOXI3	ENSCAFG00000031026	Transcript	ENSCAFT00000043061.3	protein_coding	2021-02-01	-	-	-	278	276	92	A	gcC/gcA	-	-	1	-	VGNC	-	-	-	-	-	-	-	-	Ectodermal_dysplasia+OMIA+ENSCAFG00000031026
17_38705876_A/G	17:38705876-38705876	G	synonymous_variant	LOW	KDM3A	ENSCAFG00000007522	Transcript	ENSCAFT00000012063.4	protein_coding	15/25	-	-	-	2424	2394	798	P	ccT/ccC	rs852375745	-	-1	-	VGNC	-	-	-	-	-	-	-	-	-
17_39521397_C/A	17:39521397-39521397	A	synonymous_variant	LOW	GGCX	ENSCAFG00000007720	Transcript	ENSCAFT00000012362.4	protein_coding	13/16	-	-	-	1848	1848	616	A	gcC/gcA	rs850706777	-	1	-	VGNC	-	-	-	-	-	-	-	-	-
17_39521397_C/A	17:39521397-39521397	A	downstream_gene_variant	MODIFIER	MAT2A	ENSCAFG00000007755	Transcript	ENSCAFT00000012419.3	protein_coding	-	-	-	-	-	-	-	-	-	rs850706777	4229	-1	-	VGNC	-	-	-	-	-	-	-	-	-
17_39521397_C/A	17:39521397-39521397	A	downstream_gene_variant	MODIFIER	MAT2A	ENSCAFG00000007755	Transcript	ENSCAFT00000082108.1	protein_coding	-	-	-	-	-	-	-	-	-	rs850706777	4238	-1	-	VGNC	-	-	-	-	-	-	-	-	-
17_39521397_C/A	17:39521397-39521397	A	synonymous_variant	LOW	GGCX	ENSCAFG00000007720	Transcript	ENSCAFT00000085156.1	protein_coding	13/15	-	-	-	1848	1848	616	A	gcC/gcA	rs850706777	-	1	-	VGNC	-	-	-	-	-	-	-	-	-
17_39521397_C/A	17:39521397-39521397	A	synonymous_variant	LOW	GGCX	ENSCAFG00000007720	Transcript	ENSCAFT00000088625.1	protein_coding	2014-12-01	-	-	-	1677	1677	559	A	gcC/gcA	rs850706777	-	1	-	VGNC	-	-	-	-	-	-	-	-	-
17_39640788_C/G	17:39640788-39640788	G	synonymous_variant	LOW	CAPG	ENSCAFG00000007788	Transcript	ENSCAFT00000012437.4	protein_coding	2021-10-10	-	-	-	1218	1218	406	G	ggC/ggG	rs853114713	-	1	-	VGNC	-	-	-	-	-	-	-	-	-
17_39640788_C/G	17:39640788-39640788	G	downstream_gene_variant	MODIFIER	ELMOD3	ENSCAFG00000007801	Transcript	ENSCAFT00000012454.4	protein_coding	-	-	-	-	-	-	-	-	-	rs853114713	2888	-1	-	VGNC	-	-	-	-	-	-	-	-	-
17_39640788_C/G	17:39640788-39640788	G	downstream_gene_variant	MODIFIER	CAPG	ENSCAFG00000007788	Transcript	ENSCAFT00000065994.1	protein_coding	-	-	-	-	-	-	-	-	-	rs853114713	273	1	-	VGNC	-	-	-	-	-	-	-	-	-
17_39640788_C/G	17:39640788-39640788	G	downstream_gene_variant	MODIFIER	CAPG	ENSCAFG00000007788	Transcript	ENSCAFT00000074490.1	protein_coding	-	-	-	-	-	-	-	-	-	rs853114713	273	1	-	VGNC	-	-	-	-	-	-	-	-	-
17_49367947_T/C	17:49367947-49367947	C	missense_variant	MODERATE	ALMS1	ENSCAFG00000008827	Transcript	ENSCAFT00000014029.5	protein_coding	14/24	-	-	-	12244	12244	4082	N/D	Aat/Gat	rs22589733	-	-1	-	VGNC	-	-	-	-	-	-	-	-	-
17_49446106_T/C	17:49446106-49446106	C	missense_variant	MODERATE	ALMS1	ENSCAFG00000008827	Transcript	ENSCAFT00000014029.5	protein_coding	2024-09-01	-	-	-	7486	7486	2496	R/G	Aga/Gga	rs22543828	-	-1	-	VGNC	-	-	-	-	-	-	-	-	-
17_49471405_T/C	17:49471405-49471405	C	synonymous_variant	LOW	ALMS1	ENSCAFG00000008827	Transcript	ENSCAFT00000014029.5	protein_coding	2024-06-01	-	-	-	2571	2571	857	L	ctA/ctG	rs22592452	-	-1	-	VGNC	-	-	-	-	-	-	-	-	-
17_49471405_T/C	17:49471405-49471405	C	synonymous_variant	LOW	ALMS1	ENSCAFG00000008827	Transcript	ENSCAFT00000047622.2	protein_coding	2022-05-01	-	-	-	2826	2826	942	L	ctA/ctG	rs22592452	-	-1	-	VGNC	-	-	-	-	-	-	-	-	-
17_49471405_T/C	17:49471405-49471405	C	synonymous_variant	LOW	ALMS1	ENSCAFG00000008827	Transcript	ENSCAFT00000060449.1	protein_coding	2023-05-01	-	-	-	2826	2826	942	L	ctA/ctG	rs22592452	-	-1	-	VGNC	-	-	-	-	-	-	-	-	-
17_49471405_T/C	17:49471405-49471405	C	synonymous_variant	LOW	ALMS1	ENSCAFG00000008827	Transcript	ENSCAFT00000071472.1	protein_coding	2022-04-01	-	-	-	2700	2700	900	L	ctA/ctG	rs22592452	-	-1	-	VGNC	-	-	-	-	-	-	-	-	-
17_52151234_G/A	17:52151234-52151234	A	synonymous_variant	LOW	TRIM33	ENSCAFG00000009442	Transcript	ENSCAFT00000015037.4	protein_coding	2021-06-01	-	-	-	924	924	308	H	caC/caT	rs853166549	-	-1	-	VGNC	-	-	-	-	-	-	-	-	-
17_52151234_G/A	17:52151234-52151234	A	synonymous_variant	LOW	TRIM33	ENSCAFG00000009442	Transcript	ENSCAFT00000064204.1	protein_coding	2020-06-01	-	-	-	924	924	308	H	caC/caT	rs853166549	-	-1	-	VGNC	-	-	-	-	-	-	-	-	-
17_52151264_T/A	17:52151264-52151264	A	synonymous_variant	LOW	TRIM33	ENSCAFG00000009442	Transcript	ENSCAFT00000015037.4	protein_coding	2021-06-01	-	-	-	894	894	298	A	gcA/gcT	rs851369321	-	-1	-	VGNC	-	-	-	-	-	-	-	-	-
17_52151264_T/A	17:52151264-52151264	A	synonymous_variant	LOW	TRIM33	ENSCAFG00000009442	Transcript	ENSCAFT00000064204.1	protein_coding	2020-06-01	-	-	-	894	894	298	A	gcA/gcT	rs851369321	-	-1	-	VGNC	-	-	-	-	-	-	-	-	-
17_52685152_A/G	17:52685152-52685152	G	synonymous_variant	LOW	TSHB	ENSCAFG00000009713	Transcript	ENSCAFT00000015425.3	protein_coding	2021-03-03	-	-	-	405	324	108	P	ccA/ccG	rs22571115	-	1	-	VGNC	-	-	-	-	-	-	-	-	-
17_53235243_G/A	17:53235243-53235243	A	synonymous_variant	LOW	CASQ2	ENSCAFG00000009765	Transcript	ENSCAFT00000015508.3	protein_coding	2021-12-12	-	-	-	2044	1515	505	D	gaC/gaT	rs851124528	-	-1	-	VGNC	-	-	-	-	-	-	-	-	-
17_53235243_G/A	17:53235243-53235243	A	synonymous_variant	LOW	CASQ2	ENSCAFG00000009765	Transcript	ENSCAFT00000068038.1	protein_coding	2021-11-11	-	-	-	1990	1461	487	D	gaC/gaT	rs851124528	-	-1	-	VGNC	-	-	-	-	-	-	-	-	-
17_53235243_G/A	17:53235243-53235243	A	synonymous_variant	LOW	CASQ2	ENSCAFG00000009765	Transcript	ENSCAFT00000087032.1	protein_coding	2021-12-11	-	-	-	1990	1461	487	D	gaC/gaT	rs851124528	-	-1	-	VGNC	-	-	-	-	-	-	-	-	-
17_53235243_G/A	17:53235243-53235243	A	synonymous_variant	LOW	CASQ2	ENSCAFG00000009765	Transcript	ENSCAFT00000092427.1	protein_coding	2013-11-01	-	-	-	1990	1461	487	D	gaC/gaT	rs851124528	-	-1	-	VGNC	-	-	-	-	-	-	-	-	-
17_57679883_G/C	17:57679883-57679883	C	synonymous_variant	LOW	FMO5	ENSCAFG00000010883	Transcript	ENSCAFT00000017328.4	protein_coding	2021-08-03	-	-	-	440	402	134	G	ggC/ggG	rs852451683	-	-1	-	VGNC	-	-	-	-	-	-	-	-	-
17_57679883_G/C	17:57679883-57679883	C	synonymous_variant	LOW	FMO5	ENSCAFG00000010883	Transcript	ENSCAFT00000066698.1	protein_coding	2021-09-03	-	-	-	440	402	134	G	ggC/ggG	rs852451683	-	-1	-	VGNC	-	-	-	-	-	-	-	-	-
17_57679883_G/C	17:57679883-57679883	C	synonymous_variant	LOW	FMO5	ENSCAFG00000010883	Transcript	ENSCAFT00000082435.1	protein_coding	2021-06-03	-	-	-	440	402	134	G	ggC/ggG	rs852451683	-	-1	-	VGNC	-	-	-	-	-	-	-	-	-
17_59411270_A/G	17:59411270-59411270	G	downstream_gene_variant	MODIFIER	-	ENSCAFG00000049265	Transcript	ENSCAFT00000086252.1	lncRNA	-	-	-	-	-	-	-	-	-	rs851677151	3196	-1	-	-	-	-	-	-	-	-	-	-	-
17_59508240_G/A	17:59508240-59508240	A	synonymous_variant	LOW	CA14	ENSCAFG00000011762	Transcript	ENSCAFT00000018682.5	protein_coding	2021-11-04	-	-	-	563	294	98	E	gaG/gaA	rs852370863	-	1	-	VGNC	-	-	-	-	-	-	-	-	-
17_59508240_G/A	17:59508240-59508240	A	intron_variant	MODIFIER	APH1A	ENSCAFG00000011777	Transcript	ENSCAFT00000018712.4	protein_coding	-	2021-07-06	-	-	-	-	-	-	-	rs852370863	-	-1	-	VGNC	-	-	-	-	-	-	-	-	-
17_59508240_G/A	17:59508240-59508240	A	downstream_gene_variant	MODIFIER	APH1A	ENSCAFG00000011777	Transcript	ENSCAFT00000061284.1	protein_coding	-	-	-	-	-	-	-	-	-	rs852370863	2589	-1	-	VGNC	-	-	-	-	-	-	-	-	-
17_59508240_G/A	17:59508240-59508240	A	intron_variant	MODIFIER	APH1A	ENSCAFG00000011777	Transcript	ENSCAFT00000078500.1	protein_coding	-	2021-08-06	-	-	-	-	-	-	-	rs852370863	-	-1	-	VGNC	-	-	-	-	-	-	-	-	-
17_59508240_G/A	17:59508240-59508240	A	downstream_gene_variant	MODIFIER	APH1A	ENSCAFG00000011777	Transcript	ENSCAFT00000078909.1	protein_coding	-	-	-	-	-	-	-	-	-	rs852370863	2589	-1	-	VGNC	-	-	-	-	-	-	-	-	-
17_59508240_G/A	17:59508240-59508240	A	intron_variant	MODIFIER	APH1A	ENSCAFG00000011777	Transcript	ENSCAFT00000086298.1	protein_coding	-	2021-08-06	-	-	-	-	-	-	-	rs852370863	-	-1	-	VGNC	-	-	-	-	-	-	-	-	-
17_59857161_A/G	17:59857161-59857161	G	downstream_gene_variant	MODIFIER	HORMAD1	ENSCAFG00000012075	Transcript	ENSCAFT00000019166.4	protein_coding	-	-	-	-	-	-	-	-	-	rs851506033	3773	-1	-	HGNC	HGNC:25245	-	-	-	-	-	-	-	-
17_59857161_A/G	17:59857161-59857161	G	synonymous_variant	LOW	GOLPH3L	ENSCAFG00000030530	Transcript	ENSCAFT00000048206.2	protein_coding	2021-05-02	-	-	-	214	102	34	D	gaT/gaC	rs851506033	-	-1	-	VGNC	-	-	-	-	-	-	-	-	-
17_59857161_A/G	17:59857161-59857161	G	downstream_gene_variant	MODIFIER	HORMAD1	ENSCAFG00000012075	Transcript	ENSCAFT00000085715.1	protein_coding	-	-	-	-	-	-	-	-	-	rs851506033	3773	-1	-	HGNC	HGNC:25245	-	-	-	-	-	-	-	-
17_59857161_A/G	17:59857161-59857161	G	downstream_gene_variant	MODIFIER	HORMAD1	ENSCAFG00000012075	Transcript	ENSCAFT00000086387.1	protein_coding	-	-	-	-	-	-	-	-	-	rs851506033	3773	-1	-	HGNC	HGNC:25245	-	-	-	-	-	-	-	-
17_59872297_C/T	17:59872297-59872297	T	synonymous_variant	LOW	HORMAD1	ENSCAFG00000012075	Transcript	ENSCAFT00000019166.4	protein_coding	2015-08-01	-	-	-	430	348	116	Q	caG/caA	rs852456305	-	-1	-	HGNC	HGNC:25245	-	-	-	-	-	-	-	-
17_59872297_C/T	17:59872297-59872297	T	synonymous_variant	LOW	HORMAD1	ENSCAFG00000012075	Transcript	ENSCAFT00000085715.1	protein_coding	2021-11-04	-	-	-	108	108	36	Q	caG/caA	rs852456305	-	-1	-	HGNC	HGNC:25245	-	-	-	-	-	-	-	-
17_59872297_C/T	17:59872297-59872297	T	synonymous_variant	LOW	HORMAD1	ENSCAFG00000012075	Transcript	ENSCAFT00000086387.1	protein_coding	2014-07-01	-	-	-	409	327	109	Q	caG/caA	rs852456305	-	-1	-	HGNC	HGNC:25245	-	-	-	-	-	-	-	-
17_60816066_C/T	17:60816066-60816066	T	synonymous_variant	LOW	LINGO4	ENSCAFG00000012869	Transcript	ENSCAFT00000020415.3	protein_coding	2021-01-01	-	-	-	1383	1383	461	P	ccG/ccA	rs852720703	-	-1	-	VGNC	-	-	-	-	-	-	-	-	-
17_61025444_A/G	17:61025444-61025444	G	5_prime_UTR_variant	MODIFIER	S100A11	ENSCAFG00000012916	Transcript	ENSCAFT00000020500.4	protein_coding	2021-04-01	-	-	-	55	-	-	-	-	-	-	-1	-	VGNC	-	-	-	-	-	-	-	-	-
17_61025552_T/C	17:61025552-61025552	C	upstream_gene_variant	MODIFIER	S100A11	ENSCAFG00000012916	Transcript	ENSCAFT00000020500.4	protein_coding	-	-	-	-	-	-	-	-	-	-	54	-1	-	VGNC	-	-	-	-	-	-	-	-	-
17_61025979_C/A	17:61025979-61025979	A	upstream_gene_variant	MODIFIER	S100A11	ENSCAFG00000012916	Transcript	ENSCAFT00000020500.4	protein_coding	-	-	-	-	-	-	-	-	-	rs853032650	481	-1	-	VGNC	-	-	-	-	-	-	-	-	-
17_61081232_A/C	17:61081232-61081232	C	start_lost	HIGH	TCHHL1	ENSCAFG00000012944	Transcript	ENSCAFT00000035159.2	protein_coding	2021-02-01	-	-	-	2	2	1	M/R	aTg/aGg	rs852199000	-	-1	-	VGNC	-	-	-	-	-	-	-	-	-
17_61195750_A/G	17:61195750-61195750	G	intron_variant	MODIFIER	-	ENSCAFG00000046737	Transcript	ENSCAFT00000050129.2	protein_coding	-	2021-05-02	-	-	-	-	-	-	-	rs851034549	-	-1	-	-	-	-	-	-	-	-	-	-	-
17_61218692_G/T	17:61218692-61218692	T	intron_variant,non_coding_transcript_variant	MODIFIER	-	ENSCAFG00000048150	Transcript	ENSCAFT00000092074.1	pseudogene	-	2021-09-09	-	-	-	-	-	-	-	rs22542234	-	-1	-	-	-	-	-	-	-	-	-	-	-
17_61382887_A/G	17:61382887-61382887	G	synonymous_variant	LOW	CRNN	ENSCAFG00000013000	Transcript	ENSCAFT00000020640.4	protein_coding	2021-02-02	-	-	-	303	303	101	P	ccT/ccC	rs852832967	-	-1	-	VGNC	-	-	-	-	-	-	-	-	-
17_61382887_A/G	17:61382887-61382887	G	synonymous_variant	LOW	CRNN	ENSCAFG00000013000	Transcript	ENSCAFT00000049818.2	protein_coding	2021-03-03	-	-	-	242	204	68	P	ccT/ccC	rs852832967	-	-1	-	VGNC	-	-	-	-	-	-	-	-	-
17_62291590_C/G	17:62291590-62291590	G	upstream_gene_variant	MODIFIER	MAGI3	ENSCAFG00000013122	Transcript	ENSCAFT00000020871.4	protein_coding	-	-	-	-	-	-	-	-	-	-	433	-1	-	VGNC	-	-	-	-	-	-	-	-	-
17_62291590_C/G	17:62291590-62291590	G	upstream_gene_variant	MODIFIER	MAGI3	ENSCAFG00000013122	Transcript	ENSCAFT00000046642.3	protein_coding	-	-	-	-	-	-	-	-	-	-	433	-1	-	VGNC	-	-	-	-	-	-	-	-	-
17_62291590_C/G	17:62291590-62291590	G	upstream_gene_variant	MODIFIER	MAGI3	ENSCAFG00000013122	Transcript	ENSCAFT00000073948.1	protein_coding	-	-	-	-	-	-	-	-	-	-	433	-1	-	VGNC	-	-	-	-	-	-	-	-	-
17_62291590_C/G	17:62291590-62291590	G	upstream_gene_variant	MODIFIER	MAGI3	ENSCAFG00000013122	Transcript	ENSCAFT00000075850.1	protein_coding	-	-	-	-	-	-	-	-	-	-	433	-1	-	VGNC	-	-	-	-	-	-	-	-	-
17_62291590_C/G	17:62291590-62291590	G	upstream_gene_variant	MODIFIER	MAGI3	ENSCAFG00000013122	Transcript	ENSCAFT00000084352.1	protein_coding	-	-	-	-	-	-	-	-	-	-	433	-1	-	VGNC	-	-	-	-	-	-	-	-	-
17_62291590_C/G	17:62291590-62291590	G	non_coding_transcript_exon_variant	MODIFIER	-	ENSCAFG00000048874	Transcript	ENSCAFT00000086360.1	lncRNA	2021-04-04	-	-	-	898	-	-	-	-	-	-	-1	-	-	-	-	-	-	-	-	-	-	-
17_62291590_C/G	17:62291590-62291590	G	upstream_gene_variant	MODIFIER	MAGI3	ENSCAFG00000013122	Transcript	ENSCAFT00000089615.1	protein_coding	-	-	-	-	-	-	-	-	-	-	433	-1	-	VGNC	-	-	-	-	-	-	-	-	-
18_1600185_A/C	18:1600185-1600185	C	intergenic_variant	MODIFIER	-	-	-	-	-	-	-	-	-	-	-	-	-	-	-	-	-	-	-	-	-	-	-	-	-	-	-	-
18_1643002_T/A	18:1643002-1643002	A	intergenic_variant	MODIFIER	-	-	-	-	-	-	-	-	-	-	-	-	-	-	-	-	-	-	-	-	-	-	-	-	-	-	-	-
18_1662579_A/G	18:1662579-1662579	G	intron_variant	MODIFIER	IKZF1	ENSCAFG00000003374	Transcript	ENSCAFT00000061119.1	protein_coding	-	2021-06-01	-	-	-	-	-	-	-	-	-	1	-	VGNC	-	-	-	-	-	-	-	-	-
18_1662579_A/G	18:1662579-1662579	G	upstream_gene_variant	MODIFIER	IKZF1	ENSCAFG00000003374	Transcript	ENSCAFT00000072120.1	protein_coding	-	-	-	-	-	-	-	-	-	-	3800	1	-	VGNC	-	-	-	-	-	-	-	-	-
18_1662579_A/G	18:1662579-1662579	G	upstream_gene_variant	MODIFIER	IKZF1	ENSCAFG00000003374	Transcript	ENSCAFT00000081840.1	protein_coding	-	-	-	-	-	-	-	-	-	-	3800	1	-	VGNC	-	-	-	-	-	-	-	-	-
18_1898575_T/C	18:1898575-1898575	C	synonymous_variant	LOW	GRB10	ENSCAFG00000003422	Transcript	ENSCAFT00000005505.4	protein_coding	2019-12-01	-	-	-	1418	1224	408	L	ttA/ttG	-	-	-1	-	VGNC	-	-	-	-	-	-	-	-	-
18_1898575_T/C	18:1898575-1898575	C	synonymous_variant	LOW	GRB10	ENSCAFG00000003422	Transcript	ENSCAFT00000076675.1	protein_coding	2017-10-01	-	-	-	1218	1218	406	L	ttA/ttG	-	-	-1	-	VGNC	-	-	-	-	-	-	-	-	-
18_8066308_C/T	18:8066308-8066308	T	synonymous_variant	LOW	GLI3	ENSCAFG00000003535	Transcript	ENSCAFT00000005687.4	protein_coding	14/14	-	-	-	2949	2949	983	G	ggC/ggT	-	-	1	-	VGNC	-	-	-	-	-	-	-	-	-
18_8066308_C/T	18:8066308-8066308	T	synonymous_variant	LOW	GLI3	ENSCAFG00000003535	Transcript	ENSCAFT00000049220.3	protein_coding	15/15	-	-	-	3704	2946	982	G	ggC/ggT	-	-	1	-	VGNC	-	-	-	-	-	-	-	-	-
18_8066308_C/T	18:8066308-8066308	T	synonymous_variant	LOW	GLI3	ENSCAFG00000003535	Transcript	ENSCAFT00000083413.1	protein_coding	15/15	-	-	-	3556	2859	953	G	ggC/ggT	-	-	1	-	VGNC	-	-	-	-	-	-	-	-	-
18_8067877_T/C	18:8067877-8067877	C	synonymous_variant	LOW	GLI3	ENSCAFG00000003535	Transcript	ENSCAFT00000005687.4	protein_coding	14/14	-	-	-	4518	4518	1506	S	agT/agC	rs851601609	-	1	-	VGNC	-	-	-	-	-	-	-	-	-
18_8067877_T/C	18:8067877-8067877	C	synonymous_variant	LOW	GLI3	ENSCAFG00000003535	Transcript	ENSCAFT00000049220.3	protein_coding	15/15	-	-	-	5273	4515	1505	S	agT/agC	rs851601609	-	1	-	VGNC	-	-	-	-	-	-	-	-	-
18_8067877_T/C	18:8067877-8067877	C	synonymous_variant	LOW	GLI3	ENSCAFG00000003535	Transcript	ENSCAFT00000083413.1	protein_coding	15/15	-	-	-	5125	4428	1476	S	agT/agC	rs851601609	-	1	-	VGNC	-	-	-	-	-	-	-	-	-
18_9804333_C/T	18:9804333-9804333	T	3_prime_UTR_variant	MODIFIER	CDK13	ENSCAFG00000029250	Transcript	ENSCAFT00000043154.2	protein_coding	16/16	-	-	-	3209	-	-	-	-	rs22649436	-	-1	-	VGNC	-	-	-	-	-	-	-	-	-
18_9804333_C/T	18:9804333-9804333	T	synonymous_variant	LOW	CDK13	ENSCAFG00000029250	Transcript	ENSCAFT00000046011.3	protein_coding	15/15	-	-	-	3450	3450	1150	T	acG/acA	rs22649436	-	-1	-	VGNC	-	-	-	-	-	-	-	-	-
18_11992446_T/C	18:11992446-11992446	C	synonymous_variant	LOW	EPDR1	ENSCAFG00000031158	Transcript	ENSCAFT00000046880.2	protein_coding	2021-02-01	-	-	-	151	114	38	G	ggA/ggG	rs852780979	-	-1	-	VGNC	-	-	-	-	-	-	-	-	-
18_12545721_T/C	18:12545721-12545721	C	synonymous_variant	LOW	LAMB4	ENSCAFG00000003786	Transcript	ENSCAFT00000006090.4	protein_coding	13/34	-	-	-	1642	1503	501	H	caT/caC	rs850780575	-	1	-	VGNC	-	-	-	-	-	-	-	-	-
18_12545721_T/C	18:12545721-12545721	C	synonymous_variant	LOW	LAMB4	ENSCAFG00000003786	Transcript	ENSCAFT00000065428.1	protein_coding	13/36	-	-	-	1642	1503	501	H	caT/caC	rs850780575	-	1	-	VGNC	-	-	-	-	-	-	-	-	-
18_12545721_T/C	18:12545721-12545721	C	synonymous_variant	LOW	LAMB4	ENSCAFG00000003786	Transcript	ENSCAFT00000082433.1	protein_coding	1935-12-01	-	-	-	1453	1314	438	H	caT/caC	rs850780575	-	1	-	VGNC	-	-	-	-	-	-	-	-	-
18_12827912_A/G	18:12827912-12827912	G	synonymous_variant	LOW	SLC26A3	ENSCAFG00000003853	Transcript	ENSCAFT00000006219.4	protein_coding	2021-09-01	-	-	-	1257	1053	351	S	tcA/tcG	rs850996722	-	1	-	VGNC	-	-	-	-	-	-	-	-	-
18_12827912_A/G	18:12827912-12827912	G	synonymous_variant	LOW	SLC26A3	ENSCAFG00000003853	Transcript	ENSCAFT00000006227.4	protein_coding	2020-09-01	-	-	-	1257	1053	351	S	tcA/tcG	rs850996722	-	1	-	VGNC	-	-	-	-	-	-	-	-	-
18_14437835_G/A	18:14437835-14437835	A	upstream_gene_variant	MODIFIER	-	ENSCAFG00000004003	Transcript	ENSCAFT00000006412.3	processed_pseudogene	-	-	-	-	-	-	-	-	-	rs851821596	4144	-1	-	-	-	-	-	-	-	-	-	-	-
18_14437835_G/A	18:14437835-14437835	A	synonymous_variant	LOW	CDHR3	ENSCAFG00000004007	Transcript	ENSCAFT00000006418.3	protein_coding	19/19	-	-	-	2580	2580	860	N	aaC/aaT	rs851821596	-	-1	-	VGNC	-	-	-	-	-	-	-	-	-
18_14898352_T/C	18:14898352-14898352	C	synonymous_variant	LOW	PUS7	ENSCAFG00000004035	Transcript	ENSCAFT00000006466.6	protein_coding	2016-05-01	-	-	-	742	742	248	L	Ttg/Ctg	rs22656489	-	1	-	VGNC	-	-	-	-	-	-	-	-	-
18_14898352_T/C	18:14898352-14898352	C	synonymous_variant	LOW	PUS7	ENSCAFG00000004035	Transcript	ENSCAFT00000061638.1	protein_coding	2017-05-01	-	-	-	1620	643	215	L	Ttg/Ctg	rs22656489	-	1	-	VGNC	-	-	-	-	-	-	-	-	-
18_14898352_T/C	18:14898352-14898352	C	synonymous_variant	LOW	PUS7	ENSCAFG00000004035	Transcript	ENSCAFT00000065131.1	protein_coding	2017-06-01	-	-	-	1551	574	192	L	Ttg/Ctg	rs22656489	-	1	-	VGNC	-	-	-	-	-	-	-	-	-
18_14898352_T/C	18:14898352-14898352	C	synonymous_variant	LOW	PUS7	ENSCAFG00000004035	Transcript	ENSCAFT00000066587.1	protein_coding	2016-05-01	-	-	-	1620	643	215	L	Ttg/Ctg	rs22656489	-	1	-	VGNC	-	-	-	-	-	-	-	-	-
18_14898352_T/C	18:14898352-14898352	C	synonymous_variant	LOW	PUS7	ENSCAFG00000004035	Transcript	ENSCAFT00000067135.1	protein_coding	2016-05-01	-	-	-	1620	643	215	L	Ttg/Ctg	rs22656489	-	1	-	VGNC	-	-	-	-	-	-	-	-	-
18_14898352_T/C	18:14898352-14898352	C	synonymous_variant	LOW	PUS7	ENSCAFG00000004035	Transcript	ENSCAFT00000075412.1	protein_coding	2016-05-01	-	-	-	833	730	244	L	Ttg/Ctg	rs22656489	-	1	-	VGNC	-	-	-	-	-	-	-	-	-
18_15235961_A/G	18:15235961-15235961	G	synonymous_variant	LOW	SRPK2	ENSCAFG00000004057	Transcript	ENSCAFT00000006518.5	protein_coding	15/15	-	-	-	1913	1887	629	R	cgA/cgG	rs22664008	-	1	-	VGNC	-	-	-	-	-	-	-	-	-
18_15235961_A/G	18:15235961-15235961	G	synonymous_variant	LOW	SRPK2	ENSCAFG00000004057	Transcript	ENSCAFT00000006522.4	protein_coding	15/15	-	-	-	1897	1854	618	R	cgA/cgG	rs22664008	-	1	-	VGNC	-	-	-	-	-	-	-	-	-
18_15235961_A/G	18:15235961-15235961	G	downstream_gene_variant	MODIFIER	KMT2E	ENSCAFG00000004125	Transcript	ENSCAFT00000006618.5	protein_coding	-	-	-	-	-	-	-	-	-	rs22664008	4033	-1	-	VGNC	-	-	-	-	-	-	-	-	-
18_15235961_A/G	18:15235961-15235961	G	downstream_gene_variant	MODIFIER	KMT2E	ENSCAFG00000004125	Transcript	ENSCAFT00000006640.4	protein_coding	-	-	-	-	-	-	-	-	-	rs22664008	4033	-1	-	VGNC	-	-	-	-	-	-	-	-	-
18_15235961_A/G	18:15235961-15235961	G	downstream_gene_variant	MODIFIER	KMT2E	ENSCAFG00000004125	Transcript	ENSCAFT00000064358.1	protein_coding	-	-	-	-	-	-	-	-	-	rs22664008	4033	-1	-	VGNC	-	-	-	-	-	-	-	-	-
18_15235961_A/G	18:15235961-15235961	G	downstream_gene_variant	MODIFIER	KMT2E	ENSCAFG00000004125	Transcript	ENSCAFT00000068954.1	protein_coding	-	-	-	-	-	-	-	-	-	rs22664008	4033	-1	-	VGNC	-	-	-	-	-	-	-	-	-
18_15235961_A/G	18:15235961-15235961	G	downstream_gene_variant	MODIFIER	KMT2E	ENSCAFG00000004125	Transcript	ENSCAFT00000072849.1	protein_coding	-	-	-	-	-	-	-	-	-	rs22664008	4033	-1	-	VGNC	-	-	-	-	-	-	-	-	-
18_15235961_A/G	18:15235961-15235961	G	synonymous_variant	LOW	SRPK2	ENSCAFG00000004057	Transcript	ENSCAFT00000079033.1	protein_coding	16/16	-	-	-	2024	1944	648	R	cgA/cgG	rs22664008	-	1	-	VGNC	-	-	-	-	-	-	-	-	-
18_15269810_T/C	18:15269810-15269810	C	synonymous_variant	LOW	KMT2E	ENSCAFG00000004125	Transcript	ENSCAFT00000006618.5	protein_coding	2026-07-01	-	-	-	823	198	66	S	tcA/tcG	rs22686601	-	-1	-	VGNC	-	-	-	-	-	-	-	-	-
18_15269810_T/C	18:15269810-15269810	C	synonymous_variant	LOW	KMT2E	ENSCAFG00000004125	Transcript	ENSCAFT00000006640.4	protein_coding	2024-07-01	-	-	-	1072	636	212	S	tcA/tcG	rs22686601	-	-1	-	VGNC	-	-	-	-	-	-	-	-	-
18_15269810_T/C	18:15269810-15269810	C	synonymous_variant	LOW	KMT2E	ENSCAFG00000004125	Transcript	ENSCAFT00000064358.1	protein_coding	2025-07-01	-	-	-	1072	636	212	S	tcA/tcG	rs22686601	-	-1	-	VGNC	-	-	-	-	-	-	-	-	-
18_15269810_T/C	18:15269810-15269810	C	synonymous_variant	LOW	KMT2E	ENSCAFG00000004125	Transcript	ENSCAFT00000068954.1	protein_coding	2026-07-01	-	-	-	1072	636	212	S	tcA/tcG	rs22686601	-	-1	-	VGNC	-	-	-	-	-	-	-	-	-
18_15269810_T/C	18:15269810-15269810	C	synonymous_variant	LOW	KMT2E	ENSCAFG00000004125	Transcript	ENSCAFT00000072849.1	protein_coding	2025-07-01	-	-	-	1072	636	212	S	tcA/tcG	rs22686601	-	-1	-	VGNC	-	-	-	-	-	-	-	-	-
18_16729949_T/C	18:16729949-16729949	C	synonymous_variant	LOW	RELN	ENSCAFG00000025345	Transcript	ENSCAFT00000039321.3	protein_coding	50/67	-	-	-	7602	7602	2534	N	aaT/aaC	rs850651939	-	1	-	VGNC	-	-	-	-	-	-	-	-	-
18_16729949_T/C	18:16729949-16729949	C	synonymous_variant	LOW	RELN	ENSCAFG00000025345	Transcript	ENSCAFT00000047394.3	protein_coding	50/66	-	-	-	7602	7602	2534	N	aaT/aaC	rs850651939	-	1	-	VGNC	-	-	-	-	-	-	-	-	-
18_16757371_A/G	18:16757371-16757371	G	synonymous_variant	LOW	RELN	ENSCAFG00000025345	Transcript	ENSCAFT00000039321.3	protein_coding	62/67	-	-	-	9708	9708	3236	G	ggA/ggG	rs851454552	-	1	-	VGNC	-	-	-	-	-	-	-	-	-
18_16757371_A/G	18:16757371-16757371	G	synonymous_variant	LOW	RELN	ENSCAFG00000025345	Transcript	ENSCAFT00000047394.3	protein_coding	62/66	-	-	-	9708	9708	3236	G	ggA/ggG	rs851454552	-	1	-	VGNC	-	-	-	-	-	-	-	-	-
18_18042969_G/T	18:18042969-18042969	T	intron_variant	MODIFIER	MAGI2	ENSCAFG00000004366	Transcript	ENSCAFT00000007010.3	protein_coding	-	20/20	-	-	-	-	-	-	-	-	-	-1	-	VGNC	-	-	-	-	-	-	-	-	-
18_18042969_G/T	18:18042969-18042969	T	intron_variant	MODIFIER	MAGI2	ENSCAFG00000004366	Transcript	ENSCAFT00000049514.3	protein_coding	-	20/21	-	-	-	-	-	-	-	-	-	-1	-	VGNC	-	-	-	-	-	-	-	-	-
18_18042969_G/T	18:18042969-18042969	T	intron_variant	MODIFIER	MAGI2	ENSCAFG00000004366	Transcript	ENSCAFT00000071443.1	protein_coding	-	20/20	-	-	-	-	-	-	-	-	-	-1	-	VGNC	-	-	-	-	-	-	-	-	-
18_18042969_G/T	18:18042969-18042969	T	intron_variant	MODIFIER	MAGI2	ENSCAFG00000004366	Transcript	ENSCAFT00000080740.1	protein_coding	-	19/20	-	-	-	-	-	-	-	-	-	-1	-	VGNC	-	-	-	-	-	-	-	-	-
18_18042969_G/T	18:18042969-18042969	T	downstream_gene_variant	MODIFIER	MAGI2	ENSCAFG00000004366	Transcript	ENSCAFT00000083195.1	protein_coding	-	-	-	-	-	-	-	-	-	-	4698	-1	-	VGNC	-	-	-	-	-	-	-	-	-
18_23571198_T/A	18:23571198-23571198	A	intron_variant	MODIFIER	SEMA3A	ENSCAFG00000006212	Transcript	ENSCAFT00000010060.4	protein_coding	-	2018-03-01	-	-	-	-	-	-	-	-	-	-1	-	VGNC	-	-	-	-	-	-	-	-	-
18_23571198_T/A	18:23571198-23571198	A	intron_variant	MODIFIER	SEMA3A	ENSCAFG00000006212	Transcript	ENSCAFT00000074540.1	protein_coding	-	2017-03-01	-	-	-	-	-	-	-	-	-	-1	-	VGNC	-	-	-	-	-	-	-	-	-
18_23571419_A/G	18:23571419-23571419	G	intron_variant	MODIFIER	SEMA3A	ENSCAFG00000006212	Transcript	ENSCAFT00000010060.4	protein_coding	-	2018-03-01	-	-	-	-	-	-	-	-	-	-1	-	VGNC	-	-	-	-	-	-	-	-	-
18_23571419_A/G	18:23571419-23571419	G	intron_variant	MODIFIER	SEMA3A	ENSCAFG00000006212	Transcript	ENSCAFT00000074540.1	protein_coding	-	2017-03-01	-	-	-	-	-	-	-	-	-	-1	-	VGNC	-	-	-	-	-	-	-	-	-
18_25524487_C/T	18:25524487-25524487	T	synonymous_variant	LOW	B4GALNT4	ENSCAFG00000006492	Transcript	ENSCAFT00000047480.2	protein_coding	2014-07-01	-	-	-	660	660	220	G	ggC/ggT	rs851649867	-	1	-	VGNC	-	-	-	-	-	-	-	-	-
18_25529153_C/T	18:25529153-25529153	T	synonymous_variant	LOW	B4GALNT4	ENSCAFG00000006492	Transcript	ENSCAFT00000047480.2	protein_coding	2014-09-01	-	-	-	1701	1701	567	P	ccC/ccT	-	-	1	-	VGNC	-	-	-	-	-	-	-	-	-
18_25529656_C/T	18:25529656-25529656	T	synonymous_variant	LOW	B4GALNT4	ENSCAFG00000006492	Transcript	ENSCAFT00000047480.2	protein_coding	2014-10-01	-	-	-	1815	1815	605	H	caC/caT	rs852783570	-	1	-	VGNC	-	-	-	-	-	-	-	-	-
18_25530054_T/C	18:25530054-25530054	C	synonymous_variant	LOW	B4GALNT4	ENSCAFG00000006492	Transcript	ENSCAFT00000047480.2	protein_coding	2014-12-01	-	-	-	2007	2007	669	F	ttT/ttC	rs851791149	-	1	-	VGNC	-	-	-	-	-	-	-	-	-
18_25530060_C/T	18:25530060-25530060	T	synonymous_variant	LOW	B4GALNT4	ENSCAFG00000006492	Transcript	ENSCAFT00000047480.2	protein_coding	2014-12-01	-	-	-	2013	2013	671	C	tgC/tgT	rs851973925	-	1	-	VGNC	-	-	-	-	-	-	-	-	-
18_25542434_C/T	18:25542434-25542434	T	synonymous_variant	LOW	PKP3	ENSCAFG00000006497	Transcript	ENSCAFT00000010495.3	protein_coding	2013-03-01	-	-	-	651	552	184	P	ccC/ccT	-	-	1	-	VGNC	-	-	-	-	-	-	-	-	-
18_25542434_C/T	18:25542434-25542434	T	upstream_gene_variant	MODIFIER	PKP3	ENSCAFG00000006497	Transcript	ENSCAFT00000084770.1	protein_coding	-	-	-	-	-	-	-	-	-	-	431	1	-	VGNC	-	-	-	-	-	-	-	-	-
18_25542434_C/T	18:25542434-25542434	T	downstream_gene_variant	MODIFIER	-	ENSCAFG00000044601	Transcript	ENSCAFT00000092936.1	lncRNA	-	-	-	-	-	-	-	-	-	-	3124	1	-	-	-	-	-	-	-	-	-	-	-
18_25542660_G/A	18:25542660-25542660	A	synonymous_variant	LOW	PKP3	ENSCAFG00000006497	Transcript	ENSCAFT00000010495.3	protein_coding	2013-04-01	-	-	-	798	699	233	S	tcG/tcA	rs851167666	-	1	-	VGNC	-	-	-	-	-	-	-	-	-
18_25542660_G/A	18:25542660-25542660	A	upstream_gene_variant	MODIFIER	PKP3	ENSCAFG00000006497	Transcript	ENSCAFT00000084770.1	protein_coding	-	-	-	-	-	-	-	-	-	rs851167666	205	1	-	VGNC	-	-	-	-	-	-	-	-	-
18_25542660_G/A	18:25542660-25542660	A	downstream_gene_variant	MODIFIER	-	ENSCAFG00000044601	Transcript	ENSCAFT00000092936.1	lncRNA	-	-	-	-	-	-	-	-	-	rs851167666	3350	1	-	-	-	-	-	-	-	-	-	-	-
18_25544978_T/C	18:25544978-25544978	C	synonymous_variant	LOW	PKP3	ENSCAFG00000006497	Transcript	ENSCAFT00000010495.3	protein_coding	2013-06-01	-	-	-	1266	1167	389	T	acT/acC	rs852025668	-	1	-	VGNC	-	-	-	-	-	-	-	-	-
18_25544978_T/C	18:25544978-25544978	C	downstream_gene_variant	MODIFIER	SIGIRR	ENSCAFG00000006505	Transcript	ENSCAFT00000010504.5	protein_coding	-	-	-	-	-	-	-	-	-	rs852025668	3659	-1	-	VGNC	-	-	-	-	-	-	-	-	-
18_25544978_T/C	18:25544978-25544978	C	synonymous_variant	LOW	PKP3	ENSCAFG00000006497	Transcript	ENSCAFT00000084770.1	protein_coding	2021-05-02	-	-	-	1812	1812	604	T	acT/acC	rs852025668	-	1	-	VGNC	-	-	-	-	-	-	-	-	-
18_25546686_A/G	18:25546686-25546686	G	synonymous_variant	LOW	PKP3	ENSCAFG00000006497	Transcript	ENSCAFT00000010495.3	protein_coding	2013-11-01	-	-	-	1968	1869	623	P	ccA/ccG	rs852989291	-	1	-	VGNC	-	-	-	-	-	-	-	-	-
18_25546686_A/G	18:25546686-25546686	G	downstream_gene_variant	MODIFIER	SIGIRR	ENSCAFG00000006505	Transcript	ENSCAFT00000010504.5	protein_coding	-	-	-	-	-	-	-	-	-	rs852989291	1951	-1	-	VGNC	-	-	-	-	-	-	-	-	-
18_25546686_A/G	18:25546686-25546686	G	3_prime_UTR_variant	MODIFIER	PKP3	ENSCAFG00000006497	Transcript	ENSCAFT00000084770.1	protein_coding	2021-05-05	-	-	-	2978	-	-	-	-	rs852989291	-	1	-	VGNC	-	-	-	-	-	-	-	-	-
18_25557263_G/A	18:25557263-25557263	A	upstream_gene_variant	MODIFIER	SIGIRR	ENSCAFG00000006505	Transcript	ENSCAFT00000010504.5	protein_coding	-	-	-	-	-	-	-	-	-	rs851169849	3340	-1	-	VGNC	-	-	-	-	-	-	-	-	-
18_25557263_G/A	18:25557263-25557263	A	synonymous_variant	LOW	ANO9	ENSCAFG00000006512	Transcript	ENSCAFT00000010516.4	protein_coding	20/23	-	-	-	1948	1926	642	S	tcC/tcT	rs851169849	-	-1	-	VGNC	-	-	-	-	-	-	-	-	-
18_25557263_G/A	18:25557263-25557263	A	synonymous_variant	LOW	ANO9	ENSCAFG00000006512	Transcript	ENSCAFT00000068366.1	protein_coding	21/23	-	-	-	2194	2172	724	S	tcC/tcT	rs851169849	-	-1	-	VGNC	-	-	-	-	-	-	-	-	-
18_25557263_G/A	18:25557263-25557263	A	synonymous_variant	LOW	ANO9	ENSCAFG00000006512	Transcript	ENSCAFT00000077579.1	protein_coding	19/22	-	-	-	2305	2088	696	S	tcC/tcT	rs851169849	-	-1	-	VGNC	-	-	-	-	-	-	-	-	-
18_25557263_G/A	18:25557263-25557263	A	synonymous_variant	LOW	ANO9	ENSCAFG00000006512	Transcript	ENSCAFT00000091638.1	protein_coding	21/24	-	-	-	2194	2172	724	S	tcC/tcT	rs851169849	-	-1	-	VGNC	-	-	-	-	-	-	-	-	-
18_25566186_C/G	18:25566186-25566186	G	upstream_gene_variant	MODIFIER	-	ENSCAFG00000032006	Transcript	ENSCAFT00000045174.2	lncRNA	-	-	-	-	-	-	-	-	-	rs852760434	2783	1	-	-	-	-	-	-	-	-	-	-	-
18_25566186_C/G	18:25566186-25566186	G	5_prime_UTR_variant	MODIFIER	ANO9	ENSCAFG00000006512	Transcript	ENSCAFT00000077579.1	protein_coding	2022-01-01	-	-	-	64	-	-	-	-	rs852760434	-	-1	-	VGNC	-	-	-	-	-	-	-	-	-
18_28363808_A/G	18:28363808-28363808	G	intergenic_variant	MODIFIER	-	-	-	-	-	-	-	-	-	-	-	-	-	-	rs851498144	-	-	-	-	-	-	-	-	-	-	-	-	-
18_32948815_A/G	18:32948815-32948815	G	synonymous_variant	LOW	PDHX	ENSCAFG00000006898	Transcript	ENSCAFT00000011083.4	protein_coding	2021-11-11	-	-	-	1365	1353	451	L	ctT/ctC	rs22657291	-	-1	-	VGNC	-	-	-	-	-	-	-	-	-
18_32948815_A/G	18:32948815-32948815	G	synonymous_variant	LOW	PDHX	ENSCAFG00000006898	Transcript	ENSCAFT00000070552.1	protein_coding	2021-06-06	-	-	-	684	672	224	L	ctT/ctC	rs22657291	-	-1	-	VGNC	-	-	-	-	-	-	-	-	-
18_32948815_A/G	18:32948815-32948815	G	intron_variant	MODIFIER	PDHX	ENSCAFG00000006898	Transcript	ENSCAFT00000088085.1	protein_coding	-	2021-12-10	-	-	-	-	-	-	-	rs22657291	-	-1	-	VGNC	-	-	-	-	-	-	-	-	-
18_33659917_G/A	18:33659917-33659917	A	synonymous_variant	LOW	NAT10	ENSCAFG00000007028	Transcript	ENSCAFT00000011286.4	protein_coding	23/28	-	-	-	2599	2583	861	A	gcC/gcT	rs852921915	-	-1	-	VGNC	-	-	-	-	-	-	-	-	-
18_38880008_T/C	18:38880008-38880008	C	synonymous_variant	LOW	APLNR	ENSCAFG00000007958	Transcript	ENSCAFT00000012719.4	protein_coding	2021-02-01	-	-	-	1062	1062	354	P	ccT/ccC	rs853057622	-	1	-	VGNC	-	-	-	-	-	-	-	-	-
18_40158585_A/T	18:40158585-40158585	T	upstream_gene_variant	MODIFIER	OR5D3	ENSCAFG00000048971	Transcript	ENSCAFT00000074335.1	protein_coding	-	-	-	-	-	-	-	-	-	-	2974	-1	-	VGNC	-	-	-	-	-	-	-	-	-
18_42827503_C/G	18:42827503-42827503	G	synonymous_variant	LOW	ARHGAP1	ENSCAFG00000009147	Transcript	ENSCAFT00000014559.4	protein_coding	2013-05-01	-	-	-	490	420	140	L	ctC/ctG	rs22654433	-	1	-	VGNC	-	-	-	-	-	-	-	-	-
18_42827503_C/G	18:42827503-42827503	G	synonymous_variant	LOW	ARHGAP1	ENSCAFG00000009147	Transcript	ENSCAFT00000064751.1	protein_coding	2015-05-01	-	-	-	490	420	140	L	ctC/ctG	rs22654433	-	1	-	VGNC	-	-	-	-	-	-	-	-	-
18_42830125_T/C	18:42830125-42830125	C	synonymous_variant	LOW	ARHGAP1	ENSCAFG00000009147	Transcript	ENSCAFT00000014559.4	protein_coding	2013-12-01	-	-	-	1186	1116	372	T	acT/acC	rs852444682	-	1	-	VGNC	-	-	-	-	-	-	-	-	-
18_42830125_T/C	18:42830125-42830125	C	synonymous_variant	LOW	ARHGAP1	ENSCAFG00000009147	Transcript	ENSCAFT00000064751.1	protein_coding	14/15	-	-	-	1183	1113	371	T	acT/acC	rs852444682	-	1	-	VGNC	-	-	-	-	-	-	-	-	-
18_42842808_G/A	18:42842808-42842808	A	synonymous_variant	LOW	ATG13	ENSCAFG00000009170	Transcript	ENSCAFT00000014596.4	protein_coding	2017-12-01	-	-	-	1201	822	274	P	ccC/ccT	rs851056304	-	-1	-	VGNC	-	-	-	-	-	-	-	-	-
18_42842808_G/A	18:42842808-42842808	A	synonymous_variant	LOW	ATG13	ENSCAFG00000009170	Transcript	ENSCAFT00000037591.3	protein_coding	14/19	-	-	-	1411	1032	344	P	ccC/ccT	rs851056304	-	-1	-	VGNC	-	-	-	-	-	-	-	-	-
18_42842808_G/A	18:42842808-42842808	A	synonymous_variant	LOW	ATG13	ENSCAFG00000009170	Transcript	ENSCAFT00000064640.1	protein_coding	13/18	-	-	-	1312	933	311	P	ccC/ccT	rs851056304	-	-1	-	VGNC	-	-	-	-	-	-	-	-	-
18_43072668_T/C	18:43072668-43072668	C	synonymous_variant	LOW	AMBRA1	ENSCAFG00000009193	Transcript	ENSCAFT00000039701.3	protein_coding	18/18	-	-	-	3596	3477	1159	P	ccT/ccC	rs851831021	-	1	-	VGNC	-	-	-	-	-	-	-	-	-
18_43072668_T/C	18:43072668-43072668	C	synonymous_variant	LOW	AMBRA1	ENSCAFG00000009193	Transcript	ENSCAFT00000065902.1	protein_coding	16/16	-	-	-	3779	3660	1220	P	ccT/ccC	rs851831021	-	1	-	VGNC	-	-	-	-	-	-	-	-	-
18_43072668_T/C	18:43072668-43072668	C	synonymous_variant	LOW	AMBRA1	ENSCAFG00000009193	Transcript	ENSCAFT00000072605.1	protein_coding	16/16	-	-	-	3689	3570	1190	P	ccT/ccC	rs851831021	-	1	-	VGNC	-	-	-	-	-	-	-	-	-
18_43072668_T/C	18:43072668-43072668	C	synonymous_variant	LOW	AMBRA1	ENSCAFG00000009193	Transcript	ENSCAFT00000083331.1	protein_coding	17/17	-	-	-	3866	3747	1249	P	ccT/ccC	rs851831021	-	1	-	VGNC	-	-	-	-	-	-	-	-	-
18_45143071_A/G	18:45143071-45143071	G	synonymous_variant	LOW	ACCS	ENSCAFG00000009497	Transcript	ENSCAFT00000015091.4	protein_coding	13/15	-	-	-	1379	1377	459	F	ttT/ttC	-	-	-1	-	HGNC	HGNC:23989	-	-	-	-	-	-	-	-
18_45143071_A/G	18:45143071-45143071	G	synonymous_variant	LOW	ACCS	ENSCAFG00000009497	Transcript	ENSCAFT00000048789.3	protein_coding	13/14	-	-	-	2146	1398	466	F	ttT/ttC	-	-	-1	-	HGNC	HGNC:23989	-	-	-	-	-	-	-	-
18_45423498_C/T	18:45423498-45423498	T	synonymous_variant	LOW	-	ENSCAFG00000044092	Transcript	ENSCAFT00000092353.1	protein_coding	20/30	-	-	-	2653	2637	879	D	gaC/gaT	rs851647025	-	1	-	-	-	-	-	-	-	-	-	-	-
18_45433107_T/C	18:45433107-45433107	C	synonymous_variant	LOW	-	ENSCAFG00000044092	Transcript	ENSCAFT00000081231.1	protein_coding	2020-06-01	-	-	-	1131	1131	377	T	acT/acC	rs22700634	-	1	-	-	-	-	-	-	-	-	-	-	-
18_45433107_T/C	18:45433107-45433107	C	upstream_gene_variant	MODIFIER	-	ENSCAFG00000044092	Transcript	ENSCAFT00000090496.1	protein_coding	-	-	-	-	-	-	-	-	-	rs22700634	643	1	-	-	-	-	-	-	-	-	-	-	-
18_45433107_T/C	18:45433107-45433107	C	downstream_gene_variant	MODIFIER	-	ENSCAFG00000044092	Transcript	ENSCAFT00000092353.1	protein_coding	-	-	-	-	-	-	-	-	-	rs22700634	3444	1	-	-	-	-	-	-	-	-	-	-	-
18_49151057_G/A	18:49151057-49151057	A	synonymous_variant	LOW	CPT1A	ENSCAFG00000010757	Transcript	ENSCAFT00000017112.3	protein_coding	2019-03-01	-	-	-	313	168	56	P	ccG/ccA	rs852800055	-	1	-	VGNC	-	-	-	-	-	-	-	-	-
18_49167567_T/C	18:49167567-49167567	C	synonymous_variant	LOW	CPT1A	ENSCAFG00000010757	Transcript	ENSCAFT00000017112.3	protein_coding	2019-10-01	-	-	-	1270	1125	375	P	ccT/ccC	rs8980316	-	1	-	VGNC	-	-	-	-	-	-	-	-	-
18_49230435_T/C	18:49230435-49230435	C	synonymous_variant	LOW	TESMIN	ENSCAFG00000010766	Transcript	ENSCAFT00000017130.3	protein_coding	2021-11-11	-	-	-	1787	1464	488	C	tgT/tgC	rs22665367	-	1	-	VGNC	-	-	-	-	-	-	-	-	-
18_49230435_T/C	18:49230435-49230435	C	synonymous_variant	LOW	TESMIN	ENSCAFG00000010766	Transcript	ENSCAFT00000037101.2	protein_coding	2021-12-12	-	-	-	1859	1536	512	C	tgT/tgC	rs22665367	-	1	-	VGNC	-	-	-	-	-	-	-	-	-
18_49230435_T/C	18:49230435-49230435	C	synonymous_variant	LOW	TESMIN	ENSCAFG00000010766	Transcript	ENSCAFT00000048790.3	protein_coding	2021-11-11	-	-	-	1805	1482	494	C	tgT/tgC	rs22665367	-	1	-	VGNC	-	-	-	-	-	-	-	-	-
18_49688532_C/G	18:49688532-49688532	G	synonymous_variant	LOW	KMT5B	ENSCAFG00000010920	Transcript	ENSCAFT00000017376.3	protein_coding	2021-10-10	-	-	-	2030	1953	651	G	ggC/ggG	rs22689712	-	1	-	VGNC	-	-	-	-	-	-	-	-	-
18_49688532_C/G	18:49688532-49688532	G	synonymous_variant	LOW	KMT5B	ENSCAFG00000010920	Transcript	ENSCAFT00000047592.3	protein_coding	2021-10-10	-	-	-	2308	1962	654	G	ggC/ggG	rs22689712	-	1	-	VGNC	-	-	-	-	-	-	-	-	-
18_49688532_C/G	18:49688532-49688532	G	intron_variant	MODIFIER	KMT5B	ENSCAFG00000010920	Transcript	ENSCAFT00000073487.1	protein_coding	-	2021-07-07	-	-	-	-	-	-	-	rs22689712	-	1	-	VGNC	-	-	-	-	-	-	-	-	-
18_49787442_A/G	18:49787442-49787442	G	synonymous_variant	LOW	TCIRG1	ENSCAFG00000010972	Transcript	ENSCAFT00000017517.4	protein_coding	2021-12-01	-	-	-	1348	1215	405	G	ggT/ggC	rs851219523	-	-1	-	VGNC	-	-	-	-	-	-	-	-	-
18_49787442_A/G	18:49787442-49787442	G	intron_variant	MODIFIER	KMT5B	ENSCAFG00000010920	Transcript	ENSCAFT00000073487.1	protein_coding	-	2021-07-07	-	-	-	-	-	-	-	rs851219523	-	1	-	VGNC	-	-	-	-	-	-	-	-	-
18_50668086_A/T	18:50668086-50668086	T	synonymous_variant	LOW	SPTBN2	ENSCAFG00000012306	Transcript	ENSCAFT00000019629.6	protein_coding	34/37	-	-	-	6821	6687	2229	S	tcA/tcT	rs22652206	-	1	-	VGNC	-	-	-	-	-	-	-	-	Ataxia__spinocerebellar__SPTBN2-related+OMIA+ENSCAFG00000012306
18_50668086_A/T	18:50668086-50668086	T	synonymous_variant	LOW	SPTBN2	ENSCAFG00000012306	Transcript	ENSCAFT00000047913.2	protein_coding	34/36	-	-	-	6821	6687	2229	S	tcA/tcT	rs22652206	-	1	-	VGNC	-	-	-	-	-	-	-	-	Ataxia__spinocerebellar__SPTBN2-related+OMIA+ENSCAFG00000012306
18_50668086_A/T	18:50668086-50668086	T	synonymous_variant	LOW	SPTBN2	ENSCAFG00000012306	Transcript	ENSCAFT00000063683.1	protein_coding	34/37	-	-	-	6848	6267	2089	S	tcA/tcT	rs22652206	-	1	-	VGNC	-	-	-	-	-	-	-	-	Ataxia__spinocerebellar__SPTBN2-related+OMIA+ENSCAFG00000012306
18_50668086_A/T	18:50668086-50668086	T	synonymous_variant	LOW	SPTBN2	ENSCAFG00000012306	Transcript	ENSCAFT00000087940.1	protein_coding	33/36	-	-	-	7250	6669	2223	S	tcA/tcT	rs22652206	-	1	-	VGNC	-	-	-	-	-	-	-	-	Ataxia__spinocerebellar__SPTBN2-related+OMIA+ENSCAFG00000012306
18_50682542_G/A	18:50682542-50682542	A	synonymous_variant	LOW	RBM4B	ENSCAFG00000012378	Transcript	ENSCAFT00000019655.5	protein_coding	2021-04-03	-	-	-	808	642	214	A	gcG/gcA	rs22628951	-	1	-	VGNC	-	-	-	-	-	-	-	-	-
18_50722113_G/A	18:50722113-50722113	A	intron_variant	MODIFIER	RBM14	ENSCAFG00000012405	Transcript	ENSCAFT00000019680.5	protein_coding	-	2021-04-01	-	-	-	-	-	-	-	rs852093763	-	-1	-	VGNC	-	-	-	-	-	-	-	-	-
18_50722113_G/A	18:50722113-50722113	A	synonymous_variant	LOW	RBM14	ENSCAFG00000012405	Transcript	ENSCAFT00000019697.4	protein_coding	2021-03-02	-	-	-	968	891	297	A	gcC/gcT	rs852093763	-	-1	-	VGNC	-	-	-	-	-	-	-	-	-
18_50722113_G/A	18:50722113-50722113	A	intron_variant	MODIFIER	RBM14	ENSCAFG00000012405	Transcript	ENSCAFT00000063055.1	protein_coding	-	2021-03-01	-	-	-	-	-	-	-	rs852093763	-	-1	-	VGNC	-	-	-	-	-	-	-	-	-
18_50722113_G/A	18:50722113-50722113	A	intron_variant	MODIFIER	RBM14	ENSCAFG00000012405	Transcript	ENSCAFT00000064298.1	protein_coding	-	2021-02-01	-	-	-	-	-	-	-	rs852093763	-	-1	-	VGNC	-	-	-	-	-	-	-	-	-
18_50722113_G/A	18:50722113-50722113	A	synonymous_variant	LOW	RBM14	ENSCAFG00000012405	Transcript	ENSCAFT00000083731.1	protein_coding	2021-02-01	-	-	-	1472	741	247	A	gcC/gcT	rs852093763	-	-1	-	VGNC	-	-	-	-	-	-	-	-	-
18_53508791_T/C	18:53508791-53508791	C	synonymous_variant	LOW	SLC22A9	ENSCAFG00000015226	Transcript	ENSCAFT00000024195.5	protein_coding	2021-10-07	-	-	-	1312	1197	399	A	gcA/gcG	rs22622706	-	-1	-	HGNC	HGNC:16261	-	-	-	-	-	-	-	-
18_53508791_T/C	18:53508791-53508791	C	synonymous_variant	LOW	SLC22A9	ENSCAFG00000015226	Transcript	ENSCAFT00000093861.1	protein_coding	2021-10-07	-	-	-	1312	1197	399	A	gcA/gcG	rs22622706	-	-1	-	HGNC	HGNC:16261	-	-	-	-	-	-	-	-
18_54943943_G/A	18:54943943-54943943	A	intron_variant	MODIFIER	PPP1R32	ENSCAFG00000016134	Transcript	ENSCAFT00000075864.1	protein_coding	-	2021-11-11	-	-	-	-	-	-	-	rs9024111	-	-1	-	VGNC	-	-	-	-	-	-	-	-	-
18_54950042_G/A	18:54950042-54950042	A	synonymous_variant	LOW	PPP1R32	ENSCAFG00000016134	Transcript	ENSCAFT00000025607.4	protein_coding	2013-03-01	-	-	-	266	237	79	V	gtC/gtT	rs851661506	-	-1	-	VGNC	-	-	-	-	-	-	-	-	-
18_54950042_G/A	18:54950042-54950042	A	synonymous_variant	LOW	PPP1R32	ENSCAFG00000016134	Transcript	ENSCAFT00000060351.1	protein_coding	2021-12-03	-	-	-	266	237	79	V	gtC/gtT	rs851661506	-	-1	-	VGNC	-	-	-	-	-	-	-	-	-
18_54950042_G/A	18:54950042-54950042	A	synonymous_variant	LOW	PPP1R32	ENSCAFG00000016134	Transcript	ENSCAFT00000062589.1	protein_coding	2021-12-03	-	-	-	266	237	79	V	gtC/gtT	rs851661506	-	-1	-	VGNC	-	-	-	-	-	-	-	-	-
18_54950042_G/A	18:54950042-54950042	A	synonymous_variant	LOW	PPP1R32	ENSCAFG00000016134	Transcript	ENSCAFT00000075864.1	protein_coding	2021-12-03	-	-	-	266	237	79	V	gtC/gtT	rs851661506	-	-1	-	VGNC	-	-	-	-	-	-	-	-	-
19_1657145_C/G	19:1657145-1657145	G	intergenic_variant	MODIFIER	-	-	-	-	-	-	-	-	-	-	-	-	-	-	-	-	-	-	-	-	-	-	-	-	-	-	-	-
19_1657146_A/G	19:1657146-1657146	G	intergenic_variant	MODIFIER	-	-	-	-	-	-	-	-	-	-	-	-	-	-	-	-	-	-	-	-	-	-	-	-	-	-	-	-
19_2583395_A/C	19:2583395-2583395	C	non_coding_transcript_exon_variant	MODIFIER	-	ENSCAFG00000028984	Transcript	ENSCAFT00000043842.2	lncRNA	2021-03-01	-	-	-	596	-	-	-	-	-	-	1	-	-	-	-	-	-	-	-	-	-	-
19_2583395_A/C	19:2583395-2583395	C	non_coding_transcript_exon_variant	MODIFIER	-	ENSCAFG00000028984	Transcript	ENSCAFT00000068598.1	lncRNA	2021-03-01	-	-	-	596	-	-	-	-	-	-	1	-	-	-	-	-	-	-	-	-	-	-
19_2583395_A/C	19:2583395-2583395	C	non_coding_transcript_exon_variant	MODIFIER	-	ENSCAFG00000028984	Transcript	ENSCAFT00000075216.1	lncRNA	2021-04-01	-	-	-	596	-	-	-	-	-	-	1	-	-	-	-	-	-	-	-	-	-	-
19_2583395_A/C	19:2583395-2583395	C	downstream_gene_variant	MODIFIER	-	ENSCAFG00000042133	Transcript	ENSCAFT00000086576.1	lncRNA	-	-	-	-	-	-	-	-	-	-	154	-1	-	-	-	-	-	-	-	-	-	-	-
19_3067277_C/G	19:3067277-3067277	G	intergenic_variant	MODIFIER	-	-	-	-	-	-	-	-	-	-	-	-	-	-	rs852021326	-	-	-	-	-	-	-	-	-	-	-	-	-
19_13046972_A/G	19:13046972-13046972	G	synonymous_variant	LOW	PLK4	ENSCAFG00000003875	Transcript	ENSCAFT00000006243.4	protein_coding	2016-11-01	-	-	-	2205	2205	735	T	acT/acC	rs22735545	-	-1	-	VGNC	-	-	-	-	-	-	-	-	-
19_13046972_A/G	19:13046972-13046972	G	synonymous_variant	LOW	PLK4	ENSCAFG00000003875	Transcript	ENSCAFT00000047264.3	protein_coding	2015-10-01	-	-	-	2109	2109	703	T	acT/acC	rs22735545	-	-1	-	VGNC	-	-	-	-	-	-	-	-	-
19_13046972_A/G	19:13046972-13046972	G	synonymous_variant	LOW	PLK4	ENSCAFG00000003875	Transcript	ENSCAFT00000068939.1	protein_coding	2016-11-01	-	-	-	2289	2064	688	T	acT/acC	rs22735545	-	-1	-	VGNC	-	-	-	-	-	-	-	-	-
19_13058254_A/G	19:13058254-13058254	G	synonymous_variant	LOW	PLK4	ENSCAFG00000003875	Transcript	ENSCAFT00000006243.4	protein_coding	2016-04-01	-	-	-	252	252	84	Y	taT/taC	rs22729101	-	-1	-	VGNC	-	-	-	-	-	-	-	-	-
19_13058254_A/G	19:13058254-13058254	G	synonymous_variant	LOW	PLK4	ENSCAFG00000003875	Transcript	ENSCAFT00000047264.3	protein_coding	2015-03-01	-	-	-	156	156	52	Y	taT/taC	rs22729101	-	-1	-	VGNC	-	-	-	-	-	-	-	-	-
19_13058254_A/G	19:13058254-13058254	G	synonymous_variant	LOW	PLK4	ENSCAFG00000003875	Transcript	ENSCAFT00000068939.1	protein_coding	2016-04-01	-	-	-	336	111	37	Y	taT/taC	rs22729101	-	-1	-	VGNC	-	-	-	-	-	-	-	-	-
19_35689618_T/C	19:35689618-35689618	C	synonymous_variant	LOW	NCKAP5	ENSCAFG00000005003	Transcript	ENSCAFT00000008040.4	protein_coding	16/19	-	-	-	5458	5397	1799	V	gtA/gtG	rs851862130	-	-1	-	VGNC	-	-	-	-	-	-	-	-	-
19_35689618_T/C	19:35689618-35689618	C	synonymous_variant	LOW	NCKAP5	ENSCAFG00000005003	Transcript	ENSCAFT00000061897.1	protein_coding	16/18	-	-	-	5458	5397	1799	V	gtA/gtG	rs851862130	-	-1	-	VGNC	-	-	-	-	-	-	-	-	-
19_35689618_T/C	19:35689618-35689618	C	synonymous_variant	LOW	NCKAP5	ENSCAFG00000005003	Transcript	ENSCAFT00000062902.1	protein_coding	15/18	-	-	-	5304	5304	1768	V	gtA/gtG	rs851862130	-	-1	-	VGNC	-	-	-	-	-	-	-	-	-
19_35689618_T/C	19:35689618-35689618	C	synonymous_variant	LOW	NCKAP5	ENSCAFG00000005003	Transcript	ENSCAFT00000063443.1	protein_coding	15/17	-	-	-	5356	5166	1722	V	gtA/gtG	rs851862130	-	-1	-	VGNC	-	-	-	-	-	-	-	-	-
19_35689618_T/C	19:35689618-35689618	C	synonymous_variant	LOW	NCKAP5	ENSCAFG00000005003	Transcript	ENSCAFT00000070389.1	protein_coding	16/19	-	-	-	5492	5247	1749	V	gtA/gtG	rs851862130	-	-1	-	VGNC	-	-	-	-	-	-	-	-	-
19_35689618_T/C	19:35689618-35689618	C	synonymous_variant	LOW	NCKAP5	ENSCAFG00000005003	Transcript	ENSCAFT00000075054.1	protein_coding	15/19	-	-	-	5304	5304	1768	V	gtA/gtG	rs851862130	-	-1	-	VGNC	-	-	-	-	-	-	-	-	-
19_35689618_T/C	19:35689618-35689618	C	synonymous_variant	LOW	NCKAP5	ENSCAFG00000005003	Transcript	ENSCAFT00000075658.1	protein_coding	16/19	-	-	-	5363	5208	1736	V	gtA/gtG	rs851862130	-	-1	-	VGNC	-	-	-	-	-	-	-	-	-
19_35689618_T/C	19:35689618-35689618	C	synonymous_variant	LOW	NCKAP5	ENSCAFG00000005003	Transcript	ENSCAFT00000080714.1	protein_coding	15/18	-	-	-	5322	5322	1774	V	gtA/gtG	rs851862130	-	-1	-	VGNC	-	-	-	-	-	-	-	-	-
19_35689618_T/C	19:35689618-35689618	C	synonymous_variant	LOW	NCKAP5	ENSCAFG00000005003	Transcript	ENSCAFT00000083502.1	protein_coding	14/17	-	-	-	5325	5256	1752	V	gtA/gtG	rs851862130	-	-1	-	VGNC	-	-	-	-	-	-	-	-	-
19_43264734_A/G	19:43264734-43264734	G	synonymous_variant	LOW	LRP1B	ENSCAFG00000005403	Transcript	ENSCAFT00000008728.4	protein_coding	20/91	-	-	-	3054	3054	1018	C	tgT/tgC	rs853185637	-	-1	-	VGNC	-	-	-	-	-	-	-	-	-
19_43264809_G/A	19:43264809-43264809	A	synonymous_variant	LOW	LRP1B	ENSCAFG00000005403	Transcript	ENSCAFT00000008728.4	protein_coding	20/91	-	-	-	2979	2979	993	C	tgC/tgT	rs850870692	-	-1	-	VGNC	-	-	-	-	-	-	-	-	-
2_5338135_G/C	2:5338135-5338135	C	intergenic_variant	MODIFIER	-	-	-	-	-	-	-	-	-	-	-	-	-	-	-	-	-	-	-	-	-	-	-	-	-	-	-	-
2_6246742_G/C	2:6246742-6246742	C	downstream_gene_variant	MODIFIER	-	ENSCAFG00000014021	Transcript	ENSCAFT00000022255.4	protein_coding	-	-	-	-	-	-	-	-	-	-	4453	-1	-	-	-	-	-	-	-	-	-	-	-
2_6284096_C/A	2:6284096-6284096	A	splice_acceptor_variant	HIGH	-	ENSCAFG00000014021	Transcript	ENSCAFT00000022255.4	protein_coding	-	2018-12-01	-	-	-	-	-	-	-	rs852795152	-	-1	-	-	-	-	-	-	-	-	-	-	-
2_6298158_T/C	2:6298158-6298158	C	synonymous_variant	LOW	-	ENSCAFG00000014021	Transcript	ENSCAFT00000022255.4	protein_coding	2019-08-01	-	-	-	951	951	317	K	aaA/aaG	rs850814207	-	-1	-	-	-	-	-	-	-	-	-	-	-
2_6789057_C/T	2:6789057-6789057	T	synonymous_variant	LOW	YME1L1	ENSCAFG00000004397	Transcript	ENSCAFT00000007090.4	protein_coding	18/20	-	-	-	2047	1932	644	T	acG/acA	rs850577479	-	-1	-	VGNC	-	-	-	-	-	-	-	-	-
2_6789057_C/T	2:6789057-6789057	T	synonymous_variant	LOW	YME1L1	ENSCAFG00000004397	Transcript	ENSCAFT00000045217.3	protein_coding	18/19	-	-	-	2047	1932	644	T	acG/acA	rs850577479	-	-1	-	VGNC	-	-	-	-	-	-	-	-	-
2_6789057_C/T	2:6789057-6789057	T	synonymous_variant	LOW	YME1L1	ENSCAFG00000004397	Transcript	ENSCAFT00000060116.1	protein_coding	18/19	-	-	-	2047	1932	644	T	acG/acA	rs850577479	-	-1	-	VGNC	-	-	-	-	-	-	-	-	-
2_6789057_C/T	2:6789057-6789057	T	synonymous_variant	LOW	YME1L1	ENSCAFG00000004397	Transcript	ENSCAFT00000079387.1	protein_coding	17/18	-	-	-	1948	1833	611	T	acG/acA	rs850577479	-	-1	-	VGNC	-	-	-	-	-	-	-	-	-
2_6805087_C/T	2:6805087-6805087	T	synonymous_variant	LOW	YME1L1	ENSCAFG00000004397	Transcript	ENSCAFT00000007090.4	protein_coding	2020-08-01	-	-	-	907	792	264	T	acG/acA	-	-	-1	-	VGNC	-	-	-	-	-	-	-	-	-
2_6805087_C/T	2:6805087-6805087	T	synonymous_variant	LOW	YME1L1	ENSCAFG00000004397	Transcript	ENSCAFT00000045217.3	protein_coding	2019-08-01	-	-	-	907	792	264	T	acG/acA	-	-	-1	-	VGNC	-	-	-	-	-	-	-	-	-
2_6805087_C/T	2:6805087-6805087	T	synonymous_variant	LOW	YME1L1	ENSCAFG00000004397	Transcript	ENSCAFT00000060116.1	protein_coding	2019-08-01	-	-	-	907	792	264	T	acG/acA	-	-	-1	-	VGNC	-	-	-	-	-	-	-	-	-
2_6805087_C/T	2:6805087-6805087	T	synonymous_variant	LOW	YME1L1	ENSCAFG00000004397	Transcript	ENSCAFT00000079387.1	protein_coding	2018-07-01	-	-	-	808	693	231	T	acG/acA	-	-	-1	-	VGNC	-	-	-	-	-	-	-	-	-
2_7972725_T/C	2:7972725-7972725	C	synonymous_variant	LOW	GPR158	ENSCAFG00000023938	Transcript	ENSCAFT00000037080.3	protein_coding	2021-11-11	-	-	-	3573	3573	1191	A	gcA/gcG	rs22774702	-	-1	-	VGNC	-	-	-	-	-	-	-	-	-
2_7972725_T/C	2:7972725-7972725	C	synonymous_variant	LOW	GPR158	ENSCAFG00000023938	Transcript	ENSCAFT00000068666.1	protein_coding	2021-10-10	-	-	-	3504	3504	1168	A	gcA/gcG	rs22774702	-	-1	-	VGNC	-	-	-	-	-	-	-	-	-
2_14344413_A/G	2:14344413-14344413	G	non_coding_transcript_exon_variant	MODIFIER	-	ENSCAFG00000048532	Transcript	ENSCAFT00000057862.2	lncRNA	2021-03-01	-	-	-	248	-	-	-	-	-	-	-1	-	-	-	-	-	-	-	-	-	-	-
2_14344413_A/G	2:14344413-14344413	G	non_coding_transcript_exon_variant	MODIFIER	-	ENSCAFG00000048532	Transcript	ENSCAFT00000062496.1	lncRNA	2021-03-01	-	-	-	248	-	-	-	-	-	-	-1	-	-	-	-	-	-	-	-	-	-	-
2_14344413_A/G	2:14344413-14344413	G	non_coding_transcript_exon_variant	MODIFIER	-	ENSCAFG00000048532	Transcript	ENSCAFT00000063264.1	lncRNA	2021-03-01	-	-	-	248	-	-	-	-	-	-	-1	-	-	-	-	-	-	-	-	-	-	-
2_14344413_A/G	2:14344413-14344413	G	non_coding_transcript_exon_variant	MODIFIER	-	ENSCAFG00000048532	Transcript	ENSCAFT00000084740.1	lncRNA	2021-03-01	-	-	-	248	-	-	-	-	-	-	-1	-	-	-	-	-	-	-	-	-	-	-
2_14344413_A/G	2:14344413-14344413	G	non_coding_transcript_exon_variant	MODIFIER	-	ENSCAFG00000041348	Transcript	ENSCAFT00000086227.1	lncRNA	2021-01-01	-	-	-	965	-	-	-	-	-	-	1	-	-	-	-	-	-	-	-	-	-	-
2_14344413_A/G	2:14344413-14344413	G	non_coding_transcript_exon_variant	MODIFIER	-	ENSCAFG00000048532	Transcript	ENSCAFT00000088648.1	lncRNA	2021-03-01	-	-	-	248	-	-	-	-	-	-	-1	-	-	-	-	-	-	-	-	-	-	-
2_14344413_A/G	2:14344413-14344413	G	non_coding_transcript_exon_variant	MODIFIER	-	ENSCAFG00000048532	Transcript	ENSCAFT00000091622.1	lncRNA	2021-03-01	-	-	-	248	-	-	-	-	-	-	-1	-	-	-	-	-	-	-	-	-	-	-
2_14344413_A/G	2:14344413-14344413	G	non_coding_transcript_exon_variant	MODIFIER	-	ENSCAFG00000048532	Transcript	ENSCAFT00000092803.1	lncRNA	2021-03-01	-	-	-	248	-	-	-	-	-	-	-1	-	-	-	-	-	-	-	-	-	-	-
2_30098543_T/C	2:30098543-30098543	C	upstream_gene_variant	MODIFIER	FBH1	ENSCAFG00000005218	Transcript	ENSCAFT00000008418.4	protein_coding	-	-	-	-	-	-	-	-	-	rs851324189	2847	-1	-	VGNC	-	-	-	-	-	-	-	-	-
2_30098543_T/C	2:30098543-30098543	C	synonymous_variant	LOW	ANKRD16	ENSCAFG00000005221	Transcript	ENSCAFT00000008421.4	protein_coding	2021-07-02	-	-	-	1041	441	147	D	gaT/gaC	rs851324189	-	1	-	VGNC	-	-	-	-	-	-	-	-	-
2_30098543_T/C	2:30098543-30098543	C	synonymous_variant	LOW	ANKRD16	ENSCAFG00000005221	Transcript	ENSCAFT00000062578.1	protein_coding	2021-06-02	-	-	-	1041	441	147	D	gaT/gaC	rs851324189	-	1	-	VGNC	-	-	-	-	-	-	-	-	-
2_30098543_T/C	2:30098543-30098543	C	upstream_gene_variant	MODIFIER	FBH1	ENSCAFG00000005218	Transcript	ENSCAFT00000071406.1	protein_coding	-	-	-	-	-	-	-	-	-	rs851324189	2847	-1	-	VGNC	-	-	-	-	-	-	-	-	-
2_30168678_T/C	2:30168678-30168678	C	synonymous_variant	LOW	GDI2	ENSCAFG00000005223	Transcript	ENSCAFT00000008422.4	protein_coding	2021-10-09	-	-	-	1096	1095	365	F	ttT/ttC	rs22813480	-	1	-	VGNC	-	-	-	-	-	-	-	-	-
2_30168678_T/C	2:30168678-30168678	C	downstream_gene_variant	MODIFIER	TASOR2	ENSCAFG00000005226	Transcript	ENSCAFT00000008426.5	protein_coding	-	-	-	-	-	-	-	-	-	rs22813480	2316	-1	-	VGNC	-	-	-	-	-	-	-	-	-
2_30168678_T/C	2:30168678-30168678	C	synonymous_variant	LOW	GDI2	ENSCAFG00000005223	Transcript	ENSCAFT00000066986.1	protein_coding	2021-09-08	-	-	-	961	960	320	F	ttT/ttC	rs22813480	-	1	-	VGNC	-	-	-	-	-	-	-	-	-
2_30168678_T/C	2:30168678-30168678	C	downstream_gene_variant	MODIFIER	TASOR2	ENSCAFG00000005226	Transcript	ENSCAFT00000068408.1	protein_coding	-	-	-	-	-	-	-	-	-	rs22813480	2316	-1	-	VGNC	-	-	-	-	-	-	-	-	-
2_30451354_C/T	2:30451354-30451354	T	downstream_gene_variant	MODIFIER	-	ENSCAFG00000050014	Transcript	ENSCAFT00000074600.1	lncRNA	-	-	-	-	-	-	-	-	-	rs22789089	2899	1	-	-	-	-	-	-	-	-	-	-	-
2_30531275_T/C	2:30531275-30531275	C	synonymous_variant	LOW	TUBAL3	ENSCAFG00000005248	Transcript	ENSCAFT00000008472.4	protein_coding	2021-04-04	-	-	-	1255	1143	381	A	gcT/gcC	rs851834368	-	1	-	VGNC	-	-	-	-	-	-	-	-	-
2_32189227_G/A	2:32189227-32189227	A	synonymous_variant	LOW	PITRM1	ENSCAFG00000005392	Transcript	ENSCAFT00000008673.4	protein_coding	2027-04-01	-	-	-	449	315	105	L	ctG/ctA	rs850765327	-	1	-	VGNC	-	-	-	-	-	-	-	-	-
2_32189240_T/C	2:32189240-32189240	C	synonymous_variant	LOW	PITRM1	ENSCAFG00000005392	Transcript	ENSCAFT00000008673.4	protein_coding	2027-04-01	-	-	-	462	328	110	L	Ttg/Ctg	rs852245861	-	1	-	VGNC	-	-	-	-	-	-	-	-	-
2_32218157_C/T	2:32218157-32218157	T	synonymous_variant	LOW	PITRM1	ENSCAFG00000005392	Transcript	ENSCAFT00000008673.4	protein_coding	24/27	-	-	-	2846	2712	904	Y	taC/taT	rs22810592	-	1	-	VGNC	-	-	-	-	-	-	-	-	-
2_32218157_C/T	2:32218157-32218157	T	downstream_gene_variant	MODIFIER	PFKP	ENSCAFG00000005468	Transcript	ENSCAFT00000008866.5	protein_coding	-	-	-	-	-	-	-	-	-	rs22810592	2721	-1	-	VGNC	-	-	-	-	-	-	-	-	-
2_32218157_C/T	2:32218157-32218157	T	downstream_gene_variant	MODIFIER	PFKP	ENSCAFG00000005468	Transcript	ENSCAFT00000008870.4	protein_coding	-	-	-	-	-	-	-	-	-	rs22810592	2721	-1	-	VGNC	-	-	-	-	-	-	-	-	-
2_32218157_C/T	2:32218157-32218157	T	downstream_gene_variant	MODIFIER	PFKP	ENSCAFG00000005468	Transcript	ENSCAFT00000068950.1	protein_coding	-	-	-	-	-	-	-	-	-	rs22810592	2721	-1	-	VGNC	-	-	-	-	-	-	-	-	-
2_32218157_C/T	2:32218157-32218157	T	downstream_gene_variant	MODIFIER	PFKP	ENSCAFG00000005468	Transcript	ENSCAFT00000076468.1	protein_coding	-	-	-	-	-	-	-	-	-	rs22810592	2721	-1	-	VGNC	-	-	-	-	-	-	-	-	-
2_32218157_C/T	2:32218157-32218157	T	downstream_gene_variant	MODIFIER	PFKP	ENSCAFG00000005468	Transcript	ENSCAFT00000079607.1	protein_coding	-	-	-	-	-	-	-	-	-	rs22810592	2721	-1	-	VGNC	-	-	-	-	-	-	-	-	-
2_32221130_G/A	2:32221130-32221130	A	downstream_gene_variant	MODIFIER	PITRM1	ENSCAFG00000005392	Transcript	ENSCAFT00000008673.4	protein_coding	-	-	-	-	-	-	-	-	-	rs22839503	1058	1	-	VGNC	-	-	-	-	-	-	-	-	-
2_32221130_G/A	2:32221130-32221130	A	synonymous_variant	LOW	PFKP	ENSCAFG00000005468	Transcript	ENSCAFT00000008866.5	protein_coding	24/24	-	-	-	2567	2559	853	A	gcC/gcT	rs22839503	-	-1	-	VGNC	-	-	-	-	-	-	-	-	-
2_32221130_G/A	2:32221130-32221130	A	synonymous_variant	LOW	PFKP	ENSCAFG00000005468	Transcript	ENSCAFT00000008870.4	protein_coding	23/23	-	-	-	2436	2436	812	A	gcC/gcT	rs22839503	-	-1	-	VGNC	-	-	-	-	-	-	-	-	-
2_32221130_G/A	2:32221130-32221130	A	downstream_gene_variant	MODIFIER	PFKP	ENSCAFG00000005468	Transcript	ENSCAFT00000061137.1	protein_coding	-	-	-	-	-	-	-	-	-	rs22839503	2688	-1	-	VGNC	-	-	-	-	-	-	-	-	-
2_32221130_G/A	2:32221130-32221130	A	downstream_gene_variant	MODIFIER	PFKP	ENSCAFG00000005468	Transcript	ENSCAFT00000064832.1	protein_coding	-	-	-	-	-	-	-	-	-	rs22839503	2688	-1	-	VGNC	-	-	-	-	-	-	-	-	-
2_32221130_G/A	2:32221130-32221130	A	synonymous_variant	LOW	PFKP	ENSCAFG00000005468	Transcript	ENSCAFT00000068950.1	protein_coding	22/22	-	-	-	2402	2400	800	A	gcC/gcT	rs22839503	-	-1	-	VGNC	-	-	-	-	-	-	-	-	-
2_32221130_G/A	2:32221130-32221130	A	synonymous_variant	LOW	PFKP	ENSCAFG00000005468	Transcript	ENSCAFT00000076468.1	protein_coding	24/24	-	-	-	2511	2511	837	A	gcC/gcT	rs22839503	-	-1	-	VGNC	-	-	-	-	-	-	-	-	-
2_32221130_G/A	2:32221130-32221130	A	synonymous_variant	LOW	PFKP	ENSCAFG00000005468	Transcript	ENSCAFT00000079607.1	protein_coding	19/19	-	-	-	2574	2574	858	A	gcC/gcT	rs22839503	-	-1	-	VGNC	-	-	-	-	-	-	-	-	-
2_32221130_G/A	2:32221130-32221130	A	downstream_gene_variant	MODIFIER	PFKP	ENSCAFG00000005468	Transcript	ENSCAFT00000082244.1	protein_coding	-	-	-	-	-	-	-	-	-	rs22839503	2688	-1	-	VGNC	-	-	-	-	-	-	-	-	-
2_32221130_G/A	2:32221130-32221130	A	downstream_gene_variant	MODIFIER	PFKP	ENSCAFG00000005468	Transcript	ENSCAFT00000082564.1	protein_coding	-	-	-	-	-	-	-	-	-	rs22839503	2688	-1	-	VGNC	-	-	-	-	-	-	-	-	-
2_32221130_G/A	2:32221130-32221130	A	downstream_gene_variant	MODIFIER	PFKP	ENSCAFG00000005468	Transcript	ENSCAFT00000084047.1	protein_coding	-	-	-	-	-	-	-	-	-	rs22839503	2688	-1	-	VGNC	-	-	-	-	-	-	-	-	-
2_32225390_G/A	2:32225390-32225390	A	synonymous_variant	LOW	PFKP	ENSCAFG00000005468	Transcript	ENSCAFT00000008866.5	protein_coding	21/24	-	-	-	2198	2190	730	S	tcC/tcT	rs22770679	-	-1	-	VGNC	-	-	-	-	-	-	-	-	-
2_32225390_G/A	2:32225390-32225390	A	synonymous_variant	LOW	PFKP	ENSCAFG00000005468	Transcript	ENSCAFT00000008870.4	protein_coding	21/23	-	-	-	2142	2142	714	S	tcC/tcT	rs22770679	-	-1	-	VGNC	-	-	-	-	-	-	-	-	-
2_32225390_G/A	2:32225390-32225390	A	synonymous_variant	LOW	PFKP	ENSCAFG00000005468	Transcript	ENSCAFT00000061137.1	protein_coding	15/15	-	-	-	2052	2052	684	S	tcC/tcT	rs22770679	-	-1	-	VGNC	-	-	-	-	-	-	-	-	-
2_32225390_G/A	2:32225390-32225390	A	synonymous_variant	LOW	PFKP	ENSCAFG00000005468	Transcript	ENSCAFT00000064832.1	protein_coding	15/16	-	-	-	2052	2052	684	S	tcC/tcT	rs22770679	-	-1	-	VGNC	-	-	-	-	-	-	-	-	-
2_32225390_G/A	2:32225390-32225390	A	synonymous_variant	LOW	PFKP	ENSCAFG00000005468	Transcript	ENSCAFT00000068950.1	protein_coding	19/22	-	-	-	2033	2031	677	S	tcC/tcT	rs22770679	-	-1	-	VGNC	-	-	-	-	-	-	-	-	-
2_32225390_G/A	2:32225390-32225390	A	synonymous_variant	LOW	PFKP	ENSCAFG00000005468	Transcript	ENSCAFT00000076468.1	protein_coding	21/24	-	-	-	2142	2142	714	S	tcC/tcT	rs22770679	-	-1	-	VGNC	-	-	-	-	-	-	-	-	-
2_32225390_G/A	2:32225390-32225390	A	synonymous_variant	LOW	PFKP	ENSCAFG00000005468	Transcript	ENSCAFT00000079607.1	protein_coding	16/19	-	-	-	2205	2205	735	S	tcC/tcT	rs22770679	-	-1	-	VGNC	-	-	-	-	-	-	-	-	-
2_32225390_G/A	2:32225390-32225390	A	synonymous_variant	LOW	PFKP	ENSCAFG00000005468	Transcript	ENSCAFT00000082244.1	protein_coding	19/19	-	-	-	1964	1956	652	S	tcC/tcT	rs22770679	-	-1	-	VGNC	-	-	-	-	-	-	-	-	-
2_32225390_G/A	2:32225390-32225390	A	synonymous_variant	LOW	PFKP	ENSCAFG00000005468	Transcript	ENSCAFT00000082564.1	protein_coding	16/16	-	-	-	2205	2205	735	S	tcC/tcT	rs22770679	-	-1	-	VGNC	-	-	-	-	-	-	-	-	-
2_32225390_G/A	2:32225390-32225390	A	synonymous_variant	LOW	PFKP	ENSCAFG00000005468	Transcript	ENSCAFT00000084047.1	protein_coding	20/20	-	-	-	2117	2109	703	S	tcC/tcT	rs22770679	-	-1	-	VGNC	-	-	-	-	-	-	-	-	-
2_32228921_T/C	2:32228921-32228921	C	synonymous_variant	LOW	PFKP	ENSCAFG00000005468	Transcript	ENSCAFT00000008866.5	protein_coding	17/24	-	-	-	1766	1758	586	T	acA/acG	rs850679560	-	-1	-	VGNC	-	-	-	-	-	-	-	-	-
2_32228921_T/C	2:32228921-32228921	C	intron_variant	MODIFIER	PFKP	ENSCAFG00000005468	Transcript	ENSCAFT00000008870.4	protein_coding	-	17/22	-	-	-	-	-	-	-	rs850679560	-	-1	-	VGNC	-	-	-	-	-	-	-	-	-
2_32228921_T/C	2:32228921-32228921	C	intron_variant	MODIFIER	PFKP	ENSCAFG00000005468	Transcript	ENSCAFT00000061137.1	protein_coding	-	2014-11-01	-	-	-	-	-	-	-	rs850679560	-	-1	-	VGNC	-	-	-	-	-	-	-	-	-
2_32228921_T/C	2:32228921-32228921	C	intron_variant	MODIFIER	PFKP	ENSCAFG00000005468	Transcript	ENSCAFT00000064832.1	protein_coding	-	2015-11-01	-	-	-	-	-	-	-	rs850679560	-	-1	-	VGNC	-	-	-	-	-	-	-	-	-
2_32228921_T/C	2:32228921-32228921	C	synonymous_variant	LOW	PFKP	ENSCAFG00000005468	Transcript	ENSCAFT00000068950.1	protein_coding	15/22	-	-	-	1601	1599	533	T	acA/acG	rs850679560	-	-1	-	VGNC	-	-	-	-	-	-	-	-	-
2_32228921_T/C	2:32228921-32228921	C	intron_variant	MODIFIER	PFKP	ENSCAFG00000005468	Transcript	ENSCAFT00000076468.1	protein_coding	-	17/23	-	-	-	-	-	-	-	rs850679560	-	-1	-	VGNC	-	-	-	-	-	-	-	-	-
2_32228921_T/C	2:32228921-32228921	C	synonymous_variant	LOW	PFKP	ENSCAFG00000005468	Transcript	ENSCAFT00000079607.1	protein_coding	2019-12-01	-	-	-	1773	1773	591	T	acA/acG	rs850679560	-	-1	-	VGNC	-	-	-	-	-	-	-	-	-
2_32228921_T/C	2:32228921-32228921	C	synonymous_variant	LOW	PFKP	ENSCAFG00000005468	Transcript	ENSCAFT00000082244.1	protein_coding	15/19	-	-	-	1532	1524	508	T	acA/acG	rs850679560	-	-1	-	VGNC	-	-	-	-	-	-	-	-	-
2_32228921_T/C	2:32228921-32228921	C	synonymous_variant	LOW	PFKP	ENSCAFG00000005468	Transcript	ENSCAFT00000082564.1	protein_coding	2016-12-01	-	-	-	1773	1773	591	T	acA/acG	rs850679560	-	-1	-	VGNC	-	-	-	-	-	-	-	-	-
2_32228921_T/C	2:32228921-32228921	C	synonymous_variant	LOW	PFKP	ENSCAFG00000005468	Transcript	ENSCAFT00000084047.1	protein_coding	16/20	-	-	-	1685	1677	559	T	acA/acG	rs850679560	-	-1	-	VGNC	-	-	-	-	-	-	-	-	-
2_32228992_C/T	2:32228992-32228992	T	intron_variant	MODIFIER	PFKP	ENSCAFG00000005468	Transcript	ENSCAFT00000008870.4	protein_coding	-	17/22	-	-	-	-	-	-	-	rs851085253	-	-1	-	VGNC	-	-	-	-	-	-	-	-	-
2_32228992_C/T	2:32228992-32228992	T	intron_variant	MODIFIER	PFKP	ENSCAFG00000005468	Transcript	ENSCAFT00000061137.1	protein_coding	-	2014-11-01	-	-	-	-	-	-	-	rs851085253	-	-1	-	VGNC	-	-	-	-	-	-	-	-	-
2_32228992_C/T	2:32228992-32228992	T	intron_variant	MODIFIER	PFKP	ENSCAFG00000005468	Transcript	ENSCAFT00000064832.1	protein_coding	-	2015-11-01	-	-	-	-	-	-	-	rs851085253	-	-1	-	VGNC	-	-	-	-	-	-	-	-	-
2_32228992_C/T	2:32228992-32228992	T	intron_variant	MODIFIER	PFKP	ENSCAFG00000005468	Transcript	ENSCAFT00000076468.1	protein_coding	-	17/23	-	-	-	-	-	-	-	rs851085253	-	-1	-	VGNC	-	-	-	-	-	-	-	-	-
2_32235177_C/A	2:32235177-32235177	A	synonymous_variant	LOW	PFKP	ENSCAFG00000005468	Transcript	ENSCAFT00000008866.5	protein_coding	13/24	-	-	-	1262	1254	418	V	gtG/gtT	rs22887808	-	-1	-	VGNC	-	-	-	-	-	-	-	-	-
2_32235177_C/A	2:32235177-32235177	A	synonymous_variant	LOW	PFKP	ENSCAFG00000005468	Transcript	ENSCAFT00000008870.4	protein_coding	13/23	-	-	-	1326	1326	442	V	gtG/gtT	rs22887808	-	-1	-	VGNC	-	-	-	-	-	-	-	-	-
2_32235177_C/A	2:32235177-32235177	A	synonymous_variant	LOW	PFKP	ENSCAFG00000005468	Transcript	ENSCAFT00000061137.1	protein_coding	2015-08-01	-	-	-	1269	1269	423	V	gtG/gtT	rs22887808	-	-1	-	VGNC	-	-	-	-	-	-	-	-	-
2_32235177_C/A	2:32235177-32235177	A	synonymous_variant	LOW	PFKP	ENSCAFG00000005468	Transcript	ENSCAFT00000064832.1	protein_coding	2016-08-01	-	-	-	1269	1269	423	V	gtG/gtT	rs22887808	-	-1	-	VGNC	-	-	-	-	-	-	-	-	-
2_32235177_C/A	2:32235177-32235177	A	synonymous_variant	LOW	PFKP	ENSCAFG00000005468	Transcript	ENSCAFT00000068950.1	protein_coding	2022-11-01	-	-	-	1097	1095	365	V	gtG/gtT	rs22887808	-	-1	-	VGNC	-	-	-	-	-	-	-	-	-
2_32235177_C/A	2:32235177-32235177	A	synonymous_variant	LOW	PFKP	ENSCAFG00000005468	Transcript	ENSCAFT00000076468.1	protein_coding	13/24	-	-	-	1326	1326	442	V	gtG/gtT	rs22887808	-	-1	-	VGNC	-	-	-	-	-	-	-	-	-
2_32235177_C/A	2:32235177-32235177	A	synonymous_variant	LOW	PFKP	ENSCAFG00000005468	Transcript	ENSCAFT00000079607.1	protein_coding	2019-08-01	-	-	-	1269	1269	423	V	gtG/gtT	rs22887808	-	-1	-	VGNC	-	-	-	-	-	-	-	-	-
2_32235177_C/A	2:32235177-32235177	A	synonymous_variant	LOW	PFKP	ENSCAFG00000005468	Transcript	ENSCAFT00000082244.1	protein_coding	2019-12-01	-	-	-	1181	1173	391	V	gtG/gtT	rs22887808	-	-1	-	VGNC	-	-	-	-	-	-	-	-	-
2_32235177_C/A	2:32235177-32235177	A	synonymous_variant	LOW	PFKP	ENSCAFG00000005468	Transcript	ENSCAFT00000082564.1	protein_coding	2016-08-01	-	-	-	1269	1269	423	V	gtG/gtT	rs22887808	-	-1	-	VGNC	-	-	-	-	-	-	-	-	-
2_32235177_C/A	2:32235177-32235177	A	synonymous_variant	LOW	PFKP	ENSCAFG00000005468	Transcript	ENSCAFT00000084047.1	protein_coding	2020-12-01	-	-	-	1181	1173	391	V	gtG/gtT	rs22887808	-	-1	-	VGNC	-	-	-	-	-	-	-	-	-
2_32237719_G/A	2:32237719-32237719	A	synonymous_variant	LOW	PFKP	ENSCAFG00000005468	Transcript	ENSCAFT00000008866.5	protein_coding	2024-08-01	-	-	-	830	822	274	S	tcC/tcT	rs22825675	-	-1	-	VGNC	-	-	-	-	-	-	-	-	-
2_32237719_G/A	2:32237719-32237719	A	synonymous_variant	LOW	PFKP	ENSCAFG00000005468	Transcript	ENSCAFT00000008870.4	protein_coding	2023-08-01	-	-	-	894	894	298	S	tcC/tcT	rs22825675	-	-1	-	VGNC	-	-	-	-	-	-	-	-	-
2_32237719_G/A	2:32237719-32237719	A	synonymous_variant	LOW	PFKP	ENSCAFG00000005468	Transcript	ENSCAFT00000061137.1	protein_coding	2015-03-01	-	-	-	837	837	279	S	tcC/tcT	rs22825675	-	-1	-	VGNC	-	-	-	-	-	-	-	-	-
2_32237719_G/A	2:32237719-32237719	A	synonymous_variant	LOW	PFKP	ENSCAFG00000005468	Transcript	ENSCAFT00000064832.1	protein_coding	2016-03-01	-	-	-	837	837	279	S	tcC/tcT	rs22825675	-	-1	-	VGNC	-	-	-	-	-	-	-	-	-
2_32237719_G/A	2:32237719-32237719	A	synonymous_variant	LOW	PFKP	ENSCAFG00000005468	Transcript	ENSCAFT00000068950.1	protein_coding	2022-06-01	-	-	-	665	663	221	S	tcC/tcT	rs22825675	-	-1	-	VGNC	-	-	-	-	-	-	-	-	-
2_32237719_G/A	2:32237719-32237719	A	synonymous_variant	LOW	PFKP	ENSCAFG00000005468	Transcript	ENSCAFT00000076468.1	protein_coding	2024-08-01	-	-	-	894	894	298	S	tcC/tcT	rs22825675	-	-1	-	VGNC	-	-	-	-	-	-	-	-	-
2_32237719_G/A	2:32237719-32237719	A	synonymous_variant	LOW	PFKP	ENSCAFG00000005468	Transcript	ENSCAFT00000079607.1	protein_coding	2019-03-01	-	-	-	837	837	279	S	tcC/tcT	rs22825675	-	-1	-	VGNC	-	-	-	-	-	-	-	-	-
2_32237719_G/A	2:32237719-32237719	A	synonymous_variant	LOW	PFKP	ENSCAFG00000005468	Transcript	ENSCAFT00000082244.1	protein_coding	2019-07-01	-	-	-	749	741	247	S	tcC/tcT	rs22825675	-	-1	-	VGNC	-	-	-	-	-	-	-	-	-
2_32237719_G/A	2:32237719-32237719	A	synonymous_variant	LOW	PFKP	ENSCAFG00000005468	Transcript	ENSCAFT00000082564.1	protein_coding	2016-03-01	-	-	-	837	837	279	S	tcC/tcT	rs22825675	-	-1	-	VGNC	-	-	-	-	-	-	-	-	-
2_32237719_G/A	2:32237719-32237719	A	synonymous_variant	LOW	PFKP	ENSCAFG00000005468	Transcript	ENSCAFT00000084047.1	protein_coding	2020-07-01	-	-	-	749	741	247	S	tcC/tcT	rs22825675	-	-1	-	VGNC	-	-	-	-	-	-	-	-	-
2_33765649_A/G	2:33765649-33765649	G	synonymous_variant	LOW	ADARB2	ENSCAFG00000029140	Transcript	ENSCAFT00000008891.4	protein_coding	2021-12-05	-	-	-	705	705	235	P	ccA/ccG	-	-	1	-	HGNC	HGNC:227	-	-	-	-	-	-	-	-
2_33765649_A/G	2:33765649-33765649	G	5_prime_UTR_variant	MODIFIER	ADARB2	ENSCAFG00000029140	Transcript	ENSCAFT00000045133.2	protein_coding	2021-07-02	-	-	-	600	-	-	-	-	-	-	1	-	HGNC	HGNC:227	-	-	-	-	-	-	-	-
2_33765649_A/G	2:33765649-33765649	G	intron_variant	MODIFIER	WDR37	ENSCAFG00000005519	Transcript	ENSCAFT00000073383.1	protein_coding	-	2021-12-12	-	-	-	-	-	-	-	-	-	-1	-	VGNC	-	-	-	-	-	-	-	-	-
2_34494367_T/C	2:34494367-34494367	C	synonymous_variant	LOW	ZMYND11	ENSCAFG00000005669	Transcript	ENSCAFT00000009141.5	protein_coding	14/14	-	-	-	1726	1707	569	E	gaA/gaG	-	-	-1	-	VGNC	-	-	-	-	-	-	-	-	-
2_34494367_T/C	2:34494367-34494367	C	synonymous_variant	LOW	ZMYND11	ENSCAFG00000005669	Transcript	ENSCAFT00000009145.4	protein_coding	15/15	-	-	-	1677	1677	559	E	gaA/gaG	-	-	-1	-	VGNC	-	-	-	-	-	-	-	-	-
2_34494367_T/C	2:34494367-34494367	C	synonymous_variant	LOW	ZMYND11	ENSCAFG00000005669	Transcript	ENSCAFT00000066350.1	protein_coding	13/13	-	-	-	1633	1614	538	E	gaA/gaG	-	-	-1	-	VGNC	-	-	-	-	-	-	-	-	-
2_34494367_T/C	2:34494367-34494367	C	synonymous_variant	LOW	ZMYND11	ENSCAFG00000005669	Transcript	ENSCAFT00000070463.1	protein_coding	14/14	-	-	-	1693	1674	558	E	gaA/gaG	-	-	-1	-	VGNC	-	-	-	-	-	-	-	-	-
2_34494367_T/C	2:34494367-34494367	C	synonymous_variant	LOW	ZMYND11	ENSCAFG00000005669	Transcript	ENSCAFT00000079133.1	protein_coding	15/15	-	-	-	1771	1752	584	E	gaA/gaG	-	-	-1	-	VGNC	-	-	-	-	-	-	-	-	-
2_34494367_T/C	2:34494367-34494367	C	synonymous_variant	LOW	ZMYND11	ENSCAFG00000005669	Transcript	ENSCAFT00000087938.1	protein_coding	13/13	-	-	-	1564	1545	515	E	gaA/gaG	-	-	-1	-	VGNC	-	-	-	-	-	-	-	-	-
2_35988794_G/A	2:35988794-35988794	A	intron_variant	MODIFIER	PCDHA13	ENSCAFG00000023033	Transcript	ENSCAFT00000009730.4	protein_coding	-	2021-05-03	-	-	-	-	-	-	-	-	-	1	-	HGNC	HGNC:8667	-	-	-	-	-	-	-	-
2_35988794_G/A	2:35988794-35988794	A	upstream_gene_variant	MODIFIER	PCDHA13	ENSCAFG00000023033	Transcript	ENSCAFT00000061880.1	protein_coding	-	-	-	-	-	-	-	-	-	-	3426	1	-	HGNC	HGNC:8667	-	-	-	-	-	-	-	-
2_35988794_G/A	2:35988794-35988794	A	synonymous_variant	LOW	-	ENSCAFG00000044358	Transcript	ENSCAFT00000062260.1	protein_coding	2021-01-01	-	-	-	279	279	93	T	acC/acT	-	-	-1	-	-	-	-	-	-	-	-	-	-	-
2_35988794_G/A	2:35988794-35988794	A	synonymous_variant	LOW	PCDHA13	ENSCAFG00000023033	Transcript	ENSCAFT00000065430.1	protein_coding	2021-05-02	-	-	-	2043	2043	681	R	cgG/cgA	-	-	1	-	HGNC	HGNC:8667	-	-	-	-	-	-	-	-
2_35988794_G/A	2:35988794-35988794	A	intron_variant	MODIFIER	PCDHA13	ENSCAFG00000023033	Transcript	ENSCAFT00000068757.1	protein_coding	-	2021-04-02	-	-	-	-	-	-	-	-	-	1	-	HGNC	HGNC:8667	-	-	-	-	-	-	-	-
2_35988794_G/A	2:35988794-35988794	A	intron_variant	MODIFIER	PCDHA13	ENSCAFG00000023033	Transcript	ENSCAFT00000070045.1	protein_coding	-	2021-05-03	-	-	-	-	-	-	-	-	-	1	-	HGNC	HGNC:8667	-	-	-	-	-	-	-	-
2_35988794_G/A	2:35988794-35988794	A	upstream_gene_variant	MODIFIER	PCDHA13	ENSCAFG00000023033	Transcript	ENSCAFT00000071133.1	protein_coding	-	-	-	-	-	-	-	-	-	-	3426	1	-	HGNC	HGNC:8667	-	-	-	-	-	-	-	-
2_35988794_G/A	2:35988794-35988794	A	intron_variant	MODIFIER	PCDHA13	ENSCAFG00000023033	Transcript	ENSCAFT00000072302.1	protein_coding	-	2021-04-02	-	-	-	-	-	-	-	-	-	1	-	HGNC	HGNC:8667	-	-	-	-	-	-	-	-
2_35988794_G/A	2:35988794-35988794	A	intron_variant	MODIFIER	PCDHA13	ENSCAFG00000023033	Transcript	ENSCAFT00000083174.1	protein_coding	-	2021-03-01	-	-	-	-	-	-	-	-	-	1	-	HGNC	HGNC:8667	-	-	-	-	-	-	-	-
2_35988794_G/A	2:35988794-35988794	A	intron_variant	MODIFIER	PCDHA13	ENSCAFG00000023033	Transcript	ENSCAFT00000089398.1	protein_coding	-	2021-05-03	-	-	-	-	-	-	-	-	-	1	-	HGNC	HGNC:8667	-	-	-	-	-	-	-	-
2_36308820_C/T	2:36308820-36308820	T	synonymous_variant	LOW	PCDHGA1	ENSCAFG00000023682	Transcript	ENSCAFT00000009853.3	protein_coding	2021-02-02	-	-	-	895	895	299	L	Ctg/Ttg	rs853180346	-	1	-	HGNC	HGNC:8696	-	-	-	-	-	-	-	-
2_36362366_C/T	2:36362366-36362366	T	intron_variant	MODIFIER	PCDHGC3	ENSCAFG00000006086	Transcript	ENSCAFT00000044862.2	protein_coding	-	2021-05-03	-	-	-	-	-	-	-	rs851207133	-	1	-	HGNC	HGNC:8716	-	-	-	-	-	-	-	-
2_36362366_C/T	2:36362366-36362366	T	intron_variant	MODIFIER	PCDHGC3	ENSCAFG00000006086	Transcript	ENSCAFT00000080171.1	protein_coding	-	2021-03-01	-	-	-	-	-	-	-	rs851207133	-	1	-	HGNC	HGNC:8716	-	-	-	-	-	-	-	-
2_36362366_C/T	2:36362366-36362366	T	intron_variant	MODIFIER	PCDHGC3	ENSCAFG00000006086	Transcript	ENSCAFT00000090644.1	protein_coding	-	2021-03-01	-	-	-	-	-	-	-	rs851207133	-	1	-	HGNC	HGNC:8716	-	-	-	-	-	-	-	-
2_36362366_C/T	2:36362366-36362366	T	intron_variant	MODIFIER	PCDHGC3	ENSCAFG00000006086	Transcript	ENSCAFT00000092678.1	protein_coding	-	2021-05-03	-	-	-	-	-	-	-	rs851207133	-	1	-	HGNC	HGNC:8716	-	-	-	-	-	-	-	-
2_36362801_T/C	2:36362801-36362801	C	intron_variant	MODIFIER	PCDHGC3	ENSCAFG00000006086	Transcript	ENSCAFT00000044862.2	protein_coding	-	2021-05-03	-	-	-	-	-	-	-	rs853172073	-	1	-	HGNC	HGNC:8716	-	-	-	-	-	-	-	-
2_36362801_T/C	2:36362801-36362801	C	intron_variant	MODIFIER	PCDHGC3	ENSCAFG00000006086	Transcript	ENSCAFT00000080171.1	protein_coding	-	2021-03-01	-	-	-	-	-	-	-	rs853172073	-	1	-	HGNC	HGNC:8716	-	-	-	-	-	-	-	-
2_36362801_T/C	2:36362801-36362801	C	intron_variant	MODIFIER	PCDHGC3	ENSCAFG00000006086	Transcript	ENSCAFT00000090644.1	protein_coding	-	2021-03-01	-	-	-	-	-	-	-	rs853172073	-	1	-	HGNC	HGNC:8716	-	-	-	-	-	-	-	-
2_36362801_T/C	2:36362801-36362801	C	intron_variant	MODIFIER	PCDHGC3	ENSCAFG00000006086	Transcript	ENSCAFT00000092678.1	protein_coding	-	2021-05-03	-	-	-	-	-	-	-	rs853172073	-	1	-	HGNC	HGNC:8716	-	-	-	-	-	-	-	-
2_36388959_C/G	2:36388959-36388959	G	intron_variant	MODIFIER	PCDHGC3	ENSCAFG00000006086	Transcript	ENSCAFT00000044862.2	protein_coding	-	2021-05-03	-	-	-	-	-	-	-	rs850929910	-	1	-	HGNC	HGNC:8716	-	-	-	-	-	-	-	-
2_36388959_C/G	2:36388959-36388959	G	intron_variant	MODIFIER	PCDHGC3	ENSCAFG00000006086	Transcript	ENSCAFT00000070669.1	protein_coding	-	2021-03-01	-	-	-	-	-	-	-	rs850929910	-	1	-	HGNC	HGNC:8716	-	-	-	-	-	-	-	-
2_36388959_C/G	2:36388959-36388959	G	intron_variant	MODIFIER	PCDHGC3	ENSCAFG00000006086	Transcript	ENSCAFT00000080171.1	protein_coding	-	2021-03-01	-	-	-	-	-	-	-	rs850929910	-	1	-	HGNC	HGNC:8716	-	-	-	-	-	-	-	-
2_36388959_C/G	2:36388959-36388959	G	intron_variant	MODIFIER	PCDHGC3	ENSCAFG00000006086	Transcript	ENSCAFT00000090644.1	protein_coding	-	2021-03-01	-	-	-	-	-	-	-	rs850929910	-	1	-	HGNC	HGNC:8716	-	-	-	-	-	-	-	-
2_36388959_C/G	2:36388959-36388959	G	intron_variant	MODIFIER	PCDHGC3	ENSCAFG00000006086	Transcript	ENSCAFT00000092678.1	protein_coding	-	2021-05-03	-	-	-	-	-	-	-	rs850929910	-	1	-	HGNC	HGNC:8716	-	-	-	-	-	-	-	-
2_40924159_T/C	2:40924159-40924159	C	downstream_gene_variant	MODIFIER	TCERG1	ENSCAFG00000006500	Transcript	ENSCAFT00000010506.4	protein_coding	-	-	-	-	-	-	-	-	-	rs851232946	4634	1	-	VGNC	-	-	-	-	-	-	-	-	-
2_40924159_T/C	2:40924159-40924159	C	synonymous_variant	LOW	GPR151	ENSCAFG00000006511	Transcript	ENSCAFT00000010514.4	protein_coding	2021-01-01	-	-	-	357	357	119	T	acA/acG	rs851232946	-	-1	-	VGNC	-	-	-	-	-	-	-	-	-
2_40924159_T/C	2:40924159-40924159	C	downstream_gene_variant	MODIFIER	TCERG1	ENSCAFG00000006500	Transcript	ENSCAFT00000047159.3	protein_coding	-	-	-	-	-	-	-	-	-	rs851232946	4588	1	-	VGNC	-	-	-	-	-	-	-	-	-
2_40924159_T/C	2:40924159-40924159	C	downstream_gene_variant	MODIFIER	TCERG1	ENSCAFG00000006500	Transcript	ENSCAFT00000050095.3	protein_coding	-	-	-	-	-	-	-	-	-	rs851232946	4588	1	-	VGNC	-	-	-	-	-	-	-	-	-
2_40924159_T/C	2:40924159-40924159	C	downstream_gene_variant	MODIFIER	TCERG1	ENSCAFG00000006500	Transcript	ENSCAFT00000061819.1	protein_coding	-	-	-	-	-	-	-	-	-	rs851232946	4588	1	-	VGNC	-	-	-	-	-	-	-	-	-
2_40924159_T/C	2:40924159-40924159	C	downstream_gene_variant	MODIFIER	TCERG1	ENSCAFG00000006500	Transcript	ENSCAFT00000066736.1	protein_coding	-	-	-	-	-	-	-	-	-	rs851232946	4588	1	-	VGNC	-	-	-	-	-	-	-	-	-
2_40924159_T/C	2:40924159-40924159	C	downstream_gene_variant	MODIFIER	TCERG1	ENSCAFG00000006500	Transcript	ENSCAFT00000074411.1	protein_coding	-	-	-	-	-	-	-	-	-	rs851232946	4588	1	-	VGNC	-	-	-	-	-	-	-	-	-
2_40924159_T/C	2:40924159-40924159	C	downstream_gene_variant	MODIFIER	TCERG1	ENSCAFG00000006500	Transcript	ENSCAFT00000075155.1	protein_coding	-	-	-	-	-	-	-	-	-	rs851232946	4588	1	-	VGNC	-	-	-	-	-	-	-	-	-
2_40924159_T/C	2:40924159-40924159	C	downstream_gene_variant	MODIFIER	TCERG1	ENSCAFG00000006500	Transcript	ENSCAFT00000079609.1	protein_coding	-	-	-	-	-	-	-	-	-	rs851232946	4634	1	-	VGNC	-	-	-	-	-	-	-	-	-
2_40924159_T/C	2:40924159-40924159	C	downstream_gene_variant	MODIFIER	TCERG1	ENSCAFG00000006500	Transcript	ENSCAFT00000084220.1	protein_coding	-	-	-	-	-	-	-	-	-	rs851232946	4634	1	-	VGNC	-	-	-	-	-	-	-	-	-
2_46777808_C/G	2:46777808-46777808	G	intron_variant	MODIFIER	PDE4D	ENSCAFG00000007100	Transcript	ENSCAFT00000081820.1	protein_coding	-	2015-01-01	-	-	-	-	-	-	-	rs852661906	-	-1	-	VGNC	-	-	-	-	-	-	-	-	-
2_47522836_T/C	2:47522836-47522836	C	3_prime_UTR_variant	MODIFIER	ERCC8	ENSCAFG00000007150	Transcript	ENSCAFT00000069232.1	protein_coding	2021-10-07	-	-	-	799	-	-	-	-	rs852082097	-	-1	-	VGNC	-	-	-	-	-	-	-	-	-
2_47522836_T/C	2:47522836-47522836	C	intron_variant	MODIFIER	ERCC8	ENSCAFG00000007150	Transcript	ENSCAFT00000073544.1	protein_coding	-	2021-10-08	-	-	-	-	-	-	-	rs852082097	-	-1	-	VGNC	-	-	-	-	-	-	-	-	-
2_47522836_T/C	2:47522836-47522836	C	intron_variant	MODIFIER	ERCC8	ENSCAFG00000007150	Transcript	ENSCAFT00000075076.1	protein_coding	-	2021-10-08	-	-	-	-	-	-	-	rs852082097	-	-1	-	VGNC	-	-	-	-	-	-	-	-	-
2_47522836_T/C	2:47522836-47522836	C	intron_variant	MODIFIER	ERCC8	ENSCAFG00000007150	Transcript	ENSCAFT00000076875.1	protein_coding	-	2021-03-02	-	-	-	-	-	-	-	rs852082097	-	-1	-	VGNC	-	-	-	-	-	-	-	-	-
2_52631314_T/C	2:52631314-52631314	C	synonymous_variant	LOW	MAST4	ENSCAFG00000007586	Transcript	ENSCAFT00000012140.4	protein_coding	30/30	-	-	-	4167	2769	923	Y	taT/taC	-	-	1	-	VGNC	-	-	-	-	-	-	-	-	-
2_52631314_T/C	2:52631314-52631314	C	synonymous_variant	LOW	MAST4	ENSCAFG00000007586	Transcript	ENSCAFT00000070449.1	protein_coding	29/29	-	-	-	3966	2568	856	Y	taT/taC	-	-	1	-	VGNC	-	-	-	-	-	-	-	-	-
2_52632169_A/G	2:52632169-52632169	G	synonymous_variant	LOW	MAST4	ENSCAFG00000007586	Transcript	ENSCAFT00000012140.4	protein_coding	30/30	-	-	-	5022	3624	1208	A	gcA/gcG	-	-	1	-	VGNC	-	-	-	-	-	-	-	-	-
2_52632169_A/G	2:52632169-52632169	G	synonymous_variant	LOW	MAST4	ENSCAFG00000007586	Transcript	ENSCAFT00000070449.1	protein_coding	29/29	-	-	-	4821	3423	1141	A	gcA/gcG	-	-	1	-	VGNC	-	-	-	-	-	-	-	-	-
2_57248892_C/T	2:57248892-57248892	T	synonymous_variant	LOW	GFM2	ENSCAFG00000008298	Transcript	ENSCAFT00000013183.4	protein_coding	21/21	-	-	-	2343	2238	746	S	tcG/tcA	rs853163299	-	-1	-	VGNC	-	-	-	-	-	-	-	-	-
2_57248892_C/T	2:57248892-57248892	T	downstream_gene_variant	MODIFIER	HEXB	ENSCAFG00000008292	Transcript	ENSCAFT00000035273.3	protein_coding	-	-	-	-	-	-	-	-	-	rs853163299	475	1	-	VGNC	-	-	-	-	-	-	-	-	-
2_57248892_C/T	2:57248892-57248892	T	synonymous_variant	LOW	GFM2	ENSCAFG00000008298	Transcript	ENSCAFT00000092424.1	protein_coding	20/20	-	-	-	2202	2097	699	S	tcG/tcA	rs853163299	-	-1	-	VGNC	-	-	-	-	-	-	-	-	-
2_57284039_C/T	2:57284039-57284039	T	synonymous_variant	LOW	GFM2	ENSCAFG00000008298	Transcript	ENSCAFT00000013183.4	protein_coding	2021-06-01	-	-	-	507	402	134	G	ggG/ggA	rs852183352	-	-1	-	VGNC	-	-	-	-	-	-	-	-	-
2_57284039_C/T	2:57284039-57284039	T	synonymous_variant	LOW	GFM2	ENSCAFG00000008298	Transcript	ENSCAFT00000092424.1	protein_coding	2020-06-01	-	-	-	507	402	134	G	ggG/ggA	rs852183352	-	-1	-	VGNC	-	-	-	-	-	-	-	-	-
2_58724274_G/A	2:58724274-58724274	A	synonymous_variant	LOW	KIFC3	ENSCAFG00000008630	Transcript	ENSCAFT00000013693.5	protein_coding	2021-11-01	-	-	-	1485	1485	495	A	gcG/gcA	rs851025437	-	1	-	VGNC	-	-	-	-	-	-	-	-	-
2_58724274_G/A	2:58724274-58724274	A	synonymous_variant	LOW	KIFC3	ENSCAFG00000008630	Transcript	ENSCAFT00000035418.3	protein_coding	2019-08-01	-	-	-	1344	1344	448	A	gcG/gcA	rs851025437	-	1	-	VGNC	-	-	-	-	-	-	-	-	-
2_58724274_G/A	2:58724274-58724274	A	synonymous_variant	LOW	KIFC3	ENSCAFG00000008630	Transcript	ENSCAFT00000060856.1	protein_coding	2018-07-01	-	-	-	816	816	272	A	gcG/gcA	rs851025437	-	1	-	VGNC	-	-	-	-	-	-	-	-	-
2_58724274_G/A	2:58724274-58724274	A	synonymous_variant	LOW	KIFC3	ENSCAFG00000008630	Transcript	ENSCAFT00000066797.1	protein_coding	2020-10-01	-	-	-	2232	1116	372	A	gcG/gcA	rs851025437	-	1	-	VGNC	-	-	-	-	-	-	-	-	-
2_58724274_G/A	2:58724274-58724274	A	synonymous_variant	LOW	KIFC3	ENSCAFG00000008630	Transcript	ENSCAFT00000068281.1	protein_coding	2022-12-01	-	-	-	2559	1713	571	A	gcG/gcA	rs851025437	-	1	-	VGNC	-	-	-	-	-	-	-	-	-
2_58724274_G/A	2:58724274-58724274	A	synonymous_variant	LOW	KIFC3	ENSCAFG00000008630	Transcript	ENSCAFT00000078586.1	protein_coding	2020-12-01	-	-	-	2559	1029	343	A	gcG/gcA	rs851025437	-	1	-	VGNC	-	-	-	-	-	-	-	-	-
2_58724274_G/A	2:58724274-58724274	A	synonymous_variant	LOW	KIFC3	ENSCAFG00000008630	Transcript	ENSCAFT00000084236.1	protein_coding	2017-07-01	-	-	-	819	819	273	A	gcG/gcA	rs851025437	-	1	-	VGNC	-	-	-	-	-	-	-	-	-
2_58724274_G/A	2:58724274-58724274	A	synonymous_variant	LOW	KIFC3	ENSCAFG00000008630	Transcript	ENSCAFT00000084317.1	protein_coding	2022-12-01	-	-	-	2559	1713	571	A	gcG/gcA	rs851025437	-	1	-	VGNC	-	-	-	-	-	-	-	-	-
2_58725696_T/C	2:58725696-58725696	C	synonymous_variant	LOW	KIFC3	ENSCAFG00000008630	Transcript	ENSCAFT00000013693.5	protein_coding	2021-12-01	-	-	-	1632	1632	544	R	cgT/cgC	rs851520384	-	1	-	VGNC	-	-	-	-	-	-	-	-	-
2_58725696_T/C	2:58725696-58725696	C	synonymous_variant	LOW	KIFC3	ENSCAFG00000008630	Transcript	ENSCAFT00000035418.3	protein_coding	2019-09-01	-	-	-	1491	1491	497	R	cgT/cgC	rs851520384	-	1	-	VGNC	-	-	-	-	-	-	-	-	-
2_58725696_T/C	2:58725696-58725696	C	synonymous_variant	LOW	KIFC3	ENSCAFG00000008630	Transcript	ENSCAFT00000060856.1	protein_coding	2018-08-01	-	-	-	963	963	321	R	cgT/cgC	rs851520384	-	1	-	VGNC	-	-	-	-	-	-	-	-	-
2_58725696_T/C	2:58725696-58725696	C	synonymous_variant	LOW	KIFC3	ENSCAFG00000008630	Transcript	ENSCAFT00000066797.1	protein_coding	2020-11-01	-	-	-	2379	1263	421	R	cgT/cgC	rs851520384	-	1	-	VGNC	-	-	-	-	-	-	-	-	-
2_58725696_T/C	2:58725696-58725696	C	synonymous_variant	LOW	KIFC3	ENSCAFG00000008630	Transcript	ENSCAFT00000068281.1	protein_coding	13/22	-	-	-	2706	1860	620	R	cgT/cgC	rs851520384	-	1	-	VGNC	-	-	-	-	-	-	-	-	-
2_58725696_T/C	2:58725696-58725696	C	synonymous_variant	LOW	KIFC3	ENSCAFG00000008630	Transcript	ENSCAFT00000078586.1	protein_coding	13/20	-	-	-	2706	1176	392	R	cgT/cgC	rs851520384	-	1	-	VGNC	-	-	-	-	-	-	-	-	-
2_58725696_T/C	2:58725696-58725696	C	synonymous_variant	LOW	KIFC3	ENSCAFG00000008630	Transcript	ENSCAFT00000084236.1	protein_coding	2017-08-01	-	-	-	966	966	322	R	cgT/cgC	rs851520384	-	1	-	VGNC	-	-	-	-	-	-	-	-	-
2_58725696_T/C	2:58725696-58725696	C	synonymous_variant	LOW	KIFC3	ENSCAFG00000008630	Transcript	ENSCAFT00000084317.1	protein_coding	13/22	-	-	-	2706	1860	620	R	cgT/cgC	rs851520384	-	1	-	VGNC	-	-	-	-	-	-	-	-	-
2_68972200_G/A	2:68972200-68972200	A	upstream_gene_variant	MODIFIER	FAM167B	ENSCAFG00000010656	Transcript	ENSCAFT00000016939.4	protein_coding	-	-	-	-	-	-	-	-	-	rs850743116	4179	-1	-	VGNC	-	-	-	-	-	-	-	-	-
2_69600874_A/G	2:69600874-69600874	G	synonymous_variant	LOW	SERINC2	ENSCAFG00000011063	Transcript	ENSCAFT00000017651.5	protein_coding	2021-10-10	-	-	-	1347	1347	449	C	tgT/tgC	rs22799347	-	-1	-	VGNC	-	-	-	-	-	-	-	-	-
2_69600874_A/G	2:69600874-69600874	G	synonymous_variant	LOW	SERINC2	ENSCAFG00000011063	Transcript	ENSCAFT00000017659.3	protein_coding	2021-11-11	-	-	-	1335	1335	445	C	tgT/tgC	rs22799347	-	-1	-	VGNC	-	-	-	-	-	-	-	-	-
2_70087577_T/C	2:70087577-70087577	C	upstream_gene_variant	MODIFIER	-	ENSCAFG00000046582	Transcript	ENSCAFT00000083240.1	lncRNA	-	-	-	-	-	-	-	-	-	rs852820690	1502	1	-	-	-	-	-	-	-	-	-	-	-
2_70232663_T/C	2:70232663-70232663	C	intron_variant	MODIFIER	LAPTM5	ENSCAFG00000011247	Transcript	ENSCAFT00000066471.1	protein_coding	-	2021-07-07	-	-	-	-	-	-	-	rs851186258	-	1	-	VGNC	-	-	-	-	-	-	-	-	-
2_72386191_A/G	2:72386191-72386191	G	synonymous_variant	LOW	EYA3	ENSCAFG00000011935	Transcript	ENSCAFT00000018974.4	protein_coding	2018-09-01	-	-	-	946	717	239	A	gcA/gcG	rs22852572	-	1	-	VGNC	-	-	-	-	-	-	-	-	-
2_72386191_A/G	2:72386191-72386191	G	synonymous_variant	LOW	EYA3	ENSCAFG00000011935	Transcript	ENSCAFT00000068746.1	protein_coding	2021-12-03	-	-	-	249	249	83	A	gcA/gcG	rs22852572	-	1	-	VGNC	-	-	-	-	-	-	-	-	-
2_72386191_A/G	2:72386191-72386191	G	synonymous_variant	LOW	EYA3	ENSCAFG00000011935	Transcript	ENSCAFT00000077250.1	protein_coding	2017-08-01	-	-	-	808	579	193	A	gcA/gcG	rs22852572	-	1	-	VGNC	-	-	-	-	-	-	-	-	-
2_74118163_T/C	2:74118163-74118163	C	downstream_gene_variant	MODIFIER	AUNIP	ENSCAFG00000012751	Transcript	ENSCAFT00000020219.3	protein_coding	-	-	-	-	-	-	-	-	-	rs851080164	78	1	-	VGNC	-	-	-	-	-	-	-	-	-
2_74118163_T/C	2:74118163-74118163	C	downstream_gene_variant	MODIFIER	AUNIP	ENSCAFG00000012751	Transcript	ENSCAFT00000083033.1	protein_coding	-	-	-	-	-	-	-	-	-	rs851080164	1993	1	-	VGNC	-	-	-	-	-	-	-	-	-
2_74126350_G/A	2:74126350-74126350	A	synonymous_variant	LOW	MTFR1L	ENSCAFG00000012753	Transcript	ENSCAFT00000020229.4	protein_coding	2021-07-05	-	-	-	508	342	114	L	ctC/ctT	rs852105619	-	-1	-	VGNC	-	-	-	-	-	-	-	-	-
2_75442860_T/C	2:75442860-75442860	C	synonymous_variant	LOW	IFNLR1	ENSCAFG00000028524	Transcript	ENSCAFT00000045916.2	protein_coding	2021-05-04	-	-	-	729	729	243	A	gcT/gcC	rs851518036	-	1	-	VGNC	-	-	-	-	-	-	-	-	-
2_75472211_C/T	2:75472211-75472211	T	synonymous_variant	LOW	IL22RA1	ENSCAFG00000030698	Transcript	ENSCAFT00000048626.2	protein_coding	2021-07-06	-	-	-	720	699	233	G	ggC/ggT	rs22872328	-	1	-	VGNC	-	-	-	-	-	-	-	-	-
2_75486107_T/C	2:75486107-75486107	C	synonymous_variant	LOW	MYOM3	ENSCAFG00000013042	Transcript	ENSCAFT00000020713.4	protein_coding	1936-03-01	-	-	-	673	342	114	A	gcT/gcC	rs850644789	-	1	-	VGNC	-	-	-	-	-	-	-	-	-
2_78766483_A/G	2:78766483-78766483	G	synonymous_variant	LOW	PLA2G5	ENSCAFG00000023246	Transcript	ENSCAFT00000023974.4	protein_coding	2021-05-03	-	-	-	219	219	73	Y	taT/taC	rs850985629	-	-1	-	VGNC	-	-	-	-	-	-	-	-	-
2_78766483_A/G	2:78766483-78766483	G	synonymous_variant	LOW	PLA2G5	ENSCAFG00000023246	Transcript	ENSCAFT00000060560.1	protein_coding	2021-04-02	-	-	-	633	633	211	Y	taT/taC	rs850985629	-	-1	-	VGNC	-	-	-	-	-	-	-	-	-
2_78766483_A/G	2:78766483-78766483	G	synonymous_variant	LOW	PLA2G5	ENSCAFG00000023246	Transcript	ENSCAFT00000064645.1	protein_coding	2021-04-02	-	-	-	712	183	61	Y	taT/taC	rs850985629	-	-1	-	VGNC	-	-	-	-	-	-	-	-	-
2_78766483_A/G	2:78766483-78766483	G	synonymous_variant	LOW	PLA2G5	ENSCAFG00000023246	Transcript	ENSCAFT00000068036.1	protein_coding	2021-05-03	-	-	-	279	279	93	Y	taT/taC	rs850985629	-	-1	-	VGNC	-	-	-	-	-	-	-	-	-
2_78766483_A/G	2:78766483-78766483	G	synonymous_variant	LOW	PLA2G5	ENSCAFG00000023246	Transcript	ENSCAFT00000085321.1	protein_coding	2021-05-03	-	-	-	401	123	41	Y	taT/taC	rs850985629	-	-1	-	VGNC	-	-	-	-	-	-	-	-	-
2_78766489_C/T	2:78766489-78766489	T	synonymous_variant	LOW	PLA2G5	ENSCAFG00000023246	Transcript	ENSCAFT00000023974.4	protein_coding	2021-05-03	-	-	-	213	213	71	T	acG/acA	rs851506224	-	-1	-	VGNC	-	-	-	-	-	-	-	-	-
2_78766489_C/T	2:78766489-78766489	T	synonymous_variant	LOW	PLA2G5	ENSCAFG00000023246	Transcript	ENSCAFT00000060560.1	protein_coding	2021-04-02	-	-	-	627	627	209	T	acG/acA	rs851506224	-	-1	-	VGNC	-	-	-	-	-	-	-	-	-
2_78766489_C/T	2:78766489-78766489	T	synonymous_variant	LOW	PLA2G5	ENSCAFG00000023246	Transcript	ENSCAFT00000064645.1	protein_coding	2021-04-02	-	-	-	706	177	59	T	acG/acA	rs851506224	-	-1	-	VGNC	-	-	-	-	-	-	-	-	-
2_78766489_C/T	2:78766489-78766489	T	synonymous_variant	LOW	PLA2G5	ENSCAFG00000023246	Transcript	ENSCAFT00000068036.1	protein_coding	2021-05-03	-	-	-	273	273	91	T	acG/acA	rs851506224	-	-1	-	VGNC	-	-	-	-	-	-	-	-	-
2_78766489_C/T	2:78766489-78766489	T	synonymous_variant	LOW	PLA2G5	ENSCAFG00000023246	Transcript	ENSCAFT00000085321.1	protein_coding	2021-05-03	-	-	-	395	117	39	T	acG/acA	rs851506224	-	-1	-	VGNC	-	-	-	-	-	-	-	-	-
2_78770652_C/G	2:78770652-78770652	G	intron_variant	MODIFIER	PLA2G5	ENSCAFG00000023246	Transcript	ENSCAFT00000060560.1	protein_coding	-	2021-03-01	-	-	-	-	-	-	-	-	-	-1	-	VGNC	-	-	-	-	-	-	-	-	-
2_78770652_C/G	2:78770652-78770652	G	intron_variant	MODIFIER	PLA2G5	ENSCAFG00000023246	Transcript	ENSCAFT00000064645.1	protein_coding	-	2021-03-01	-	-	-	-	-	-	-	-	-	-1	-	VGNC	-	-	-	-	-	-	-	-	-
2_78770652_C/G	2:78770652-78770652	G	intron_variant	MODIFIER	PLA2G5	ENSCAFG00000023246	Transcript	ENSCAFT00000068036.1	protein_coding	-	2021-04-01	-	-	-	-	-	-	-	-	-	-1	-	VGNC	-	-	-	-	-	-	-	-	-
2_78770652_C/G	2:78770652-78770652	G	intron_variant	MODIFIER	PLA2G5	ENSCAFG00000023246	Transcript	ENSCAFT00000085321.1	protein_coding	-	2021-04-01	-	-	-	-	-	-	-	-	-	-1	-	VGNC	-	-	-	-	-	-	-	-	-
2_79009881_A/G	2:79009881-79009881	G	synonymous_variant	LOW	TMCO4	ENSCAFG00000015128	Transcript	ENSCAFT00000024023.4	protein_coding	13/15	-	-	-	1522	1347	449	S	tcA/tcG	rs850585568	-	1	-	VGNC	-	-	-	-	-	-	-	-	-
2_79723734_T/C	2:79723734-79723734	C	synonymous_variant	LOW	TAS1R2	ENSCAFG00000048855	Transcript	ENSCAFT00000024580.3	protein_coding	2021-06-03	-	-	-	1206	1206	402	L	ctT/ctC	rs852496651	-	1	-	EntrezGene	-	-	-	-	-	-	-	-	-
2_80045665_T/G	2:80045665-80045665	G	synonymous_variant	LOW	KLHDC7A	ENSCAFG00000015587	Transcript	ENSCAFT00000024706.3	protein_coding	2021-01-01	-	-	-	1254	1254	418	T	acA/acC	rs852269888	-	-1	-	VGNC	-	-	-	-	-	-	-	-	-
2_80045665_T/G	2:80045665-80045665	G	downstream_gene_variant	MODIFIER	-	ENSCAFG00000047592	Transcript	ENSCAFT00000078822.1	lncRNA	-	-	-	-	-	-	-	-	-	rs852269888	1209	1	-	-	-	-	-	-	-	-	-	-	-
2_81412934_G/A	2:81412934-81412934	A	intron_variant	MODIFIER	FBXO42	ENSCAFG00000031747	Transcript	ENSCAFT00000049392.2	protein_coding	-	2021-09-03	-	-	-	-	-	-	-	rs851962548	-	1	-	VGNC	-	-	-	-	-	-	-	-	-
2_81412934_G/A	2:81412934-81412934	A	intron_variant	MODIFIER	FBXO42	ENSCAFG00000031747	Transcript	ENSCAFT00000084121.1	protein_coding	-	2021-07-01	-	-	-	-	-	-	-	rs851962548	-	1	-	VGNC	-	-	-	-	-	-	-	-	-
2_81491167_G/A	2:81491167-81491167	A	synonymous_variant	LOW	ARHGEF19	ENSCAFG00000015945	Transcript	ENSCAFT00000025253.4	protein_coding	2014-04-01	-	-	-	726	525	175	E	gaG/gaA	rs8779312	-	1	-	VGNC	-	-	-	-	-	-	-	-	-
2_81491360_G/A	2:81491360-81491360	A	intron_variant	MODIFIER	ARHGEF19	ENSCAFG00000015945	Transcript	ENSCAFT00000025253.4	protein_coding	-	2013-04-01	-	-	-	-	-	-	-	rs851325069	-	1	-	VGNC	-	-	-	-	-	-	-	-	-
2_81553524_G/A	2:81553524-81553524	A	synonymous_variant	LOW	EPHA2	ENSCAFG00000016011	Transcript	ENSCAFT00000025418.4	protein_coding	2018-10-01	-	-	-	1950	1830	610	P	ccG/ccA	rs850981624	-	1	-	VGNC	-	-	-	-	-	-	-	-	-
2_81553524_G/A	2:81553524-81553524	A	synonymous_variant	LOW	EPHA2	ENSCAFG00000016011	Transcript	ENSCAFT00000025475.5	protein_coding	2016-10-01	-	-	-	1950	1830	610	P	ccG/ccA	rs850981624	-	1	-	VGNC	-	-	-	-	-	-	-	-	-
2_81553524_G/A	2:81553524-81553524	A	synonymous_variant	LOW	EPHA2	ENSCAFG00000016011	Transcript	ENSCAFT00000089229.1	protein_coding	2019-11-01	-	-	-	1854	1734	578	P	ccG/ccA	rs850981624	-	1	-	VGNC	-	-	-	-	-	-	-	-	-
2_81687480_G/A	2:81687480-81687480	A	downstream_gene_variant	MODIFIER	ZBTB17	ENSCAFG00000016122	Transcript	ENSCAFT00000025572.4	protein_coding	-	-	-	-	-	-	-	-	-	rs851862025	4820	1	-	VGNC	-	-	-	-	-	-	-	-	-
2_81687480_G/A	2:81687480-81687480	A	non_coding_transcript_exon_variant	MODIFIER	-	ENSCAFG00000016132	Transcript	ENSCAFT00000025602.5	pseudogene	2018-11-01	-	-	-	9840	-	-	-	-	rs851862025	-	-1	-	-	-	-	-	-	-	-	-	-	-
2_81687480_G/A	2:81687480-81687480	A	downstream_gene_variant	MODIFIER	ZBTB17	ENSCAFG00000016122	Transcript	ENSCAFT00000087323.1	protein_coding	-	-	-	-	-	-	-	-	-	rs851862025	4820	1	-	VGNC	-	-	-	-	-	-	-	-	-
2_81688200_G/A	2:81688200-81688200	A	non_coding_transcript_exon_variant	MODIFIER	-	ENSCAFG00000016132	Transcript	ENSCAFT00000025602.5	pseudogene	2018-11-01	-	-	-	9120	-	-	-	-	rs851171570	-	-1	-	-	-	-	-	-	-	-	-	-	-
2_81688848_T/C	2:81688848-81688848	C	non_coding_transcript_exon_variant	MODIFIER	-	ENSCAFG00000016132	Transcript	ENSCAFT00000025602.5	pseudogene	2018-11-01	-	-	-	8472	-	-	-	-	rs851314715	-	-1	-	-	-	-	-	-	-	-	-	-	-
2_81689064_G/A	2:81689064-81689064	A	non_coding_transcript_exon_variant	MODIFIER	-	ENSCAFG00000016132	Transcript	ENSCAFT00000025602.5	pseudogene	2018-11-01	-	-	-	8256	-	-	-	-	rs852427649	-	-1	-	-	-	-	-	-	-	-	-	-	-
2_81690694_A/G	2:81690694-81690694	G	non_coding_transcript_exon_variant	MODIFIER	-	ENSCAFG00000016132	Transcript	ENSCAFT00000025602.5	pseudogene	2018-11-01	-	-	-	6626	-	-	-	-	rs852449698	-	-1	-	-	-	-	-	-	-	-	-	-	-
2_81692790_T/C	2:81692790-81692790	C	non_coding_transcript_exon_variant	MODIFIER	-	ENSCAFG00000016132	Transcript	ENSCAFT00000025602.5	pseudogene	2018-11-01	-	-	-	4530	-	-	-	-	rs852077424	-	-1	-	-	-	-	-	-	-	-	-	-	-
2_81694386_C/T	2:81694386-81694386	T	non_coding_transcript_exon_variant	MODIFIER	-	ENSCAFG00000016132	Transcript	ENSCAFT00000025602.5	pseudogene	2018-11-01	-	-	-	2934	-	-	-	-	rs852154282	-	-1	-	-	-	-	-	-	-	-	-	-	-
2_81749774_C/T	2:81749774-81749774	T	non_coding_transcript_exon_variant	MODIFIER	-	ENSCAFG00000016132	Transcript	ENSCAFT00000025602.5	pseudogene	2018-03-01	-	-	-	777	-	-	-	-	rs851094024	-	-1	-	-	-	-	-	-	-	-	-	-	-
2_84349738_G/C	2:84349738-84349738	C	synonymous_variant	LOW	KIAA2013	ENSCAFG00000016536	Transcript	ENSCAFT00000026187.6	protein_coding	2021-03-01	-	-	-	409	84	28	L	ctG/ctC	-	-	1	-	VGNC	-	-	-	-	-	-	-	-	-
2_84349738_G/C	2:84349738-84349738	C	synonymous_variant	LOW	KIAA2013	ENSCAFG00000016536	Transcript	ENSCAFT00000085035.1	protein_coding	2021-04-01	-	-	-	409	84	28	L	ctG/ctC	-	-	1	-	VGNC	-	-	-	-	-	-	-	-	-
2_84548825_T/C	2:84548825-84548825	C	synonymous_variant	LOW	MAD2L2	ENSCAFG00000016583	Transcript	ENSCAFT00000026256.4	protein_coding	2021-07-06	-	-	-	557	537	179	S	tcT/tcC	rs851634262	-	1	-	VGNC	-	-	-	-	-	-	-	-	-
2_84548825_T/C	2:84548825-84548825	C	downstream_gene_variant	MODIFIER	FBXO6	ENSCAFG00000029614	Transcript	ENSCAFT00000049774.2	protein_coding	-	-	-	-	-	-	-	-	-	rs851634262	735	-1	-	VGNC	-	-	-	-	-	-	-	-	-
2_84548825_T/C	2:84548825-84548825	C	downstream_gene_variant	MODIFIER	FBXO6	ENSCAFG00000029614	Transcript	ENSCAFT00000063933.1	protein_coding	-	-	-	-	-	-	-	-	-	rs851634262	735	-1	-	VGNC	-	-	-	-	-	-	-	-	-
2_84548825_T/C	2:84548825-84548825	C	downstream_gene_variant	MODIFIER	FBXO6	ENSCAFG00000029614	Transcript	ENSCAFT00000070841.1	protein_coding	-	-	-	-	-	-	-	-	-	rs851634262	735	-1	-	VGNC	-	-	-	-	-	-	-	-	-
2_84548825_T/C	2:84548825-84548825	C	downstream_gene_variant	MODIFIER	FBXO6	ENSCAFG00000029614	Transcript	ENSCAFT00000091090.1	protein_coding	-	-	-	-	-	-	-	-	-	rs851634262	735	-1	-	VGNC	-	-	-	-	-	-	-	-	-
2_84550162_T/C	2:84550162-84550162	C	downstream_gene_variant	MODIFIER	MAD2L2	ENSCAFG00000016583	Transcript	ENSCAFT00000026256.4	protein_coding	-	-	-	-	-	-	-	-	-	rs850658270	806	1	-	VGNC	-	-	-	-	-	-	-	-	-
2_84550162_T/C	2:84550162-84550162	C	synonymous_variant	LOW	FBXO6	ENSCAFG00000029614	Transcript	ENSCAFT00000049774.2	protein_coding	2021-05-04	-	-	-	1611	675	225	P	ccA/ccG	rs850658270	-	-1	-	VGNC	-	-	-	-	-	-	-	-	-
2_84550162_T/C	2:84550162-84550162	C	synonymous_variant	LOW	FBXO6	ENSCAFG00000029614	Transcript	ENSCAFT00000063933.1	protein_coding	2021-06-05	-	-	-	1049	582	194	P	ccA/ccG	rs850658270	-	-1	-	VGNC	-	-	-	-	-	-	-	-	-
2_84550162_T/C	2:84550162-84550162	C	synonymous_variant	LOW	FBXO6	ENSCAFG00000029614	Transcript	ENSCAFT00000070841.1	protein_coding	2021-07-06	-	-	-	1112	645	215	P	ccA/ccG	rs850658270	-	-1	-	VGNC	-	-	-	-	-	-	-	-	-
2_84550162_T/C	2:84550162-84550162	C	synonymous_variant	LOW	FBXO6	ENSCAFG00000029614	Transcript	ENSCAFT00000091090.1	protein_coding	2021-06-05	-	-	-	945	945	315	P	ccA/ccG	rs850658270	-	-1	-	VGNC	-	-	-	-	-	-	-	-	-
2_84551164_A/G	2:84551164-84551164	G	downstream_gene_variant	MODIFIER	MAD2L2	ENSCAFG00000016583	Transcript	ENSCAFT00000026256.4	protein_coding	-	-	-	-	-	-	-	-	-	rs852928982	1808	1	-	VGNC	-	-	-	-	-	-	-	-	-
2_84551164_A/G	2:84551164-84551164	G	synonymous_variant	LOW	FBXO6	ENSCAFG00000029614	Transcript	ENSCAFT00000049774.2	protein_coding	2021-05-03	-	-	-	1503	567	189	I	atT/atC	rs852928982	-	-1	-	VGNC	-	-	-	-	-	-	-	-	-
2_84551164_A/G	2:84551164-84551164	G	synonymous_variant	LOW	FBXO6	ENSCAFG00000029614	Transcript	ENSCAFT00000063933.1	protein_coding	2021-06-04	-	-	-	941	474	158	I	atT/atC	rs852928982	-	-1	-	VGNC	-	-	-	-	-	-	-	-	-
2_84551164_A/G	2:84551164-84551164	G	synonymous_variant	LOW	FBXO6	ENSCAFG00000029614	Transcript	ENSCAFT00000070841.1	protein_coding	2021-07-05	-	-	-	1004	537	179	I	atT/atC	rs852928982	-	-1	-	VGNC	-	-	-	-	-	-	-	-	-
2_84551164_A/G	2:84551164-84551164	G	synonymous_variant	LOW	FBXO6	ENSCAFG00000029614	Transcript	ENSCAFT00000091090.1	protein_coding	2021-06-04	-	-	-	837	837	279	I	atT/atC	rs852928982	-	-1	-	VGNC	-	-	-	-	-	-	-	-	-
2_84860798_T/C	2:84860798-84860798	C	synonymous_variant	LOW	MTOR	ENSCAFG00000016648	Transcript	ENSCAFT00000026412.5	protein_coding	22/59	-	-	-	3546	3546	1182	D	gaT/gaC	rs851704030	-	1	-	VGNC	-	-	-	-	-	-	-	-	-
2_84860798_T/C	2:84860798-84860798	C	synonymous_variant	LOW	MTOR	ENSCAFG00000016648	Transcript	ENSCAFT00000064130.1	protein_coding	16/53	-	-	-	2577	2577	859	D	gaT/gaC	rs851704030	-	1	-	VGNC	-	-	-	-	-	-	-	-	-
2_84860798_T/C	2:84860798-84860798	C	synonymous_variant	LOW	MTOR	ENSCAFG00000016648	Transcript	ENSCAFT00000070228.1	protein_coding	22/57	-	-	-	3546	3255	1085	D	gaT/gaC	rs851704030	-	1	-	VGNC	-	-	-	-	-	-	-	-	-
2_84860798_T/C	2:84860798-84860798	C	synonymous_variant	LOW	MTOR	ENSCAFG00000016648	Transcript	ENSCAFT00000074234.1	protein_coding	22/58	-	-	-	3546	3255	1085	D	gaT/gaC	rs851704030	-	1	-	VGNC	-	-	-	-	-	-	-	-	-
2_84860798_T/C	2:84860798-84860798	C	synonymous_variant	LOW	MTOR	ENSCAFG00000016648	Transcript	ENSCAFT00000077589.1	protein_coding	22/58	-	-	-	3546	3255	1085	D	gaT/gaC	rs851704030	-	1	-	VGNC	-	-	-	-	-	-	-	-	-
2_84860798_T/C	2:84860798-84860798	C	synonymous_variant	LOW	MTOR	ENSCAFG00000016648	Transcript	ENSCAFT00000082268.1	protein_coding	22/58	-	-	-	3546	3255	1085	D	gaT/gaC	rs851704030	-	1	-	VGNC	-	-	-	-	-	-	-	-	-
2_84860798_T/C	2:84860798-84860798	C	synonymous_variant	LOW	MTOR	ENSCAFG00000016648	Transcript	ENSCAFT00000084601.1	protein_coding	22/58	-	-	-	3546	3255	1085	D	gaT/gaC	rs851704030	-	1	-	VGNC	-	-	-	-	-	-	-	-	-
2_84870865_T/C	2:84870865-84870865	C	synonymous_variant	LOW	MTOR	ENSCAFG00000016648	Transcript	ENSCAFT00000026412.5	protein_coding	28/59	-	-	-	4341	4341	1447	I	atT/atC	rs852423716	-	1	-	VGNC	-	-	-	-	-	-	-	-	-
2_84870865_T/C	2:84870865-84870865	C	upstream_gene_variant	MODIFIER	U6	ENSCAFG00000030954	Transcript	ENSCAFT00000033143.1	snRNA	-	-	-	-	-	-	-	-	-	rs852423716	2301	-1	-	RFAM	-	-	-	-	-	-	-	-	-
2_84870865_T/C	2:84870865-84870865	C	synonymous_variant	LOW	MTOR	ENSCAFG00000016648	Transcript	ENSCAFT00000064130.1	protein_coding	22/53	-	-	-	3372	3372	1124	I	atT/atC	rs852423716	-	1	-	VGNC	-	-	-	-	-	-	-	-	-
2_84870865_T/C	2:84870865-84870865	C	intron_variant	MODIFIER	MTOR	ENSCAFG00000016648	Transcript	ENSCAFT00000070228.1	protein_coding	-	27/56	-	-	-	-	-	-	-	rs852423716	-	1	-	VGNC	-	-	-	-	-	-	-	-	-
2_84870865_T/C	2:84870865-84870865	C	synonymous_variant	LOW	MTOR	ENSCAFG00000016648	Transcript	ENSCAFT00000074234.1	protein_coding	28/58	-	-	-	4341	4050	1350	I	atT/atC	rs852423716	-	1	-	VGNC	-	-	-	-	-	-	-	-	-
2_84870865_T/C	2:84870865-84870865	C	synonymous_variant	LOW	MTOR	ENSCAFG00000016648	Transcript	ENSCAFT00000077589.1	protein_coding	28/58	-	-	-	4341	4050	1350	I	atT/atC	rs852423716	-	1	-	VGNC	-	-	-	-	-	-	-	-	-
2_84870865_T/C	2:84870865-84870865	C	synonymous_variant	LOW	MTOR	ENSCAFG00000016648	Transcript	ENSCAFT00000082268.1	protein_coding	28/58	-	-	-	4341	4050	1350	I	atT/atC	rs852423716	-	1	-	VGNC	-	-	-	-	-	-	-	-	-
2_84870865_T/C	2:84870865-84870865	C	synonymous_variant	LOW	MTOR	ENSCAFG00000016648	Transcript	ENSCAFT00000084601.1	protein_coding	28/58	-	-	-	4341	4050	1350	I	atT/atC	rs852423716	-	1	-	VGNC	-	-	-	-	-	-	-	-	-
2_84882833_T/C	2:84882833-84882833	C	intron_variant	MODIFIER	MTOR	ENSCAFG00000016648	Transcript	ENSCAFT00000026412.5	protein_coding	-	29/58	-	-	-	-	-	-	-	rs852429976	-	1	-	VGNC	-	-	-	-	-	-	-	-	-
2_84882833_T/C	2:84882833-84882833	C	synonymous_variant	LOW	ANGPTL7	ENSCAFG00000016691	Transcript	ENSCAFT00000026431.2	protein_coding	2021-05-01	-	-	-	328	303	101	S	tcA/tcG	rs852429976	-	-1	-	VGNC	-	-	-	-	-	-	-	-	-
2_84882833_T/C	2:84882833-84882833	C	intron_variant	MODIFIER	MTOR	ENSCAFG00000016648	Transcript	ENSCAFT00000064130.1	protein_coding	-	23/52	-	-	-	-	-	-	-	rs852429976	-	1	-	VGNC	-	-	-	-	-	-	-	-	-
2_84882833_T/C	2:84882833-84882833	C	intron_variant	MODIFIER	MTOR	ENSCAFG00000016648	Transcript	ENSCAFT00000070228.1	protein_coding	-	27/56	-	-	-	-	-	-	-	rs852429976	-	1	-	VGNC	-	-	-	-	-	-	-	-	-
2_84882833_T/C	2:84882833-84882833	C	intron_variant	MODIFIER	MTOR	ENSCAFG00000016648	Transcript	ENSCAFT00000074234.1	protein_coding	-	29/57	-	-	-	-	-	-	-	rs852429976	-	1	-	VGNC	-	-	-	-	-	-	-	-	-
2_84882833_T/C	2:84882833-84882833	C	intron_variant	MODIFIER	MTOR	ENSCAFG00000016648	Transcript	ENSCAFT00000077589.1	protein_coding	-	29/57	-	-	-	-	-	-	-	rs852429976	-	1	-	VGNC	-	-	-	-	-	-	-	-	-
2_84882833_T/C	2:84882833-84882833	C	intron_variant	MODIFIER	MTOR	ENSCAFG00000016648	Transcript	ENSCAFT00000082268.1	protein_coding	-	29/57	-	-	-	-	-	-	-	rs852429976	-	1	-	VGNC	-	-	-	-	-	-	-	-	-
2_84882833_T/C	2:84882833-84882833	C	intron_variant	MODIFIER	MTOR	ENSCAFG00000016648	Transcript	ENSCAFT00000084601.1	protein_coding	-	29/57	-	-	-	-	-	-	-	rs852429976	-	1	-	VGNC	-	-	-	-	-	-	-	-	-
2_84921982_T/C	2:84921982-84921982	C	synonymous_variant	LOW	MTOR	ENSCAFG00000016648	Transcript	ENSCAFT00000026412.5	protein_coding	40/59	-	-	-	5664	5664	1888	H	caT/caC	rs852226356	-	1	-	VGNC	-	-	-	-	-	-	-	-	-
2_84921982_T/C	2:84921982-84921982	C	synonymous_variant	LOW	MTOR	ENSCAFG00000016648	Transcript	ENSCAFT00000064130.1	protein_coding	34/53	-	-	-	4695	4695	1565	H	caT/caC	rs852226356	-	1	-	VGNC	-	-	-	-	-	-	-	-	-
2_84921982_T/C	2:84921982-84921982	C	synonymous_variant	LOW	MTOR	ENSCAFG00000016648	Transcript	ENSCAFT00000070228.1	protein_coding	38/57	-	-	-	5355	5064	1688	H	caT/caC	rs852226356	-	1	-	VGNC	-	-	-	-	-	-	-	-	-
2_84921982_T/C	2:84921982-84921982	C	intron_variant	MODIFIER	MTOR	ENSCAFG00000016648	Transcript	ENSCAFT00000074234.1	protein_coding	-	39/57	-	-	-	-	-	-	-	rs852226356	-	1	-	VGNC	-	-	-	-	-	-	-	-	-
2_84921982_T/C	2:84921982-84921982	C	synonymous_variant	LOW	MTOR	ENSCAFG00000016648	Transcript	ENSCAFT00000077589.1	protein_coding	40/58	-	-	-	5664	5373	1791	H	caT/caC	rs852226356	-	1	-	VGNC	-	-	-	-	-	-	-	-	-
2_84921982_T/C	2:84921982-84921982	C	synonymous_variant	LOW	MTOR	ENSCAFG00000016648	Transcript	ENSCAFT00000082268.1	protein_coding	40/58	-	-	-	5664	5373	1791	H	caT/caC	rs852226356	-	1	-	VGNC	-	-	-	-	-	-	-	-	-
2_84921982_T/C	2:84921982-84921982	C	synonymous_variant	LOW	MTOR	ENSCAFG00000016648	Transcript	ENSCAFT00000084601.1	protein_coding	39/58	-	-	-	5586	5295	1765	H	caT/caC	rs852226356	-	1	-	VGNC	-	-	-	-	-	-	-	-	-
2_84977387_T/C	2:84977387-84977387	C	downstream_gene_variant	MODIFIER	SRM	ENSCAFG00000032626	Transcript	ENSCAFT00000045201.2	protein_coding	-	-	-	-	-	-	-	-	-	-	4300	1	-	VGNC	-	-	-	-	-	-	-	-	-
2_84984775_A/G	2:84984775-84984775	G	synonymous_variant	LOW	MASP2	ENSCAFG00000016744	Transcript	ENSCAFT00000026513.4	protein_coding	2021-11-09	-	-	-	1194	1194	398	G	ggA/ggG	rs22803686	-	1	-	VGNC	-	-	-	-	-	-	-	-	-
2_85371047_C/G	2:85371047-85371047	G	intron_variant	MODIFIER	PEX14	ENSCAFG00000016789	Transcript	ENSCAFT00000026562.4	protein_coding	-	2021-08-01	-	-	-	-	-	-	-	rs850674549	-	-1	-	VGNC	-	-	-	-	-	-	-	-	-
2_85371047_C/G	2:85371047-85371047	G	intron_variant	MODIFIER	PEX14	ENSCAFG00000016789	Transcript	ENSCAFT00000026576.4	protein_coding	-	2021-12-05	-	-	-	-	-	-	-	rs850674549	-	-1	-	VGNC	-	-	-	-	-	-	-	-	-
20_1143353_A/G	20:1143353-1143353	G	synonymous_variant	LOW	PLXNA1	ENSCAFG00000003989	Transcript	ENSCAFT00000006429.4	protein_coding	1932-01-01	-	-	-	286	213	71	V	gtA/gtG	rs852647278	-	1	-	VGNC	-	-	-	-	-	-	-	-	-
20_1143353_A/G	20:1143353-1143353	G	synonymous_variant	LOW	PLXNA1	ENSCAFG00000003989	Transcript	ENSCAFT00000061430.1	protein_coding	1930-01-01	-	-	-	286	213	71	V	gtA/gtG	rs852647278	-	1	-	VGNC	-	-	-	-	-	-	-	-	-
20_1143353_A/G	20:1143353-1143353	G	synonymous_variant	LOW	PLXNA1	ENSCAFG00000003989	Transcript	ENSCAFT00000069158.1	protein_coding	1933-03-01	-	-	-	677	375	125	V	gtA/gtG	rs852647278	-	1	-	VGNC	-	-	-	-	-	-	-	-	-
20_1143353_A/G	20:1143353-1143353	G	synonymous_variant	LOW	PLXNA1	ENSCAFG00000003989	Transcript	ENSCAFT00000071055.1	protein_coding	2029-01-01	-	-	-	213	213	71	V	gtA/gtG	rs852647278	-	1	-	VGNC	-	-	-	-	-	-	-	-	-
20_1143353_A/G	20:1143353-1143353	G	synonymous_variant	LOW	PLXNA1	ENSCAFG00000003989	Transcript	ENSCAFT00000073678.1	protein_coding	1934-07-01	-	-	-	1243	1053	351	V	gtA/gtG	rs852647278	-	1	-	VGNC	-	-	-	-	-	-	-	-	-
20_1143353_A/G	20:1143353-1143353	G	synonymous_variant	LOW	PLXNA1	ENSCAFG00000003989	Transcript	ENSCAFT00000084688.1	protein_coding	1936-06-01	-	-	-	1122	1122	374	V	gtA/gtG	rs852647278	-	1	-	VGNC	-	-	-	-	-	-	-	-	-
20_1143353_A/G	20:1143353-1143353	G	synonymous_variant	LOW	PLXNA1	ENSCAFG00000003989	Transcript	ENSCAFT00000088813.1	protein_coding	1937-07-01	-	-	-	1243	1053	351	V	gtA/gtG	rs852647278	-	1	-	VGNC	-	-	-	-	-	-	-	-	-
20_8240645_A/C	20:8240645-8240645	C	downstream_gene_variant	MODIFIER	FANCD2	ENSCAFG00000005182	Transcript	ENSCAFT00000048978.3	protein_coding	-	-	-	-	-	-	-	-	-	-	1821	-1	-	VGNC	-	-	-	-	-	-	-	-	-
20_8240645_A/C	20:8240645-8240645	C	downstream_gene_variant	MODIFIER	FANCD2OS	ENSCAFG00000030370	Transcript	ENSCAFT00000049489.2	protein_coding	-	-	-	-	-	-	-	-	-	-	1452	1	-	VGNC	-	-	-	-	-	-	-	-	-
20_8415453_G/A	20:8415453-8415453	A	downstream_gene_variant	MODIFIER	-	ENSCAFG00000005305	Transcript	ENSCAFT00000008554.4	protein_coding	-	-	-	-	-	-	-	-	-	rs22914833	270	-1	-	-	-	-	-	-	-	-	-	-	-
20_8415453_G/A	20:8415453-8415453	A	downstream_gene_variant	MODIFIER	RPUSD3	ENSCAFG00000029733	Transcript	ENSCAFT00000047015.2	protein_coding	-	-	-	-	-	-	-	-	-	rs22914833	2449	1	-	VGNC	-	-	-	-	-	-	-	-	-
20_8415453_G/A	20:8415453-8415453	A	downstream_gene_variant	MODIFIER	RPUSD3	ENSCAFG00000029733	Transcript	ENSCAFT00000063423.1	protein_coding	-	-	-	-	-	-	-	-	-	rs22914833	2449	1	-	VGNC	-	-	-	-	-	-	-	-	-
20_12784511_A/G	20:12784511-12784511	G	synonymous_variant	LOW	ITPR1	ENSCAFG00000023463	Transcript	ENSCAFT00000009554.4	protein_coding	51/58	-	-	-	6897	6810	2270	F	ttT/ttC	rs852304638	-	-1	-	VGNC	-	-	-	-	-	-	-	-	Ataxia__spinocerebellar__ITPR1-related+OMIA+ENSCAFG00000023463
20_13179968_C/T	20:13179968-13179968	T	synonymous_variant	LOW	SUMF1	ENSCAFG00000005954	Transcript	ENSCAFT00000009609.4	protein_coding	2021-09-08	-	-	-	1563	1008	336	C	tgC/tgT	rs851637377	-	1	-	VGNC	-	-	-	-	-	-	-	-	-
20_13179968_C/T	20:13179968-13179968	T	splice_region_variant,intron_variant	LOW	SUMF1	ENSCAFG00000005954	Transcript	ENSCAFT00000073226.1	protein_coding	-	2021-08-08	-	-	-	-	-	-	-	rs851637377	-	1	-	VGNC	-	-	-	-	-	-	-	-	-
20_13179968_C/T	20:13179968-13179968	T	synonymous_variant	LOW	SUMF1	ENSCAFG00000005954	Transcript	ENSCAFT00000077612.1	protein_coding	2021-05-04	-	-	-	1167	612	204	C	tgC/tgT	rs851637377	-	1	-	VGNC	-	-	-	-	-	-	-	-	-
20_13179968_C/T	20:13179968-13179968	T	intron_variant	MODIFIER	SUMF1	ENSCAFG00000005954	Transcript	ENSCAFT00000086980.1	protein_coding	-	2021-07-07	-	-	-	-	-	-	-	rs851637377	-	1	-	VGNC	-	-	-	-	-	-	-	-	-
20_13179968_C/T	20:13179968-13179968	T	synonymous_variant	LOW	SUMF1	ENSCAFG00000005954	Transcript	ENSCAFT00000090216.1	protein_coding	2021-08-07	-	-	-	1488	933	311	C	tgC/tgT	rs851637377	-	1	-	VGNC	-	-	-	-	-	-	-	-	-
20_25149014_G/A	20:25149014-25149014	A	synonymous_variant	LOW	SLC25A26	ENSCAFG00000006689	Transcript	ENSCAFT00000010771.4	protein_coding	2021-09-02	-	-	-	139	64	22	L	Ctg/Ttg	rs851578213	-	-1	-	VGNC	-	-	-	-	-	-	-	-	-
20_25149014_G/A	20:25149014-25149014	A	synonymous_variant	LOW	SLC25A26	ENSCAFG00000006689	Transcript	ENSCAFT00000071606.1	protein_coding	2014-02-01	-	-	-	139	64	22	L	Ctg/Ttg	rs851578213	-	-1	-	VGNC	-	-	-	-	-	-	-	-	-
20_25149014_G/A	20:25149014-25149014	A	synonymous_variant	LOW	SLC25A26	ENSCAFG00000006689	Transcript	ENSCAFT00000072984.1	protein_coding	2021-11-02	-	-	-	139	64	22	L	Ctg/Ttg	rs851578213	-	-1	-	VGNC	-	-	-	-	-	-	-	-	-
20_25149014_G/A	20:25149014-25149014	A	synonymous_variant	LOW	SLC25A26	ENSCAFG00000006689	Transcript	ENSCAFT00000076354.1	protein_coding	2013-02-01	-	-	-	115	115	39	L	Ctg/Ttg	rs851578213	-	-1	-	VGNC	-	-	-	-	-	-	-	-	-
20_25149014_G/A	20:25149014-25149014	A	synonymous_variant	LOW	SLC25A26	ENSCAFG00000006689	Transcript	ENSCAFT00000078490.1	protein_coding	2021-12-02	-	-	-	139	64	22	L	Ctg/Ttg	rs851578213	-	-1	-	VGNC	-	-	-	-	-	-	-	-	-
20_25149014_G/A	20:25149014-25149014	A	synonymous_variant	LOW	SLC25A26	ENSCAFG00000006689	Transcript	ENSCAFT00000090768.1	protein_coding	2021-08-02	-	-	-	139	64	22	L	Ctg/Ttg	rs851578213	-	-1	-	VGNC	-	-	-	-	-	-	-	-	-
20_25149014_G/A	20:25149014-25149014	A	synonymous_variant	LOW	SLC25A26	ENSCAFG00000006689	Transcript	ENSCAFT00000093722.1	protein_coding	2013-02-01	-	-	-	139	64	22	L	Ctg/Ttg	rs851578213	-	-1	-	VGNC	-	-	-	-	-	-	-	-	-
20_28528208_T/C	20:28528208-28528208	C	synonymous_variant	LOW	CADPS	ENSCAFG00000007072	Transcript	ENSCAFT00000011398.4	protein_coding	1930-11-01	-	-	-	1563	1563	521	V	gtT/gtC	rs850966535	-	1	-	VGNC	-	-	-	-	-	-	-	-	-
20_28528208_T/C	20:28528208-28528208	C	synonymous_variant	LOW	CADPS	ENSCAFG00000007072	Transcript	ENSCAFT00000061191.1	protein_coding	2029-11-01	-	-	-	1563	1563	521	V	gtT/gtC	rs850966535	-	1	-	VGNC	-	-	-	-	-	-	-	-	-
20_28528208_T/C	20:28528208-28528208	C	synonymous_variant	LOW	CADPS	ENSCAFG00000007072	Transcript	ENSCAFT00000063166.1	protein_coding	1930-11-01	-	-	-	1563	1563	521	V	gtT/gtC	rs850966535	-	1	-	VGNC	-	-	-	-	-	-	-	-	-
20_28528208_T/C	20:28528208-28528208	C	synonymous_variant	LOW	CADPS	ENSCAFG00000007072	Transcript	ENSCAFT00000063890.1	protein_coding	1931-11-01	-	-	-	1563	1563	521	V	gtT/gtC	rs850966535	-	1	-	VGNC	-	-	-	-	-	-	-	-	-
20_28528208_T/C	20:28528208-28528208	C	synonymous_variant	LOW	CADPS	ENSCAFG00000007072	Transcript	ENSCAFT00000069914.1	protein_coding	1930-11-01	-	-	-	1563	1563	521	V	gtT/gtC	rs850966535	-	1	-	VGNC	-	-	-	-	-	-	-	-	-
20_28528208_T/C	20:28528208-28528208	C	synonymous_variant	LOW	CADPS	ENSCAFG00000007072	Transcript	ENSCAFT00000073739.1	protein_coding	1931-11-01	-	-	-	1563	1563	521	V	gtT/gtC	rs850966535	-	1	-	VGNC	-	-	-	-	-	-	-	-	-
20_28528208_T/C	20:28528208-28528208	C	synonymous_variant	LOW	CADPS	ENSCAFG00000007072	Transcript	ENSCAFT00000088667.1	protein_coding	1930-11-01	-	-	-	1563	1563	521	V	gtT/gtC	rs850966535	-	1	-	VGNC	-	-	-	-	-	-	-	-	-
20_28907839_C/T	20:28907839-28907839	T	synonymous_variant	LOW	PTPRG	ENSCAFG00000007152	Transcript	ENSCAFT00000011505.6	protein_coding	2029-06-01	-	-	-	756	615	205	A	gcG/gcA	rs851616254	-	-1	-	VGNC	-	-	-	-	-	-	-	-	-
20_28907839_C/T	20:28907839-28907839	T	synonymous_variant	LOW	PTPRG	ENSCAFG00000007152	Transcript	ENSCAFT00000011507.5	protein_coding	2028-06-01	-	-	-	756	615	205	A	gcG/gcA	rs851616254	-	-1	-	VGNC	-	-	-	-	-	-	-	-	-
20_28907839_C/T	20:28907839-28907839	T	upstream_gene_variant	MODIFIER	U4	ENSCAFG00000022584	Transcript	ENSCAFT00000034691.2	snRNA	-	-	-	-	-	-	-	-	-	rs851616254	3921	-1	-	RFAM	-	-	-	-	-	-	-	-	-
20_28907839_C/T	20:28907839-28907839	T	synonymous_variant	LOW	PTPRG	ENSCAFG00000007152	Transcript	ENSCAFT00000070266.1	protein_coding	1930-08-01	-	-	-	1639	963	321	A	gcG/gcA	rs851616254	-	-1	-	VGNC	-	-	-	-	-	-	-	-	-
20_28907839_C/T	20:28907839-28907839	T	synonymous_variant	LOW	PTPRG	ENSCAFG00000007152	Transcript	ENSCAFT00000079144.1	protein_coding	2029-07-01	-	-	-	879	879	293	A	gcG/gcA	rs851616254	-	-1	-	VGNC	-	-	-	-	-	-	-	-	-
20_28907839_C/T	20:28907839-28907839	T	synonymous_variant	LOW	PTPRG	ENSCAFG00000007152	Transcript	ENSCAFT00000086430.1	protein_coding	2029-08-01	-	-	-	1639	963	321	A	gcG/gcA	rs851616254	-	-1	-	VGNC	-	-	-	-	-	-	-	-	-
20_28907839_C/T	20:28907839-28907839	T	synonymous_variant	LOW	PTPRG	ENSCAFG00000007152	Transcript	ENSCAFT00000090581.1	protein_coding	2025-06-01	-	-	-	756	615	205	A	gcG/gcA	rs851616254	-	-1	-	VGNC	-	-	-	-	-	-	-	-	-
20_36656935_C/T	20:36656935-36656935	T	synonymous_variant	LOW	DCP1A	ENSCAFG00000008637	Transcript	ENSCAFT00000013695.4	protein_coding	2021-10-09	-	-	-	1816	1816	606	L	Ctg/Ttg	rs851693638	-	1	-	VGNC	-	-	-	-	-	-	-	-	-
20_36656935_C/T	20:36656935-36656935	T	synonymous_variant	LOW	DCP1A	ENSCAFG00000008637	Transcript	ENSCAFT00000063063.1	protein_coding	2021-09-08	-	-	-	1750	1750	584	L	Ctg/Ttg	rs851693638	-	1	-	VGNC	-	-	-	-	-	-	-	-	-
20_36656935_C/T	20:36656935-36656935	T	synonymous_variant	LOW	DCP1A	ENSCAFG00000008637	Transcript	ENSCAFT00000092273.1	protein_coding	2021-09-08	-	-	-	1702	1702	568	L	Ctg/Ttg	rs851693638	-	1	-	VGNC	-	-	-	-	-	-	-	-	-
20_37678468_C/T	20:37678468-37678468	T	missense_variant	MODERATE	POC1A	ENSCAFG00000023072	Transcript	ENSCAFT00000015650.4	protein_coding	2021-11-11	-	-	-	2107	1319	440	T/M	aCg/aTg	rs851961210	-	1	-	VGNC	-	-	-	-	-	-	-	-	-
20_37678468_C/T	20:37678468-37678468	T	synonymous_variant	LOW	POC1A	ENSCAFG00000023072	Transcript	ENSCAFT00000049410.2	protein_coding	2021-02-02	-	-	-	1753	828	276	N	aaC/aaT	rs851961210	-	1	-	VGNC	-	-	-	-	-	-	-	-	-
20_37678468_C/T	20:37678468-37678468	T	missense_variant	MODERATE	POC1A	ENSCAFG00000023072	Transcript	ENSCAFT00000063450.1	protein_coding	2021-12-11	-	-	-	2107	1319	440	T/M	aCg/aTg	rs851961210	-	1	-	VGNC	-	-	-	-	-	-	-	-	-
20_37732647_G/A	20:37732647-37732647	A	downstream_gene_variant	MODIFIER	-	ENSCAFG00000006102	Transcript	ENSCAFT00000009879.4	protein_coding	-	-	-	-	-	-	-	-	-	rs22930048	2910	1	-	-	-	-	-	-	-	-	-	-	-
20_37732647_G/A	20:37732647-37732647	A	synonymous_variant	LOW	-	ENSCAFG00000009917	Transcript	ENSCAFT00000015781.4	protein_coding	14/15	-	-	-	1067	1005	335	N	aaC/aaT	rs22930048	-	-1	-	-	-	-	-	-	-	-	-	-	-
20_37732647_G/A	20:37732647-37732647	A	downstream_gene_variant	MODIFIER	-	ENSCAFG00000006102	Transcript	ENSCAFT00000031869.4	protein_coding	-	-	-	-	-	-	-	-	-	rs22930048	2910	1	-	-	-	-	-	-	-	-	-	-	-
20_37732647_G/A	20:37732647-37732647	A	synonymous_variant	LOW	-	ENSCAFG00000009917	Transcript	ENSCAFT00000060644.1	protein_coding	16/17	-	-	-	1530	1395	465	N	aaC/aaT	rs22930048	-	-1	-	-	-	-	-	-	-	-	-	-	-
20_37732647_G/A	20:37732647-37732647	A	synonymous_variant	LOW	-	ENSCAFG00000009917	Transcript	ENSCAFT00000063398.1	protein_coding	2013-12-01	-	-	-	1269	1269	423	N	aaC/aaT	rs22930048	-	-1	-	-	-	-	-	-	-	-	-	-	-
20_37732647_G/A	20:37732647-37732647	A	synonymous_variant	LOW	-	ENSCAFG00000009917	Transcript	ENSCAFT00000064008.1	protein_coding	18/19	-	-	-	1791	1782	594	N	aaC/aaT	rs22930048	-	-1	-	-	-	-	-	-	-	-	-	-	-
20_37732647_G/A	20:37732647-37732647	A	synonymous_variant	LOW	-	ENSCAFG00000009917	Transcript	ENSCAFT00000071862.1	protein_coding	17/18	-	-	-	2806	1905	635	N	aaC/aaT	rs22930048	-	-1	-	-	-	-	-	-	-	-	-	-	-
20_37732647_G/A	20:37732647-37732647	A	synonymous_variant	LOW	-	ENSCAFG00000009917	Transcript	ENSCAFT00000073291.1	protein_coding	13/14	-	-	-	1047	1047	349	N	aaC/aaT	rs22930048	-	-1	-	-	-	-	-	-	-	-	-	-	-
20_37732647_G/A	20:37732647-37732647	A	synonymous_variant	LOW	-	ENSCAFG00000009917	Transcript	ENSCAFT00000080297.1	protein_coding	16/17	-	-	-	2749	1848	616	N	aaC/aaT	rs22930048	-	-1	-	-	-	-	-	-	-	-	-	-	-
20_37732647_G/A	20:37732647-37732647	A	synonymous_variant	LOW	-	ENSCAFG00000009917	Transcript	ENSCAFT00000084458.1	protein_coding	14/15	-	-	-	1341	1341	447	N	aaC/aaT	rs22930048	-	-1	-	-	-	-	-	-	-	-	-	-	-
20_37732647_G/A	20:37732647-37732647	A	synonymous_variant	LOW	-	ENSCAFG00000009917	Transcript	ENSCAFT00000085857.1	protein_coding	15/16	-	-	-	1395	1395	465	N	aaC/aaT	rs22930048	-	-1	-	-	-	-	-	-	-	-	-	-	-
20_38216887_T/C	20:38216887-38216887	C	synonymous_variant	LOW	DOCK3	ENSCAFG00000010229	Transcript	ENSCAFT00000016280.4	protein_coding	47/53	-	-	-	4938	4938	1646	P	ccA/ccG	rs851563689	-	-1	-	VGNC	-	-	-	-	-	-	-	-	-
20_39062318_T/C	20:39062318-39062318	C	synonymous_variant	LOW	SEMA3B	ENSCAFG00000010719	Transcript	ENSCAFT00000046833.3	protein_coding	2017-08-01	-	-	-	897	897	299	E	gaA/gaG	-	-	-1	-	VGNC	-	-	-	-	-	-	-	-	-
20_39812504_G/A	20:39812504-39812504	A	synonymous_variant	LOW	NICN1	ENSCAFG00000011485	Transcript	ENSCAFT00000018224.3	protein_coding	2021-06-02	-	-	-	261	219	73	K	aaG/aaA	rs22897577	-	1	-	EntrezGene	-	-	-	-	-	-	-	-	-
20_39812504_G/A	20:39812504-39812504	A	upstream_gene_variant	MODIFIER	AMT	ENSCAFG00000011489	Transcript	ENSCAFT00000035669.3	protein_coding	-	-	-	-	-	-	-	-	-	rs22897577	3310	1	-	VGNC	-	-	-	-	-	-	-	-	-
20_39812504_G/A	20:39812504-39812504	A	upstream_gene_variant	MODIFIER	AMT	ENSCAFG00000011489	Transcript	ENSCAFT00000067003.1	protein_coding	-	-	-	-	-	-	-	-	-	rs22897577	3310	1	-	VGNC	-	-	-	-	-	-	-	-	-
20_39812504_G/A	20:39812504-39812504	A	synonymous_variant	LOW	NICN1	ENSCAFG00000011485	Transcript	ENSCAFT00000072454.1	protein_coding	2021-05-02	-	-	-	261	219	73	K	aaG/aaA	rs22897577	-	1	-	EntrezGene	-	-	-	-	-	-	-	-	-
20_39812504_G/A	20:39812504-39812504	A	upstream_gene_variant	MODIFIER	AMT	ENSCAFG00000011489	Transcript	ENSCAFT00000074729.1	protein_coding	-	-	-	-	-	-	-	-	-	rs22897577	3310	1	-	VGNC	-	-	-	-	-	-	-	-	-
20_39812504_G/A	20:39812504-39812504	A	upstream_gene_variant	MODIFIER	AMT	ENSCAFG00000011489	Transcript	ENSCAFT00000077790.1	protein_coding	-	-	-	-	-	-	-	-	-	rs22897577	3310	1	-	VGNC	-	-	-	-	-	-	-	-	-
20_39812504_G/A	20:39812504-39812504	A	upstream_gene_variant	MODIFIER	AMT	ENSCAFG00000011489	Transcript	ENSCAFT00000083472.1	protein_coding	-	-	-	-	-	-	-	-	-	rs22897577	3310	1	-	VGNC	-	-	-	-	-	-	-	-	-
20_39812504_G/A	20:39812504-39812504	A	upstream_gene_variant	MODIFIER	AMT	ENSCAFG00000011489	Transcript	ENSCAFT00000089990.1	protein_coding	-	-	-	-	-	-	-	-	-	rs22897577	3310	1	-	VGNC	-	-	-	-	-	-	-	-	-
20_39812504_G/A	20:39812504-39812504	A	upstream_gene_variant	MODIFIER	AMT	ENSCAFG00000011489	Transcript	ENSCAFT00000091454.1	protein_coding	-	-	-	-	-	-	-	-	-	rs22897577	3310	1	-	VGNC	-	-	-	-	-	-	-	-	-
20_39823970_C/G	20:39823970-39823970	G	synonymous_variant	LOW	TCTA	ENSCAFG00000011493	Transcript	ENSCAFT00000018230.4	protein_coding	2021-03-01	-	-	-	231	177	59	A	gcG/gcC	rs851365208	-	-1	-	HGNC	HGNC:11692	-	-	-	-	-	-	-	-
20_39823970_C/G	20:39823970-39823970	G	upstream_gene_variant	MODIFIER	RHOA	ENSCAFG00000023066	Transcript	ENSCAFT00000035203.2	protein_coding	-	-	-	-	-	-	-	-	-	rs851365208	605	1	-	VGNC	-	-	-	-	-	-	-	-	-
20_39823970_C/G	20:39823970-39823970	G	downstream_gene_variant	MODIFIER	AMT	ENSCAFG00000011489	Transcript	ENSCAFT00000035669.3	protein_coding	-	-	-	-	-	-	-	-	-	rs851365208	3464	1	-	VGNC	-	-	-	-	-	-	-	-	-
20_39823970_C/G	20:39823970-39823970	G	downstream_gene_variant	MODIFIER	AMT	ENSCAFG00000011489	Transcript	ENSCAFT00000067003.1	protein_coding	-	-	-	-	-	-	-	-	-	rs851365208	4209	1	-	VGNC	-	-	-	-	-	-	-	-	-
20_39823970_C/G	20:39823970-39823970	G	downstream_gene_variant	MODIFIER	AMT	ENSCAFG00000011489	Transcript	ENSCAFT00000074729.1	protein_coding	-	-	-	-	-	-	-	-	-	rs851365208	3464	1	-	VGNC	-	-	-	-	-	-	-	-	-
20_39823970_C/G	20:39823970-39823970	G	downstream_gene_variant	MODIFIER	AMT	ENSCAFG00000011489	Transcript	ENSCAFT00000077790.1	protein_coding	-	-	-	-	-	-	-	-	-	rs851365208	3464	1	-	VGNC	-	-	-	-	-	-	-	-	-
20_39823970_C/G	20:39823970-39823970	G	downstream_gene_variant	MODIFIER	AMT	ENSCAFG00000011489	Transcript	ENSCAFT00000083472.1	protein_coding	-	-	-	-	-	-	-	-	-	rs851365208	4209	1	-	VGNC	-	-	-	-	-	-	-	-	-
20_39823970_C/G	20:39823970-39823970	G	downstream_gene_variant	MODIFIER	AMT	ENSCAFG00000011489	Transcript	ENSCAFT00000089990.1	protein_coding	-	-	-	-	-	-	-	-	-	rs851365208	3464	1	-	VGNC	-	-	-	-	-	-	-	-	-
20_39823970_C/G	20:39823970-39823970	G	downstream_gene_variant	MODIFIER	AMT	ENSCAFG00000011489	Transcript	ENSCAFT00000091454.1	protein_coding	-	-	-	-	-	-	-	-	-	rs851365208	3464	1	-	VGNC	-	-	-	-	-	-	-	-	-
20_39988781_T/C	20:39988781-39988781	C	downstream_gene_variant	MODIFIER	U6	ENSCAFG00000026418	Transcript	ENSCAFT00000040701.1	snRNA	-	-	-	-	-	-	-	-	-	rs22849382	472	1	-	RFAM	-	-	-	-	-	-	-	-	-
20_42046761_T/C	20:42046761-42046761	C	downstream_gene_variant	MODIFIER	-	ENSCAFG00000013645	Transcript	ENSCAFT00000021648.4	protein_coding	-	-	-	-	-	-	-	-	-	-	1410	1	-	-	-	-	-	-	-	-	-	-	-
20_42046761_T/C	20:42046761-42046761	C	downstream_gene_variant	MODIFIER	-	ENSCAFG00000013645	Transcript	ENSCAFT00000046694.2	protein_coding	-	-	-	-	-	-	-	-	-	-	1410	1	-	-	-	-	-	-	-	-	-	-	-
20_42046761_T/C	20:42046761-42046761	C	intron_variant	MODIFIER	MYL3	ENSCAFG00000013618	Transcript	ENSCAFT00000075599.1	protein_coding	-	2021-06-06	-	-	-	-	-	-	-	-	-	1	-	VGNC	-	-	-	-	-	-	-	-	-
20_42046761_T/C	20:42046761-42046761	C	intron_variant	MODIFIER	MYL3	ENSCAFG00000013618	Transcript	ENSCAFT00000084465.1	protein_coding	-	2021-05-05	-	-	-	-	-	-	-	-	-	1	-	VGNC	-	-	-	-	-	-	-	-	-
20_42046761_T/C	20:42046761-42046761	C	downstream_gene_variant	MODIFIER	-	ENSCAFG00000013645	Transcript	ENSCAFT00000088754.1	protein_coding	-	-	-	-	-	-	-	-	-	-	1410	1	-	-	-	-	-	-	-	-	-	-	-
20_43430944_T/C	20:43430944-43430944	C	intron_variant	MODIFIER	KIF15	ENSCAFG00000014112	Transcript	ENSCAFT00000022418.4	protein_coding	-	25/25	-	-	-	-	-	-	-	rs851283943	-	-1	-	VGNC	-	-	-	-	-	-	-	-	-
20_43430944_T/C	20:43430944-43430944	C	synonymous_variant	LOW	ZDHHC3	ENSCAFG00000014068	Transcript	ENSCAFT00000036833.3	protein_coding	2021-07-07	-	-	-	1180	837	279	N	aaT/aaC	rs851283943	-	1	-	VGNC	-	-	-	-	-	-	-	-	-
20_43430944_T/C	20:43430944-43430944	C	synonymous_variant	LOW	ZDHHC3	ENSCAFG00000014068	Transcript	ENSCAFT00000064652.1	protein_coding	2021-08-08	-	-	-	1276	933	311	N	aaT/aaC	rs851283943	-	1	-	VGNC	-	-	-	-	-	-	-	-	-
20_43687564_T/C	20:43687564-43687564	C	synonymous_variant	LOW	PBX4	ENSCAFG00000014191	Transcript	ENSCAFT00000021103.5	protein_coding	2021-08-08	-	-	-	1234	1134	378	S	agT/agC	rs852471843	-	1	-	VGNC	-	-	-	-	-	-	-	-	-
20_43687564_T/C	20:43687564-43687564	C	synonymous_variant	LOW	PBX4	ENSCAFG00000014191	Transcript	ENSCAFT00000022515.4	protein_coding	2021-08-08	-	-	-	1089	1089	363	S	agT/agC	rs852471843	-	1	-	VGNC	-	-	-	-	-	-	-	-	-
20_44406384_G/A	20:44406384-44406384	A	synonymous_variant	LOW	KLHL26	ENSCAFG00000014671	Transcript	ENSCAFT00000023302.4	protein_coding	2021-05-03	-	-	-	995	975	325	S	agC/agT	rs851815785	-	-1	-	VGNC	-	-	-	-	-	-	-	-	-
20_44406384_G/A	20:44406384-44406384	A	intron_variant	MODIFIER	KLHL26	ENSCAFG00000014671	Transcript	ENSCAFT00000073806.1	protein_coding	-	2021-04-03	-	-	-	-	-	-	-	rs851815785	-	-1	-	VGNC	-	-	-	-	-	-	-	-	-
20_44406384_G/A	20:44406384-44406384	A	synonymous_variant	LOW	KLHL26	ENSCAFG00000014671	Transcript	ENSCAFT00000083523.1	protein_coding	2021-04-03	-	-	-	995	975	325	S	agC/agT	rs851815785	-	-1	-	VGNC	-	-	-	-	-	-	-	-	-
20_44406649_G/A	20:44406649-44406649	A	intron_variant	MODIFIER	KLHL26	ENSCAFG00000014671	Transcript	ENSCAFT00000073806.1	protein_coding	-	2021-04-03	-	-	-	-	-	-	-	rs851299962	-	-1	-	VGNC	-	-	-	-	-	-	-	-	-
20_44748683_G/A	20:44748683-44748683	A	synonymous_variant	LOW	IQCN	ENSCAFG00000014907	Transcript	ENSCAFT00000023659.4	protein_coding	2021-03-02	-	-	-	1915	1866	622	T	acG/acA	rs850908121	-	1	-	VGNC	-	-	-	-	-	-	-	-	-
20_44748683_G/A	20:44748683-44748683	A	intron_variant	MODIFIER	JUND	ENSCAFG00000023338	Transcript	ENSCAFT00000035836.4	protein_coding	-	2021-01-01	-	-	-	-	-	-	-	rs850908121	-	1	-	VGNC	-	-	-	-	-	-	-	-	-
20_44748683_G/A	20:44748683-44748683	A	intron_variant	MODIFIER	PDE4C	ENSCAFG00000014928	Transcript	ENSCAFT00000048546.2	protein_coding	-	2015-01-01	-	-	-	-	-	-	-	rs850908121	-	1	-	VGNC	-	-	-	-	-	-	-	-	-
20_44748683_G/A	20:44748683-44748683	A	synonymous_variant	LOW	IQCN	ENSCAFG00000014907	Transcript	ENSCAFT00000070017.1	protein_coding	2021-03-02	-	-	-	1915	1866	622	T	acG/acA	rs850908121	-	1	-	VGNC	-	-	-	-	-	-	-	-	-
20_44823196_G/A	20:44823196-44823196	A	downstream_gene_variant	MODIFIER	PIK3R2	ENSCAFG00000014978	Transcript	ENSCAFT00000023779.5	protein_coding	-	-	-	-	-	-	-	-	-	-	3143	-1	-	VGNC	-	-	-	-	-	-	-	-	-
20_44823199_G/A	20:44823199-44823199	A	downstream_gene_variant	MODIFIER	PIK3R2	ENSCAFG00000014978	Transcript	ENSCAFT00000023779.5	protein_coding	-	-	-	-	-	-	-	-	-	-	3140	-1	-	VGNC	-	-	-	-	-	-	-	-	-
20_45078441_C/T	20:45078441-45078441	T	intron_variant	MODIFIER	NIBAN3	ENSCAFG00000015256	Transcript	ENSCAFT00000066212.1	protein_coding	-	13/13	-	-	-	-	-	-	-	rs852504922	-	-1	-	VGNC	-	-	-	-	-	-	-	-	-
20_45353392_G/C	20:45353392-45353392	C	synonymous_variant	LOW	-	ENSCAFG00000015329	Transcript	ENSCAFT00000024331.4	protein_coding	2021-03-01	-	-	-	27	27	9	V	gtG/gtC	-	-	1	-	-	-	-	-	-	-	-	-	-	-
20_45353392_G/C	20:45353392-45353392	C	intron_variant	MODIFIER	PLVAP	ENSCAFG00000015337	Transcript	ENSCAFT00000024343.4	protein_coding	-	2021-06-01	-	-	-	-	-	-	-	-	-	1	-	VGNC	-	-	-	-	-	-	-	-	-
20_45686432_A/G	20:45686432-45686432	G	synonymous_variant	LOW	CPAMD8	ENSCAFG00000015590	Transcript	ENSCAFT00000024724.4	protein_coding	14/42	-	-	-	1698	1545	515	T	acA/acG	rs851615983	-	1	-	VGNC	-	-	-	-	-	-	-	-	-
20_45686432_A/G	20:45686432-45686432	G	intron_variant	MODIFIER	CPAMD8	ENSCAFG00000015590	Transcript	ENSCAFT00000062453.1	protein_coding	-	2013-12-01	-	-	-	-	-	-	-	rs851615983	-	1	-	VGNC	-	-	-	-	-	-	-	-	-
20_45686432_A/G	20:45686432-45686432	G	synonymous_variant	LOW	CPAMD8	ENSCAFG00000015590	Transcript	ENSCAFT00000075543.1	protein_coding	14/42	-	-	-	1745	1485	495	T	acA/acG	rs851615983	-	1	-	VGNC	-	-	-	-	-	-	-	-	-
20_45686432_A/G	20:45686432-45686432	G	synonymous_variant	LOW	CPAMD8	ENSCAFG00000015590	Transcript	ENSCAFT00000081876.1	protein_coding	14/42	-	-	-	1839	1524	508	T	acA/acG	rs851615983	-	1	-	VGNC	-	-	-	-	-	-	-	-	-
20_45686432_A/G	20:45686432-45686432	G	synonymous_variant	LOW	CPAMD8	ENSCAFG00000015590	Transcript	ENSCAFT00000082827.1	protein_coding	13/41	-	-	-	1527	1374	458	T	acA/acG	rs851615983	-	1	-	VGNC	-	-	-	-	-	-	-	-	-
20_45686432_A/G	20:45686432-45686432	G	synonymous_variant	LOW	CPAMD8	ENSCAFG00000015590	Transcript	ENSCAFT00000086746.1	protein_coding	14/41	-	-	-	1698	1545	515	T	acA/acG	rs851615983	-	1	-	VGNC	-	-	-	-	-	-	-	-	-
20_45686432_A/G	20:45686432-45686432	G	synonymous_variant	LOW	CPAMD8	ENSCAFG00000015590	Transcript	ENSCAFT00000091816.1	protein_coding	14/40	-	-	-	1698	1545	515	T	acA/acG	rs851615983	-	1	-	VGNC	-	-	-	-	-	-	-	-	-
20_45829702_G/C	20:45829702-45829702	C	synonymous_variant	LOW	NWD1	ENSCAFG00000015626	Transcript	ENSCAFT00000024761.4	protein_coding	2018-06-01	-	-	-	2045	2043	681	V	gtC/gtG	rs850612979	-	-1	-	VGNC	-	-	-	-	-	-	-	-	-
20_45829702_G/C	20:45829702-45829702	C	synonymous_variant	LOW	NWD1	ENSCAFG00000015626	Transcript	ENSCAFT00000075227.1	protein_coding	2017-05-01	-	-	-	2046	2046	682	V	gtC/gtG	rs850612979	-	-1	-	VGNC	-	-	-	-	-	-	-	-	-
20_47679614_A/T	20:47679614-47679614	T	intron_variant	MODIFIER	-	ENSCAFG00000049878	Transcript	ENSCAFT00000063078.1	protein_coding	-	2021-03-02	-	-	-	-	-	-	-	rs851812254	-	-1	-	-	-	-	-	-	-	-	-	-	-
20_47679614_A/T	20:47679614-47679614	T	intron_variant	MODIFIER	-	ENSCAFG00000049878	Transcript	ENSCAFT00000070450.1	protein_coding	-	2021-03-02	-	-	-	-	-	-	-	rs851812254	-	-1	-	-	-	-	-	-	-	-	-	-	-
20_47679614_A/T	20:47679614-47679614	T	intron_variant	MODIFIER	-	ENSCAFG00000047151	Transcript	ENSCAFT00000077117.1	protein_coding	-	2021-01-01	-	-	-	-	-	-	-	rs851812254	-	1	-	-	-	-	-	-	-	-	-	-	-
20_47680249_C/A	20:47680249-47680249	A	intron_variant	MODIFIER	-	ENSCAFG00000049878	Transcript	ENSCAFT00000063078.1	protein_coding	-	2021-03-02	-	-	-	-	-	-	-	rs852877166	-	-1	-	-	-	-	-	-	-	-	-	-	-
20_47680249_C/A	20:47680249-47680249	A	intron_variant	MODIFIER	-	ENSCAFG00000049878	Transcript	ENSCAFT00000070450.1	protein_coding	-	2021-03-02	-	-	-	-	-	-	-	rs852877166	-	-1	-	-	-	-	-	-	-	-	-	-	-
20_47680249_C/A	20:47680249-47680249	A	intron_variant	MODIFIER	-	ENSCAFG00000047151	Transcript	ENSCAFT00000077117.1	protein_coding	-	2021-01-01	-	-	-	-	-	-	-	rs852877166	-	1	-	-	-	-	-	-	-	-	-	-	-
20_47680314_C/T	20:47680314-47680314	T	intron_variant	MODIFIER	-	ENSCAFG00000049878	Transcript	ENSCAFT00000063078.1	protein_coding	-	2021-03-02	-	-	-	-	-	-	-	rs851067132	-	-1	-	-	-	-	-	-	-	-	-	-	-
20_47680314_C/T	20:47680314-47680314	T	intron_variant	MODIFIER	-	ENSCAFG00000049878	Transcript	ENSCAFT00000070450.1	protein_coding	-	2021-03-02	-	-	-	-	-	-	-	rs851067132	-	-1	-	-	-	-	-	-	-	-	-	-	-
20_47680314_C/T	20:47680314-47680314	T	intron_variant	MODIFIER	-	ENSCAFG00000047151	Transcript	ENSCAFT00000077117.1	protein_coding	-	2021-01-01	-	-	-	-	-	-	-	rs851067132	-	1	-	-	-	-	-	-	-	-	-	-	-
20_48455342_G/T	20:48455342-48455342	T	downstream_gene_variant	MODIFIER	IL27RA	ENSCAFG00000016504	Transcript	ENSCAFT00000026148.5	protein_coding	-	-	-	-	-	-	-	-	-	rs851736929	1792	-1	-	VGNC	-	-	-	-	-	-	-	-	-
20_49105300_A/G	20:49105300-49105300	G	intron_variant	MODIFIER	TRMT1	ENSCAFG00000017070	Transcript	ENSCAFT00000027033.5	protein_coding	-	2015-08-01	-	-	-	-	-	-	-	rs853020945	-	1	-	VGNC	-	-	-	-	-	-	-	-	-
20_49927543_G/C	20:49927543-49927543	C	downstream_gene_variant	MODIFIER	CCDC151	ENSCAFG00000017400	Transcript	ENSCAFT00000027565.4	protein_coding	-	-	-	-	-	-	-	-	-	rs852201237	1119	1	-	VGNC	-	-	-	-	-	-	-	-	-
20_49927543_G/C	20:49927543-49927543	C	synonymous_variant	LOW	RGL3	ENSCAFG00000017405	Transcript	ENSCAFT00000027585.3	protein_coding	2021-04-01	-	-	-	1277	129	43	T	acG/acC	rs852201237	-	1	-	VGNC	-	-	-	-	-	-	-	-	-
20_49927543_G/C	20:49927543-49927543	C	downstream_gene_variant	MODIFIER	CCDC151	ENSCAFG00000017400	Transcript	ENSCAFT00000079423.1	protein_coding	-	-	-	-	-	-	-	-	-	rs852201237	1119	1	-	VGNC	-	-	-	-	-	-	-	-	-
20_50813962_T/C	20:50813962-50813962	C	synonymous_variant	LOW	ICAM5	ENSCAFG00000017872	Transcript	ENSCAFT00000028356.5	protein_coding	2021-12-03	-	-	-	528	528	176	A	gcA/gcG	rs22895832	-	-1	-	VGNC	-	-	-	-	-	-	-	-	-
20_50813962_T/C	20:50813962-50813962	C	downstream_gene_variant	MODIFIER	ICAM4	ENSCAFG00000017874	Transcript	ENSCAFT00000028357.4	protein_coding	-	-	-	-	-	-	-	-	-	rs22895832	3449	-1	-	VGNC	-	-	-	-	-	-	-	-	-
20_50813962_T/C	20:50813962-50813962	C	downstream_gene_variant	MODIFIER	ICAM1	ENSCAFG00000031460	Transcript	ENSCAFT00000028361.3	protein_coding	-	-	-	-	-	-	-	-	-	rs22895832	4753	-1	-	VGNC	-	-	-	-	-	-	-	-	-
20_50813962_T/C	20:50813962-50813962	C	upstream_gene_variant	MODIFIER	PDE4A	ENSCAFG00000017790	Transcript	ENSCAFT00000084420.1	protein_coding	-	-	-	-	-	-	-	-	-	rs22895832	2802	-1	-	VGNC	-	-	-	-	-	-	-	-	-
20_50813962_T/C	20:50813962-50813962	C	synonymous_variant	LOW	ICAM5	ENSCAFG00000017872	Transcript	ENSCAFT00000089962.1	protein_coding	2021-09-01	-	-	-	1660	687	229	A	gcA/gcG	rs22895832	-	-1	-	VGNC	-	-	-	-	-	-	-	-	-
20_52413248_A/C	20:52413248-52413248	C	upstream_gene_variant	MODIFIER	PCP2	ENSCAFG00000018302	Transcript	ENSCAFT00000029076.4	protein_coding	-	-	-	-	-	-	-	-	-	rs850764543	3620	-1	-	VGNC	-	-	-	-	-	-	-	-	-
20_52413248_A/C	20:52413248-52413248	C	upstream_gene_variant	MODIFIER	STXBP2	ENSCAFG00000018306	Transcript	ENSCAFT00000069360.1	protein_coding	-	-	-	-	-	-	-	-	-	rs850764543	1340	1	-	VGNC	-	-	-	-	-	-	-	-	-
20_52413248_A/C	20:52413248-52413248	C	upstream_gene_variant	MODIFIER	PCP2	ENSCAFG00000018302	Transcript	ENSCAFT00000081536.1	protein_coding	-	-	-	-	-	-	-	-	-	rs850764543	4127	-1	-	VGNC	-	-	-	-	-	-	-	-	-
20_52890336_T/G	20:52890336-52890336	G	downstream_gene_variant	MODIFIER	-	ENSCAFG00000018497	Transcript	ENSCAFT00000029372.4	protein_coding	-	-	-	-	-	-	-	-	-	-	2449	-1	-	-	-	-	-	-	-	-	-	-	-
20_52890336_T/G	20:52890336-52890336	G	upstream_gene_variant	MODIFIER	CD320	ENSCAFG00000018493	Transcript	ENSCAFT00000063322.1	protein_coding	-	-	-	-	-	-	-	-	-	-	2373	-1	-	VGNC	-	-	-	-	-	-	-	-	-
20_52890336_T/G	20:52890336-52890336	G	downstream_gene_variant	MODIFIER	-	ENSCAFG00000018497	Transcript	ENSCAFT00000093637.1	protein_coding	-	-	-	-	-	-	-	-	-	-	2442	-1	-	-	-	-	-	-	-	-	-	-	-
20_53722986_T/C	20:53722986-53722986	C	synonymous_variant	LOW	SLC25A23	ENSCAFG00000018643	Transcript	ENSCAFT00000029609.5	protein_coding	2021-10-01	-	-	-	152	45	15	G	ggT/ggC	-	-	1	-	HGNC	HGNC:19375	-	-	-	-	-	-	-	-
20_53722986_T/C	20:53722986-53722986	C	synonymous_variant	LOW	SLC25A23	ENSCAFG00000018643	Transcript	ENSCAFT00000067111.1	protein_coding	2021-12-02	-	-	-	441	441	147	G	ggT/ggC	-	-	1	-	HGNC	HGNC:19375	-	-	-	-	-	-	-	-
20_53722986_T/C	20:53722986-53722986	C	synonymous_variant	LOW	SLC25A23	ENSCAFG00000018643	Transcript	ENSCAFT00000072334.1	protein_coding	2021-12-01	-	-	-	152	45	15	G	ggT/ggC	-	-	1	-	HGNC	HGNC:19375	-	-	-	-	-	-	-	-
20_53722986_T/C	20:53722986-53722986	C	upstream_gene_variant	MODIFIER	CRB3	ENSCAFG00000049307	Transcript	ENSCAFT00000082784.1	protein_coding	-	-	-	-	-	-	-	-	-	-	2605	-1	-	HGNC	HGNC:20237	-	-	-	-	-	-	-	-
20_54312143_T/A	20:54312143-54312143	A	start_lost	HIGH	CATSPERD	ENSCAFG00000018769	Transcript	ENSCAFT00000029784.4	protein_coding	2021-01-01	-	-	-	135	1	1	M/L	Atg/Ttg	rs851564165	-	-1	-	VGNC	-	-	-	-	-	-	-	-	-
20_54312143_T/A	20:54312143-54312143	A	upstream_gene_variant	MODIFIER	LONP1	ENSCAFG00000018775	Transcript	ENSCAFT00000029820.5	protein_coding	-	-	-	-	-	-	-	-	-	rs851564165	535	1	-	VGNC	-	-	-	-	-	-	-	-	-
20_54312799_G/A	20:54312799-54312799	A	upstream_gene_variant	MODIFIER	CATSPERD	ENSCAFG00000018769	Transcript	ENSCAFT00000029784.4	protein_coding	-	-	-	-	-	-	-	-	-	-	522	-1	-	VGNC	-	-	-	-	-	-	-	-	-
20_54323710_A/G	20:54323710-54323710	G	synonymous_variant	LOW	LONP1	ENSCAFG00000018775	Transcript	ENSCAFT00000029820.5	protein_coding	2018-08-01	-	-	-	1191	1191	397	L	ctA/ctG	rs850686164	-	1	-	VGNC	-	-	-	-	-	-	-	-	-
20_54333800_T/G	20:54333800-54333800	G	synonymous_variant	LOW	LONP1	ENSCAFG00000018775	Transcript	ENSCAFT00000029820.5	protein_coding	18/18	-	-	-	2718	2718	906	A	gcT/gcG	rs851896406	-	1	-	VGNC	-	-	-	-	-	-	-	-	-
20_54333800_T/G	20:54333800-54333800	G	downstream_gene_variant	MODIFIER	HSD11B1L	ENSCAFG00000018793	Transcript	ENSCAFT00000029831.3	protein_coding	-	-	-	-	-	-	-	-	-	rs851896406	3131	-1	-	VGNC	-	-	-	-	-	-	-	-	-
20_54333800_T/G	20:54333800-54333800	G	downstream_gene_variant	MODIFIER	HSD11B1L	ENSCAFG00000018793	Transcript	ENSCAFT00000063126.1	protein_coding	-	-	-	-	-	-	-	-	-	rs851896406	2928	-1	-	VGNC	-	-	-	-	-	-	-	-	-
20_54333800_T/G	20:54333800-54333800	G	intron_variant	MODIFIER	RPL36	ENSCAFG00000043193	Transcript	ENSCAFT00000080443.1	protein_coding	-	2021-02-02	-	-	-	-	-	-	-	rs851896406	-	-1	-	HGNC	HGNC:13631	-	-	-	-	-	-	-	-
20_54938149_T/C	20:54938149-54938149	C	synonymous_variant	LOW	PLIN3	ENSCAFG00000018942	Transcript	ENSCAFT00000030085.4	protein_coding	2021-06-06	-	-	-	1188	1188	396	A	gcT/gcC	rs853184024	-	1	-	VGNC	-	-	-	-	-	-	-	-	-
20_54959575_C/T	20:54959575-54959575	T	synonymous_variant	LOW	TICAM1	ENSCAFG00000018946	Transcript	ENSCAFT00000030093.4	protein_coding	2021-01-01	-	-	-	51	51	17	A	gcC/gcT	rs22861395	-	1	-	VGNC	-	-	-	-	-	-	-	-	-
20_55841365_G/C	20:55841365-55841365	C	downstream_gene_variant	MODIFIER	HMG20B	ENSCAFG00000019215	Transcript	ENSCAFT00000030501.3	protein_coding	-	-	-	-	-	-	-	-	-	rs852393365	594	-1	-	VGNC	-	-	-	-	-	-	-	-	-
20_55841365_G/C	20:55841365-55841365	C	upstream_gene_variant	MODIFIER	-	ENSCAFG00000030940	Transcript	ENSCAFT00000047000.2	protein_coding	-	-	-	-	-	-	-	-	-	rs852393365	3780	-1	-	-	-	-	-	-	-	-	-	-	-
20_55841365_G/C	20:55841365-55841365	C	non_coding_transcript_exon_variant	MODIFIER	-	ENSCAFG00000043722	Transcript	ENSCAFT00000063015.1	lncRNA	2021-03-01	-	-	-	99	-	-	-	-	rs852393365	-	-1	-	-	-	-	-	-	-	-	-	-	-
20_56155727_A/C	20:56155727-56155727	C	synonymous_variant	LOW	TLE2	ENSCAFG00000019293	Transcript	ENSCAFT00000030660.4	protein_coding	19/20	-	-	-	2085	2085	695	L	ctA/ctC	rs850877148	-	1	-	VGNC	-	-	-	-	-	-	-	-	-
20_56155727_A/C	20:56155727-56155727	C	downstream_gene_variant	MODIFIER	-	ENSCAFG00000019300	Transcript	ENSCAFT00000030664.4	protein_coding	-	-	-	-	-	-	-	-	-	rs850877148	3301	-1	-	-	-	-	-	-	-	-	-	-	-
20_56155727_A/C	20:56155727-56155727	C	synonymous_variant	LOW	TLE2	ENSCAFG00000019293	Transcript	ENSCAFT00000065833.1	protein_coding	17/18	-	-	-	1871	1719	573	L	ctA/ctC	rs850877148	-	1	-	VGNC	-	-	-	-	-	-	-	-	-
20_56155727_A/C	20:56155727-56155727	C	synonymous_variant	LOW	TLE2	ENSCAFG00000019293	Transcript	ENSCAFT00000069296.1	protein_coding	19/20	-	-	-	2070	2070	690	L	ctA/ctC	rs850877148	-	1	-	VGNC	-	-	-	-	-	-	-	-	-
20_56155727_A/C	20:56155727-56155727	C	intron_variant	MODIFIER	TLE2	ENSCAFG00000019293	Transcript	ENSCAFT00000073051.1	protein_coding	-	17/17	-	-	-	-	-	-	-	rs850877148	-	1	-	VGNC	-	-	-	-	-	-	-	-	-
20_56155727_A/C	20:56155727-56155727	C	synonymous_variant	LOW	TLE2	ENSCAFG00000019293	Transcript	ENSCAFT00000092835.1	protein_coding	19/21	-	-	-	2072	1920	640	L	ctA/ctC	rs850877148	-	1	-	VGNC	-	-	-	-	-	-	-	-	-
20_56162623_T/C	20:56162623-56162623	C	synonymous_variant	LOW	-	ENSCAFG00000019300	Transcript	ENSCAFT00000030664.4	protein_coding	2021-07-01	-	-	-	15	15	5	S	tcA/tcG	rs851427879	-	-1	-	-	-	-	-	-	-	-	-	-	-
20_56162623_T/C	20:56162623-56162623	C	downstream_gene_variant	MODIFIER	-	ENSCAFG00000038196	Transcript	ENSCAFT00000056347.2	lncRNA	-	-	-	-	-	-	-	-	-	rs851427879	4427	-1	-	-	-	-	-	-	-	-	-	-	-
20_56162623_T/C	20:56162623-56162623	C	downstream_gene_variant	MODIFIER	-	ENSCAFG00000038196	Transcript	ENSCAFT00000058570.2	lncRNA	-	-	-	-	-	-	-	-	-	rs851427879	4427	-1	-	-	-	-	-	-	-	-	-	-	-
20_56660393_T/C	20:56660393-56660393	C	synonymous_variant	LOW	LMNB2	ENSCAFG00000019389	Transcript	ENSCAFT00000030822.4	protein_coding	2021-11-04	-	-	-	576	576	192	R	cgT/cgC	rs852504325	-	1	-	VGNC	-	-	-	-	-	-	-	-	-
20_56660393_T/C	20:56660393-56660393	C	downstream_gene_variant	MODIFIER	-	ENSCAFG00000047222	Transcript	ENSCAFT00000079805.1	protein_coding	-	-	-	-	-	-	-	-	-	rs852504325	315	-1	-	-	-	-	-	-	-	-	-	-	-
20_56660393_T/C	20:56660393-56660393	C	synonymous_variant	LOW	LMNB2	ENSCAFG00000019389	Transcript	ENSCAFT00000082143.1	protein_coding	2021-11-04	-	-	-	576	576	192	R	cgT/cgC	rs852504325	-	1	-	VGNC	-	-	-	-	-	-	-	-	-
20_56670560_A/C	20:56670560-56670560	C	upstream_gene_variant	MODIFIER	-	ENSCAFG00000042975	Transcript	ENSCAFT00000067346.1	protein_coding	-	-	-	-	-	-	-	-	-	rs853113363	2142	-1	-	-	-	-	-	-	-	-	-	-	-
20_56670560_A/C	20:56670560-56670560	C	downstream_gene_variant	MODIFIER	LMNB2	ENSCAFG00000019389	Transcript	ENSCAFT00000082143.1	protein_coding	-	-	-	-	-	-	-	-	-	rs853113363	282	1	-	VGNC	-	-	-	-	-	-	-	-	-
20_56672444_T/C	20:56672444-56672444	C	downstream_gene_variant	MODIFIER	TMPRSS9	ENSCAFG00000019393	Transcript	ENSCAFT00000030835.5	protein_coding	-	-	-	-	-	-	-	-	-	-	4492	-1	-	VGNC	-	-	-	-	-	-	-	-	-
20_56672444_T/C	20:56672444-56672444	C	upstream_gene_variant	MODIFIER	-	ENSCAFG00000042975	Transcript	ENSCAFT00000067346.1	protein_coding	-	-	-	-	-	-	-	-	-	-	4026	-1	-	-	-	-	-	-	-	-	-	-	-
20_56672444_T/C	20:56672444-56672444	C	downstream_gene_variant	MODIFIER	LMNB2	ENSCAFG00000019389	Transcript	ENSCAFT00000082143.1	protein_coding	-	-	-	-	-	-	-	-	-	-	2166	1	-	VGNC	-	-	-	-	-	-	-	-	-
20_56675417_T/C	20:56675417-56675417	C	downstream_gene_variant	MODIFIER	TMPRSS9	ENSCAFG00000019393	Transcript	ENSCAFT00000030835.5	protein_coding	-	-	-	-	-	-	-	-	-	rs851651238	1519	-1	-	VGNC	-	-	-	-	-	-	-	-	-
20_56680909_T/C	20:56680909-56680909	C	synonymous_variant	LOW	TMPRSS9	ENSCAFG00000019393	Transcript	ENSCAFT00000030835.5	protein_coding	2021-08-06	-	-	-	843	843	281	A	gcA/gcG	rs851915636	-	-1	-	VGNC	-	-	-	-	-	-	-	-	-
20_56716028_A/G	20:56716028-56716028	G	synonymous_variant	LOW	SPPL2B	ENSCAFG00000019406	Transcript	ENSCAFT00000030851.4	protein_coding	16/16	-	-	-	1839	1836	612	T	acT/acC	rs850944673	-	-1	-	VGNC	-	-	-	-	-	-	-	-	-
20_56716028_A/G	20:56716028-56716028	G	synonymous_variant	LOW	SPPL2B	ENSCAFG00000019406	Transcript	ENSCAFT00000030859.4	protein_coding	2021-11-11	-	-	-	2277	2277	759	T	acT/acC	rs850944673	-	-1	-	VGNC	-	-	-	-	-	-	-	-	-
20_56716028_A/G	20:56716028-56716028	G	synonymous_variant	LOW	SPPL2B	ENSCAFG00000019406	Transcript	ENSCAFT00000046407.3	protein_coding	14/14	-	-	-	2786	1869	623	T	acT/acC	rs850944673	-	-1	-	VGNC	-	-	-	-	-	-	-	-	-
20_56716028_A/G	20:56716028-56716028	G	synonymous_variant	LOW	SPPL2B	ENSCAFG00000019406	Transcript	ENSCAFT00000060257.1	protein_coding	15/15	-	-	-	2034	2034	678	T	acT/acC	rs850944673	-	-1	-	VGNC	-	-	-	-	-	-	-	-	-
20_56716028_A/G	20:56716028-56716028	G	intron_variant	MODIFIER	SPPL2B	ENSCAFG00000019406	Transcript	ENSCAFT00000068932.1	protein_coding	-	14/14	-	-	-	-	-	-	-	rs850944673	-	-1	-	VGNC	-	-	-	-	-	-	-	-	-
20_56716028_A/G	20:56716028-56716028	G	synonymous_variant	LOW	SPPL2B	ENSCAFG00000019406	Transcript	ENSCAFT00000080415.1	protein_coding	13/13	-	-	-	2708	1791	597	T	acT/acC	rs850944673	-	-1	-	VGNC	-	-	-	-	-	-	-	-	-
20_56716028_A/G	20:56716028-56716028	G	synonymous_variant	LOW	SPPL2B	ENSCAFG00000019406	Transcript	ENSCAFT00000087759.1	protein_coding	13/13	-	-	-	2711	1794	598	T	acT/acC	rs850944673	-	-1	-	VGNC	-	-	-	-	-	-	-	-	-
20_56716036_C/T	20:56716036-56716036	T	intron_variant	MODIFIER	SPPL2B	ENSCAFG00000019406	Transcript	ENSCAFT00000068932.1	protein_coding	-	14/14	-	-	-	-	-	-	-	rs851418517	-	-1	-	VGNC	-	-	-	-	-	-	-	-	-
20_56716151_G/A	20:56716151-56716151	A	synonymous_variant	LOW	SPPL2B	ENSCAFG00000019406	Transcript	ENSCAFT00000030851.4	protein_coding	16/16	-	-	-	1716	1713	571	A	gcC/gcT	rs851896803	-	-1	-	VGNC	-	-	-	-	-	-	-	-	-
20_56716151_G/A	20:56716151-56716151	A	synonymous_variant	LOW	SPPL2B	ENSCAFG00000019406	Transcript	ENSCAFT00000030859.4	protein_coding	2021-11-11	-	-	-	2154	2154	718	A	gcC/gcT	rs851896803	-	-1	-	VGNC	-	-	-	-	-	-	-	-	-
20_56716151_G/A	20:56716151-56716151	A	synonymous_variant	LOW	SPPL2B	ENSCAFG00000019406	Transcript	ENSCAFT00000046407.3	protein_coding	14/14	-	-	-	2663	1746	582	A	gcC/gcT	rs851896803	-	-1	-	VGNC	-	-	-	-	-	-	-	-	-
20_56716151_G/A	20:56716151-56716151	A	synonymous_variant	LOW	SPPL2B	ENSCAFG00000019406	Transcript	ENSCAFT00000060257.1	protein_coding	15/15	-	-	-	1911	1911	637	A	gcC/gcT	rs851896803	-	-1	-	VGNC	-	-	-	-	-	-	-	-	-
20_56716151_G/A	20:56716151-56716151	A	synonymous_variant	LOW	SPPL2B	ENSCAFG00000019406	Transcript	ENSCAFT00000068932.1	protein_coding	14/15	-	-	-	2663	1746	582	A	gcC/gcT	rs851896803	-	-1	-	VGNC	-	-	-	-	-	-	-	-	-
20_56716151_G/A	20:56716151-56716151	A	synonymous_variant	LOW	SPPL2B	ENSCAFG00000019406	Transcript	ENSCAFT00000080415.1	protein_coding	13/13	-	-	-	2585	1668	556	A	gcC/gcT	rs851896803	-	-1	-	VGNC	-	-	-	-	-	-	-	-	-
20_56716151_G/A	20:56716151-56716151	A	synonymous_variant	LOW	SPPL2B	ENSCAFG00000019406	Transcript	ENSCAFT00000087759.1	protein_coding	13/13	-	-	-	2588	1671	557	A	gcC/gcT	rs851896803	-	-1	-	VGNC	-	-	-	-	-	-	-	-	-
20_56716160_T/C	20:56716160-56716160	C	synonymous_variant	LOW	SPPL2B	ENSCAFG00000019406	Transcript	ENSCAFT00000030851.4	protein_coding	16/16	-	-	-	1707	1704	568	P	ccA/ccG	rs851040351	-	-1	-	VGNC	-	-	-	-	-	-	-	-	-
20_56716160_T/C	20:56716160-56716160	C	synonymous_variant	LOW	SPPL2B	ENSCAFG00000019406	Transcript	ENSCAFT00000030859.4	protein_coding	2021-11-11	-	-	-	2145	2145	715	P	ccA/ccG	rs851040351	-	-1	-	VGNC	-	-	-	-	-	-	-	-	-
20_56716160_T/C	20:56716160-56716160	C	synonymous_variant	LOW	SPPL2B	ENSCAFG00000019406	Transcript	ENSCAFT00000046407.3	protein_coding	14/14	-	-	-	2654	1737	579	P	ccA/ccG	rs851040351	-	-1	-	VGNC	-	-	-	-	-	-	-	-	-
20_56716160_T/C	20:56716160-56716160	C	synonymous_variant	LOW	SPPL2B	ENSCAFG00000019406	Transcript	ENSCAFT00000060257.1	protein_coding	15/15	-	-	-	1902	1902	634	P	ccA/ccG	rs851040351	-	-1	-	VGNC	-	-	-	-	-	-	-	-	-
20_56716160_T/C	20:56716160-56716160	C	synonymous_variant	LOW	SPPL2B	ENSCAFG00000019406	Transcript	ENSCAFT00000068932.1	protein_coding	14/15	-	-	-	2654	1737	579	P	ccA/ccG	rs851040351	-	-1	-	VGNC	-	-	-	-	-	-	-	-	-
20_56716160_T/C	20:56716160-56716160	C	synonymous_variant	LOW	SPPL2B	ENSCAFG00000019406	Transcript	ENSCAFT00000080415.1	protein_coding	13/13	-	-	-	2576	1659	553	P	ccA/ccG	rs851040351	-	-1	-	VGNC	-	-	-	-	-	-	-	-	-
20_56716160_T/C	20:56716160-56716160	C	synonymous_variant	LOW	SPPL2B	ENSCAFG00000019406	Transcript	ENSCAFT00000087759.1	protein_coding	13/13	-	-	-	2579	1662	554	P	ccA/ccG	rs851040351	-	-1	-	VGNC	-	-	-	-	-	-	-	-	-
20_56757476_T/C	20:56757476-56757476	C	missense_variant	MODERATE	SPPL2B	ENSCAFG00000019406	Transcript	ENSCAFT00000030859.4	protein_coding	2021-11-01	-	-	-	463	463	155	I/V	Att/Gtt	-	-	-1	-	VGNC	-	-	-	-	-	-	-	-	-
20_56816597_A/G	20:56816597-56816597	G	synonymous_variant	LOW	DOT1L	ENSCAFG00000019420	Transcript	ENSCAFT00000036770.3	protein_coding	19/27	-	-	-	2256	2256	752	S	agT/agC	rs852873651	-	-1	-	VGNC	-	-	-	-	-	-	-	-	-
20_56816597_A/G	20:56816597-56816597	G	synonymous_variant	LOW	DOT1L	ENSCAFG00000019420	Transcript	ENSCAFT00000073010.1	protein_coding	19/28	-	-	-	2256	2256	752	S	agT/agC	rs852873651	-	-1	-	VGNC	-	-	-	-	-	-	-	-	-
20_56816597_A/G	20:56816597-56816597	G	synonymous_variant	LOW	DOT1L	ENSCAFG00000019420	Transcript	ENSCAFT00000074757.1	protein_coding	18/26	-	-	-	2193	2193	731	S	agT/agC	rs852873651	-	-1	-	VGNC	-	-	-	-	-	-	-	-	-
20_56816597_A/G	20:56816597-56816597	G	synonymous_variant	LOW	DOT1L	ENSCAFG00000019420	Transcript	ENSCAFT00000075488.1	protein_coding	19/28	-	-	-	2256	2256	752	S	agT/agC	rs852873651	-	-1	-	VGNC	-	-	-	-	-	-	-	-	-
20_57159829_G/C	20:57159829-57159829	C	non_coding_transcript_exon_variant	MODIFIER	ATP8B3	ENSCAFG00000019465	Transcript	ENSCAFT00000030958.4	pseudogene	19/19	-	-	-	3862	-	-	-	-	-	-	1	-	VGNC	-	-	-	-	-	-	-	-	-
20_57317618_C/G	20:57317618-57317618	G	upstream_gene_variant	MODIFIER	MEX3D	ENSCAFG00000023712	Transcript	ENSCAFT00000036635.4	protein_coding	-	-	-	-	-	-	-	-	-	-	3461	1	-	VGNC	-	-	-	-	-	-	-	-	-
20_57317618_C/G	20:57317618-57317618	G	intron_variant	MODIFIER	SBNO2	ENSCAFG00000019543	Transcript	ENSCAFT00000077452.1	protein_coding	-	1934-01-01	-	-	-	-	-	-	-	-	-	1	-	VGNC	-	-	-	-	-	-	-	-	-
20_57317619_T/C	20:57317619-57317619	C	upstream_gene_variant	MODIFIER	MEX3D	ENSCAFG00000023712	Transcript	ENSCAFT00000036635.4	protein_coding	-	-	-	-	-	-	-	-	-	-	3460	1	-	VGNC	-	-	-	-	-	-	-	-	-
20_57317619_T/C	20:57317619-57317619	C	intron_variant	MODIFIER	SBNO2	ENSCAFG00000019543	Transcript	ENSCAFT00000077452.1	protein_coding	-	1934-01-01	-	-	-	-	-	-	-	-	-	1	-	VGNC	-	-	-	-	-	-	-	-	-
20_57322446_T/C	20:57322446-57322446	C	synonymous_variant	LOW	MEX3D	ENSCAFG00000023712	Transcript	ENSCAFT00000036635.4	protein_coding	2021-02-01	-	-	-	1368	1368	456	G	ggT/ggC	-	-	1	-	VGNC	-	-	-	-	-	-	-	-	-
20_57322446_T/C	20:57322446-57322446	C	intron_variant	MODIFIER	SBNO2	ENSCAFG00000019543	Transcript	ENSCAFT00000077452.1	protein_coding	-	1934-01-01	-	-	-	-	-	-	-	-	-	1	-	VGNC	-	-	-	-	-	-	-	-	-
20_57322521_A/G	20:57322521-57322521	G	synonymous_variant	LOW	MEX3D	ENSCAFG00000023712	Transcript	ENSCAFT00000036635.4	protein_coding	2021-02-01	-	-	-	1443	1443	481	P	ccA/ccG	-	-	1	-	VGNC	-	-	-	-	-	-	-	-	-
20_57322521_A/G	20:57322521-57322521	G	intron_variant	MODIFIER	SBNO2	ENSCAFG00000019543	Transcript	ENSCAFT00000077452.1	protein_coding	-	1934-01-01	-	-	-	-	-	-	-	-	-	1	-	VGNC	-	-	-	-	-	-	-	-	-
20_57337976_T/C	20:57337976-57337976	C	synonymous_variant	LOW	PLK5	ENSCAFG00000023709	Transcript	ENSCAFT00000036630.4	protein_coding	14/14	-	-	-	1452	801	267	Q	caA/caG	rs851268369	-	-1	-	HGNC	HGNC:27001	-	-	-	-	-	-	-	-
20_57337976_T/C	20:57337976-57337976	C	synonymous_variant	LOW	PLK5	ENSCAFG00000023709	Transcript	ENSCAFT00000047422.3	protein_coding	15/15	-	-	-	1560	909	303	Q	caA/caG	rs851268369	-	-1	-	HGNC	HGNC:27001	-	-	-	-	-	-	-	-
20_57337976_T/C	20:57337976-57337976	C	intron_variant	MODIFIER	SBNO2	ENSCAFG00000019543	Transcript	ENSCAFT00000077452.1	protein_coding	-	1934-01-01	-	-	-	-	-	-	-	rs851268369	-	1	-	VGNC	-	-	-	-	-	-	-	-	-
20_57338001_T/C	20:57338001-57338001	C	intron_variant	MODIFIER	SBNO2	ENSCAFG00000019543	Transcript	ENSCAFT00000077452.1	protein_coding	-	1934-01-01	-	-	-	-	-	-	-	rs852034191	-	1	-	VGNC	-	-	-	-	-	-	-	-	-
20_57340485_A/G	20:57340485-57340485	G	intron_variant	MODIFIER	SBNO2	ENSCAFG00000019543	Transcript	ENSCAFT00000077452.1	protein_coding	-	1934-01-01	-	-	-	-	-	-	-	rs851961844	-	1	-	VGNC	-	-	-	-	-	-	-	-	-
20_57341199_A/G	20:57341199-57341199	G	intron_variant	MODIFIER	SBNO2	ENSCAFG00000019543	Transcript	ENSCAFT00000077452.1	protein_coding	-	1934-01-01	-	-	-	-	-	-	-	rs852596029	-	1	-	VGNC	-	-	-	-	-	-	-	-	-
20_57357376_T/C	20:57357376-57357376	C	synonymous_variant	LOW	ADAMTSL5	ENSCAFG00000019512	Transcript	ENSCAFT00000049063.2	protein_coding	2021-12-12	-	-	-	2133	1425	475	R	cgT/cgC	rs852664663	-	1	-	VGNC	-	-	-	-	-	-	-	-	-
20_57357376_T/C	20:57357376-57357376	C	intron_variant	MODIFIER	SBNO2	ENSCAFG00000019543	Transcript	ENSCAFT00000077452.1	protein_coding	-	1934-01-01	-	-	-	-	-	-	-	rs852664663	-	1	-	VGNC	-	-	-	-	-	-	-	-	-
20_57364768_T/C	20:57364768-57364768	C	upstream_gene_variant	MODIFIER	PCSK4	ENSCAFG00000019516	Transcript	ENSCAFT00000031021.4	protein_coding	-	-	-	-	-	-	-	-	-	rs852331173	4560	1	-	VGNC	-	-	-	-	-	-	-	-	-
20_57364768_T/C	20:57364768-57364768	C	downstream_gene_variant	MODIFIER	REEP6	ENSCAFG00000023645	Transcript	ENSCAFT00000036487.3	protein_coding	-	-	-	-	-	-	-	-	-	rs852331173	260	-1	-	VGNC	-	-	-	-	-	-	-	-	-
20_57364768_T/C	20:57364768-57364768	C	intron_variant	MODIFIER	SBNO2	ENSCAFG00000019543	Transcript	ENSCAFT00000077452.1	protein_coding	-	1934-01-01	-	-	-	-	-	-	-	rs852331173	-	1	-	VGNC	-	-	-	-	-	-	-	-	-
20_57372596_T/C	20:57372596-57372596	C	synonymous_variant	LOW	PCSK4	ENSCAFG00000019516	Transcript	ENSCAFT00000031021.4	protein_coding	2014-06-01	-	-	-	1415	675	225	N	aaT/aaC	rs852352353	-	1	-	VGNC	-	-	-	-	-	-	-	-	-
20_57372596_T/C	20:57372596-57372596	C	intron_variant	MODIFIER	REEP6	ENSCAFG00000023645	Transcript	ENSCAFT00000036487.3	protein_coding	-	2021-05-01	-	-	-	-	-	-	-	rs852352353	-	-1	-	VGNC	-	-	-	-	-	-	-	-	-
20_57372596_T/C	20:57372596-57372596	C	intron_variant	MODIFIER	SBNO2	ENSCAFG00000019543	Transcript	ENSCAFT00000077452.1	protein_coding	-	1934-01-01	-	-	-	-	-	-	-	rs852352353	-	1	-	VGNC	-	-	-	-	-	-	-	-	-
20_57372596_T/C	20:57372596-57372596	C	upstream_gene_variant	MODIFIER	C19orf25	ENSCAFG00000049675	Transcript	ENSCAFT00000093443.1	protein_coding	-	-	-	-	-	-	-	-	-	rs852352353	4463	1	-	HGNC	HGNC:26711	-	-	-	-	-	-	-	-
20_57383160_G/C	20:57383160-57383160	C	synonymous_variant	LOW	APC2	ENSCAFG00000019523	Transcript	ENSCAFT00000031029.5	protein_coding	2021-10-10	-	-	-	5949	5949	1983	G	ggC/ggG	rs851005148	-	-1	-	VGNC	-	-	-	-	-	-	-	-	-
20_57383160_G/C	20:57383160-57383160	C	intron_variant	MODIFIER	REEP6	ENSCAFG00000023645	Transcript	ENSCAFT00000036487.3	protein_coding	-	2021-05-01	-	-	-	-	-	-	-	rs851005148	-	-1	-	VGNC	-	-	-	-	-	-	-	-	-
20_57383160_G/C	20:57383160-57383160	C	intron_variant	MODIFIER	SBNO2	ENSCAFG00000019543	Transcript	ENSCAFT00000077452.1	protein_coding	-	1934-01-01	-	-	-	-	-	-	-	rs851005148	-	1	-	VGNC	-	-	-	-	-	-	-	-	-
20_57383160_G/C	20:57383160-57383160	C	downstream_gene_variant	MODIFIER	C19orf25	ENSCAFG00000049675	Transcript	ENSCAFT00000093443.1	protein_coding	-	-	-	-	-	-	-	-	-	rs851005148	3707	1	-	HGNC	HGNC:26711	-	-	-	-	-	-	-	-
20_57384090_T/C	20:57384090-57384090	C	synonymous_variant	LOW	APC2	ENSCAFG00000019523	Transcript	ENSCAFT00000031029.5	protein_coding	2021-10-10	-	-	-	5019	5019	1673	L	ctA/ctG	-	-	-1	-	VGNC	-	-	-	-	-	-	-	-	-
20_57384090_T/C	20:57384090-57384090	C	intron_variant	MODIFIER	REEP6	ENSCAFG00000023645	Transcript	ENSCAFT00000036487.3	protein_coding	-	2021-05-01	-	-	-	-	-	-	-	-	-	-1	-	VGNC	-	-	-	-	-	-	-	-	-
20_57384090_T/C	20:57384090-57384090	C	intron_variant	MODIFIER	SBNO2	ENSCAFG00000019543	Transcript	ENSCAFT00000077452.1	protein_coding	-	1934-01-01	-	-	-	-	-	-	-	-	-	1	-	VGNC	-	-	-	-	-	-	-	-	-
20_57384090_T/C	20:57384090-57384090	C	downstream_gene_variant	MODIFIER	C19orf25	ENSCAFG00000049675	Transcript	ENSCAFT00000093443.1	protein_coding	-	-	-	-	-	-	-	-	-	-	4637	1	-	HGNC	HGNC:26711	-	-	-	-	-	-	-	-
20_57387535_A/G	20:57387535-57387535	G	intron_variant	MODIFIER	REEP6	ENSCAFG00000023645	Transcript	ENSCAFT00000036487.3	protein_coding	-	2021-05-01	-	-	-	-	-	-	-	rs852977470	-	-1	-	VGNC	-	-	-	-	-	-	-	-	-
20_57387535_A/G	20:57387535-57387535	G	intron_variant	MODIFIER	SBNO2	ENSCAFG00000019543	Transcript	ENSCAFT00000077452.1	protein_coding	-	1934-01-01	-	-	-	-	-	-	-	rs852977470	-	1	-	VGNC	-	-	-	-	-	-	-	-	-
20_57406946_T/C	20:57406946-57406946	C	downstream_gene_variant	MODIFIER	DAZAP1	ENSCAFG00000019528	Transcript	ENSCAFT00000031038.6	protein_coding	-	-	-	-	-	-	-	-	-	rs852109648	4907	-1	-	VGNC	-	-	-	-	-	-	-	-	-
20_57406946_T/C	20:57406946-57406946	C	synonymous_variant	LOW	RPS15	ENSCAFG00000023247	Transcript	ENSCAFT00000035630.3	protein_coding	2021-03-02	-	-	-	96	60	20	Q	caA/caG	rs852109648	-	-1	-	VGNC	-	-	-	-	-	-	-	-	-
20_57406946_T/C	20:57406946-57406946	C	intron_variant	MODIFIER	REEP6	ENSCAFG00000023645	Transcript	ENSCAFT00000036487.3	protein_coding	-	2021-05-01	-	-	-	-	-	-	-	rs852109648	-	-1	-	VGNC	-	-	-	-	-	-	-	-	-
20_57406946_T/C	20:57406946-57406946	C	downstream_gene_variant	MODIFIER	DAZAP1	ENSCAFG00000019528	Transcript	ENSCAFT00000049246.2	protein_coding	-	-	-	-	-	-	-	-	-	rs852109648	4879	-1	-	VGNC	-	-	-	-	-	-	-	-	-
20_57406946_T/C	20:57406946-57406946	C	downstream_gene_variant	MODIFIER	DAZAP1	ENSCAFG00000019528	Transcript	ENSCAFT00000061258.1	protein_coding	-	-	-	-	-	-	-	-	-	rs852109648	4907	-1	-	VGNC	-	-	-	-	-	-	-	-	-
20_57406946_T/C	20:57406946-57406946	C	intron_variant	MODIFIER	SBNO2	ENSCAFG00000019543	Transcript	ENSCAFT00000077452.1	protein_coding	-	1934-01-01	-	-	-	-	-	-	-	rs852109648	-	1	-	VGNC	-	-	-	-	-	-	-	-	-
20_57657207_C/T	20:57657207-57657207	T	downstream_gene_variant	MODIFIER	POLR2E	ENSCAFG00000019546	Transcript	ENSCAFT00000031075.4	protein_coding	-	-	-	-	-	-	-	-	-	rs22876192	3635	1	-	VGNC	-	-	-	-	-	-	-	-	-
20_57657207_C/T	20:57657207-57657207	T	intron_variant	MODIFIER	CNN2	ENSCAFG00000019644	Transcript	ENSCAFT00000065754.1	protein_coding	-	2021-05-05	-	-	-	-	-	-	-	rs22876192	-	-1	-	VGNC	-	-	-	-	-	-	-	-	-
20_57657207_C/T	20:57657207-57657207	T	downstream_gene_variant	MODIFIER	POLR2E	ENSCAFG00000019546	Transcript	ENSCAFT00000066782.1	protein_coding	-	-	-	-	-	-	-	-	-	rs22876192	3008	1	-	VGNC	-	-	-	-	-	-	-	-	-
20_57658806_A/G	20:57658806-57658806	G	synonymous_variant	LOW	ARHGAP45	ENSCAFG00000019552	Transcript	ENSCAFT00000036204.3	protein_coding	21/23	-	-	-	2992	2895	965	I	atT/atC	rs852938968	-	-1	-	VGNC	-	-	-	-	-	-	-	-	-
20_57658806_A/G	20:57658806-57658806	G	intron_variant	MODIFIER	CNN2	ENSCAFG00000019644	Transcript	ENSCAFT00000065754.1	protein_coding	-	2021-05-05	-	-	-	-	-	-	-	rs852938968	-	-1	-	VGNC	-	-	-	-	-	-	-	-	-
20_57658806_A/G	20:57658806-57658806	G	downstream_gene_variant	MODIFIER	POLR2E	ENSCAFG00000019546	Transcript	ENSCAFT00000066782.1	protein_coding	-	-	-	-	-	-	-	-	-	rs852938968	4607	1	-	VGNC	-	-	-	-	-	-	-	-	-
20_57658806_A/G	20:57658806-57658806	G	downstream_gene_variant	MODIFIER	ARHGAP45	ENSCAFG00000019552	Transcript	ENSCAFT00000092467.1	protein_coding	-	-	-	-	-	-	-	-	-	rs852938968	3837	-1	-	VGNC	-	-	-	-	-	-	-	-	-
20_57663436_C/T	20:57663436-57663436	T	downstream_gene_variant	MODIFIER	ABCA7	ENSCAFG00000019617	Transcript	ENSCAFT00000031202.4	protein_coding	-	-	-	-	-	-	-	-	-	rs850998894	4270	-1	-	VGNC	-	-	-	-	-	-	-	-	-
20_57663436_C/T	20:57663436-57663436	T	synonymous_variant	LOW	ARHGAP45	ENSCAFG00000019552	Transcript	ENSCAFT00000036204.3	protein_coding	2023-06-01	-	-	-	853	756	252	A	gcG/gcA	rs850998894	-	-1	-	VGNC	-	-	-	-	-	-	-	-	-
20_57663436_C/T	20:57663436-57663436	T	intron_variant	MODIFIER	CNN2	ENSCAFG00000019644	Transcript	ENSCAFT00000065754.1	protein_coding	-	2021-05-05	-	-	-	-	-	-	-	rs850998894	-	-1	-	VGNC	-	-	-	-	-	-	-	-	-
20_57663436_C/T	20:57663436-57663436	T	intron_variant	MODIFIER	ARHGAP45	ENSCAFG00000019552	Transcript	ENSCAFT00000092467.1	protein_coding	-	2021-05-05	-	-	-	-	-	-	-	rs850998894	-	-1	-	VGNC	-	-	-	-	-	-	-	-	-
20_57679948_T/C	20:57679948-57679948	C	upstream_gene_variant	MODIFIER	ABCA7	ENSCAFG00000019617	Transcript	ENSCAFT00000031202.4	protein_coding	-	-	-	-	-	-	-	-	-	rs22876218	2606	-1	-	VGNC	-	-	-	-	-	-	-	-	-
20_57679948_T/C	20:57679948-57679948	C	intron_variant	MODIFIER	CNN2	ENSCAFG00000019644	Transcript	ENSCAFT00000065754.1	protein_coding	-	2021-05-05	-	-	-	-	-	-	-	rs22876218	-	-1	-	VGNC	-	-	-	-	-	-	-	-	-
20_57679948_T/C	20:57679948-57679948	C	intron_variant	MODIFIER	ARHGAP45	ENSCAFG00000019552	Transcript	ENSCAFT00000092467.1	protein_coding	-	2021-05-05	-	-	-	-	-	-	-	rs22876218	-	-1	-	VGNC	-	-	-	-	-	-	-	-	-
20_57681069_A/G	20:57681069-57681069	G	upstream_gene_variant	MODIFIER	ABCA7	ENSCAFG00000019617	Transcript	ENSCAFT00000031202.4	protein_coding	-	-	-	-	-	-	-	-	-	rs8923136	3727	-1	-	VGNC	-	-	-	-	-	-	-	-	-
20_57681069_A/G	20:57681069-57681069	G	downstream_gene_variant	MODIFIER	CNN2	ENSCAFG00000019644	Transcript	ENSCAFT00000031229.4	protein_coding	-	-	-	-	-	-	-	-	-	rs8923136	3880	-1	-	VGNC	-	-	-	-	-	-	-	-	-
20_57681069_A/G	20:57681069-57681069	G	intron_variant	MODIFIER	CNN2	ENSCAFG00000019644	Transcript	ENSCAFT00000065754.1	protein_coding	-	2021-05-05	-	-	-	-	-	-	-	rs8923136	-	-1	-	VGNC	-	-	-	-	-	-	-	-	-
20_57681069_A/G	20:57681069-57681069	G	downstream_gene_variant	MODIFIER	CNN2	ENSCAFG00000019644	Transcript	ENSCAFT00000078205.1	protein_coding	-	-	-	-	-	-	-	-	-	rs8923136	3880	-1	-	VGNC	-	-	-	-	-	-	-	-	-
20_57681069_A/G	20:57681069-57681069	G	intron_variant	MODIFIER	ARHGAP45	ENSCAFG00000019552	Transcript	ENSCAFT00000092467.1	protein_coding	-	2021-05-05	-	-	-	-	-	-	-	rs8923136	-	-1	-	VGNC	-	-	-	-	-	-	-	-	-
20_57682397_G/A	20:57682397-57682397	A	downstream_gene_variant	MODIFIER	CNN2	ENSCAFG00000019644	Transcript	ENSCAFT00000031229.4	protein_coding	-	-	-	-	-	-	-	-	-	rs850538299	2552	-1	-	VGNC	-	-	-	-	-	-	-	-	-
20_57682397_G/A	20:57682397-57682397	A	intron_variant	MODIFIER	CNN2	ENSCAFG00000019644	Transcript	ENSCAFT00000065754.1	protein_coding	-	2021-05-05	-	-	-	-	-	-	-	rs850538299	-	-1	-	VGNC	-	-	-	-	-	-	-	-	-
20_57682397_G/A	20:57682397-57682397	A	downstream_gene_variant	MODIFIER	CNN2	ENSCAFG00000019644	Transcript	ENSCAFT00000078205.1	protein_coding	-	-	-	-	-	-	-	-	-	rs850538299	2552	-1	-	VGNC	-	-	-	-	-	-	-	-	-
20_57682397_G/A	20:57682397-57682397	A	intron_variant	MODIFIER	ARHGAP45	ENSCAFG00000019552	Transcript	ENSCAFT00000092467.1	protein_coding	-	2021-05-05	-	-	-	-	-	-	-	rs850538299	-	-1	-	VGNC	-	-	-	-	-	-	-	-	-
20_57687587_G/A	20:57687587-57687587	A	synonymous_variant	LOW	CNN2	ENSCAFG00000019644	Transcript	ENSCAFT00000031229.4	protein_coding	2021-07-04	-	-	-	681	681	227	N	aaC/aaT	rs22918986	-	-1	-	VGNC	-	-	-	-	-	-	-	-	-
20_57687587_G/A	20:57687587-57687587	A	synonymous_variant	LOW	CNN2	ENSCAFG00000019644	Transcript	ENSCAFT00000065754.1	protein_coding	2021-06-02	-	-	-	580	162	54	N	aaC/aaT	rs22918986	-	-1	-	VGNC	-	-	-	-	-	-	-	-	-
20_57687587_G/A	20:57687587-57687587	A	synonymous_variant	LOW	CNN2	ENSCAFG00000019644	Transcript	ENSCAFT00000078205.1	protein_coding	2021-06-04	-	-	-	376	327	109	N	aaC/aaT	rs22918986	-	-1	-	VGNC	-	-	-	-	-	-	-	-	-
20_57687587_G/A	20:57687587-57687587	A	intron_variant	MODIFIER	ARHGAP45	ENSCAFG00000019552	Transcript	ENSCAFT00000092467.1	protein_coding	-	2021-05-05	-	-	-	-	-	-	-	rs22918986	-	-1	-	VGNC	-	-	-	-	-	-	-	-	-
20_57758779_G/A	20:57758779-57758779	A	upstream_gene_variant	MODIFIER	R3HDM4	ENSCAFG00000019665	Transcript	ENSCAFT00000031268.4	protein_coding	-	-	-	-	-	-	-	-	-	rs850935598	2130	1	-	VGNC	-	-	-	-	-	-	-	-	-
20_57758779_G/A	20:57758779-57758779	A	upstream_gene_variant	MODIFIER	R3HDM4	ENSCAFG00000019665	Transcript	ENSCAFT00000061381.1	protein_coding	-	-	-	-	-	-	-	-	-	rs850935598	2130	1	-	VGNC	-	-	-	-	-	-	-	-	-
20_57758779_G/A	20:57758779-57758779	A	upstream_gene_variant	MODIFIER	R3HDM4	ENSCAFG00000019665	Transcript	ENSCAFT00000082220.1	protein_coding	-	-	-	-	-	-	-	-	-	rs850935598	2130	1	-	VGNC	-	-	-	-	-	-	-	-	-
20_57758779_G/A	20:57758779-57758779	A	intron_variant	MODIFIER	ARHGAP45	ENSCAFG00000019552	Transcript	ENSCAFT00000092467.1	protein_coding	-	2021-05-05	-	-	-	-	-	-	-	rs850935598	-	-1	-	VGNC	-	-	-	-	-	-	-	-	-
20_57803796_T/C	20:57803796-57803796	C	synonymous_variant	LOW	PLPPR3	ENSCAFG00000019679	Transcript	ENSCAFT00000031291.5	protein_coding	2021-07-03	-	-	-	1021	582	194	H	caT/caC	rs22877567	-	1	-	HGNC	HGNC:23497	-	-	-	-	-	-	-	-
20_57803796_T/C	20:57803796-57803796	C	downstream_gene_variant	MODIFIER	PTBP1	ENSCAFG00000019693	Transcript	ENSCAFT00000031317.3	protein_coding	-	-	-	-	-	-	-	-	-	rs22877567	4030	-1	-	VGNC	-	-	-	-	-	-	-	-	-
20_57803796_T/C	20:57803796-57803796	C	downstream_gene_variant	MODIFIER	PTBP1	ENSCAFG00000019693	Transcript	ENSCAFT00000049054.3	protein_coding	-	-	-	-	-	-	-	-	-	rs22877567	4030	-1	-	VGNC	-	-	-	-	-	-	-	-	-
20_57803796_T/C	20:57803796-57803796	C	intron_variant	MODIFIER	-	ENSCAFG00000046669	Transcript	ENSCAFT00000064458.1	protein_coding	-	2021-03-03	-	-	-	-	-	-	-	rs22877567	-	1	-	-	-	-	-	-	-	-	-	-	-
20_57803796_T/C	20:57803796-57803796	C	downstream_gene_variant	MODIFIER	PTBP1	ENSCAFG00000019693	Transcript	ENSCAFT00000093290.1	protein_coding	-	-	-	-	-	-	-	-	-	rs22877567	4030	-1	-	VGNC	-	-	-	-	-	-	-	-	-
20_57805429_A/G	20:57805429-57805429	G	synonymous_variant	LOW	PLPPR3	ENSCAFG00000019679	Transcript	ENSCAFT00000031291.5	protein_coding	2021-07-07	-	-	-	2158	1719	573	Q	caA/caG	-	-	1	-	HGNC	HGNC:23497	-	-	-	-	-	-	-	-
20_57805429_A/G	20:57805429-57805429	G	downstream_gene_variant	MODIFIER	PTBP1	ENSCAFG00000019693	Transcript	ENSCAFT00000031317.3	protein_coding	-	-	-	-	-	-	-	-	-	-	2397	-1	-	VGNC	-	-	-	-	-	-	-	-	-
20_57805429_A/G	20:57805429-57805429	G	downstream_gene_variant	MODIFIER	PTBP1	ENSCAFG00000019693	Transcript	ENSCAFT00000049054.3	protein_coding	-	-	-	-	-	-	-	-	-	-	2397	-1	-	VGNC	-	-	-	-	-	-	-	-	-
20_57805429_A/G	20:57805429-57805429	G	intron_variant	MODIFIER	-	ENSCAFG00000046669	Transcript	ENSCAFT00000064458.1	protein_coding	-	2021-03-03	-	-	-	-	-	-	-	-	-	1	-	-	-	-	-	-	-	-	-	-	-
20_57805429_A/G	20:57805429-57805429	G	downstream_gene_variant	MODIFIER	PTBP1	ENSCAFG00000019693	Transcript	ENSCAFT00000093290.1	protein_coding	-	-	-	-	-	-	-	-	-	-	2397	-1	-	VGNC	-	-	-	-	-	-	-	-	-
20_57910460_G/C	20:57910460-57910460	C	intron_variant	MODIFIER	POLRMT	ENSCAFG00000019711	Transcript	ENSCAFT00000031345.4	protein_coding	-	2020-02-01	-	-	-	-	-	-	-	-	-	1	-	HGNC	HGNC:9200	-	-	-	-	-	-	-	-
20_57910460_G/C	20:57910460-57910460	C	synonymous_variant	LOW	POLRMT	ENSCAFG00000019711	Transcript	ENSCAFT00000046349.3	protein_coding	2019-01-01	-	-	-	60	60	20	R	cgG/cgC	-	-	1	-	HGNC	HGNC:9200	-	-	-	-	-	-	-	-
20_57910460_G/C	20:57910460-57910460	C	synonymous_variant	LOW	POLRMT	ENSCAFG00000019711	Transcript	ENSCAFT00000064891.1	protein_coding	2018-01-01	-	-	-	60	60	20	R	cgG/cgC	-	-	1	-	HGNC	HGNC:9200	-	-	-	-	-	-	-	-
20_57915042_C/T	20:57915042-57915042	T	synonymous_variant	LOW	POLRMT	ENSCAFG00000019711	Transcript	ENSCAFT00000031345.4	protein_coding	2021-07-01	-	-	-	1402	1386	462	T	acC/acT	rs850633258	-	1	-	HGNC	HGNC:9200	-	-	-	-	-	-	-	-
20_57915042_C/T	20:57915042-57915042	T	synonymous_variant	LOW	POLRMT	ENSCAFG00000019711	Transcript	ENSCAFT00000046349.3	protein_coding	2019-05-01	-	-	-	1488	1488	496	T	acC/acT	rs850633258	-	1	-	HGNC	HGNC:9200	-	-	-	-	-	-	-	-
20_57915042_C/T	20:57915042-57915042	T	synonymous_variant	LOW	POLRMT	ENSCAFG00000019711	Transcript	ENSCAFT00000064891.1	protein_coding	2018-05-01	-	-	-	1488	1488	496	T	acC/acT	rs850633258	-	1	-	HGNC	HGNC:9200	-	-	-	-	-	-	-	-
20_57918688_T/C	20:57918688-57918688	C	synonymous_variant	LOW	POLRMT	ENSCAFG00000019711	Transcript	ENSCAFT00000031345.4	protein_coding	17/21	-	-	-	3383	3367	1123	L	Ttg/Ctg	rs850853549	-	1	-	HGNC	HGNC:9200	-	-	-	-	-	-	-	-
20_57918688_T/C	20:57918688-57918688	C	downstream_gene_variant	MODIFIER	HCN2	ENSCAFG00000019716	Transcript	ENSCAFT00000031349.4	protein_coding	-	-	-	-	-	-	-	-	-	rs850853549	2052	-1	-	VGNC	-	-	-	-	-	-	-	-	-
20_57918688_T/C	20:57918688-57918688	C	synonymous_variant	LOW	POLRMT	ENSCAFG00000019711	Transcript	ENSCAFT00000046349.3	protein_coding	15/19	-	-	-	3469	3469	1157	L	Ttg/Ctg	rs850853549	-	1	-	HGNC	HGNC:9200	-	-	-	-	-	-	-	-
20_57918688_T/C	20:57918688-57918688	C	synonymous_variant	LOW	POLRMT	ENSCAFG00000019711	Transcript	ENSCAFT00000064891.1	protein_coding	15/18	-	-	-	3469	3469	1157	L	Ttg/Ctg	rs850853549	-	1	-	HGNC	HGNC:9200	-	-	-	-	-	-	-	-
20_57944644_T/C	20:57944644-57944644	C	synonymous_variant	LOW	BSG	ENSCAFG00000019717	Transcript	ENSCAFT00000031352.4	protein_coding	2021-07-04	-	-	-	382	324	108	K	aaA/aaG	rs850795947	-	-1	-	VGNC	-	-	-	-	-	-	-	-	-
20_57944644_T/C	20:57944644-57944644	C	synonymous_variant	LOW	BSG	ENSCAFG00000019717	Transcript	ENSCAFT00000082041.1	protein_coding	2021-08-04	-	-	-	372	372	124	K	aaA/aaG	rs850795947	-	-1	-	VGNC	-	-	-	-	-	-	-	-	-
21_5055879_T/C	21:5055879-5055879	C	synonymous_variant	LOW	MAML2	ENSCAFG00000004087	Transcript	ENSCAFT00000006542.5	protein_coding	2021-06-02	-	-	-	714	714	238	A	gcT/gcC	rs851476614	-	1	-	VGNC	-	-	-	-	-	-	-	-	-
21_5777802_A/G	21:5777802-5777802	G	missense_variant	MODERATE	SESN3	ENSCAFG00000004127	Transcript	ENSCAFT00000092004.1	protein_coding	2021-10-01	-	-	-	23	23	8	K/R	aAa/aGa	-	-	1	-	VGNC	-	-	-	-	-	-	-	-	-
21_6116424_A/G	21:6116424-6116424	G	synonymous_variant	LOW	AMOTL1	ENSCAFG00000004137	Transcript	ENSCAFT00000006634.5	protein_coding	13/14	-	-	-	2871	2766	922	S	agT/agC	rs852479869	-	-1	-	VGNC	-	-	-	-	-	-	-	-	-
21_6116424_A/G	21:6116424-6116424	G	synonymous_variant	LOW	AMOTL1	ENSCAFG00000004137	Transcript	ENSCAFT00000043869.3	protein_coding	14/15	-	-	-	2862	2808	936	S	agT/agC	rs852479869	-	-1	-	VGNC	-	-	-	-	-	-	-	-	-
21_6116424_A/G	21:6116424-6116424	G	synonymous_variant	LOW	AMOTL1	ENSCAFG00000004137	Transcript	ENSCAFT00000070185.1	protein_coding	2021-12-11	-	-	-	2544	2544	848	S	agT/agC	rs852479869	-	-1	-	VGNC	-	-	-	-	-	-	-	-	-
21_6116424_A/G	21:6116424-6116424	G	synonymous_variant	LOW	AMOTL1	ENSCAFG00000004137	Transcript	ENSCAFT00000071740.1	protein_coding	2013-12-01	-	-	-	2697	2697	899	S	agT/agC	rs852479869	-	-1	-	VGNC	-	-	-	-	-	-	-	-	-
21_6116424_A/G	21:6116424-6116424	G	synonymous_variant	LOW	AMOTL1	ENSCAFG00000004137	Transcript	ENSCAFT00000074958.1	protein_coding	14/15	-	-	-	2896	2436	812	S	agT/agC	rs852479869	-	-1	-	VGNC	-	-	-	-	-	-	-	-	-
21_6116424_A/G	21:6116424-6116424	G	synonymous_variant	LOW	AMOTL1	ENSCAFG00000004137	Transcript	ENSCAFT00000087026.1	protein_coding	13/14	-	-	-	2845	2757	919	S	agT/agC	rs852479869	-	-1	-	VGNC	-	-	-	-	-	-	-	-	-
21_6116424_A/G	21:6116424-6116424	G	synonymous_variant	LOW	AMOTL1	ENSCAFG00000004137	Transcript	ENSCAFT00000092329.1	protein_coding	2013-12-01	-	-	-	2751	2751	917	S	agT/agC	rs852479869	-	-1	-	VGNC	-	-	-	-	-	-	-	-	-
21_6119320_G/A	21:6119320-6119320	A	synonymous_variant	LOW	AMOTL1	ENSCAFG00000004137	Transcript	ENSCAFT00000006634.5	protein_coding	2014-12-01	-	-	-	2580	2475	825	A	gcC/gcT	rs852558799	-	-1	-	VGNC	-	-	-	-	-	-	-	-	-
21_6119320_G/A	21:6119320-6119320	A	synonymous_variant	LOW	AMOTL1	ENSCAFG00000004137	Transcript	ENSCAFT00000043869.3	protein_coding	13/15	-	-	-	2571	2517	839	A	gcC/gcT	rs852558799	-	-1	-	VGNC	-	-	-	-	-	-	-	-	-
21_6119320_G/A	21:6119320-6119320	A	synonymous_variant	LOW	AMOTL1	ENSCAFG00000004137	Transcript	ENSCAFT00000070185.1	protein_coding	2021-12-10	-	-	-	2253	2253	751	A	gcC/gcT	rs852558799	-	-1	-	VGNC	-	-	-	-	-	-	-	-	-
21_6119320_G/A	21:6119320-6119320	A	synonymous_variant	LOW	AMOTL1	ENSCAFG00000004137	Transcript	ENSCAFT00000071740.1	protein_coding	2013-11-01	-	-	-	2406	2406	802	A	gcC/gcT	rs852558799	-	-1	-	VGNC	-	-	-	-	-	-	-	-	-
21_6119320_G/A	21:6119320-6119320	A	synonymous_variant	LOW	AMOTL1	ENSCAFG00000004137	Transcript	ENSCAFT00000074958.1	protein_coding	13/15	-	-	-	2605	2145	715	A	gcC/gcT	rs852558799	-	-1	-	VGNC	-	-	-	-	-	-	-	-	-
21_6119320_G/A	21:6119320-6119320	A	synonymous_variant	LOW	AMOTL1	ENSCAFG00000004137	Transcript	ENSCAFT00000087026.1	protein_coding	2014-12-01	-	-	-	2554	2466	822	A	gcC/gcT	rs852558799	-	-1	-	VGNC	-	-	-	-	-	-	-	-	-
21_6119320_G/A	21:6119320-6119320	A	synonymous_variant	LOW	AMOTL1	ENSCAFG00000004137	Transcript	ENSCAFT00000092329.1	protein_coding	2013-11-01	-	-	-	2460	2460	820	A	gcC/gcT	rs852558799	-	-1	-	VGNC	-	-	-	-	-	-	-	-	-
21_6125366_A/G	21:6125366-6125366	G	synonymous_variant	LOW	AMOTL1	ENSCAFG00000004137	Transcript	ENSCAFT00000006634.5	protein_coding	2014-10-01	-	-	-	2298	2193	731	A	gcT/gcC	rs22978645	-	-1	-	VGNC	-	-	-	-	-	-	-	-	-
21_6125366_A/G	21:6125366-6125366	G	synonymous_variant	LOW	AMOTL1	ENSCAFG00000004137	Transcript	ENSCAFT00000043869.3	protein_coding	2015-11-01	-	-	-	2289	2235	745	A	gcT/gcC	rs22978645	-	-1	-	VGNC	-	-	-	-	-	-	-	-	-
21_6125366_A/G	21:6125366-6125366	G	synonymous_variant	LOW	AMOTL1	ENSCAFG00000004137	Transcript	ENSCAFT00000070185.1	protein_coding	2021-12-08	-	-	-	1971	1971	657	A	gcT/gcC	rs22978645	-	-1	-	VGNC	-	-	-	-	-	-	-	-	-
21_6125366_A/G	21:6125366-6125366	G	synonymous_variant	LOW	AMOTL1	ENSCAFG00000004137	Transcript	ENSCAFT00000071740.1	protein_coding	2013-09-01	-	-	-	2124	2124	708	A	gcT/gcC	rs22978645	-	-1	-	VGNC	-	-	-	-	-	-	-	-	-
21_6125366_A/G	21:6125366-6125366	G	synonymous_variant	LOW	AMOTL1	ENSCAFG00000004137	Transcript	ENSCAFT00000074958.1	protein_coding	2015-11-01	-	-	-	2323	1863	621	A	gcT/gcC	rs22978645	-	-1	-	VGNC	-	-	-	-	-	-	-	-	-
21_6125366_A/G	21:6125366-6125366	G	synonymous_variant	LOW	AMOTL1	ENSCAFG00000004137	Transcript	ENSCAFT00000087026.1	protein_coding	2014-10-01	-	-	-	2272	2184	728	A	gcT/gcC	rs22978645	-	-1	-	VGNC	-	-	-	-	-	-	-	-	-
21_6125366_A/G	21:6125366-6125366	G	synonymous_variant	LOW	AMOTL1	ENSCAFG00000004137	Transcript	ENSCAFT00000092329.1	protein_coding	2013-09-01	-	-	-	2178	2178	726	A	gcT/gcC	rs22978645	-	-1	-	VGNC	-	-	-	-	-	-	-	-	-
21_6981792_G/A	21:6981792-6981792	A	synonymous_variant	LOW	MED17	ENSCAFG00000004211	Transcript	ENSCAFT00000006758.4	protein_coding	2021-12-04	-	-	-	890	726	242	P	ccC/ccT	rs852686911	-	-1	-	VGNC	-	-	-	-	-	-	-	-	-
21_6981792_G/A	21:6981792-6981792	A	synonymous_variant	LOW	MED17	ENSCAFG00000004211	Transcript	ENSCAFT00000092317.1	protein_coding	2021-11-04	-	-	-	890	726	242	P	ccC/ccT	rs852686911	-	-1	-	VGNC	-	-	-	-	-	-	-	-	-
21_6994303_C/G	21:6994303-6994303	G	upstream_gene_variant	MODIFIER	MED17	ENSCAFG00000004211	Transcript	ENSCAFT00000006758.4	protein_coding	-	-	-	-	-	-	-	-	-	rs851390936	3756	-1	-	VGNC	-	-	-	-	-	-	-	-	-
21_6994303_C/G	21:6994303-6994303	G	synonymous_variant	LOW	C21H11orf54	ENSCAFG00000004225	Transcript	ENSCAFT00000006775.5	protein_coding	2021-09-09	-	-	-	1076	939	313	G	ggG/ggC	rs851390936	-	-1	-	VGNC	-	-	-	-	-	-	-	-	-
21_6994303_C/G	21:6994303-6994303	G	synonymous_variant	LOW	C21H11orf54	ENSCAFG00000004225	Transcript	ENSCAFT00000006777.4	protein_coding	2021-08-08	-	-	-	926	789	263	G	ggG/ggC	rs851390936	-	-1	-	VGNC	-	-	-	-	-	-	-	-	-
21_6994303_C/G	21:6994303-6994303	G	synonymous_variant	LOW	C21H11orf54	ENSCAFG00000004225	Transcript	ENSCAFT00000090536.1	protein_coding	2021-08-08	-	-	-	952	762	254	G	ggG/ggC	rs851390936	-	-1	-	VGNC	-	-	-	-	-	-	-	-	-
21_6994303_C/G	21:6994303-6994303	G	upstream_gene_variant	MODIFIER	MED17	ENSCAFG00000004211	Transcript	ENSCAFT00000092317.1	protein_coding	-	-	-	-	-	-	-	-	-	rs851390936	3756	-1	-	VGNC	-	-	-	-	-	-	-	-	-
21_7023763_A/G	21:7023763-7023763	G	downstream_gene_variant	MODIFIER	SNORA8	ENSCAFG00000021134	Transcript	ENSCAFT00000033241.1	snoRNA	-	-	-	-	-	-	-	-	-	rs851069081	2084	1	-	HGNC	HGNC:32596	-	-	-	-	-	-	-	-
21_7023763_A/G	21:7023763-7023763	G	downstream_gene_variant	MODIFIER	-	ENSCAFG00000021568	Transcript	ENSCAFT00000033675.1	snoRNA	-	-	-	-	-	-	-	-	-	rs851069081	1340	1	-	-	-	-	-	-	-	-	-	-	-
21_7023763_A/G	21:7023763-7023763	G	downstream_gene_variant	MODIFIER	-	ENSCAFG00000022498	Transcript	ENSCAFT00000034605.1	snoRNA	-	-	-	-	-	-	-	-	-	rs851069081	866	1	-	-	-	-	-	-	-	-	-	-	-
21_7023763_A/G	21:7023763-7023763	G	downstream_gene_variant	MODIFIER	-	ENSCAFG00000025775	Transcript	ENSCAFT00000040058.1	snoRNA	-	-	-	-	-	-	-	-	-	rs851069081	452	1	-	-	-	-	-	-	-	-	-	-	-
21_7023763_A/G	21:7023763-7023763	G	downstream_gene_variant	MODIFIER	-	ENSCAFG00000026214	Transcript	ENSCAFT00000040497.1	snoRNA	-	-	-	-	-	-	-	-	-	rs851069081	3139	1	-	-	-	-	-	-	-	-	-	-	-
21_7023763_A/G	21:7023763-7023763	G	downstream_gene_variant	MODIFIER	-	ENSCAFG00000026256	Transcript	ENSCAFT00000040539.1	snoRNA	-	-	-	-	-	-	-	-	-	rs851069081	1713	1	-	-	-	-	-	-	-	-	-	-	-
21_7023763_A/G	21:7023763-7023763	G	downstream_gene_variant	MODIFIER	-	ENSCAFG00000026443	Transcript	ENSCAFT00000040726.1	snoRNA	-	-	-	-	-	-	-	-	-	rs851069081	4502	1	-	-	-	-	-	-	-	-	-	-	-
21_7023763_A/G	21:7023763-7023763	G	downstream_gene_variant	MODIFIER	SNORD5	ENSCAFG00000028078	Transcript	ENSCAFT00000042361.1	snoRNA	-	-	-	-	-	-	-	-	-	rs851069081	2924	1	-	HGNC	HGNC:32702	-	-	-	-	-	-	-	-
21_7040343_G/A	21:7040343-7040343	A	synonymous_variant	LOW	CEP295	ENSCAFG00000004234	Transcript	ENSCAFT00000006791.4	protein_coding	2024-10-01	-	-	-	4246	160	54	L	Cta/Tta	rs850977057	-	-1	-	VGNC	-	-	-	-	-	-	-	-	-
21_7042968_C/T	21:7042968-7042968	T	5_prime_UTR_variant	MODIFIER	CEP295	ENSCAFG00000004234	Transcript	ENSCAFT00000006791.4	protein_coding	2024-10-01	-	-	-	1621	-	-	-	-	rs851666958	-	-1	-	VGNC	-	-	-	-	-	-	-	-	-
21_7691662_A/G	21:7691662-7691662	G	intergenic_variant	MODIFIER	-	-	-	-	-	-	-	-	-	-	-	-	-	-	rs852836166	-	-	-	-	-	-	-	-	-	-	-	-	-
21_13787292_A/G	21:13787292-13787292	G	synonymous_variant	LOW	TMEM126A	ENSCAFG00000030913	Transcript	ENSCAFT00000045438.2	protein_coding	2021-05-05	-	-	-	578	444	148	T	acT/acC	rs852509748	-	-1	-	VGNC	-	-	-	-	-	-	-	-	-
21_13787292_A/G	21:13787292-13787292	G	downstream_gene_variant	MODIFIER	-	ENSCAFG00000043988	Transcript	ENSCAFT00000070601.1	protein_coding	-	-	-	-	-	-	-	-	-	rs852509748	4880	1	-	-	-	-	-	-	-	-	-	-	-
21_21115891_C/T	21:21115891-21115891	T	synonymous_variant	LOW	RSF1	ENSCAFG00000004897	Transcript	ENSCAFT00000007880.5	protein_coding	15/17	-	-	-	3750	3558	1186	S	agC/agT	rs8888280	-	1	-	VGNC	-	-	-	-	-	-	-	-	-
21_21115891_C/T	21:21115891-21115891	T	synonymous_variant	LOW	RSF1	ENSCAFG00000004897	Transcript	ENSCAFT00000084824.1	protein_coding	15/16	-	-	-	3750	3558	1186	S	agC/agT	rs8888280	-	1	-	VGNC	-	-	-	-	-	-	-	-	-
21_21550451_A/C	21:21550451-21550451	C	synonymous_variant	LOW	MYO7A	ENSCAFG00000005074	Transcript	ENSCAFT00000008307.4	protein_coding	40/50	-	-	-	6061	5535	1845	P	ccT/ccG	rs852088310	-	-1	-	VGNC	-	-	-	-	-	-	-	-	Deafness__bilateral__and_vestibular_dysfunction+OMIA+ENSCAFG00000005074
21_21550451_A/C	21:21550451-21550451	C	synonymous_variant	LOW	MYO7A	ENSCAFG00000005074	Transcript	ENSCAFT00000008331.5	protein_coding	37/47	-	-	-	5232	5232	1744	P	ccT/ccG	rs852088310	-	-1	-	VGNC	-	-	-	-	-	-	-	-	Deafness__bilateral__and_vestibular_dysfunction+OMIA+ENSCAFG00000005074
21_21550451_A/C	21:21550451-21550451	C	synonymous_variant	LOW	MYO7A	ENSCAFG00000005074	Transcript	ENSCAFT00000073157.1	protein_coding	38/48	-	-	-	5635	5109	1703	P	ccT/ccG	rs852088310	-	-1	-	VGNC	-	-	-	-	-	-	-	-	Deafness__bilateral__and_vestibular_dysfunction+OMIA+ENSCAFG00000005074
21_21633462_T/C	21:21633462-21633462	C	synonymous_variant	LOW	CAPN5	ENSCAFG00000005179	Transcript	ENSCAFT00000008360.4	protein_coding	2013-08-01	-	-	-	1234	1077	359	L	ctA/ctG	rs852884176	-	-1	-	VGNC	-	-	-	-	-	-	-	-	-
21_21633462_T/C	21:21633462-21633462	C	synonymous_variant	LOW	CAPN5	ENSCAFG00000005179	Transcript	ENSCAFT00000073290.1	protein_coding	2021-11-06	-	-	-	1004	945	315	L	ctA/ctG	rs852884176	-	-1	-	VGNC	-	-	-	-	-	-	-	-	-
21_21633462_T/C	21:21633462-21633462	C	synonymous_variant	LOW	CAPN5	ENSCAFG00000005179	Transcript	ENSCAFT00000078535.1	protein_coding	2021-12-07	-	-	-	1366	1182	394	L	ctA/ctG	rs852884176	-	-1	-	VGNC	-	-	-	-	-	-	-	-	-
21_23261035_A/G	21:23261035-23261035	G	intron_variant	MODIFIER	ARRB1	ENSCAFG00000005415	Transcript	ENSCAFT00000008715.3	protein_coding	-	2014-01-01	-	-	-	-	-	-	-	rs853024851	-	1	-	VGNC	-	-	-	-	-	-	-	-	-
21_23261035_A/G	21:23261035-23261035	G	upstream_gene_variant	MODIFIER	ARRB1	ENSCAFG00000005415	Transcript	ENSCAFT00000047767.3	protein_coding	-	-	-	-	-	-	-	-	-	rs853024851	382	1	-	VGNC	-	-	-	-	-	-	-	-	-
21_23261035_A/G	21:23261035-23261035	G	intron_variant	MODIFIER	ARRB1	ENSCAFG00000005415	Transcript	ENSCAFT00000061083.1	protein_coding	-	2015-01-01	-	-	-	-	-	-	-	rs853024851	-	1	-	VGNC	-	-	-	-	-	-	-	-	-
21_23261035_A/G	21:23261035-23261035	G	intron_variant	MODIFIER	ARRB1	ENSCAFG00000005415	Transcript	ENSCAFT00000061289.1	protein_coding	-	2021-12-01	-	-	-	-	-	-	-	rs853024851	-	1	-	VGNC	-	-	-	-	-	-	-	-	-
21_23261035_A/G	21:23261035-23261035	G	upstream_gene_variant	MODIFIER	ARRB1	ENSCAFG00000005415	Transcript	ENSCAFT00000071121.1	protein_coding	-	-	-	-	-	-	-	-	-	rs853024851	599	1	-	VGNC	-	-	-	-	-	-	-	-	-
21_23261035_A/G	21:23261035-23261035	G	upstream_gene_variant	MODIFIER	ARRB1	ENSCAFG00000005415	Transcript	ENSCAFT00000074954.1	protein_coding	-	-	-	-	-	-	-	-	-	rs853024851	599	1	-	VGNC	-	-	-	-	-	-	-	-	-
21_23261035_A/G	21:23261035-23261035	G	upstream_gene_variant	MODIFIER	ARRB1	ENSCAFG00000005415	Transcript	ENSCAFT00000082149.1	protein_coding	-	-	-	-	-	-	-	-	-	rs853024851	599	1	-	VGNC	-	-	-	-	-	-	-	-	-
21_23261035_A/G	21:23261035-23261035	G	intron_variant	MODIFIER	ARRB1	ENSCAFG00000005415	Transcript	ENSCAFT00000090613.1	protein_coding	-	2015-01-01	-	-	-	-	-	-	-	rs853024851	-	1	-	VGNC	-	-	-	-	-	-	-	-	-
21_25009468_A/G	21:25009468-25009468	G	intergenic_variant	MODIFIER	-	-	-	-	-	-	-	-	-	-	-	-	-	-	-	-	-	-	-	-	-	-	-	-	-	-	-	-
21_25906788_C/T	21:25906788-25906788	T	synonymous_variant	LOW	INPPL1	ENSCAFG00000005743	Transcript	ENSCAFT00000009283.4	protein_coding	16/29	-	-	-	2018	1734	578	R	cgG/cgA	rs9070190	-	-1	-	VGNC	-	-	-	-	-	-	-	-	-
21_25906788_C/T	21:25906788-25906788	T	synonymous_variant	LOW	INPPL1	ENSCAFG00000005743	Transcript	ENSCAFT00000069673.1	protein_coding	14/27	-	-	-	1470	1470	490	R	cgG/cgA	rs9070190	-	-1	-	VGNC	-	-	-	-	-	-	-	-	-
21_25906788_C/T	21:25906788-25906788	T	synonymous_variant	LOW	INPPL1	ENSCAFG00000005743	Transcript	ENSCAFT00000070857.1	protein_coding	15/28	-	-	-	1611	1611	537	R	cgG/cgA	rs9070190	-	-1	-	VGNC	-	-	-	-	-	-	-	-	-
21_25906788_C/T	21:25906788-25906788	T	synonymous_variant	LOW	INPPL1	ENSCAFG00000005743	Transcript	ENSCAFT00000089872.1	protein_coding	15/27	-	-	-	1611	1611	537	R	cgG/cgA	rs9070190	-	-1	-	VGNC	-	-	-	-	-	-	-	-	-
21_25908310_C/T	21:25908310-25908310	T	synonymous_variant	LOW	INPPL1	ENSCAFG00000005743	Transcript	ENSCAFT00000009283.4	protein_coding	13/29	-	-	-	1721	1437	479	E	gaG/gaA	rs9150577	-	-1	-	VGNC	-	-	-	-	-	-	-	-	-
21_25908310_C/T	21:25908310-25908310	T	synonymous_variant	LOW	INPPL1	ENSCAFG00000005743	Transcript	ENSCAFT00000069673.1	protein_coding	2027-11-01	-	-	-	1173	1173	391	E	gaG/gaA	rs9150577	-	-1	-	VGNC	-	-	-	-	-	-	-	-	-
21_25908310_C/T	21:25908310-25908310	T	synonymous_variant	LOW	INPPL1	ENSCAFG00000005743	Transcript	ENSCAFT00000070857.1	protein_coding	2028-12-01	-	-	-	1314	1314	438	E	gaG/gaA	rs9150577	-	-1	-	VGNC	-	-	-	-	-	-	-	-	-
21_25908310_C/T	21:25908310-25908310	T	synonymous_variant	LOW	INPPL1	ENSCAFG00000005743	Transcript	ENSCAFT00000089872.1	protein_coding	2027-12-01	-	-	-	1314	1314	438	E	gaG/gaA	rs9150577	-	-1	-	VGNC	-	-	-	-	-	-	-	-	-
21_25909199_G/A	21:25909199-25909199	A	synonymous_variant	LOW	INPPL1	ENSCAFG00000005743	Transcript	ENSCAFT00000009283.4	protein_coding	2029-10-01	-	-	-	1307	1023	341	S	agC/agT	rs8842212	-	-1	-	VGNC	-	-	-	-	-	-	-	-	-
21_25909199_G/A	21:25909199-25909199	A	synonymous_variant	LOW	INPPL1	ENSCAFG00000005743	Transcript	ENSCAFT00000069673.1	protein_coding	2027-08-01	-	-	-	759	759	253	S	agC/agT	rs8842212	-	-1	-	VGNC	-	-	-	-	-	-	-	-	-
21_25909199_G/A	21:25909199-25909199	A	synonymous_variant	LOW	INPPL1	ENSCAFG00000005743	Transcript	ENSCAFT00000070857.1	protein_coding	2028-09-01	-	-	-	900	900	300	S	agC/agT	rs8842212	-	-1	-	VGNC	-	-	-	-	-	-	-	-	-
21_25909199_G/A	21:25909199-25909199	A	synonymous_variant	LOW	INPPL1	ENSCAFG00000005743	Transcript	ENSCAFT00000089872.1	protein_coding	2027-09-01	-	-	-	900	900	300	S	agC/agT	rs8842212	-	-1	-	VGNC	-	-	-	-	-	-	-	-	-
21_26202198_C/T	21:26202198-26202198	T	downstream_gene_variant	MODIFIER	ART5	ENSCAFG00000005793	Transcript	ENSCAFT00000009337.4	protein_coding	-	-	-	-	-	-	-	-	-	rs852971856	843	-1	-	VGNC	-	-	-	-	-	-	-	-	-
21_26202198_C/T	21:26202198-26202198	T	synonymous_variant	LOW	-	ENSCAFG00000005848	Transcript	ENSCAFT00000009426.4	protein_coding	19/19	-	-	-	3231	3231	1077	T	acC/acT	rs852971856	-	1	-	-	-	-	-	-	-	-	-	-	-
21_26202198_C/T	21:26202198-26202198	T	downstream_gene_variant	MODIFIER	-	ENSCAFG00000005848	Transcript	ENSCAFT00000009449.5	protein_coding	-	-	-	-	-	-	-	-	-	rs852971856	993	1	-	-	-	-	-	-	-	-	-	-	-
21_26202198_C/T	21:26202198-26202198	T	synonymous_variant	LOW	-	ENSCAFG00000005848	Transcript	ENSCAFT00000085136.1	protein_coding	19/19	-	-	-	3276	3276	1092	T	acC/acT	rs852971856	-	1	-	-	-	-	-	-	-	-	-	-	-
21_26202198_C/T	21:26202198-26202198	T	synonymous_variant	LOW	-	ENSCAFG00000005848	Transcript	ENSCAFT00000091399.1	protein_coding	2013-12-01	-	-	-	2385	2385	795	T	acC/acT	rs852971856	-	1	-	-	-	-	-	-	-	-	-	-	-
21_26372564_T/C	21:26372564-26372564	C	downstream_gene_variant	MODIFIER	PGAP2	ENSCAFG00000005884	Transcript	ENSCAFT00000009492.4	protein_coding	-	-	-	-	-	-	-	-	-	rs851186000	2307	1	-	VGNC	-	-	-	-	-	-	-	-	-
21_26372564_T/C	21:26372564-26372564	C	synonymous_variant	LOW	RHOG	ENSCAFG00000005889	Transcript	ENSCAFT00000009497.4	protein_coding	2021-01-01	-	-	-	474	474	158	S	tcA/tcG	rs851186000	-	-1	-	VGNC	-	-	-	-	-	-	-	-	-
21_26372564_T/C	21:26372564-26372564	C	downstream_gene_variant	MODIFIER	PGAP2	ENSCAFG00000005884	Transcript	ENSCAFT00000060745.1	protein_coding	-	-	-	-	-	-	-	-	-	rs851186000	2184	1	-	VGNC	-	-	-	-	-	-	-	-	-
21_26372564_T/C	21:26372564-26372564	C	downstream_gene_variant	MODIFIER	PGAP2	ENSCAFG00000005884	Transcript	ENSCAFT00000062596.1	protein_coding	-	-	-	-	-	-	-	-	-	rs851186000	2307	1	-	VGNC	-	-	-	-	-	-	-	-	-
21_26372564_T/C	21:26372564-26372564	C	downstream_gene_variant	MODIFIER	PGAP2	ENSCAFG00000005884	Transcript	ENSCAFT00000066201.1	protein_coding	-	-	-	-	-	-	-	-	-	rs851186000	2307	1	-	VGNC	-	-	-	-	-	-	-	-	-
21_26372564_T/C	21:26372564-26372564	C	downstream_gene_variant	MODIFIER	PGAP2	ENSCAFG00000005884	Transcript	ENSCAFT00000079621.1	protein_coding	-	-	-	-	-	-	-	-	-	rs851186000	2307	1	-	VGNC	-	-	-	-	-	-	-	-	-
21_26721081_G/T	21:26721081-26721081	T	synonymous_variant	LOW	OR52B4	ENSCAFG00000047416	Transcript	ENSCAFT00000009693.4	protein_coding	2021-01-01	-	-	-	324	324	108	T	acC/acA	rs852738910	-	-1	-	VGNC	-	-	-	-	-	-	-	-	-
21_26721369_T/C	21:26721369-26721369	C	synonymous_variant	LOW	OR52B4	ENSCAFG00000047416	Transcript	ENSCAFT00000009693.4	protein_coding	2021-01-01	-	-	-	36	36	12	T	acA/acG	rs851183789	-	-1	-	VGNC	-	-	-	-	-	-	-	-	-
21_27436098_A/G	21:27436098-27436098	G	synonymous_variant	LOW	OR51L1	ENSCAFG00000024863	Transcript	ENSCAFT00000038435.3	protein_coding	2021-01-01	-	-	-	324	324	108	T	acA/acG	rs851651300	-	1	-	VGNC	-	-	-	-	-	-	-	-	-
21_27436098_A/G	21:27436098-27436098	G	upstream_gene_variant	MODIFIER	U4	ENSCAFG00000046213	Transcript	ENSCAFT00000066515.1	snRNA	-	-	-	-	-	-	-	-	-	rs851651300	843	-1	-	RFAM	-	-	-	-	-	-	-	-	-
21_28441897_G/A	21:28441897-28441897	A	synonymous_variant	LOW	UBQLN3	ENSCAFG00000006213	Transcript	ENSCAFT00000010038.4	protein_coding	2021-01-01	-	-	-	693	693	231	L	ctG/ctA	rs852793422	-	1	-	VGNC	-	-	-	-	-	-	-	-	-
21_28441897_G/A	21:28441897-28441897	A	downstream_gene_variant	MODIFIER	UBQLNL	ENSCAFG00000030151	Transcript	ENSCAFT00000045670.2	protein_coding	-	-	-	-	-	-	-	-	-	rs852793422	4719	1	-	VGNC	-	-	-	-	-	-	-	-	-
21_29251686_G/C	21:29251686-29251686	C	intergenic_variant	MODIFIER	-	-	-	-	-	-	-	-	-	-	-	-	-	-	rs8690384	-	-	-	-	-	-	-	-	-	-	-	-	-
21_32401388_C/T	21:32401388-32401388	T	synonymous_variant	LOW	DENND5A	ENSCAFG00000007156	Transcript	ENSCAFT00000011402.4	protein_coding	2024-11-01	-	-	-	1713	1713	571	Q	caG/caA	rs851122167	-	-1	-	VGNC	-	-	-	-	-	-	-	-	-
21_32401388_C/T	21:32401388-32401388	T	synonymous_variant	LOW	DENND5A	ENSCAFG00000007156	Transcript	ENSCAFT00000043362.3	protein_coding	2023-11-01	-	-	-	1713	1713	571	Q	caG/caA	rs851122167	-	-1	-	VGNC	-	-	-	-	-	-	-	-	-
21_32401388_C/T	21:32401388-32401388	T	synonymous_variant	LOW	DENND5A	ENSCAFG00000007156	Transcript	ENSCAFT00000045051.3	protein_coding	25/37	-	-	-	4206	4206	1402	Q	caG/caA	rs851122167	-	-1	-	VGNC	-	-	-	-	-	-	-	-	-
21_32401388_C/T	21:32401388-32401388	T	synonymous_variant	LOW	DENND5A	ENSCAFG00000007156	Transcript	ENSCAFT00000045334.3	protein_coding	2024-11-01	-	-	-	1713	1713	571	Q	caG/caA	rs851122167	-	-1	-	VGNC	-	-	-	-	-	-	-	-	-
21_32401388_C/T	21:32401388-32401388	T	synonymous_variant	LOW	DENND5A	ENSCAFG00000007156	Transcript	ENSCAFT00000069117.1	protein_coding	25/37	-	-	-	4152	4152	1384	Q	caG/caA	rs851122167	-	-1	-	VGNC	-	-	-	-	-	-	-	-	-
21_32401388_C/T	21:32401388-32401388	T	synonymous_variant	LOW	DENND5A	ENSCAFG00000007156	Transcript	ENSCAFT00000084937.1	protein_coding	26/38	-	-	-	4278	4278	1426	Q	caG/caA	rs851122167	-	-1	-	VGNC	-	-	-	-	-	-	-	-	-
21_34709217_G/C	21:34709217-34709217	C	upstream_gene_variant	MODIFIER	GALNT18	ENSCAFG00000007691	Transcript	ENSCAFT00000012310.3	protein_coding	-	-	-	-	-	-	-	-	-	-	299	-1	-	VGNC	-	-	-	-	-	-	-	-	-
21_34709217_G/C	21:34709217-34709217	C	upstream_gene_variant	MODIFIER	GALNT18	ENSCAFG00000007691	Transcript	ENSCAFT00000069894.1	protein_coding	-	-	-	-	-	-	-	-	-	-	299	-1	-	VGNC	-	-	-	-	-	-	-	-	-
21_34709217_G/C	21:34709217-34709217	C	upstream_gene_variant	MODIFIER	GALNT18	ENSCAFG00000007691	Transcript	ENSCAFT00000076761.1	protein_coding	-	-	-	-	-	-	-	-	-	-	660	-1	-	VGNC	-	-	-	-	-	-	-	-	-
21_41098713_A/G	21:41098713-41098713	G	upstream_gene_variant	MODIFIER	IGSF22	ENSCAFG00000009362	Transcript	ENSCAFT00000014898.5	protein_coding	-	-	-	-	-	-	-	-	-	rs850584612	4411	-1	-	VGNC	-	-	-	-	-	-	-	-	-
21_41098713_A/G	21:41098713-41098713	G	synonymous_variant	LOW	PTPN5	ENSCAFG00000009391	Transcript	ENSCAFT00000014944.4	protein_coding	14/14	-	-	-	1666	1596	532	C	tgT/tgC	rs850584612	-	-1	-	VGNC	-	-	-	-	-	-	-	-	-
21_41098713_A/G	21:41098713-41098713	G	synonymous_variant	LOW	PTPN5	ENSCAFG00000009391	Transcript	ENSCAFT00000043055.3	protein_coding	14/14	-	-	-	1710	1479	493	C	tgT/tgC	rs850584612	-	-1	-	VGNC	-	-	-	-	-	-	-	-	-
21_41098713_A/G	21:41098713-41098713	G	3_prime_UTR_variant	MODIFIER	PTPN5	ENSCAFG00000009391	Transcript	ENSCAFT00000062346.1	protein_coding	13/13	-	-	-	1802	-	-	-	-	rs850584612	-	-1	-	VGNC	-	-	-	-	-	-	-	-	-
21_41098713_A/G	21:41098713-41098713	G	3_prime_UTR_variant	MODIFIER	PTPN5	ENSCAFG00000009391	Transcript	ENSCAFT00000068111.1	protein_coding	2021-12-12	-	-	-	2225	-	-	-	-	rs850584612	-	-1	-	VGNC	-	-	-	-	-	-	-	-	-
21_41098713_A/G	21:41098713-41098713	G	upstream_gene_variant	MODIFIER	IGSF22	ENSCAFG00000009362	Transcript	ENSCAFT00000077258.1	protein_coding	-	-	-	-	-	-	-	-	-	rs850584612	4411	-1	-	VGNC	-	-	-	-	-	-	-	-	-
21_41098713_A/G	21:41098713-41098713	G	synonymous_variant	LOW	PTPN5	ENSCAFG00000009391	Transcript	ENSCAFT00000078999.1	protein_coding	2021-04-04	-	-	-	432	432	144	C	tgT/tgC	rs850584612	-	-1	-	VGNC	-	-	-	-	-	-	-	-	-
21_47947991_A/G	21:47947991-47947991	G	synonymous_variant	LOW	CCDC34	ENSCAFG00000010196	Transcript	ENSCAFT00000016164.4	protein_coding	2021-07-01	-	-	-	58	48	16	S	tcT/tcC	-	-	-1	-	HGNC	HGNC:25079	-	-	-	-	-	-	-	-
21_47947991_A/G	21:47947991-47947991	G	downstream_gene_variant	MODIFIER	LGR4	ENSCAFG00000010188	Transcript	ENSCAFT00000016178.4	protein_coding	-	-	-	-	-	-	-	-	-	-	4899	-1	-	VGNC	-	-	-	-	-	-	-	-	-
21_47947991_A/G	21:47947991-47947991	G	synonymous_variant	LOW	CCDC34	ENSCAFG00000010196	Transcript	ENSCAFT00000044748.3	protein_coding	2021-06-01	-	-	-	58	48	16	S	tcT/tcC	-	-	-1	-	HGNC	HGNC:25079	-	-	-	-	-	-	-	-
21_47947991_A/G	21:47947991-47947991	G	downstream_gene_variant	MODIFIER	LGR4	ENSCAFG00000010188	Transcript	ENSCAFT00000084032.1	protein_coding	-	-	-	-	-	-	-	-	-	-	4929	-1	-	VGNC	-	-	-	-	-	-	-	-	-
21_47947991_A/G	21:47947991-47947991	G	downstream_gene_variant	MODIFIER	LGR4	ENSCAFG00000010188	Transcript	ENSCAFT00000091149.1	protein_coding	-	-	-	-	-	-	-	-	-	-	4899	-1	-	VGNC	-	-	-	-	-	-	-	-	-
22_26975429_C/T	22:26975429-26975429	T	synonymous_variant	LOW	PIBF1	ENSCAFG00000005032	Transcript	ENSCAFT00000008090.4	protein_coding	2017-05-01	-	-	-	740	678	226	Y	taC/taT	rs852906903	-	1	-	VGNC	-	-	-	-	-	-	-	-	-
22_26975429_C/T	22:26975429-26975429	T	synonymous_variant	LOW	PIBF1	ENSCAFG00000005032	Transcript	ENSCAFT00000065954.1	protein_coding	2016-05-01	-	-	-	740	678	226	Y	taC/taT	rs852906903	-	1	-	VGNC	-	-	-	-	-	-	-	-	-
22_26975429_C/T	22:26975429-26975429	T	synonymous_variant	LOW	PIBF1	ENSCAFG00000005032	Transcript	ENSCAFT00000066442.1	protein_coding	2015-05-01	-	-	-	740	678	226	Y	taC/taT	rs852906903	-	1	-	VGNC	-	-	-	-	-	-	-	-	-
22_26975429_C/T	22:26975429-26975429	T	synonymous_variant	LOW	PIBF1	ENSCAFG00000005032	Transcript	ENSCAFT00000077204.1	protein_coding	2016-05-01	-	-	-	740	678	226	Y	taC/taT	rs852906903	-	1	-	VGNC	-	-	-	-	-	-	-	-	-
22_26975429_C/T	22:26975429-26975429	T	synonymous_variant	LOW	PIBF1	ENSCAFG00000005032	Transcript	ENSCAFT00000085228.1	protein_coding	2017-05-01	-	-	-	740	678	226	Y	taC/taT	rs852906903	-	1	-	VGNC	-	-	-	-	-	-	-	-	-
22_26998808_G/A	22:26998808-26998808	A	synonymous_variant	LOW	PIBF1	ENSCAFG00000005032	Transcript	ENSCAFT00000008090.4	protein_coding	2017-09-01	-	-	-	1304	1242	414	R	agG/agA	rs8550930	-	1	-	VGNC	-	-	-	-	-	-	-	-	-
22_26998808_G/A	22:26998808-26998808	A	intron_variant	MODIFIER	PIBF1	ENSCAFG00000005032	Transcript	ENSCAFT00000065954.1	protein_coding	-	2015-08-01	-	-	-	-	-	-	-	rs8550930	-	1	-	VGNC	-	-	-	-	-	-	-	-	-
22_26998808_G/A	22:26998808-26998808	A	synonymous_variant	LOW	PIBF1	ENSCAFG00000005032	Transcript	ENSCAFT00000066442.1	protein_coding	2015-09-01	-	-	-	1304	1242	414	R	agG/agA	rs8550930	-	1	-	VGNC	-	-	-	-	-	-	-	-	-
22_26998808_G/A	22:26998808-26998808	A	synonymous_variant	LOW	PIBF1	ENSCAFG00000005032	Transcript	ENSCAFT00000077204.1	protein_coding	2016-09-01	-	-	-	1304	1242	414	R	agG/agA	rs8550930	-	1	-	VGNC	-	-	-	-	-	-	-	-	-
22_26998808_G/A	22:26998808-26998808	A	synonymous_variant	LOW	PIBF1	ENSCAFG00000005032	Transcript	ENSCAFT00000085228.1	protein_coding	2017-09-01	-	-	-	1304	1242	414	R	agG/agA	rs8550930	-	1	-	VGNC	-	-	-	-	-	-	-	-	-
22_29118922_A/G	22:29118922-29118922	G	synonymous_variant	LOW	TBC1D4	ENSCAFG00000005044	Transcript	ENSCAFT00000008111.5	protein_coding	18/21	-	-	-	3141	3141	1047	L	ctT/ctC	rs851124375	-	-1	-	VGNC	-	-	-	-	-	-	-	-	-
22_29118922_A/G	22:29118922-29118922	G	synonymous_variant	LOW	TBC1D4	ENSCAFG00000005044	Transcript	ENSCAFT00000043637.2	protein_coding	19/22	-	-	-	3120	3120	1040	L	ctT/ctC	rs851124375	-	-1	-	VGNC	-	-	-	-	-	-	-	-	-
22_29118922_A/G	22:29118922-29118922	G	synonymous_variant	LOW	TBC1D4	ENSCAFG00000005044	Transcript	ENSCAFT00000046488.3	protein_coding	15/18	-	-	-	2427	2427	809	L	ctT/ctC	rs851124375	-	-1	-	VGNC	-	-	-	-	-	-	-	-	-
22_29118922_A/G	22:29118922-29118922	G	synonymous_variant	LOW	TBC1D4	ENSCAFG00000005044	Transcript	ENSCAFT00000065246.1	protein_coding	15/18	-	-	-	2373	2373	791	L	ctT/ctC	rs851124375	-	-1	-	VGNC	-	-	-	-	-	-	-	-	-
22_29118922_A/G	22:29118922-29118922	G	synonymous_variant	LOW	TBC1D4	ENSCAFG00000005044	Transcript	ENSCAFT00000079576.1	protein_coding	17/20	-	-	-	2976	2976	992	L	ctT/ctC	rs851124375	-	-1	-	VGNC	-	-	-	-	-	-	-	-	-
22_29571572_G/A	22:29571572-29571572	A	intron_variant	MODIFIER	LMO7	ENSCAFG00000005061	Transcript	ENSCAFT00000083125.1	protein_coding	-	1930-09-01	-	-	-	-	-	-	-	rs853156792	-	1	-	VGNC	-	-	-	-	-	-	-	-	-
22_29571572_G/A	22:29571572-29571572	A	intron_variant	MODIFIER	LMO7	ENSCAFG00000005061	Transcript	ENSCAFT00000088591.1	protein_coding	-	2027-09-01	-	-	-	-	-	-	-	rs853156792	-	1	-	VGNC	-	-	-	-	-	-	-	-	-
22_31117558_C/T	22:31117558-31117558	T	synonymous_variant	LOW	SCEL	ENSCAFG00000005175	Transcript	ENSCAFT00000008343.4	protein_coding	14/34	-	-	-	947	795	265	I	atC/atT	rs852996690	-	1	-	VGNC	-	-	-	-	-	-	-	-	-
22_31117558_C/T	22:31117558-31117558	T	synonymous_variant	LOW	SCEL	ENSCAFG00000005175	Transcript	ENSCAFT00000049415.3	protein_coding	14/33	-	-	-	947	795	265	I	atC/atT	rs852996690	-	1	-	VGNC	-	-	-	-	-	-	-	-	-
22_31117558_C/T	22:31117558-31117558	T	synonymous_variant	LOW	SCEL	ENSCAFG00000005175	Transcript	ENSCAFT00000063111.1	protein_coding	14/33	-	-	-	947	795	265	I	atC/atT	rs852996690	-	1	-	VGNC	-	-	-	-	-	-	-	-	-
22_31117558_C/T	22:31117558-31117558	T	synonymous_variant	LOW	SCEL	ENSCAFG00000005175	Transcript	ENSCAFT00000089057.1	protein_coding	13/33	-	-	-	908	756	252	I	atC/atT	rs852996690	-	1	-	VGNC	-	-	-	-	-	-	-	-	-
22_31117558_C/T	22:31117558-31117558	T	synonymous_variant	LOW	SCEL	ENSCAFG00000005175	Transcript	ENSCAFT00000091066.1	protein_coding	14/33	-	-	-	947	795	265	I	atC/atT	rs852996690	-	1	-	VGNC	-	-	-	-	-	-	-	-	-
22_31117558_C/T	22:31117558-31117558	T	synonymous_variant	LOW	SCEL	ENSCAFG00000005175	Transcript	ENSCAFT00000093302.1	protein_coding	14/32	-	-	-	947	795	265	I	atC/atT	rs852996690	-	1	-	VGNC	-	-	-	-	-	-	-	-	-
22_31117558_C/T	22:31117558-31117558	T	synonymous_variant	LOW	SCEL	ENSCAFG00000005175	Transcript	ENSCAFT00000093825.1	protein_coding	13/32	-	-	-	881	729	243	I	atC/atT	rs852996690	-	1	-	VGNC	-	-	-	-	-	-	-	-	-
22_52238955_A/G	22:52238955-52238955	G	intron_variant	MODIFIER	POGLUT2	ENSCAFG00000005984	Transcript	ENSCAFT00000038529.3	protein_coding	-	2021-09-09	-	-	-	-	-	-	-	-	-	-1	-	VGNC	-	-	-	-	-	-	-	-	-
22_52238955_A/G	22:52238955-52238955	G	intron_variant	MODIFIER	POGLUT2	ENSCAFG00000005984	Transcript	ENSCAFT00000084568.1	protein_coding	-	2021-08-08	-	-	-	-	-	-	-	-	-	-1	-	VGNC	-	-	-	-	-	-	-	-	-
22_52274709_C/G	22:52274709-52274709	G	intron_variant	MODIFIER	POGLUT2	ENSCAFG00000005984	Transcript	ENSCAFT00000038529.3	protein_coding	-	2021-09-09	-	-	-	-	-	-	-	-	-	-1	-	VGNC	-	-	-	-	-	-	-	-	-
22_52274709_C/G	22:52274709-52274709	G	intron_variant	MODIFIER	POGLUT2	ENSCAFG00000005984	Transcript	ENSCAFT00000084568.1	protein_coding	-	2021-08-08	-	-	-	-	-	-	-	-	-	-1	-	VGNC	-	-	-	-	-	-	-	-	-
22_60603478_G/A	22:60603478-60603478	A	intron_variant	MODIFIER	MCF2L	ENSCAFG00000006240	Transcript	ENSCAFT00000010082.4	protein_coding	-	30/30	-	-	-	-	-	-	-	rs852879296	-	1	-	VGNC	-	-	-	-	-	-	-	-	-
22_60603478_G/A	22:60603478-60603478	A	synonymous_variant	LOW	PCID2	ENSCAFG00000006269	Transcript	ENSCAFT00000010149.4	protein_coding	13/14	-	-	-	1043	1023	341	D	gaC/gaT	rs852879296	-	-1	-	VGNC	-	-	-	-	-	-	-	-	-
22_60603478_G/A	22:60603478-60603478	A	synonymous_variant	LOW	PCID2	ENSCAFG00000006269	Transcript	ENSCAFT00000061883.1	protein_coding	14/15	-	-	-	1076	1056	352	D	gaC/gaT	rs852879296	-	-1	-	VGNC	-	-	-	-	-	-	-	-	-
22_60603478_G/A	22:60603478-60603478	A	synonymous_variant	LOW	PCID2	ENSCAFG00000006269	Transcript	ENSCAFT00000087235.1	protein_coding	2021-12-11	-	-	-	935	915	305	D	gaC/gaT	rs852879296	-	-1	-	VGNC	-	-	-	-	-	-	-	-	-
23_7772290_A/G	23:7772290-7772290	G	synonymous_variant	LOW	VILL	ENSCAFG00000004890	Transcript	ENSCAFT00000007877.4	protein_coding	2016-02-01	-	-	-	580	231	77	P	ccA/ccG	rs851357293	-	1	-	VGNC	-	-	-	-	-	-	-	-	-
23_7772290_A/G	23:7772290-7772290	G	synonymous_variant	LOW	VILL	ENSCAFG00000004890	Transcript	ENSCAFT00000063750.1	protein_coding	2014-02-01	-	-	-	580	222	74	P	ccA/ccG	rs851357293	-	1	-	VGNC	-	-	-	-	-	-	-	-	-
23_7773811_C/T	23:7773811-7773811	T	synonymous_variant	LOW	VILL	ENSCAFG00000004890	Transcript	ENSCAFT00000007877.4	protein_coding	2016-04-01	-	-	-	790	441	147	D	gaC/gaT	rs851103302	-	1	-	VGNC	-	-	-	-	-	-	-	-	-
23_7773811_C/T	23:7773811-7773811	T	synonymous_variant	LOW	VILL	ENSCAFG00000004890	Transcript	ENSCAFT00000063750.1	protein_coding	2014-04-01	-	-	-	790	432	144	D	gaC/gaT	rs851103302	-	1	-	VGNC	-	-	-	-	-	-	-	-	-
23_8593978_C/T	23:8593978-8593978	T	intron_variant	MODIFIER	SCN11A	ENSCAFG00000029139	Transcript	ENSCAFT00000043213.2	protein_coding	-	16/25	-	-	-	-	-	-	-	rs851430872	-	-1	-	VGNC	-	-	-	-	-	-	-	-	-
23_15911551_T/G	23:15911551-15911551	G	upstream_gene_variant	MODIFIER	AZI2	ENSCAFG00000005491	Transcript	ENSCAFT00000008847.4	protein_coding	-	-	-	-	-	-	-	-	-	-	391	1	-	VGNC	-	-	-	-	-	-	-	-	-
23_15911551_T/G	23:15911551-15911551	G	downstream_gene_variant	MODIFIER	CMC1	ENSCAFG00000005492	Transcript	ENSCAFT00000075202.1	protein_coding	-	-	-	-	-	-	-	-	-	-	1936	-1	-	VGNC	-	-	-	-	-	-	-	-	-
23_27960412_C/T	23:27960412-27960412	T	synonymous_variant	LOW	PIK3R4	ENSCAFG00000006049	Transcript	ENSCAFT00000009780.4	protein_coding	2019-03-01	-	-	-	1361	1314	438	L	ttG/ttA	rs851516980	-	-1	-	VGNC	-	-	-	-	-	-	-	-	-
23_27960412_C/T	23:27960412-27960412	T	synonymous_variant	LOW	PIK3R4	ENSCAFG00000006049	Transcript	ENSCAFT00000061514.1	protein_coding	2018-03-01	-	-	-	1361	1314	438	L	ttG/ttA	rs851516980	-	-1	-	VGNC	-	-	-	-	-	-	-	-	-
23_27960412_C/T	23:27960412-27960412	T	synonymous_variant	LOW	PIK3R4	ENSCAFG00000006049	Transcript	ENSCAFT00000063560.1	protein_coding	2018-03-01	-	-	-	1361	1314	438	L	ttG/ttA	rs851516980	-	-1	-	VGNC	-	-	-	-	-	-	-	-	-
23_27960412_C/T	23:27960412-27960412	T	synonymous_variant	LOW	PIK3R4	ENSCAFG00000006049	Transcript	ENSCAFT00000075328.1	protein_coding	2018-03-01	-	-	-	1361	1314	438	L	ttG/ttA	rs851516980	-	-1	-	VGNC	-	-	-	-	-	-	-	-	-
23_27960412_C/T	23:27960412-27960412	T	synonymous_variant	LOW	PIK3R4	ENSCAFG00000006049	Transcript	ENSCAFT00000090136.1	protein_coding	2018-03-01	-	-	-	1361	1314	438	L	ttG/ttA	rs851516980	-	-1	-	VGNC	-	-	-	-	-	-	-	-	-
23_29646091_A/G	23:29646091-29646091	G	upstream_gene_variant	MODIFIER	ACAD11	ENSCAFG00000023835	Transcript	ENSCAFT00000010290.4	protein_coding	-	-	-	-	-	-	-	-	-	rs851411048	915	-1	-	VGNC	-	-	-	-	-	-	-	-	-
23_29646091_A/G	23:29646091-29646091	G	downstream_gene_variant	MODIFIER	NPHP3	ENSCAFG00000006362	Transcript	ENSCAFT00000010318.4	protein_coding	-	-	-	-	-	-	-	-	-	rs851411048	3541	-1	-	VGNC	-	-	-	-	-	-	-	-	-
23_29646091_A/G	23:29646091-29646091	G	synonymous_variant	LOW	UBA5	ENSCAFG00000006405	Transcript	ENSCAFT00000010349.4	protein_coding	2021-12-01	-	-	-	126	126	42	K	aaA/aaG	rs851411048	-	1	-	VGNC	-	-	-	-	-	-	-	-	-
23_29646091_A/G	23:29646091-29646091	G	synonymous_variant	LOW	UBA5	ENSCAFG00000006405	Transcript	ENSCAFT00000070969.1	protein_coding	2021-12-01	-	-	-	126	126	42	K	aaA/aaG	rs851411048	-	1	-	VGNC	-	-	-	-	-	-	-	-	-
23_29646091_A/G	23:29646091-29646091	G	synonymous_variant	LOW	UBA5	ENSCAFG00000006405	Transcript	ENSCAFT00000079946.1	protein_coding	2021-11-01	-	-	-	126	126	42	K	aaA/aaG	rs851411048	-	1	-	VGNC	-	-	-	-	-	-	-	-	-
23_29646091_A/G	23:29646091-29646091	G	3_prime_UTR_variant	MODIFIER	NPHP3	ENSCAFG00000006362	Transcript	ENSCAFT00000091439.1	protein_coding	28/28	-	-	-	4923	-	-	-	-	rs851411048	-	-1	-	VGNC	-	-	-	-	-	-	-	-	-
23_29703342_G/C	23:29703342-29703342	C	synonymous_variant	LOW	NPHP3	ENSCAFG00000006362	Transcript	ENSCAFT00000010318.4	protein_coding	2028-01-01	-	-	-	464	228	76	L	ctC/ctG	rs852377072	-	-1	-	VGNC	-	-	-	-	-	-	-	-	-
23_29703342_G/C	23:29703342-29703342	C	synonymous_variant	LOW	NPHP3	ENSCAFG00000006362	Transcript	ENSCAFT00000068412.1	protein_coding	2026-01-01	-	-	-	464	228	76	L	ctC/ctG	rs852377072	-	-1	-	VGNC	-	-	-	-	-	-	-	-	-
23_29703342_G/C	23:29703342-29703342	C	synonymous_variant	LOW	NPHP3	ENSCAFG00000006362	Transcript	ENSCAFT00000071383.1	protein_coding	2026-01-01	-	-	-	464	228	76	L	ctC/ctG	rs852377072	-	-1	-	VGNC	-	-	-	-	-	-	-	-	-
23_29703342_G/C	23:29703342-29703342	C	synonymous_variant	LOW	NPHP3	ENSCAFG00000006362	Transcript	ENSCAFT00000074841.1	protein_coding	2026-01-01	-	-	-	464	228	76	L	ctC/ctG	rs852377072	-	-1	-	VGNC	-	-	-	-	-	-	-	-	-
23_29703342_G/C	23:29703342-29703342	C	synonymous_variant	LOW	NPHP3	ENSCAFG00000006362	Transcript	ENSCAFT00000091439.1	protein_coding	2028-01-01	-	-	-	464	228	76	L	ctC/ctG	rs852377072	-	-1	-	VGNC	-	-	-	-	-	-	-	-	-
23_38391464_C/T	23:38391464-38391464	T	synonymous_variant	LOW	TRPC1	ENSCAFG00000007935	Transcript	ENSCAFT00000012688.5	protein_coding	2013-07-01	-	-	-	1116	1116	372	A	gcC/gcT	rs853016301	-	1	-	VGNC	-	-	-	-	-	-	-	-	-
23_38391464_C/T	23:38391464-38391464	T	synonymous_variant	LOW	TRPC1	ENSCAFG00000007935	Transcript	ENSCAFT00000079441.1	protein_coding	2021-12-06	-	-	-	1014	1014	338	A	gcC/gcT	rs853016301	-	1	-	VGNC	-	-	-	-	-	-	-	-	-
23_38391464_C/T	23:38391464-38391464	T	synonymous_variant	LOW	TRPC1	ENSCAFG00000007935	Transcript	ENSCAFT00000082765.1	protein_coding	2021-12-06	-	-	-	984	984	328	A	gcC/gcT	rs853016301	-	1	-	VGNC	-	-	-	-	-	-	-	-	-
23_44487343_G/A	23:44487343-44487343	A	intergenic_variant	MODIFIER	-	-	-	-	-	-	-	-	-	-	-	-	-	-	rs850566230	-	-	-	-	-	-	-	-	-	-	-	-	-
23_49282481_G/C	23:49282481-49282481	C	downstream_gene_variant	MODIFIER	PLCH1	ENSCAFG00000008746	Transcript	ENSCAFT00000013907.4	protein_coding	-	-	-	-	-	-	-	-	-	-	1097	-1	-	VGNC	-	-	-	-	-	-	-	-	-
23_52079640_G/T	23:52079640-52079640	T	splice_region_variant,synonymous_variant	LOW	OPA1	ENSCAFG00000047980	Transcript	ENSCAFT00000014557.4	protein_coding	1931-06-01	-	-	-	740	612	204	G	ggG/ggT	rs852005528	-	1	-	HGNC	HGNC:8140	-	-	-	-	-	-	-	-
23_52079640_G/T	23:52079640-52079640	T	splice_region_variant,synonymous_variant	LOW	OPA1	ENSCAFG00000047980	Transcript	ENSCAFT00000043449.2	protein_coding	2029-04-01	-	-	-	578	450	150	G	ggG/ggT	rs852005528	-	1	-	HGNC	HGNC:8140	-	-	-	-	-	-	-	-
23_52079640_G/T	23:52079640-52079640	T	splice_region_variant,synonymous_variant	LOW	OPA1	ENSCAFG00000047980	Transcript	ENSCAFT00000070110.1	protein_coding	1930-05-01	-	-	-	686	558	186	G	ggG/ggT	rs852005528	-	1	-	HGNC	HGNC:8140	-	-	-	-	-	-	-	-
23_52079640_G/T	23:52079640-52079640	T	splice_region_variant,synonymous_variant	LOW	OPA1	ENSCAFG00000047980	Transcript	ENSCAFT00000073695.1	protein_coding	1930-05-01	-	-	-	632	504	168	G	ggG/ggT	rs852005528	-	1	-	HGNC	HGNC:8140	-	-	-	-	-	-	-	-
23_52079640_G/T	23:52079640-52079640	T	splice_region_variant,synonymous_variant	LOW	OPA1	ENSCAFG00000047980	Transcript	ENSCAFT00000085271.1	protein_coding	1930-06-01	-	-	-	740	612	204	G	ggG/ggT	rs852005528	-	1	-	HGNC	HGNC:8140	-	-	-	-	-	-	-	-
24_3126823_A/C	24:3126823-3126823	C	intron_variant	MODIFIER	CFAP61	ENSCAFG00000005270	Transcript	ENSCAFT00000008504.4	protein_coding	-	17/25	-	-	-	-	-	-	-	rs851683432	-	-1	-	VGNC	-	-	-	-	-	-	-	-	-
24_3126823_A/C	24:3126823-3126823	C	intron_variant	MODIFIER	CFAP61	ENSCAFG00000005270	Transcript	ENSCAFT00000063033.1	protein_coding	-	16/24	-	-	-	-	-	-	-	rs851683432	-	-1	-	VGNC	-	-	-	-	-	-	-	-	-
24_6261498_C/T	24:6261498-6261498	T	upstream_gene_variant	MODIFIER	KIF16B	ENSCAFG00000005544	Transcript	ENSCAFT00000008932.4	protein_coding	-	-	-	-	-	-	-	-	-	rs853069778	55	1	-	VGNC	-	-	-	-	-	-	-	-	-
24_6261498_C/T	24:6261498-6261498	T	upstream_gene_variant	MODIFIER	KIF16B	ENSCAFG00000005544	Transcript	ENSCAFT00000008945.5	protein_coding	-	-	-	-	-	-	-	-	-	rs853069778	55	1	-	VGNC	-	-	-	-	-	-	-	-	-
24_6261498_C/T	24:6261498-6261498	T	upstream_gene_variant	MODIFIER	KIF16B	ENSCAFG00000005544	Transcript	ENSCAFT00000060889.1	protein_coding	-	-	-	-	-	-	-	-	-	rs853069778	55	1	-	VGNC	-	-	-	-	-	-	-	-	-
24_6261498_C/T	24:6261498-6261498	T	upstream_gene_variant	MODIFIER	KIF16B	ENSCAFG00000005544	Transcript	ENSCAFT00000064787.1	protein_coding	-	-	-	-	-	-	-	-	-	rs853069778	55	1	-	VGNC	-	-	-	-	-	-	-	-	-
24_6261498_C/T	24:6261498-6261498	T	upstream_gene_variant	MODIFIER	KIF16B	ENSCAFG00000005544	Transcript	ENSCAFT00000080798.1	protein_coding	-	-	-	-	-	-	-	-	-	rs853069778	55	1	-	VGNC	-	-	-	-	-	-	-	-	-
24_6261498_C/T	24:6261498-6261498	T	upstream_gene_variant	MODIFIER	KIF16B	ENSCAFG00000005544	Transcript	ENSCAFT00000086685.1	protein_coding	-	-	-	-	-	-	-	-	-	rs853069778	55	1	-	VGNC	-	-	-	-	-	-	-	-	-
24_6261498_C/T	24:6261498-6261498	T	upstream_gene_variant	MODIFIER	KIF16B	ENSCAFG00000005544	Transcript	ENSCAFT00000088815.1	protein_coding	-	-	-	-	-	-	-	-	-	rs853069778	55	1	-	VGNC	-	-	-	-	-	-	-	-	-
24_13506409_C/T	24:13506409-13506409	T	synonymous_variant	LOW	PLCB1	ENSCAFG00000005856	Transcript	ENSCAFT00000009472.4	protein_coding	1930-10-01	-	-	-	981	981	327	T	acG/acA	rs851613641	-	-1	-	VGNC	-	-	-	-	-	-	-	-	-
24_13506409_C/T	24:13506409-13506409	T	synonymous_variant	LOW	PLCB1	ENSCAFG00000005856	Transcript	ENSCAFT00000046106.3	protein_coding	2029-09-01	-	-	-	927	849	283	T	acG/acA	rs851613641	-	-1	-	VGNC	-	-	-	-	-	-	-	-	-
24_13506409_C/T	24:13506409-13506409	T	synonymous_variant	LOW	PLCB1	ENSCAFG00000005856	Transcript	ENSCAFT00000059910.1	protein_coding	2029-10-01	-	-	-	981	903	301	T	acG/acA	rs851613641	-	-1	-	VGNC	-	-	-	-	-	-	-	-	-
24_13506409_C/T	24:13506409-13506409	T	synonymous_variant	LOW	PLCB1	ENSCAFG00000005856	Transcript	ENSCAFT00000063517.1	protein_coding	1931-11-01	-	-	-	1107	1107	369	T	acG/acA	rs851613641	-	-1	-	VGNC	-	-	-	-	-	-	-	-	-
24_13506409_C/T	24:13506409-13506409	T	synonymous_variant	LOW	PLCB1	ENSCAFG00000005856	Transcript	ENSCAFT00000064717.1	protein_coding	2028-10-01	-	-	-	981	903	301	T	acG/acA	rs851613641	-	-1	-	VGNC	-	-	-	-	-	-	-	-	-
24_13506409_C/T	24:13506409-13506409	T	synonymous_variant	LOW	PLCB1	ENSCAFG00000005856	Transcript	ENSCAFT00000065679.1	protein_coding	2027-07-01	-	-	-	750	672	224	T	acG/acA	rs851613641	-	-1	-	VGNC	-	-	-	-	-	-	-	-	-
24_13506409_C/T	24:13506409-13506409	T	synonymous_variant	LOW	PLCB1	ENSCAFG00000005856	Transcript	ENSCAFT00000073489.1	protein_coding	1932-11-01	-	-	-	1107	1107	369	T	acG/acA	rs851613641	-	-1	-	VGNC	-	-	-	-	-	-	-	-	-
24_16761796_C/T	24:16761796-16761796	T	synonymous_variant	LOW	RASSF2	ENSCAFG00000006052	Transcript	ENSCAFT00000009798.4	protein_coding	2021-12-03	-	-	-	335	51	17	Y	taC/taT	rs23153286	-	1	-	VGNC	-	-	-	-	-	-	-	-	-
24_16761796_C/T	24:16761796-16761796	T	synonymous_variant	LOW	RASSF2	ENSCAFG00000006052	Transcript	ENSCAFT00000077499.1	protein_coding	2021-12-03	-	-	-	335	51	17	Y	taC/taT	rs23153286	-	1	-	VGNC	-	-	-	-	-	-	-	-	-
24_17489141_G/C	24:17489141-17489141	C	synonymous_variant	LOW	PANK2	ENSCAFG00000006150	Transcript	ENSCAFT00000009957.4	protein_coding	2021-08-01	-	-	-	87	87	29	P	ccC/ccG	-	-	-1	-	VGNC	-	-	-	-	-	-	-	-	-
24_17489141_G/C	24:17489141-17489141	C	upstream_gene_variant	MODIFIER	PANK2	ENSCAFG00000006150	Transcript	ENSCAFT00000064516.1	protein_coding	-	-	-	-	-	-	-	-	-	-	2032	-1	-	VGNC	-	-	-	-	-	-	-	-	-
24_17676789_T/C	24:17676789-17676789	C	intron_variant	MODIFIER	ADAM33	ENSCAFG00000006234	Transcript	ENSCAFT00000010085.4	protein_coding	-	2018-07-01	-	-	-	-	-	-	-	rs23181964	-	1	-	VGNC	-	-	-	-	-	-	-	-	-
24_17676789_T/C	24:17676789-17676789	C	intron_variant	MODIFIER	ADAM33	ENSCAFG00000006234	Transcript	ENSCAFT00000010090.5	protein_coding	-	2018-09-01	-	-	-	-	-	-	-	rs23181964	-	1	-	VGNC	-	-	-	-	-	-	-	-	-
24_17676789_T/C	24:17676789-17676789	C	intron_variant	MODIFIER	ADAM33	ENSCAFG00000006234	Transcript	ENSCAFT00000038664.3	protein_coding	-	2019-08-01	-	-	-	-	-	-	-	rs23181964	-	1	-	VGNC	-	-	-	-	-	-	-	-	-
24_19692957_C/G	24:19692957-19692957	G	synonymous_variant	LOW	SDCBP2	ENSCAFG00000006811	Transcript	ENSCAFT00000010965.4	protein_coding	2021-08-06	-	-	-	637	618	206	A	gcC/gcG	rs852149292	-	1	-	VGNC	-	-	-	-	-	-	-	-	-
24_19692957_C/G	24:19692957-19692957	G	synonymous_variant	LOW	SDCBP2	ENSCAFG00000006811	Transcript	ENSCAFT00000062764.1	protein_coding	2021-09-06	-	-	-	637	618	206	A	gcC/gcG	rs852149292	-	1	-	VGNC	-	-	-	-	-	-	-	-	-
24_19692957_C/G	24:19692957-19692957	G	synonymous_variant	LOW	SDCBP2	ENSCAFG00000006811	Transcript	ENSCAFT00000085741.1	protein_coding	2021-06-06	-	-	-	637	618	206	A	gcC/gcG	rs852149292	-	1	-	VGNC	-	-	-	-	-	-	-	-	-
24_21687140_T/C	24:21687140-21687140	C	synonymous_variant	LOW	ASXL1	ENSCAFG00000007219	Transcript	ENSCAFT00000011561.5	protein_coding	2021-09-02	-	-	-	1640	786	262	L	ctT/ctC	rs23155218	-	1	-	VGNC	-	-	-	-	-	-	-	-	-
24_21687140_T/C	24:21687140-21687140	C	synonymous_variant	LOW	ASXL1	ENSCAFG00000007219	Transcript	ENSCAFT00000062466.1	protein_coding	2018-02-01	-	-	-	1640	786	262	L	ctT/ctC	rs23155218	-	1	-	VGNC	-	-	-	-	-	-	-	-	-
24_21687140_T/C	24:21687140-21687140	C	synonymous_variant	LOW	ASXL1	ENSCAFG00000007219	Transcript	ENSCAFT00000062905.1	protein_coding	2021-08-02	-	-	-	1640	786	262	L	ctT/ctC	rs23155218	-	1	-	VGNC	-	-	-	-	-	-	-	-	-
24_21687140_T/C	24:21687140-21687140	C	synonymous_variant	LOW	ASXL1	ENSCAFG00000007219	Transcript	ENSCAFT00000068606.1	protein_coding	2017-02-01	-	-	-	1640	786	262	L	ctT/ctC	rs23155218	-	1	-	VGNC	-	-	-	-	-	-	-	-	-
24_22289421_A/G	24:22289421-22289421	G	synonymous_variant	LOW	BPIFB2	ENSCAFG00000007329	Transcript	ENSCAFT00000011737.3	protein_coding	2016-09-01	-	-	-	1070	789	263	Q	caA/caG	rs23156389	-	1	-	VGNC	-	-	-	-	-	-	-	-	-
24_22390396_C/T	24:22390396-22390396	T	synonymous_variant	LOW	-	ENSCAFG00000032553	Transcript	ENSCAFT00000044790.2	protein_coding	2021-02-02	-	-	-	677	645	215	G	ggC/ggT	rs23176392	-	1	-	-	-	-	-	-	-	-	-	-	-
24_23906688_G/A	24:23906688-23906688	A	synonymous_variant	LOW	GSS	ENSCAFG00000007671	Transcript	ENSCAFT00000012154.4	protein_coding	2015-11-01	-	-	-	2049	1344	448	A	gcC/gcT	rs851837014	-	-1	-	VGNC	-	-	-	-	-	-	-	-	-
24_24035833_T/C	24:24035833-24035833	C	synonymous_variant	LOW	MYH7B	ENSCAFG00000007782	Transcript	ENSCAFT00000012589.4	protein_coding	25/38	-	-	-	3110	3102	1034	A	gcT/gcC	rs23200487	-	1	-	VGNC	-	-	-	-	-	-	-	-	-
24_24035833_T/C	24:24035833-24035833	C	synonymous_variant	LOW	MYH7B	ENSCAFG00000007782	Transcript	ENSCAFT00000082886.1	protein_coding	23/36	-	-	-	2903	2895	965	A	gcT/gcC	rs23200487	-	1	-	VGNC	-	-	-	-	-	-	-	-	-
24_24035833_T/C	24:24035833-24035833	C	synonymous_variant	LOW	MYH7B	ENSCAFG00000007782	Transcript	ENSCAFT00000083123.1	protein_coding	23/36	-	-	-	2936	2928	976	A	gcT/gcC	rs23200487	-	1	-	VGNC	-	-	-	-	-	-	-	-	-
24_24035833_T/C	24:24035833-24035833	C	synonymous_variant	LOW	MYH7B	ENSCAFG00000007782	Transcript	ENSCAFT00000086296.1	protein_coding	26/39	-	-	-	3323	2904	968	A	gcT/gcC	rs23200487	-	1	-	VGNC	-	-	-	-	-	-	-	-	-
24_24458413_G/A	24:24458413-24458413	A	synonymous_variant	LOW	CEP250	ENSCAFG00000008037	Transcript	ENSCAFT00000012850.4	protein_coding	31/32	-	-	-	7191	6876	2292	E	gaG/gaA	rs853126401	-	1	-	VGNC	-	-	-	-	-	-	-	-	-
24_24458413_G/A	24:24458413-24458413	A	synonymous_variant	LOW	CEP250	ENSCAFG00000008037	Transcript	ENSCAFT00000047311.3	protein_coding	31/33	-	-	-	7212	6897	2299	E	gaG/gaA	rs853126401	-	1	-	VGNC	-	-	-	-	-	-	-	-	-
24_24458413_G/A	24:24458413-24458413	A	intron_variant	MODIFIER	CEP250	ENSCAFG00000008037	Transcript	ENSCAFT00000059514.1	protein_coding	-	30/31	-	-	-	-	-	-	-	rs853126401	-	1	-	VGNC	-	-	-	-	-	-	-	-	-
24_24458413_G/A	24:24458413-24458413	A	synonymous_variant	LOW	CEP250	ENSCAFG00000008037	Transcript	ENSCAFT00000063909.1	protein_coding	29/31	-	-	-	6888	6573	2191	E	gaG/gaA	rs853126401	-	1	-	VGNC	-	-	-	-	-	-	-	-	-
24_24458413_G/A	24:24458413-24458413	A	synonymous_variant	LOW	CEP250	ENSCAFG00000008037	Transcript	ENSCAFT00000073498.1	protein_coding	28/30	-	-	-	6699	6384	2128	E	gaG/gaA	rs853126401	-	1	-	VGNC	-	-	-	-	-	-	-	-	-
24_24458413_G/A	24:24458413-24458413	A	synonymous_variant	LOW	CEP250	ENSCAFG00000008037	Transcript	ENSCAFT00000074455.1	protein_coding	30/32	-	-	-	7113	6798	2266	E	gaG/gaA	rs853126401	-	1	-	VGNC	-	-	-	-	-	-	-	-	-
24_24458413_G/A	24:24458413-24458413	A	downstream_gene_variant	MODIFIER	CEP250	ENSCAFG00000008037	Transcript	ENSCAFT00000080616.1	protein_coding	-	-	-	-	-	-	-	-	-	rs853126401	935	1	-	VGNC	-	-	-	-	-	-	-	-	-
[truncated: 2,797 more rows]

## Sheet: ToppGO_GenesWith_deleteriousmut
Category	ID	Name	p-value	q-value Bonferroni	q-value FDR B&H	q-value FDR B&Y	Hit Count in Query List	Hit Count in Genome	Hit in Query List
[truncated: 8,036 more rows]
