# Supplementary material for: Variants That Differentiate Wolf and Dog Populations Are Enriched in Regulatory Elements
Source: Genome Biol Evol. 2021 Apr 28;13(4):evab076. doi: 10.1093/gbe/evab076 (PMC8086526; doi:10.1093/gbe/evab076)
Supplement: evab076_Supplementary_Data [file evab076_supplementary_data.zip › Supplementary_Table4.xlsx]

## Sheet: README
Supplementary Table 4a
All enhancer regions that contains at least one variant with a top 1% Fst value
Supplementary Table 4b
Target genes assigned to the enhancers using GREAT software using hg38 coordinates in STable 3a. Only the target genes of enhancers containing at least one top 1% Fst variant every 500 bases are included.
Supplementary Table 4c
Enriched KEGG pathways using only the genes in STable 3b

## Sheet: STable_4a
index	SNP_chr	pos-1	pos	FST	chr_Enh	Enh_start	Enh_end	Enh_Length	chr_PromNearest	PromNearest_start	PromNearest_End	NearestGene	score	strand	NearestGeneTSS	Dist_to_TSS	SNPcount per Enhancer	SNPcount/EnhLength	chr_SNP	SNP-50	SNP+51	index	chr_hg38	snp-50_hg38	snp+50_hg38	index
1	chr9	14004410	14004411	0.555146	chr9	13977519	14008518	30999	chr9	14081646	14083146	APOH	0	+	14082646	89627.5	1	3.22591e-05	chr9	14004360	14004460	1	chr17	66339212	66339328	1_0.555146
2	chr26	23629422	23629423	0.590582	chr26	23618112	23639118	21006	chr26	23639404	23640904	GAL3ST1	0	-	23639904	11289	1	4.76054e-05	chr26	23629372	23629472	2	chr22	30538453	30538540	2_0.590582
3	chr31	29979056	29979057	0.586694	chr31	29973737	29992739	19002	chr31	30001911	30003411	RCAN1	0	-	30002411	19173	1	5.2626e-05	chr31	29979006	29979106	3	chr21	34593787	34593852	3_0.586694
4	chr23	27260400	27260401	0.564807	chr23	27259504	27276736	17232	chr23	27257500	27259000	SH3BP5	0	+	27258500	9620	1	5.80316e-05	chr23	27260350	27260450	4	#N/A	#N/A	#N/A	4_0.564807
5	chr24	36850224	36850225	0.580351	chr24	36841565	36857382	15817	chr24	36935467	36936967	PTPN1	0	+	36936467	86993.5	1	6.32231e-05	chr24	36850174	36850274	5	chr20	50398786	50398873	5_0.580351
6	chr12	26981671	26981672	0.552362	chr12	26967633	26982600	14967	chr12	27043468	27044968	PTP4A1	0	+	27044468	69351.5	1	6.68137e-05	chr12	26981621	26981721	6	chr6	63492919	63493028	6_0.552362
7	chr3	18108825	18108826	0.584665	chr3	18098776	18113687	14911	chr3	18351031	18352531	ADGRV1	0	-	18351531	245300	1	6.70646e-05	chr3	18108775	18108875	7	chr5	90898016	90898121	7_0.584665
8	chr9	53485750	53485751	0.583257	chr9	53482262	53496651	14389	chr9	53477506	53479006	ASS1	0	-	53478006	11450.5	1	6.94975e-05	chr9	53485700	53485800	8	#N/A	#N/A	#N/A	8_0.583257
9	chr8	69982479	69982480	0.547818	chr8	69980322	69994566	14244	chr8	69996019	69997519	DYNC1H1	0	+	69997019	9575	1	7.0205e-05	chr8	69982429	69982529	9	chr14	101948721	101948787	9_0.547818
10	chr1	114257159	114257160	0.578711	chr1	114244867	114259010	14143	chr1	114266193	114267693	HNRNPL	0	+	114267193	15254.5	1	7.07064e-05	chr1	114257109	114257209	10	#N/A	#N/A	#N/A	10_0.578711
11	chr26	19227899	19227900	0.55997	chr26	19220384	19234107	13723	chr26	19275099	19276599	CRYBB3	0	+	19276099	48853.5	1	7.28704e-05	chr26	19227849	19227949	11	chr22	25131413	25131483	11_0.55997
12	chr26	19227901	19227902	0.55997	chr26	19220384	19234107	13723	chr26	19275099	19276599	CRYBB3	0	+	19276099	48853.5	1	7.28704e-05	chr26	19227851	19227951	12	chr22	25131415	25131485	12_0.55997
13	chr7	8401305	8401306	0.572823	chr7	8400963	8414462	13499	chr7	8381175	8382675	HSD11B1	0	+	8382175	25537.5	1	7.40796e-05	chr7	8401255	8401355	13	chr1	209726904	209727032	13_0.572823
14	chr9	34341484	34341485	0.558071	chr9	34334548	34347975	13427	chr9	34386082	34387582	RPS6KB1	0	+	34387082	45820.5	1	7.44768e-05	chr9	34341434	34341534	14	chr17	59842175	59842278	14_0.558071
15	chr22	50426363	50426364	0.674882	chr22	50423481	50436131	12650	chr22	50471111	50472611	GGACT	0	-	50471611	41805	1	7.90514e-05	chr22	50426313	50426413	15	chr13	100529009	100529076	15_0.674882
16	chr8	52590956	52590957	0.572481	chr8	52590110	52602736	12626	chr8	52582996	52584496	LOC100683871	0	-	52583496	12927	1	7.92016e-05	chr8	52590906	52591006	16	#N/A	#N/A	#N/A	16_0.572481
17	chr8	71309595	71309596	0.550982	chr8	71297483	71309829	12346	chr8	71323269	71324769	APOPT1	0	+	71324269	20613	1	8.09979e-05	chr8	71309545	71309645	17	chr14	103544092	103544178	17_0.550982
18	chr9	55435278	55435279	0.561309	chr9	55431801	55444095	12294	chr9	55448382	55449882	FAM102A	0	+	55449382	11434	1	8.13405e-05	chr9	55435228	55435328	18	chr9	128002006	128002409	18_0.561309
19	chr1	108370612	108370613	0.710526	chr1	108369847	108382016	12169	chr1	108335531	108337031	EHD2	0	-	108336031	39900.5	1	8.2176e-05	chr1	108370562	108370662	19	chr19	47670796	47670856	19_0.710526
20	chr6	21256334	21256335	0.638224	chr6	21255358	21267324	11966	chr6	21225578	21227078	SLC5A11	0	-	21226078	35263	1	8.35701e-05	chr6	21256284	21256384	20	chr16	24818001	24818099	20_0.638224
21	chr8	68367467	68367468	0.577464	chr8	68365933	68377440	11507	chr8	68351717	68353217	EVL	0	+	68352717	18969.5	1	8.69036e-05	chr8	68367417	68367517	21	chr14	100038435	100038560	21_0.577464
22	chr18	51760622	51760623	0.555383	chr18	51755995	51778724	22729	chr18	51806842	51808342	FRMD8	0	-	51807342	39982.5	2	8.79933e-05	chr18	51760572	51760672	22	chr11	65431455	65431523	22_0.555383
23	chr4	19106800	19106801	0.628054	chr4	19101279	19112297	11018	chr4	19138418	19139918	LOC102153257	0	+	19139418	32630	1	9.07606e-05	chr4	19106750	19106850	23	#N/A	#N/A	#N/A	23_0.628054
24	chr20	3647379	3647380	0.666667	chr20	3639249	3650225	10976	chr20	3740188	3741688	NUP210	0	-	3740688	95951	1	9.11079e-05	chr20	3647329	3647429	24	chr3	13326405	13326467	24_0.666667
25	chr14	51685918	51685919	0.611525	chr14	51682718	51693666	10948	chr14	51517298	51518798	LOC102153873	0	+	51518298	169894	1	9.13409e-05	chr14	51685868	51685968	25	chr7	112013474	112013544	25_0.611525
26	chr20	39153341	39153342	0.582362	chr20	39147728	39158670	10942	chr20	39164880	39166380	SEMA3F	0	-	39165380	12181	1	9.1391e-05	chr20	39153291	39153391	26	chr3	50167253	50167348	26_0.582362
27	chr26	34753941	34753942	0.549456	chr26	34751801	34762476	10675	chr26	35701095	35702595	DKK1	0	-	35701595	944456	1	9.36768e-05	chr26	34753891	34753991	27	chr10	53596451	53596560	27_0.549456
28	chr15	52254973	52254974	0.575589	chr15	52251038	52261669	10631	chr15	52246516	52248016	FGA	0	-	52247016	9337.5	1	9.40645e-05	chr15	52254923	52255023	28	chr4	154598608	154599363	28_0.575589
29	chr1	90830514	90830515	0.590579	chr1	90828128	90838711	10583	chr1	90722888	90724388	SMARCA2	0	+	90723888	109532	1	9.44912e-05	chr1	90830464	90830564	29	chr9	2141346	2141416	29_0.590579
30	chr4	50425584	50425585	0.608019	chr4	50421924	50432341	10417	chr4	50408012	50409512	CCNJL	0	+	50409012	18120.5	1	9.59969e-05	chr4	50425534	50425634	30	chr5	160291207	160291306	30_0.608019
31	chr25	12243949	12243950	0.547182	chr25	12235148	12245551	10403	chr25	12182990	12184490	GTF3A	0	-	12183490	56859.5	1	9.61261e-05	chr25	12243899	12243999	31	chr13	27367117	27367217	31_0.547182
32	chr2	72146019	72146020	0.591111	chr2	72144888	72155257	10369	chr2	72168360	72169860	SESN2	0	-	72168860	18787.5	1	9.64413e-05	chr2	72145969	72146069	32	chr1	28291739	28291826	32_0.591111
33	chr26	20244801	20244802	0.607308	chr26	20242128	20252247	10119	chr26	20239583	20241083	TPST2	0	-	20240083	7104.5	1	9.8824e-05	chr26	20244751	20244851	33	#N/A	#N/A	#N/A	33_0.607308
34	chr9	770900	770901	0.579449	chr9	766697	776769	10072	chr9	809326	810826	SLC38A10	0	+	810326	38593	1	9.92851e-05	chr9	770850	770950	34	chr17	81341006	81341100	34_0.579449
35	chr15	36128309	36128310	0.785816	chr15	36124160	36134103	9943	chr15	36068362	36069862	CDK17	0	-	36068862	60269.5	1	0.000100573	chr15	36128259	36128359	35	chr12	96396565	96396617	35_0.785816
36	chr6	31776184	31776185	0.575309	chr6	31770176	31780100	9924	chr6	31759399	31760899	DEXI	0	+	31760399	14739	1	0.000100766	chr6	31776134	31776234	36	chr16	10922899	10923007	36_0.575309
37	chr9	34671	34672	0.579316	chr9	27720	37446	9726	chr9	44824	46324	CD7	0	+	45824	13241	1	0.000102817	chr9	34621	34721	37	#N/A	#N/A	#N/A	37_0.579316
38	chr20	55058659	55058660	0.6677	chr20	55049059	55058750	9691	chr20	55039670	55041170	DPP9	0	+	55040670	13234.5	1	0.000103189	chr20	55058609	55058709	38	#N/A	#N/A	#N/A	38_0.6677
39	chr10	22939184	22939185	0.597988	chr10	22933737	22943340	9603	chr10	22928023	22929523	SERHL2	0	-	22928523	10015.5	1	0.000104134	chr10	22939134	22939234	39	#N/A	#N/A	#N/A	39_0.597988
40	chr10	28032424	28032425	0.56931	chr10	28031398	28040947	9549	chr10	28062624	28064124	MYH9	0	+	28063624	27451.5	1	0.000104723	chr10	28032374	28032474	40	chr22	36386641	36386718	40_0.56931
41	chr9	5098234	5098235	0.552477	chr9	5095104	5104616	9512	chr9	5107126	5108626	GRB2	0	+	5108126	8266	1	0.00010513	chr9	5098184	5098284	41	#N/A	#N/A	#N/A	41_0.552477
42	chr2	37507618	37507619	0.592509	chr2	37502933	37512350	9417	chr2	37515814	37517314	FGF1	0	-	37516314	8672.5	1	0.000106191	chr2	37507568	37507668	42	chr5	142634239	142634300	42_0.592509
43	chr35	22540153	22540154	0.581797	chr35	22539429	22548766	9337	chr35	22553192	22554692	GPLD1	0	-	22553692	9594.5	1	0.000107101	chr35	22540103	22540203	43	chr6	24480555	24480613	43_0.581797
44	chr26	7587326	7587327	0.635545	chr26	7585459	7594652	9193	chr26	7599166	7600666	ORAI1	0	-	7599666	9610.5	1	0.000108778	chr26	7587276	7587376	44	#N/A	#N/A	#N/A	44_0.635545
45	chr5	47517119	47517120	0.577472	chr5	47515384	47524572	9188	chr5	47532430	47533930	ANGPTL3	0	-	47532930	12952	1	0.000108838	chr5	47517069	47517169	45	chr1	62612875	62612965	45_0.577472
46	chr7	2753571	2753572	1	chr7	2750488	2759484	8996	chr7	2715613	2717113	ZNF281	0	+	2716613	38373	1	0.000111161	chr7	2753521	2753621	46	chr1	200373340	200373404	46_1
47	chr35	10392063	10392064	0.618316	chr35	10389978	10398922	8944	chr35	10352902	10354402	LOC488215	0	+	10353902	40548	1	0.000111807	chr35	10392013	10392113	47	#N/A	#N/A	#N/A	47_0.618316
48	chr35	3209207	3209208	0.620466	chr35	3206230	3215120	8890	chr35	3200393	3201893	SERPINB9	0	-	3200893	9782	1	0.000112486	chr35	3209157	3209257	48	#N/A	#N/A	#N/A	48_0.620466
49	chr10	27036413	27036414	0.650057	chr10	27029363	27038190	8827	chr10	27020199	27021699	CDC42EP1	0	-	27020699	13077.5	1	0.000113289	chr10	27036363	27036463	49	chr22	37545641	37545719	49_0.650057
51	chr4	29613602	29613603	0.59319	chr4	29613170	29621791	8621	chr4	29588838	29590338	TSPAN14	0	+	29589838	27642.5	1	0.000115996	chr4	29613552	29613652	51	chr10	80493686	80493784	51_0.59319
50	chr18	32630210	32630211	0.596154	chr18	32626728	32635349	8621	chr18	32621475	32622975	SLC1A2	0	+	32622475	8563.5	1	0.000115996	chr18	32630160	32630260	50	#N/A	#N/A	#N/A	50_0.596154
52	chr3	72138432	72138433	0.631566	chr3	72135614	72143952	8338	chr3	72203591	72205091	CHRNA9	0	-	72204091	64308	1	0.000119933	chr3	72138382	72138482	52	chr4	40419486	40419553	52_0.631566
53	chr11	55334479	55334480	0.568529	chr11	55328068	55336353	8285	chr11	55340097	55341597	TRIM14	0	-	55340597	8386.5	1	0.0001207	chr11	55334429	55334529	53	#N/A	#N/A	#N/A	53_0.568529
54	chr13	37422914	37422915	0.625065	chr13	37417893	37426152	8259	chr13	37410238	37411738	EPPK1	0	-	37410738	11284.5	1	0.00012108	chr13	37422864	37422964	54	chr8	143889101	143889226	54_0.625065
55	chr34	35984441	35984442	0.569153	chr34	35980982	35989136	8154	chr34	36079882	36081382	PLD1	0	-	36080382	95323	1	0.000122639	chr34	35984391	35984491	55	chr3	171681129	171681259	55_0.569153
56	chr26	1257155	1257156	0.757402	chr26	1256106	1264118	8012	chr26	1377613	1379113	ADGRD1	0	-	1378113	118001	1	0.000124813	chr26	1257105	1257205	56	chr12	131139467	131139632	56_0.757402
57	chr10	1233977	1233978	0.771411	chr10	1233009	1240995	7986	chr10	1225626	1227126	NAB2	0	+	1226626	10376	1	0.000125219	chr10	1233927	1234027	57	chr12	57096806	57096906	57_0.771411
58	chr3	30180726	30180727	0.675676	chr3	30173216	30181193	7977	chr3	30134093	30135593	IQGAP2	0	-	30134593	42611.5	1	0.00012536	chr3	30180676	30180776	58	#N/A	#N/A	#N/A	58_0.675676
59	chr3	30180729	30180730	0.675676	chr3	30173216	30181193	7977	chr3	30134093	30135593	IQGAP2	0	-	30134593	42611.5	1	0.00012536	chr3	30180679	30180779	59	#N/A	#N/A	#N/A	59_0.675676
60	chr12	23790127	23790128	0.588598	chr12	23790061	23798007	7946	chr12	23881707	23883207	DST	0	-	23882207	88173	1	0.000125849	chr12	23790077	23790177	60	chr6	56536313	56536395	60_0.588598
61	chr4	66662682	66662683	0.630893	chr4	66653173	66668901	15728	chr4	66677179	66678679	NIM1K	0	-	66677679	16642	2	0.000127162	chr4	66662632	66662732	61	chr5	43280959	43281058	61_0.630893
62	chr30	29164426	29164427	0.635701	chr30	29161902	29169713	7811	chr30	29186729	29188229	RBPMS2	0	-	29187229	21421.5	1	0.000128025	chr30	29164376	29164476	62	#N/A	#N/A	#N/A	62_0.635701
63	chr5	21688735	21688736	0.572823	chr5	21683226	21691022	7796	chr5	21669998	21671498	POU2AF1	0	+	21670998	16126	1	0.000128271	chr5	21688685	21688785	63	chr11	111359969	111360072	63_0.572823
64	chr8	67964774	67964775	0.568949	chr8	67960434	67968219	7785	chr8	68006188	68007688	CCDC85C	0	-	68006688	42361.5	1	0.000128452	chr8	67964724	67964824	64	chr14	99560498	99560627	64_0.568949
65	chr4	15089237	15089238	0.555145	chr4	15088422	15103965	15543	chr4	14957160	14958660	NRBF2	0	+	14958160	138034	2	0.000128675	chr4	15089187	15089287	65	chr10	63258083	63258169	65_0.555145
66	chr8	40611717	40611718	0.777778	chr8	40609073	40616744	7671	chr8	40631257	40632757	LOC106559170	0	-	40631757	18848.5	1	0.000130361	chr8	40611667	40611767	66	chr14	66540051	66540148	66_0.777778
67	chr5	56781732	56781733	0.707308	chr5	56780837	56788451	7614	chr5	56774077	56775577	NADK	0	-	56774577	10067	1	0.000131337	chr5	56781682	56781782	67	#N/A	#N/A	#N/A	67_0.707308
68	chr18	49543441	49543442	0.573767	chr18	49540348	49547856	7508	chr18	49554874	49556374	LRP5	0	-	49555374	11272	1	0.000133191	chr18	49543391	49543491	68	chr11	68315776	68315856	68_0.573767
69	chr24	29305192	29305193	0.615397	chr24	29299454	29306941	7487	chr24	29320206	29321706	ZHX3	0	-	29320706	17508.5	1	0.000133565	chr24	29305142	29305242	69	chr20	41300746	41300890	69_0.615397
70	chr30	35294607	35294608	0.640524	chr30	35289013	35296486	7473	chr30	35374179	35375679	NR2E3	0	+	35375179	82429.5	1	0.000133815	chr30	35294557	35294657	70	chr15	71711064	71711206	70_0.640524
71	chr8	1214568	1214569	1	chr8	1207189	1214650	7461	chr8	1231308	1232808	FBLN5	0	-	1231808	20888.5	1	0.00013403	chr8	1214518	1214618	71	chr14	91926630	91926754	71_1
72	chr15	6155469	6155470	0.798358	chr15	6152816	6160178	7362	chr15	6125910	6127410	TEKT2	0	-	6126410	30087	1	0.000135833	chr15	6155419	6155519	72	chr1	36043119	36043220	72_0.798358
74	chr1	108388186	108388187	0.748426	chr1	108387733	108402391	14658	chr1	108426632	108428132	BICRA	0	-	108427132	32070	2	0.000136444	chr1	108388136	108388236	74	chr19	47651216	47651317	74_0.748426
73	chr1	108392688	108392689	0.693697	chr1	108387733	108402391	14658	chr1	108426632	108428132	BICRA	0	-	108427132	32070	2	0.000136444	chr1	108392638	108392738	73	#N/A	#N/A	#N/A	73_0.693697
75	chr12	8213405	8213406	0.609234	chr12	8203025	8217527	14502	chr12	8231628	8233128	KCNK16	0	-	8232128	21852	2	0.000137912	chr12	8213355	8213455	75	#N/A	#N/A	#N/A	75_0.609234
76	chr35	6927703	6927704	0.567099	chr35	6923941	6931172	7231	chr35	7033361	7034861	LOC111094020	0	-	7033861	106304	1	0.000138293	chr35	6927653	6927753	76	chr6	6886342	6886437	76_0.567099
77	chr36	9915843	9915844	0.562231	chr36	9912674	9919855	7181	chr36	9973349	9974849	COBLL1	0	-	9973849	57584.5	1	0.000139256	chr36	9915793	9915893	77	chr2	164712907	164713039	77_0.562231
78	chr9	728643	728644	0.636672	chr9	722414	729500	7086	chr9	703887	705387	BAHCC1	0	-	704387	21570	1	0.000141123	chr9	728593	728693	78	chr17	81393075	81393143	78_0.636672
79	chr7	10023969	10023970	0.664532	chr7	10020891	10027941	7050	chr7	10052010	10053510	NEK2	0	-	10052510	28094	1	0.000141844	chr7	10023919	10024019	79	chr1	211640116	211640208	79_0.664532
80	chr31	34073463	34073464	0.567778	chr31	34066815	34073726	6911	chr31	33914129	33915629	PSMG1	0	+	33915129	155142	1	0.000144697	chr31	34073413	34073513	80	chr21	39010579	39010660	80_0.567778
81	chr1	107451021	107451022	0.570259	chr1	107450463	107464132	13669	chr1	107444567	107446067	DHDH	0	-	107445067	12230.5	2	0.000146316	chr1	107450971	107451071	81	#N/A	#N/A	#N/A	81_0.570259
82	chr1	107453554	107453555	0.672013	chr1	107450463	107464132	13669	chr1	107444567	107446067	DHDH	0	-	107445067	12230.5	2	0.000146316	chr1	107453504	107453604	82	#N/A	#N/A	#N/A	82_0.672013
83	chr28	23370997	23370998	0.558708	chr28	23364469	23371247	6778	chr28	23358019	23359519	TECTB	0	+	23359019	8839	1	0.000147536	chr28	23370947	23371047	83	chr10	112296986	112297083	83_0.558708
84	chr1	18132780	18132781	0.578338	chr1	18126209	18132924	6715	chr1	18155662	18157162	ATP8B1	0	+	18156662	27095.5	1	0.00014892	chr1	18132730	18132830	84	#N/A	#N/A	#N/A	84_0.578338
85	chr18	41679149	41679150	0.556308	chr18	41675847	41682556	6709	chr18	41634885	41636385	PTPRJ	0	-	41635385	43816.5	1	0.000149054	chr18	41679099	41679199	85	chr11	48065780	48065879	85_0.556308
86	chr7	41711475	41711476	0.874388	chr7	41709274	41715945	6671	chr7	41719369	41720869	LMNA	0	-	41719869	7259.5	1	0.000149903	chr7	41711425	41711525	86	chr1	156127198	156127293	86_0.874388
87	chr7	41711477	41711478	0.874388	chr7	41709274	41715945	6671	chr7	41719369	41720869	LMNA	0	-	41719869	7259.5	1	0.000149903	chr7	41711427	41711527	87	chr1	156127196	156127291	87_0.874388
88	chr6	75424618	75424619	0.661871	chr6	75424024	75430616	6592	chr6	75411113	75412613	ANKRD13C	0	+	75412113	15207	1	0.000151699	chr6	75424568	75424668	88	#N/A	#N/A	#N/A	88_0.661871
89	chr10	61724176	61724177	0.572744	chr10	61721436	61727943	6507	chr10	61763685	61765185	LOC102157173	0	-	61764185	39495.5	1	0.000153681	chr10	61724126	61724226	89	chr2	61711051	61711155	89_0.572744
90	chr1	114791277	114791278	0.663912	chr1	114790099	114796598	6499	chr1	114756845	114758345	DPF1	0	+	114757845	35503.5	1	0.00015387	chr1	114791227	114791327	90	#N/A	#N/A	#N/A	90_0.663912
91	chr13	21468256	21468257	0.563505	chr13	21466089	21472534	6445	chr13	21474092	21475592	TBC1D31	0	+	21475092	5780.5	1	0.000155159	chr13	21468206	21468306	91	#N/A	#N/A	#N/A	91_0.563505
92	chr18	43014007	43014008	0.761662	chr18	43010706	43017126	6420	chr18	43076113	43077613	CHRM4	0	+	43077113	63197	1	0.000155763	chr18	43013957	43014057	92	chr11	46458826	46458908	92_0.761662
93	chr24	20475939	20475940	0.650854	chr24	20470165	20476583	6418	chr24	20478167	20479667	LOC111092252	0	+	20479167	5793	1	0.000155812	chr24	20475889	20475989	93	chr20	360146	360251	93_0.650854
94	chr4	22908167	22908168	0.75	chr4	22897366	22910137	12771	chr4	22915716	22917216	DDIT4	0	+	22916716	12964.5	2	0.000156605	chr4	22908117	22908217	94	chr10	72260978	72261263	94_0.75
95	chr4	22908693	22908694	0.789187	chr4	22897366	22910137	12771	chr4	22915716	22917216	DDIT4	0	+	22916716	12964.5	2	0.000156605	chr4	22908643	22908743	95	chr10	72261698	72261795	95_0.789187
96	chr16	24976983	24976984	0.569153	chr16	24972364	24978746	6382	chr16	25213099	25214599	TCIM	0	-	25213599	238044	1	0.000156691	chr16	24976933	24977033	96	chr8	40420000	40420108	96_0.569153
97	chr5	77776801	77776802	0.922918	chr5	77773598	77779928	6330	chr5	77794181	77795681	LOC479668	0	+	77795181	18418	1	0.000157978	chr5	77776751	77776851	97	#N/A	#N/A	#N/A	97_0.922918
98	chr35	3591184	3591185	0.550982	chr35	3586697	3593010	6313	chr35	3522539	3524039	PSMG4	0	+	3523539	66314.5	1	0.000158403	chr35	3591134	3591234	98	chr6	3325898	3325997	98_0.550982
99	chr3	7781047	7781048	0.569653	chr3	7775991	7782292	6301	chr3	7723680	7725180	LOC102151511	0	+	7724680	54461.5	1	0.000158705	chr3	7780997	7781097	99	chr5	103477719	103477848	99_0.569653
100	chr11	54664497	54664498	0.620473	chr11	54663660	54669884	6224	chr11	54675395	54676895	CCDC180	0	+	54676395	9623	1	0.000160668	chr11	54664447	54664547	100	chr9	97296515	97296618	100_0.620473
101	chr4	22143386	22143387	0.665794	chr4	22138726	22144935	6209	chr4	22093897	22095397	SLC29A3	0	+	22094897	46933.5	1	0.000161057	chr4	22143336	22143436	101	chr10	71377438	71377532	101_0.665794
102	chr30	37278427	37278428	0.558454	chr30	37277118	37283305	6187	chr30	37288607	37290107	ISLR2	0	+	37289607	9395.5	1	0.000161629	chr30	37278377	37278477	102	chr15	74046659	74046742	102_0.558454
103	chr33	28056658	28056659	1	chr33	28051348	28057529	6181	chr33	28043878	28045378	HEG1	0	-	28044378	10060.5	1	0.000161786	chr33	28056608	28056708	103	chr3	125043465	125043571	103_1
104	chr11	5442451	5442452	0.737217	chr11	5436666	5449020	12354	chr11	5524055	5525555	CDO1	0	-	5524555	81712	2	0.000161891	chr11	5442401	5442501	104	#N/A	#N/A	#N/A	104_0.737217
105	chr38	53748	53749	0.550645	chr38	51676	57841	6165	chr38	69919	71419	BTG2	0	+	70919	16160.5	1	0.000162206	chr38	53698	53798	105	chr1	203287525	203287575	105_0.550645
106	chr28	7061617	7061618	0.582276	chr28	7061298	7067421	6123	chr28	7056377	7057877	HHEX	0	+	7057377	6982.5	1	0.000163319	chr28	7061567	7061667	106	chr10	92693910	92694014	106_0.582276
107	chr9	41708354	41708355	0.625217	chr9	41704671	41710749	6078	chr9	41678887	41680387	NF1	0	-	41679387	28323	1	0.000164528	chr9	41708304	41708404	107	#N/A	#N/A	#N/A	107_0.625217
108	chr25	43542117	43542118	0.662088	chr25	43537154	43543228	6074	chr25	43562143	43563643	PTMA	0	+	43563143	22952	1	0.000164636	chr25	43542067	43542167	108	chr2	231681367	231681457	108_0.662088
109	chr26	11182879	11182880	0.654759	chr26	11182260	11188329	6069	chr26	11169285	11170785	RBM19	0	-	11169785	15509.5	1	0.000164772	chr26	11182829	11182929	109	#N/A	#N/A	#N/A	109_0.654759
110	chr31	31231341	31231342	0.792863	chr31	31228838	31234886	6048	chr31	31308463	31309963	SETD4	0	-	31308963	77101	1	0.000165344	chr31	31231291	31231391	110	chr21	35988140	35988217	110_0.792863
111	chr3	61750971	61750972	0.573815	chr3	61749740	61755787	6047	chr3	61758278	61759778	RNF4	0	-	61758778	6014.5	1	0.000165371	chr3	61750921	61751021	111	#N/A	#N/A	#N/A	111_0.573815
112	chr5	42542945	42542946	0.614154	chr5	42537175	42543214	6039	chr5	42519239	42520739	USP22	0	-	42519739	20455.5	1	0.00016559	chr5	42542895	42542995	112	#N/A	#N/A	#N/A	112_0.614154
113	chr32	1433964	1433965	0.573328	chr32	1428347	1434377	6030	chr32	1476159	1477659	SOWAHB	0	-	1476659	45297	1	0.000165837	chr32	1433914	1434014	113	chr4	76833538	76833638	113_0.573328
114	chr8	40577585	40577586	0.596424	chr8	40575459	40581457	5998	chr8	40584623	40586123	GPHN	0	+	40585623	7165	1	0.000166722	chr8	40577535	40577635	114	chr14	66500235	66500335	114_0.596424
115	chr35	7420501	7420502	0.640981	chr35	7416215	7422146	5931	chr35	7478626	7480126	DSP	0	+	7479626	60445.5	1	0.000168606	chr35	7420451	7420551	115	#N/A	#N/A	#N/A	115_0.640981
116	chr24	25968359	25968360	0.580544	chr24	25965252	25971160	5908	chr24	25981497	25982997	SRC	0	+	25982497	14291	1	0.000169262	chr24	25968309	25968409	116	chr20	37345427	37345505	116_0.580544
117	chr17	37311162	37311163	0.55	chr17	37305302	37311197	5895	chr17	37331228	37332728	PAX8	0	-	37331728	23478.5	1	0.000169635	chr17	37311112	37311212	117	chr2	113222818	113222892	117_0.55
118	chr4	66933514	66933515	0.593136	chr4	66923950	66935678	11728	chr4	66952058	66953558	SELENOP	0	+	66953058	23244	2	0.000170532	chr4	66933464	66933564	118	chr5	42841257	42841378	118_0.593136
119	chr4	66934037	66934038	0.605963	chr4	66923950	66935678	11728	chr4	66952058	66953558	SELENOP	0	+	66953058	23244	2	0.000170532	chr4	66933987	66934087	119	#N/A	#N/A	#N/A	119_0.605963
120	chr11	68611502	68611503	0.694985	chr11	68607276	68613114	5838	chr11	68600223	68601723	AKNA	0	-	68600723	9472	1	0.000171292	chr11	68611452	68611552	120	chr9	114397009	114397126	120_0.694985
124	chr5	80981028	80981029	0.763005	chr5	80976050	80981835	5785	chr5	81010678	81012178	ZFP90	0	-	81011178	32235.5	1	0.000172861	chr5	80980978	80981078	124	chr16	68574071	68574292	124_0.763005
121	chr9	26803288	26803289	0.603317	chr9	26795790	26813145	17355	chr9	26740618	26742118	TOB1	0	-	26741118	63349.5	3	0.000172861	chr9	26803238	26803338	121	chr17	50942559	50942708	121_0.603317
122	chr9	26806895	26806896	0.63705	chr9	26795790	26813145	17355	chr9	26740618	26742118	TOB1	0	-	26741118	63349.5	3	0.000172861	chr9	26806845	26806945	122	chr17	50946903	50947005	122_0.63705
123	chr9	26807459	26807460	0.680011	chr9	26795790	26813145	17355	chr9	26740618	26742118	TOB1	0	-	26741118	63349.5	3	0.000172861	chr9	26807409	26807509	123	chr17	50947399	50947515	123_0.680011
125	chr20	55486003	55486004	0.643082	chr20	55480515	55486239	5724	chr20	55490170	55491670	LOC102156345	0	+	55491170	7793	1	0.000174703	chr20	55485953	55486053	125	#N/A	#N/A	#N/A	125_0.643082
126	chr1	114394840	114394841	0.562311	chr1	114392599	114404030	11431	chr1	114427495	114428995	ACTN4	0	-	114427995	29680.5	2	0.000174963	chr1	114394790	114394890	126	chr19	38685670	38685762	126_0.562311
127	chr1	114403235	114403236	0.575691	chr1	114392599	114404030	11431	chr1	114427495	114428995	ACTN4	0	-	114427995	29680.5	2	0.000174963	chr1	114403185	114403285	127	chr19	38675763	38675855	127_0.575691
128	chr20	53098299	53098300	0.722846	chr20	53095739	53101450	5711	chr20	53106583	53108083	ADAMTS10	0	-	53107083	8488.5	1	0.000175101	chr20	53098249	53098349	128	chr19	8592419	8592512	128_0.722846
129	chr8	68110079	68110080	0.570859	chr8	68105261	68110962	5701	chr8	68138739	68140239	EML1	0	+	68139739	31627.5	1	0.000175408	chr8	68110029	68110129	129	chr14	99741245	99741360	129_0.570859
130	chr35	17214232	17214233	0.705041	chr35	17213009	17218699	5690	chr35	17150972	17152472	RNF144B	0	+	17151972	63882	1	0.000175747	chr35	17214182	17214282	130	#N/A	#N/A	#N/A	130_0.705041
131	chr8	69890484	69890485	0.670901	chr8	69887738	69899103	11365	chr8	69873569	69875069	PPP2R5C	0	+	69874569	18851.5	2	0.000175979	chr8	69890434	69890534	131	chr14	101827412	101827544	131_0.670901
132	chr5	80955582	80955583	0.668696	chr5	80952272	80957951	5679	chr5	80911635	80913135	CDH3	0	-	80912135	42976.5	1	0.000176087	chr5	80955532	80955632	132	chr16	68605285	68605418	132_0.668696
133	chr25	24130941	24130942	0.564748	chr25	24128765	24134414	5649	chr25	24135504	24137004	LOC111092434	0	+	24136504	4914.5	1	0.000177022	chr25	24130891	24130991	133	chr4	173517348	173517448	133_0.564748
134	chr22	46108153	46108154	1	chr22	46106743	46118023	11280	chr22	46097669	46099169	CLDN10	0	+	46098669	13714	2	0.000177305	chr22	46108103	46108203	134	#N/A	#N/A	#N/A	134_1
135	chr4	39517832	39517833	0.54957	chr4	39499031	39521427	22396	chr4	39536651	39538151	ERGIC1	0	-	39537151	26922	4	0.000178603	chr4	39517782	39517882	135	chr5	172857687	172857782	135_0.54957
136	chr4	39499232	39499233	0.613911	chr4	39499031	39521427	22396	chr4	39536651	39538151	ERGIC1	0	-	39537151	26922	4	0.000178603	chr4	39499182	39499282	136	chr5	172876504	172876607	136_0.613911
138	chr4	39510811	39510812	0.643525	chr4	39499031	39521427	22396	chr4	39536651	39538151	ERGIC1	0	-	39537151	26922	4	0.000178603	chr4	39510761	39510861	138	chr5	172863281	172863387	138_0.643525
137	chr4	39515332	39515333	0.614145	chr4	39499031	39521427	22396	chr4	39536651	39538151	ERGIC1	0	-	39537151	26922	4	0.000178603	chr4	39515282	39515382	137	#N/A	#N/A	#N/A	137_0.614145
139	chr10	62158217	62158218	0.681309	chr10	62156596	62162182	5586	chr10	62121244	62122744	B3GNT2	0	+	62122244	37145	1	0.000179019	chr10	62158167	62158267	139	chr2	62236367	62236490	139_0.681309
140	chr7	39268739	39268740	0.567928	chr7	39266209	39271793	5584	chr7	39288515	39290015	LBR	0	+	39289515	20514	1	0.000179083	chr7	39268689	39268789	140	chr1	225464996	225465118	140_0.567928
141	chr20	54962440	54962441	0.591374	chr20	54960856	54966428	5572	chr20	54974735	54976235	FEM1A	0	-	54975235	11593	1	0.000179469	chr20	54962390	54962490	141	chr19	4814917	4815045	141_0.591374
142	chr5	52959690	52959691	0.55506	chr5	52949814	52960957	11143	chr5	52923454	52924954	PLPP3	0	+	52924454	30931.5	2	0.000179485	chr5	52959640	52959740	142	chr1	56543730	56543829	142_0.55506
143	chr27	32258824	32258825	0.599277	chr27	32255044	32260602	5558	chr27	32194453	32195953	ATF7IP	0	-	32194953	62870	1	0.000179921	chr27	32258774	32258874	143	chr12	14258406	14258501	143_0.599277
144	chr12	67698134	67698135	1	chr12	67694942	67700498	5556	chr12	67741852	67743352	MFSD4B	0	+	67742852	45132	1	0.000179986	chr12	67698084	67698184	144	chr6	111200152	111200222	144_1
145	chr10	45965530	45965531	0.622422	chr10	45956752	45967733	10981	chr10	46081795	46083295	THADA	0	-	46082295	120052	2	0.000182133	chr10	45965480	45965580	145	chr2	43464265	43464356	145_0.622422
146	chr6	6763172	6763173	0.582118	chr6	6761169	6766656	5487	chr6	6784064	6785564	FZD9	0	-	6784564	20651.5	1	0.000182249	chr6	6763122	6763222	146	chr7	73453574	73453676	146_0.582118
147	chr7	58017304	58017305	0.648038	chr7	58014488	58019942	5454	chr7	58029696	58031196	DSG2	0	-	58030196	12981	1	0.000183352	chr7	58017254	58017354	147	chr18	31508997	31509084	147_0.648038
148	chr29	13201155	13201156	0.549158	chr29	13200827	13217125	16298	chr29	13198409	13199909	TTPA	0	-	13198909	10067	3	0.000184072	chr29	13201105	13201205	148	#N/A	#N/A	#N/A	148_0.549158
149	chr7	11103182	11103183	0.648359	chr7	11100751	11106174	5423	chr7	11127632	11129132	ANGEL2	0	-	11128132	24669.5	1	0.0001844	chr7	11103132	11103232	149	chr1	212981237	212981304	149_0.648359
150	chr10	24519822	24519823	0.683525	chr10	24510253	24521051	10798	chr10	24529101	24530601	MCHR1	0	-	24529601	13949	2	0.000185219	chr10	24519772	24519872	150	chr22	40690541	40690641	150_0.683525
151	chr10	24517621	24517622	0.765068	chr10	24510253	24521051	10798	chr10	24529101	24530601	MCHR1	0	-	24529601	13949	2	0.000185219	chr10	24517571	24517671	151	chr22	40692756	40692865	151_0.765068
152	chr3	30965130	30965131	0.633795	chr3	30965047	30970434	5387	chr3	30987245	30988745	HMGCR	0	-	30987745	20004.5	1	0.000185632	chr3	30965080	30965180	152	#N/A	#N/A	#N/A	152_0.633795
153	chr3	57464293	57464294	0.553615	chr3	57462162	57467545	5383	chr3	57450510	57452010	BCL2A1	0	+	57451510	13343.5	1	0.00018577	chr3	57464243	57464343	153	#N/A	#N/A	#N/A	153_0.553615
154	chr2	81812374	81812375	0.662783	chr2	81811203	81816525	5322	chr2	81837116	81838616	FBLIM1	0	-	81837616	23752	1	0.000187899	chr2	81812324	81812424	154	chr1	15801268	15801379	154_0.662783
155	chr27	38647938	38647939	0.547226	chr27	38644164	38649476	5312	chr27	38641446	38642946	TNFRSF1A	0	+	38642446	4374	1	0.000188253	chr27	38647888	38647988	155	chr12	6335923	6336031	155_0.547226
156	chr2	66510204	66510205	0.774551	chr2	66505038	66515660	10622	chr2	66543663	66545163	N4BP1	0	+	66544663	34314	2	0.000188288	chr2	66510154	66510254	156	#N/A	#N/A	#N/A	156_0.774551
157	chr9	25513193	25513194	0.631993	chr9	25510605	25515915	5310	chr9	25492357	25493857	ZNF652	0	-	25492857	20403	1	0.000188324	chr9	25513143	25513243	157	chr17	49388186	49388329	157_0.631993
158	chr18	43191772	43191773	0.558561	chr18	43190866	43196174	5308	chr18	43173034	43174534	CREB3L1	0	-	43173534	19986	1	0.000188395	chr18	43191722	43191822	158	chr11	46253783	46253886	158_0.558561
159	chr9	31689922	31689923	0.615111	chr9	31689307	31694577	5270	chr9	31665725	31667225	DGKE	0	+	31666725	25217	1	0.000189753	chr9	31689872	31689972	159	chr17	56867055	56867136	159_0.615111
160	chr3	91497501	91497502	0.548949	chr3	91488603	91499132	10529	chr3	91508481	91509981	FGFRL1	0	-	91508981	15113.5	2	0.000189952	chr3	91497451	91497551	160	chr4	1028488	1028593	160_0.548949
161	chr3	91489782	91489783	0.582134	chr3	91488603	91499132	10529	chr3	91508481	91509981	FGFRL1	0	-	91508981	15113.5	2	0.000189952	chr3	91489732	91489832	161	chr4	1040120	1040245	161_0.582134
162	chr3	91489800	91489801	0.582134	chr3	91488603	91499132	10529	chr3	91508481	91509981	FGFRL1	0	-	91508981	15113.5	2	0.000189952	chr3	91489750	91489850	162	chr4	1040097	1040228	162_0.582134
163	chr10	35225442	35225443	1	chr10	35224603	35229863	5260	chr10	35221765	35223265	LIMS1	0	-	35222265	4968	1	0.000190114	chr10	35225392	35225492	163	#N/A	#N/A	#N/A	163_1
164	chr14	5965334	5965335	0.569026	chr14	5963505	5968750	5245	chr14	5799381	5800881	MKLN1	0	-	5799881	166246	1	0.000190658	chr14	5965284	5965384	164	chr7	131110349	131110454	164_0.569026
165	chr11	45648736	45648737	0.564	chr11	45646860	45667699	20839	chr11	45640625	45642125	IFNK	0	+	45641625	15654.5	4	0.000191948	chr11	45648686	45648786	165	#N/A	#N/A	#N/A	165_0.564
166	chr6	38576067	38576068	0.728338	chr6	38574229	38579437	5208	chr6	38570950	38572450	TEDC2	0	-	38571450	5383	1	0.000192012	chr6	38576017	38576117	166	chr16	2453692	2453795	166_0.728338
167	chr20	7516669	7516670	0.556854	chr20	7512971	7533799	20828	chr20	7559402	7560902	SLC6A11	0	-	7559902	36517	4	0.000192049	chr20	7516619	7516719	167	chr3	10856382	10856480	167_0.556854
168	chr17	31151821	31151822	0.747573	chr17	31147770	31152959	5189	chr17	31181068	31182568	SOS1	0	-	31181568	31203.5	1	0.000192715	chr17	31151771	31151871	168	chr2	39124920	39125006	168_0.747573
169	chr20	36482123	36482124	0.579552	chr20	36474305	36484646	10341	chr20	36487648	36489148	CACNA1D	0	-	36488148	8672.5	2	0.000193405	chr20	36482073	36482173	169	chr3	53501304	53501406	169_0.579552
170	chr24	39681029	39681030	0.834711	chr24	39679583	39684749	5166	chr24	39787125	39788625	BCAS1	0	-	39787625	105459	1	0.000193573	chr24	39680979	39681079	170	chr20	53915607	53915686	170_0.834711
171	chr8	64191856	64191857	0.594735	chr8	64181738	64192062	10324	chr8	64142060	64143560	CLMN	0	-	64142560	44340	2	0.000193723	chr8	64191806	64191906	171	chr14	95317184	95317297	171_0.594735
172	chr4	38719404	38719405	0.69195	chr4	38717411	38722565	5154	chr4	38664699	38666199	CPEB4	0	-	38665199	54789	1	0.000194024	chr4	38719354	38719454	172	chr5	173825701	173825798	172_0.69195
173	chr20	4532034	4532035	1	chr20	4531165	4536302	5137	chr20	4543737	4545237	SLC6A6	0	+	4544737	11003.5	1	0.000194666	chr20	4531984	4532084	173	chr3	14402912	14403016	173_1
174	chr18	10719159	10719160	0.792899	chr18	10715199	10720324	5125	chr18	10787844	10789344	VPS41	0	+	10788844	71082.5	1	0.000195122	chr18	10719109	10719209	174	chr7	38976303	38976391	174_0.792899
175	chr16	35227290	35227291	0.593787	chr16	35226672	35231785	5113	chr16	35371926	35373426	PPP1R3B	0	+	35372926	143698	1	0.00019558	chr16	35227240	35227340	175	chr8	9312456	9312553	175_0.593787
176	chr29	36840142	36840143	0.76438	chr29	36835146	36840236	5090	chr29	36615052	36616552	SLC26A7	0	+	36616052	221639	1	0.000196464	chr29	36840092	36840192	176	chr8	91534573	91534652	176_0.76438
177	chr4	7898064	7898065	0.553954	chr4	7896034	7901108	5074	chr4	7967513	7969013	TSNAX	0	-	7968013	69442	1	0.000197083	chr4	7898014	7898114	177	chr1	231602293	231602396	177_0.553954
178	chr12	4865057	4865058	0.619537	chr12	4855207	4865298	10091	chr12	4867829	4869329	ARMC12	0	+	4868829	8576.5	2	0.000198196	chr12	4865007	4865107	178	chr6	35730864	35730960	178_0.619537
179	chr12	4864562	4864563	0.650748	chr12	4855207	4865298	10091	chr12	4867829	4869329	ARMC12	0	+	4868829	8576.5	2	0.000198196	chr12	4864512	4864612	179	chr6	35730280	35730383	179_0.650748
180	chr24	16743380	16743381	0.580721	chr24	16742261	16752334	10073	chr24	16736182	16737682	RASSF2	0	+	16737182	10115.5	2	0.000198551	chr24	16743330	16743430	180	chr20	4815811	4815909	180_0.580721
181	chr24	16744465	16744466	0.588942	chr24	16742261	16752334	10073	chr24	16736182	16737682	RASSF2	0	+	16737182	10115.5	2	0.000198551	chr24	16744415	16744515	181	chr20	4814765	4814864	181_0.588942
182	chr1	30112970	30112971	0.558861	chr1	30111867	30121924	10057	chr1	30246430	30247930	TNFAIP3	0	+	30247430	130534	2	0.000198866	chr1	30112920	30113020	182	chr6	137715991	137716076	182_0.558861
183	chr7	16051886	16051887	1	chr7	16045076	16055051	9975	chr7	16078183	16079683	RGS8	0	-	16078683	28619.5	2	0.000200501	chr7	16051836	16051936	183	chr1	182641669	182641744	183_1
184	chr7	16051892	16051893	1	chr7	16045076	16055051	9975	chr7	16078183	16079683	RGS8	0	-	16078683	28619.5	2	0.000200501	chr7	16051842	16051942	184	chr1	182641673	182641750	184_1
185	chr6	33121212	33121213	0.590712	chr6	33117701	33122687	4986	chr6	33150720	33152220	C6H16orf72	0	-	33151220	31026	1	0.000200562	chr6	33121162	33121262	185	chr16	9124010	9124107	185_0.590712
186	chr9	22471452	22471453	0.581502	chr9	22469330	22474308	4978	chr9	22462058	22463558	NR1D1	0	+	22463058	8761	1	0.000200884	chr9	22471402	22471502	186	chr17	40090577	40090684	186_0.581502
187	chr12	20369550	20369551	0.660826	chr12	20367534	20372511	4977	chr12	20364522	20366022	LOC474938	0	-	20365022	5000.5	1	0.000200924	chr12	20369500	20369600	187	chr6	52901400	52901507	187_0.660826
188	chr20	38775112	38775113	0.760845	chr20	38771374	38776338	4964	chr20	38761237	38762737	CISH	0	+	38762237	11619	1	0.00020145	chr20	38775062	38775162	188	chr3	50599696	50599797	188_0.760845
189	chr16	15959785	15959786	0.563212	chr16	15957381	15962342	4961	chr16	15920978	15922478	GALNT11	0	+	15921978	37883.5	1	0.000201572	chr16	15959735	15959835	189	#N/A	#N/A	#N/A	189_0.563212
190	chr18	9804332	9804333	0.625675	chr18	9800690	9805645	4955	chr18	9765841	9767341	SUGCT	0	-	9766341	36826.5	1	0.000201816	chr18	9804282	9804382	190	chr7	40094129	40094229	190_0.625675
191	chr32	7413937	7413938	0.563948	chr32	7409905	7414855	4950	chr32	7354152	7355652	GPAT3	0	+	7355152	57228	1	0.00020202	chr32	7413887	7413987	191	chr4	83604328	83604456	191_0.563948
192	chr1	17615245	17615246	0.613792	chr1	17614614	17629455	14841	chr1	17480871	17482371	ALPK2	0	+	17481871	140164	3	0.000202143	chr1	17615195	17615295	192	chr18	58416485	58416583	192_0.613792
193	chr1	17614750	17614751	0.675409	chr1	17614614	17629455	14841	chr1	17480871	17482371	ALPK2	0	+	17481871	140164	3	0.000202143	chr1	17614700	17614800	193	chr18	58418180	58418300	193_0.675409
194	chr21	5804979	5804980	0.713447	chr21	5801398	5806338	4940	chr21	5826955	5828455	SESN3	0	+	5827955	24087	1	0.000202429	chr21	5804929	5805029	194	chr11	95254716	95254814	194_0.713447
195	chr29	9270856	9270857	0.569706	chr29	9266814	9271726	4912	chr29	9295394	9296894	CYP7A1	0	-	9295894	26624	1	0.000203583	chr29	9270806	9270906	195	chr8	58472433	58472531	195_0.569706
196	chr34	11572917	11572918	0.627907	chr34	11571844	11576746	4902	chr34	11566995	11568495	LOC609445	0	+	11567995	6300	1	0.000203998	chr34	11572867	11572967	196	#N/A	#N/A	#N/A	196_0.627907
197	chr21	25735153	25735154	0.734249	chr21	25724821	25739500	14679	chr21	25709638	25711138	CLPB	0	+	25710638	21522.5	3	0.000204374	chr21	25735103	25735203	197	chr11	72410700	72410803	197_0.734249
198	chr27	28295812	28295813	0.606857	chr27	28294142	28299030	4888	chr27	28362205	28363705	PLCZ1	0	+	28363205	66619	1	0.000204583	chr27	28295762	28295862	198	chr12	18835903	18836002	198_0.606857
199	chr10	20580908	20580909	0.548246	chr10	20566955	20581509	14554	chr10	20564275	20565775	FBLN1	0	-	20564775	9457	3	0.000206129	chr10	20580858	20580958	199	chr22	45503653	45503766	199_0.548246
200	chr33	28334028	28334029	0.803571	chr33	28330777	28335621	4844	chr33	28347438	28348938	ZNF148	0	-	28347938	14739	1	0.000206441	chr33	28333978	28334078	200	#N/A	#N/A	#N/A	200_0.803571
201	chr1	85631426	85631427	0.666633	chr1	85629720	85634533	4813	chr1	85585711	85587211	GDA	0	-	85586211	45915.5	1	0.000207771	chr1	85631376	85631476	201	chr9	72106303	72106402	201_0.666633
203	chr17	15533397	15533398	0.56229	chr17	15529791	15539379	9588	chr17	15609640	15611140	HS1BP3	0	-	15610140	75555	2	0.000208594	chr17	15533347	15533447	203	chr2	20571283	20571424	203_0.56229
202	chr17	15539127	15539128	0.560914	chr17	15529791	15539379	9588	chr17	15609640	15611140	HS1BP3	0	-	15610140	75555	2	0.000208594	chr17	15539077	15539177	202	#N/A	#N/A	#N/A	202_0.560914
204	chr19	20782789	20782790	0.866667	chr19	20781940	20786731	4791	chr19	20775291	20776791	FAM168B	0	-	20775791	8544.5	1	0.000208725	chr19	20782739	20782839	204	#N/A	#N/A	#N/A	204_0.866667
205	chr27	40976424	40976425	0.568049	chr27	40975002	40979792	4790	chr27	40981460	40982960	PARP11	0	+	40982460	5063	1	0.000208768	chr27	40976374	40976474	205	chr12	3882990	3883092	205_0.568049
206	chr5	60256088	60256089	1	chr5	60252782	60257564	4782	chr5	60238753	60240253	ACOT7	0	-	60239253	15920	1	0.000209118	chr5	60256038	60256138	206	chr1	6393763	6393913	206_1
207	chr13	58885471	58885472	0.701401	chr13	58884605	58889386	4781	chr13	58932093	58933593	LOC100856068	0	-	58932593	45597.5	1	0.000209161	chr13	58885421	58885521	207	chr4	68655415	68661459	207_0.701401
208	chr2	64020065	64020066	0.565626	chr2	64007246	64026264	19018	chr2	64154010	64155510	LOC106557690	0	+	64155010	138255	4	0.000210327	chr2	64020015	64020115	208	chr16	51392936	51393034	208_0.565626
209	chr2	64023229	64023230	0.576556	chr2	64007246	64026264	19018	chr2	64154010	64155510	LOC106557690	0	+	64155010	138255	4	0.000210327	chr2	64023179	64023279	209	chr16	51390088	51390273	209_0.576556
210	chr2	64022991	64022992	0.638237	chr2	64007246	64026264	19018	chr2	64154010	64155510	LOC106557690	0	+	64155010	138255	4	0.000210327	chr2	64022941	64023041	210	#N/A	#N/A	#N/A	210_0.638237
211	chr9	14890781	14890782	0.691311	chr9	14889884	14894627	4743	chr9	14878270	14879770	RGS9	0	-	14878770	13485.5	1	0.000210837	chr9	14890731	14890831	211	chr17	65123228	65123372	211_0.691311
212	chr16	25327243	25327244	0.5982	chr16	25324588	25329325	4737	chr16	25347900	25349400	IDO2	0	-	25348400	21443.5	1	0.000211104	chr16	25327193	25327293	212	chr8	40005623	40005725	212_0.5982
213	chr21	21901068	21901069	0.562825	chr21	21898138	21907595	9457	chr21	21918107	21919607	TSKU	0	-	21918607	15740.5	2	0.000211484	chr21	21901018	21901118	213	chr11	76825239	76825381	213_0.562825
214	chr21	21898413	21898414	0.585302	chr21	21898138	21907595	9457	chr21	21918107	21919607	TSKU	0	-	21918607	15740.5	2	0.000211484	chr21	21898363	21898463	214	#N/A	#N/A	#N/A	214_0.585302
215	chr1	511566	511567	0.589893	chr1	508445	513166	4721	chr1	477308	478808	PARD6G	0	+	478308	32497.5	1	0.00021182	chr1	511516	511616	215	chr18	80201795	80201921	215_0.589893
216	chr4	54975083	54975084	0.567726	chr4	54973956	54983320	9364	chr4	54961583	54963083	FAXDC2	0	+	54962583	16055	2	0.000213584	chr4	54975033	54975133	216	#N/A	#N/A	#N/A	216_0.567726
217	chr4	54974538	54974539	0.575203	chr4	54973956	54983320	9364	chr4	54961583	54963083	FAXDC2	0	+	54962583	16055	2	0.000213584	chr4	54974488	54974588	217	#N/A	#N/A	#N/A	217_0.575203
218	chr10	55547575	55547576	0.546562	chr10	55534199	55557593	23394	chr10	55611326	55612826	EML6	0	+	55612326	66430	5	0.00021373	chr10	55547525	55547625	218	chr2	54649166	54649267	218_0.546562
219	chr10	55546217	55546218	0.550188	chr10	55534199	55557593	23394	chr10	55611326	55612826	EML6	0	+	55612326	66430	5	0.00021373	chr10	55546167	55546267	219	chr2	54647278	54647376	219_0.550188
220	chr10	55544682	55544683	0.570528	chr10	55534199	55557593	23394	chr10	55611326	55612826	EML6	0	+	55612326	66430	5	0.00021373	chr10	55544632	55544732	220	chr2	54646177	54646278	220_0.570528
221	chr10	55547539	55547540	0.621142	chr10	55534199	55557593	23394	chr10	55611326	55612826	EML6	0	+	55612326	66430	5	0.00021373	chr10	55547489	55547589	221	chr2	54649130	54649231	221_0.621142
222	chr11	20678075	20678076	0.593373	chr11	20674336	20678986	4650	chr11	20658021	20659521	SLC22A5	0	+	20659021	17640	1	0.000215054	chr11	20678025	20678125	222	chr5	132389139	132389244	222_0.593373
223	chr9	40575073	40575074	0.653484	chr9	40574933	40579582	4649	chr9	40538466	40539966	PSMD11	0	-	40538966	38291.5	1	0.0002151	chr9	40575023	40575123	223	#N/A	#N/A	#N/A	223_0.653484
224	chr9	20770140	20770141	0.597284	chr9	20760823	20774669	13846	chr9	20777432	20778932	KAT2A	0	+	20778432	10686	3	0.000216669	chr9	20770090	20770190	224	chr17	42132446	42132512	224_0.597284
225	chr9	20767010	20767011	0.597776	chr9	20760823	20774669	13846	chr9	20777432	20778932	KAT2A	0	+	20778432	10686	3	0.000216669	chr9	20766960	20767060	225	chr17	42136189	42136329	225_0.597776
226	chr9	20771032	20771033	0.694241	chr9	20760823	20774669	13846	chr9	20777432	20778932	KAT2A	0	+	20778432	10686	3	0.000216669	chr9	20770982	20771082	226	chr17	42131334	42131612	226_0.694241
228	chr9	20764661	20764662	0.599908	chr9	20760823	20774669	13846	chr9	20754208	20755708	RAB5C	0	+	20755208	12538	3	0.000216669	chr9	20764611	20764711	228	chr17	42139215	42139356	228_0.599908
229	chr9	20763509	20763510	0.727928	chr9	20760823	20774669	13846	chr9	20754208	20755708	RAB5C	0	+	20755208	12538	3	0.000216669	chr9	20763459	20763559	229	chr17	42141837	42141935	229_0.727928
227	chr9	20763313	20763314	0.582965	chr9	20760823	20774669	13846	chr9	20754208	20755708	RAB5C	0	+	20755208	12538	3	0.000216669	chr9	20763263	20763363	227	#N/A	#N/A	#N/A	227_0.582965
230	chr9	32804218	32804219	0.578335	chr9	32799917	32804527	4610	chr9	32817116	32818616	OR4D1	0	+	32818116	15894	1	0.00021692	chr9	32804168	32804268	230	chr17	58136976	58137085	230_0.578335
231	chr9	32804219	32804220	0.578335	chr9	32799917	32804527	4610	chr9	32817116	32818616	OR4D1	0	+	32818116	15894	1	0.00021692	chr9	32804169	32804269	231	chr17	58136977	58137086	231_0.578335
232	chr9	32804220	32804221	0.578335	chr9	32799917	32804527	4610	chr9	32817116	32818616	OR4D1	0	+	32818116	15894	1	0.00021692	chr9	32804170	32804270	232	chr17	58136978	58137087	232_0.578335
233	chr21	16080417	16080418	0.597484	chr21	16079263	16083873	4610	chr21	16096724	16098224	RAB30	0	+	16097724	16156	1	0.00021692	chr21	16080367	16080467	233	#N/A	#N/A	#N/A	233_0.597484
234	chr31	31358688	31358689	0.557751	chr31	31357363	31361959	4596	chr31	31363132	31364632	LOC478411	0	+	31364132	4471	1	0.000217581	chr31	31358638	31358738	234	#N/A	#N/A	#N/A	234_0.557751
235	chr29	14549767	14549768	0.667803	chr29	14543963	14553150	9187	chr29	14502963	14504463	CYP7B1	0	-	14503463	45093.5	2	0.000217699	chr29	14549717	14549817	235	chr8	64710240	64710311	235_0.667803
236	chr10	1573074	1573075	0.792631	chr10	1571821	1576410	4589	chr10	1564304	1565804	GLI1	0	+	1565304	8811.5	1	0.000217912	chr10	1573024	1573124	236	chr12	57469109	57469207	236_0.792631
237	chr4	55023115	55023116	0.622961	chr4	55018694	55032419	13725	chr4	55016612	55018112	LARP1	0	-	55017112	8444.5	3	0.000218579	chr4	55023065	55023165	237	#N/A	#N/A	#N/A	237_0.622961
238	chr37	25372550	25372551	0.69992	chr37	25371548	25380690	9142	chr37	25365473	25366973	CYP27A1	0	+	25366473	9646	2	0.000218771	chr37	25372500	25372600	238	chr2	218749975	218750042	238_0.69992
239	chr28	3431784	3431785	0.588362	chr28	3428931	3433490	4559	chr28	3483502	3485002	ZNF32	0	+	3484502	53291.5	1	0.000219346	chr28	3431734	3431834	239	chr10	43710512	43710614	239_0.588362
240	chr4	4975975	4975976	0.890805	chr4	4972894	4977445	4551	chr4	4784587	4786087	TOMM20	0	+	4785587	189582	1	0.000219732	chr4	4975925	4976025	240	chr3	60908632	60908688	240_0.890805
241	chr11	67568716	67568717	0.598662	chr11	67566595	67571112	4517	chr11	67579662	67581162	FKBP15	0	-	67580162	11308.5	1	0.000221386	chr11	67568666	67568766	241	chr9	113199462	113199546	241_0.598662
242	chr27	34636536	34636537	0.600989	chr27	34636305	34640784	4479	chr27	34586559	34588059	ETV6	0	-	34587059	51485.5	1	0.000223264	chr27	34636486	34636586	242	chr12	11582045	11582145	242_0.600989
243	chr4	32207319	32207320	0.673635	chr4	32201285	32210239	8954	chr4	32401208	32402708	GHITM	0	+	32402208	196446	2	0.000223364	chr4	32207269	32207369	243	#N/A	#N/A	#N/A	243_0.673635
244	chr15	5144786	5144787	0.568858	chr15	5143210	5147686	4476	chr15	5176775	5178275	LOC111098955	0	+	5177775	32327	1	0.000223414	chr15	5144736	5144836	244	chr1	37273370	37273425	244_0.568858
245	chr11	5507666	5507667	0.572823	chr11	5504272	5513211	8939	chr11	5524055	5525555	CDO1	0	-	5524555	15813.5	2	0.000223739	chr11	5507616	5507716	245	chr5	115800535	115800635	245_0.572823
246	chr10	68632874	68632875	0.583409	chr10	68631377	68635846	4469	chr10	68589252	68590752	ASPRV1	0	-	68589752	43859.5	1	0.000223764	chr10	68632824	68632924	246	chr2	70030273	70030371	246_0.583409
247	chr11	65469061	65469062	0.569907	chr11	65468175	65472626	4451	chr11	65493513	65495013	SVEP1	0	-	65494013	23612.5	1	0.000224669	chr11	65469011	65469111	247	chr9	110551191	110551326	247_0.569907
248	chr27	7836702	7836703	0.556254	chr27	7834045	7838448	4403	chr27	7715154	7716654	SLC38A4	0	+	7716154	120092	1	0.000227118	chr27	7836652	7836752	248	chr12	46661121	46661220	248_0.556254
249	chr13	62603218	62603219	0.602223	chr13	62601803	62610587	8784	chr13	62669541	62671041	MTHFD2L	0	+	62670541	64346	2	0.000227687	chr13	62603168	62603268	249	chr4	74125259	74125357	249_0.602223
250	chr13	62603225	62603226	0.602223	chr13	62601803	62610587	8784	chr13	62669541	62671041	MTHFD2L	0	+	62670541	64346	2	0.000227687	chr13	62603175	62603275	250	chr4	74125252	74125352	250_0.602223
251	chr13	62602925	62602926	0.735744	chr13	62601803	62610587	8784	chr13	62669541	62671041	MTHFD2L	0	+	62670541	64346	2	0.000227687	chr13	62602875	62602975	251	chr4	74125570	74125662	251_0.735744
252	chr5	64344019	64344020	0.559001	chr5	64343392	64347777	4385	chr5	64338095	64339595	ACSF3	0	-	64338595	6989.5	1	0.00022805	chr5	64343969	64344069	252	#N/A	#N/A	#N/A	252_0.559001
253	chr11	389686	389687	0.579964	chr11	387942	392322	4380	chr11	399699	401199	TRIM7	0	-	400199	10067	1	0.000228311	chr11	389636	389736	253	chr5	181189610	181189715	253_0.579964
254	chr2	83874995	83874996	0.61911	chr2	83872100	83876467	4367	chr2	83827889	83829389	DHRS3	0	+	83828889	45394.5	1	0.00022899	chr2	83874945	83875045	254	chr1	12545220	12545330	254_0.61911
256	chr7	69228142	69228143	0.590875	chr7	69226043	69230409	4366	chr7	69267216	69268716	NDC80	0	+	69268216	39990	1	0.000229043	chr7	69228092	69228192	256	chr18	2535986	2536130	256_0.590875
255	chr2	20931634	20931635	0.647719	chr2	20930161	20934527	4366	chr2	20947944	20949444	MINDY3	0	+	20948944	16600	1	0.000229043	chr2	20931584	20931684	255	#N/A	#N/A	#N/A	255_0.647719
257	chr13	5566657	5566658	0.549296	chr13	5563138	5567496	4358	chr13	5541472	5542972	DCSTAMP	0	+	5542472	22845	1	0.000229463	chr13	5566607	5566707	257	#N/A	#N/A	#N/A	257_0.549296
258	chr24	22073269	22073270	0.606629	chr24	22071364	22075706	4342	chr24	22057298	22058798	COMMD7	0	-	22057798	15737	1	0.000230309	chr24	22073219	22073319	258	#N/A	#N/A	#N/A	258_0.606629
259	chr23	33182171	33182172	0.714384	chr23	33178302	33182637	4335	chr23	33126025	33127525	STAG1	0	-	33126525	53944.5	1	0.000230681	chr23	33182121	33182221	259	#N/A	#N/A	#N/A	259_0.714384
260	chr3	49370391	49370392	0.547819	chr3	49355270	49372595	17325	chr3	49374972	49376472	KLHL25	0	-	49375472	11539.5	4	0.00023088	chr3	49370341	49370441	260	chr15	85788738	85788840	260_0.547819
261	chr3	49370169	49370170	0.555215	chr3	49355270	49372595	17325	chr3	49374972	49376472	KLHL25	0	-	49375472	11539.5	4	0.00023088	chr3	49370119	49370219	261	chr15	85788536	85788632	261_0.555215
262	chr3	49357296	49357297	0.631937	chr3	49355270	49372595	17325	chr3	49353770	49355270	KLHL25	0	-	49354270	9662.5	4	0.00023088	chr3	49357246	49357346	262	#N/A	#N/A	#N/A	262_0.631937
263	chr7	80046285	80046286	0.59715	chr7	80043101	80047430	4329	chr7	79997706	79999206	CTIF	0	-	79998206	47059.5	1	0.000231	chr7	80046235	80046335	263	chr18	48550895	48552767	263_0.59715
264	chr29	24666918	24666919	0.592593	chr29	24664606	24668919	4313	chr29	24688150	24689650	ZFHX4	0	+	24689150	22387.5	1	0.000231857	chr29	24666868	24666968	264	chr8	76682173	76682244	264_0.592593
265	chr7	41662068	41662069	0.934204	chr7	41660099	41664410	4311	chr7	41665387	41666887	SLC25A44	0	-	41665887	3632.5	1	0.000231965	chr7	41662018	41662118	265	chr1	156197877	156197984	265_0.934204
266	chr9	54544111	54544112	0.658409	chr9	54537100	54545717	8617	chr9	54565690	54567190	PTPA	0	-	54566190	24781.5	2	0.000232099	chr9	54544061	54544161	266	chr9	129139237	129139339	266_0.658409
267	chr21	35445977	35445978	0.590034	chr21	35443794	35448099	4305	chr21	35459224	35460724	PARVA	0	+	35460224	14277.5	1	0.000232288	chr21	35445927	35446027	267	#N/A	#N/A	#N/A	267_0.590034
268	chr12	10979733	10979734	0.586773	chr12	10975768	10980061	4293	chr12	11022210	11023710	TRERF1	0	-	11022710	44795.5	1	0.000232937	chr12	10979683	10979783	268	chr6	42381864	42381964	268_0.586773
269	chr35	3621196	3621197	0.613626	chr35	3594130	3624093	29963	chr35	3671201	3672701	SLC22A23	0	-	3671701	62589.5	7	0.000233621	chr35	3621146	3621246	269	chr6	3356972	3357109	269_0.613626
270	chr18	43116232	43116233	0.622846	chr18	43114383	43118662	4279	chr18	43103319	43104819	DGKZ	0	-	43103819	12703.5	1	0.000233699	chr18	43116182	43116282	270	chr11	46349350	46349449	270_0.622846
271	chr3	58092324	58092325	0.623911	chr3	58090827	58095069	4242	chr3	58102282	58103782	CTSH	0	+	58103282	10334	1	0.000235738	chr3	58092274	58092374	271	#N/A	#N/A	#N/A	271_0.623911
272	chr22	58903220	58903221	0.576442	chr22	58900651	58904888	4237	chr22	58888322	58889822	NAXD	0	+	58889322	13447.5	1	0.000236016	chr22	58903170	58903270	272	#N/A	#N/A	#N/A	272_0.576442
273	chr38	22229297	22229298	0.592929	chr38	22229241	22233477	4236	chr38	22223221	22224721	TAGLN2	0	+	22224221	7138	1	0.000236072	chr38	22229247	22229347	273	chr1	159919144	159919291	273_0.592929
274	chr10	21645603	21645604	0.611198	chr10	21644778	21649004	4226	chr10	21629270	21630770	PARVB	0	-	21629770	17121	1	0.00023663	chr10	21645553	21645653	274	chr22	44027227	44027310	274_0.611198
275	chr8	71083220	71083221	0.573695	chr8	71082340	71086562	4222	chr8	71073075	71074575	LOC102154610	0	-	71073575	10876	1	0.000236855	chr8	71083170	71083270	275	#N/A	#N/A	#N/A	275_0.573695
276	chr17	20441873	20441874	0.597875	chr17	20441792	20446008	4216	chr17	20430534	20432034	ADGRF3	0	-	20431034	12866	1	0.000237192	chr17	20441823	20441923	276	#N/A	#N/A	#N/A	276_0.597875
278	chr12	14839532	14839533	0.580024	chr12	14837061	14841272	4211	chr12	14849017	14850517	TDRD6	0	+	14850017	10850.5	1	0.000237473	chr12	14839482	14839582	278	chr6	46674424	46674536	278_0.580024
277	chr20	55173969	55173970	0.601207	chr20	55171846	55176057	4211	chr20	55176775	55178275	LRG1	0	+	55177775	3823.5	1	0.000237473	chr20	55173919	55174019	277	#N/A	#N/A	#N/A	277_0.601207
279	chr2	81915484	81915485	0.56152	chr2	81913908	81918111	4203	chr2	81902181	81903681	PLEKHM2	0	-	81902681	13328.5	1	0.000237925	chr2	81915434	81915534	279	chr1	15669123	15669216	279_0.56152
280	chr2	36965559	36965560	0.698696	chr2	36955906	36968514	12608	chr2	36977146	36978646	NDFIP1	0	+	36978146	15936	3	0.000237944	chr2	36965509	36965609	280	chr5	142038507	142038618	280_0.698696
281	chr2	36965989	36965990	0.711935	chr2	36955906	36968514	12608	chr2	36977146	36978646	NDFIP1	0	+	36978146	15936	3	0.000237944	chr2	36965939	36966039	281	chr5	142039485	142039590	281_0.711935
282	chr2	36966027	36966028	0.711935	chr2	36955906	36968514	12608	chr2	36977146	36978646	NDFIP1	0	+	36978146	15936	3	0.000237944	chr2	36965977	36966077	282	chr5	142039523	142039627	282_0.711935
283	chr2	41602633	41602634	0.599806	chr2	41598839	41603035	4196	chr2	41554312	41555812	STK32A	0	+	41555312	45625	1	0.000238322	chr2	41602583	41602683	283	#N/A	#N/A	#N/A	283_0.599806
284	chr31	37482135	37482136	0.592984	chr31	37478779	37491312	12533	chr31	37466328	37467828	SIK1	0	-	37466828	18217.5	3	0.000239368	chr31	37482085	37482185	284	chr21	43451645	43451754	284_0.592984
285	chr31	37482136	37482137	0.599948	chr31	37478779	37491312	12533	chr31	37466328	37467828	SIK1	0	-	37466828	18217.5	3	0.000239368	chr31	37482086	37482186	285	chr21	43451646	43451756	285_0.599948
286	chr31	37482166	37482167	0.650914	chr31	37478779	37491312	12533	chr31	37466328	37467828	SIK1	0	-	37466828	18217.5	3	0.000239368	chr31	37482116	37482216	286	chr21	43451688	43451799	286_0.650914
287	chr2	81968344	81968345	0.548356	chr2	81967612	81971769	4157	chr2	81957302	81958802	LOC487429	0	-	81957802	11888.5	1	0.000240558	chr2	81968294	81968394	287	chr1	15603685	15603829	287_0.548356
288	chr5	63746272	63746273	0.575162	chr5	63745739	63754050	8311	chr5	63729279	63730779	TCF25	0	-	63729779	20115.5	2	0.000240645	chr5	63746222	63746322	288	#N/A	#N/A	#N/A	288_0.575162
289	chr21	40823614	40823615	0.605192	chr21	40817165	40825463	8298	chr21	40828842	40830342	LDHA	0	+	40829842	8528	2	0.000241022	chr21	40823564	40823664	289	#N/A	#N/A	#N/A	289_0.605192
290	chr21	40821391	40821392	0.617836	chr21	40817165	40825463	8298	chr21	40828842	40830342	LDHA	0	+	40829842	8528	2	0.000241022	chr21	40821341	40821441	290	#N/A	#N/A	#N/A	290_0.617836
291	chr15	31902849	31902850	0.583122	chr15	31901323	31905469	4146	chr15	31887198	31888698	DCN	0	-	31887698	15698	1	0.000241196	chr15	31902799	31902899	291	chr12	91210580	91210698	291_0.583122
292	chr9	39940841	39940842	0.64238	chr9	39939087	39943228	4141	chr9	39817140	39818640	ASIC2	0	+	39818140	123018	1	0.000241488	chr9	39940791	39940891	292	chr17	33170653	33170742	292_0.64238
293	chr7	8290733	8290734	0.55054	chr7	8289944	8294084	4140	chr7	8312821	8314321	LAMB3	0	-	8313321	21307	1	0.000241546	chr7	8290683	8290783	293	chr1	209631837	209631942	293_0.55054
294	chr22	6760704	6760705	0.556003	chr22	6756641	6760780	4139	chr22	6740201	6741701	SMIM2	0	+	6741201	17509.5	1	0.000241604	chr22	6760654	6760754	294	#N/A	#N/A	#N/A	294_0.556003
295	chr2	36801519	36801520	0.7124	chr2	36797606	36801720	4114	chr2	36833635	36835135	PCDH1	0	-	36834135	34472	1	0.000243072	chr2	36801469	36801569	295	#N/A	#N/A	#N/A	295_0.7124
296	chr8	47834289	47834290	0.698658	chr8	47833348	47837456	4108	chr8	47841121	47842621	FCF1	0	+	47842121	6719	1	0.000243427	chr8	47834239	47834339	296	#N/A	#N/A	#N/A	296_0.698658
297	chr9	11955893	11955894	0.554033	chr9	11952729	11960931	8202	chr9	11989037	11990537	ERN1	0	-	11989537	32707	2	0.000243843	chr9	11955843	11955943	297	chr17	64072586	64072686	297_0.554033
298	chr9	11956639	11956640	0.600754	chr9	11952729	11960931	8202	chr9	11989037	11990537	ERN1	0	-	11989537	32707	2	0.000243843	chr9	11956589	11956689	298	chr17	64074265	64074357	298_0.600754
299	chr9	11959831	11959832	0.600754	chr9	11952729	11960931	8202	chr9	11989037	11990537	ERN1	0	-	11989537	32707	2	0.000243843	chr9	11959781	11959881	299	#N/A	#N/A	#N/A	299_0.600754
300	chr8	34446546	34446547	0.579311	chr8	34446366	34450466	4100	chr8	34474043	34475543	DAAM1	0	+	34475043	26627	1	0.000243902	chr8	34446496	34446596	300	chr14	59160369	59160469	300_0.579311
301	chr7	11081615	11081616	0.809698	chr7	11080919	11084999	4080	chr7	11072163	11073663	VASH2	0	+	11073163	9796	1	0.000245098	chr7	11081565	11081665	301	chr1	212960066	212960129	301_0.809698
302	chr36	7435361	7435362	0.632829	chr36	7431483	7435559	4076	chr36	7472053	7473553	DPP4	0	-	7472553	39032	1	0.000245339	chr36	7435311	7435411	302	chr2	162029726	162029809	302_0.632829
303	chr13	24690691	24690692	0.601479	chr13	24687940	24691991	4051	chr13	24217087	24218587	FAM84B	0	-	24217587	472378	1	0.000246853	chr13	24690641	24690741	303	chr8	127130703	127130802	303_0.601479
304	chr26	10736368	10736369	0.66862	chr26	10734334	10738381	4047	chr26	10731028	10732528	SDSL	0	+	10732028	4329.5	1	0.000247097	chr26	10736318	10736418	304	#N/A	#N/A	#N/A	304_0.66862
305	chr32	23921862	23921863	0.565345	chr32	23920722	23928798	8076	chr32	23947596	23949096	NFKB1	0	+	23948596	23836	2	0.000247647	chr32	23921812	23921912	305	chr4	102501175	102501251	305_0.565345
306	chr7	65171404	65171405	0.601108	chr7	65168847	65172881	4034	chr7	65123939	65125439	CABLES1	0	-	65124439	46425	1	0.000247893	chr7	65171354	65171454	306	chr18	23078840	23078942	306_0.601108
307	chr14	52034988	52034989	0.564583	chr14	52032721	52036752	4031	chr14	52052421	52053921	IFRD1	0	+	52053421	18684.5	1	0.000248077	chr14	52034938	52035038	307	#N/A	#N/A	#N/A	307_0.564583
308	chr3	57248700	57248701	0.578818	chr3	57243097	57251130	8033	chr3	57272359	57273859	LOC102155288	0	+	57273359	26245.5	2	0.000248973	chr3	57248650	57248750	308	chr15	80244111	80244206	308_0.578818
309	chr2	74051437	74051438	0.584533	chr2	74047880	74051889	4009	chr2	74036069	74037569	STMN1	0	+	74037069	12815.5	1	0.000249439	chr2	74051387	74051487	309	chr1	25891419	25891478	309_0.584533
310	chr1	107563946	107563947	0.674093	chr1	107560136	107564137	4001	chr1	107574009	107575509	FUT1	0	+	107575009	12872.5	1	0.000249938	chr1	107563896	107563996	310	#N/A	#N/A	#N/A	310_0.674093
311	chr10	1237386	1237387	0.648135	chr10	1233009	1240995	7986	chr10	1242652	1244152	STAT6	0	-	1243152	6150	2	0.000250438	chr10	1237336	1237436	311	#N/A	#N/A	#N/A	311_0.648135
312	chr32	13354946	13354947	0.557119	chr32	13352739	13356679	3940	chr32	13498040	13499540	CCSER1	0	+	13499040	144331	1	0.000253807	chr32	13354896	13354996	312	chr4	90128549	90128659	312_0.557119
313	chr23	44493776	44493777	0.63257	chr23	44492301	44496240	3939	chr23	44480009	44481509	COMMD2	0	-	44480509	13761.5	1	0.000253872	chr23	44493726	44493826	313	#N/A	#N/A	#N/A	313_0.63257
314	chr35	23718394	23718395	0.61946	chr35	23716423	23720354	3931	chr35	23724324	23725824	SLC17A4	0	+	23725324	6935.5	1	0.000254388	chr35	23718344	23718444	314	chr6	25754817	25754933	314_0.61946
315	chr6	31254226	31254227	0.555952	chr6	31253649	31257578	3929	chr6	31228151	31229651	LITAF	0	+	31229151	26462.5	1	0.000254518	chr6	31254176	31254276	315	chr16	11552234	11552318	315_0.555952
316	chr9	52729456	52729457	0.576716	chr9	52722129	52729978	7849	chr9	52701702	52703202	PRRC2B	0	-	52702202	23851.5	2	0.00025481	chr9	52729406	52729506	316	chr9	131395150	131395226	316_0.576716
317	chr9	23517415	23517416	0.598291	chr9	23516501	23520422	3921	chr9	23526246	23527746	MLLT6	0	-	23526746	8284.5	1	0.000255037	chr9	23517365	23517465	317	chr17	38715736	38715826	317_0.598291
318	chr5	56666821	56666822	0.701634	chr5	56666724	56670643	3919	chr5	56662195	56663695	FNDC10	0	-	56662695	5988.5	1	0.000255167	chr5	56666771	56666871	318	#N/A	#N/A	#N/A	318_0.701634
319	chr8	30001789	30001790	0.61779	chr8	29999318	30003228	3910	chr8	30004056	30005556	BMP4	0	-	30004556	3283	1	0.000255754	chr8	30001739	30001839	319	chr14	53953849	53953996	319_0.61779
320	chr8	1777339	1777340	0.710673	chr8	1776033	1779931	3898	chr8	1732049	1733549	RIN3	0	+	1733049	44933	1	0.000256542	chr8	1777289	1777389	320	chr14	92651380	92651490	320_0.710673
321	chr12	9941348	9941349	0.550182	chr12	9938128	9942022	3894	chr12	9946611	9948111	LOC608975	0	-	9947111	7036	1	0.000256805	chr12	9941298	9941398	321	chr6	41183364	41183448	321_0.550182
322	chr1	64004195	64004196	0.667269	chr1	63992669	64008192	15523	chr1	63901983	63903483	RNF217	0	+	63902983	97447.5	4	0.000257682	chr1	64004145	64004245	322	#N/A	#N/A	#N/A	322_0.667269
323	chr13	22708584	22708585	0.565925	chr13	22685580	22708843	23263	chr13	22624390	22625890	TATDN1	0	-	22624890	72321.5	6	0.00025792	chr13	22708534	22708634	323	chr8	124638664	124638753	323_0.565925
324	chr13	22704586	22704587	0.600003	chr13	22685580	22708843	23263	chr13	22624390	22625890	TATDN1	0	-	22624890	72321.5	6	0.00025792	chr13	22704536	22704636	324	chr8	124633873	124633975	324_0.600003
326	chr13	22695201	22695202	0.647093	chr13	22685580	22708843	23263	chr13	22624390	22625890	TATDN1	0	-	22624890	72321.5	6	0.00025792	chr13	22695151	22695251	326	chr8	124621024	124621113	326_0.647093
327	chr13	22705557	22705558	0.652388	chr13	22685580	22708843	23263	chr13	22624390	22625890	TATDN1	0	-	22624890	72321.5	6	0.00025792	chr13	22705507	22705607	327	chr8	124635342	124635436	327_0.652388
328	chr13	22703487	22703488	0.666721	chr13	22685580	22708843	23263	chr13	22624390	22625890	TATDN1	0	-	22624890	72321.5	6	0.00025792	chr13	22703437	22703537	328	chr8	124631409	124631562	328_0.666721
325	chr13	22704337	22704338	0.602182	chr13	22685580	22708843	23263	chr13	22624390	22625890	TATDN1	0	-	22624890	72321.5	6	0.00025792	chr13	22704287	22704387	325	#N/A	#N/A	#N/A	325_0.602182
329	chr16	39565051	39565052	0.678931	chr16	39561621	39565489	3868	chr16	39513226	39514726	MSR1	0	-	39513726	49829	1	0.000258532	chr16	39565001	39565101	329	chr8	24195872	24195970	329_0.678931
330	chr30	29223089	29223090	0.600099	chr30	29222744	29226610	3866	chr30	29232083	29233583	PIF1	0	-	29232583	7906	1	0.000258665	chr30	29223039	29223139	330	chr15	64813562	64813668	330_0.600099
331	chr16	41340521	41340522	0.596762	chr16	41338953	41346616	7663	chr16	41335020	41336520	ASAH1	0	-	41335520	7264.5	2	0.000260994	chr16	41340471	41340571	331	#N/A	#N/A	#N/A	331_0.596762
332	chr9	31872525	31872526	0.5938	chr9	31871955	31875784	3829	chr9	31883026	31884526	AKAP1	0	+	31884026	10156.5	1	0.000261165	chr9	31872475	31872575	332	chr17	57085909	57085964	332_0.5938
333	chr9	31872526	31872527	0.5938	chr9	31871955	31875784	3829	chr9	31883026	31884526	AKAP1	0	+	31884026	10156.5	1	0.000261165	chr9	31872476	31872576	333	chr17	57085910	57085965	333_0.5938
334	chr7	73867908	73867909	0.577533	chr7	73864235	73868050	3815	chr7	74004680	74006180	PTPRM	0	+	74005680	139538	1	0.000262123	chr7	73867858	73867958	334	#N/A	#N/A	#N/A	334_0.577533
335	chr7	4680423	4680424	0.577654	chr7	4677774	4681580	3806	chr7	4683561	4685061	NEK7	0	-	4684061	4384	1	0.000262743	chr7	4680373	4680473	335	chr1	198189249	198189306	335_0.577654
336	chr23	7708355	7708356	0.570558	chr23	7703681	7711279	7598	chr23	7766026	7767526	VILL	0	+	7767026	59546	2	0.000263227	chr23	7708305	7708405	336	chr3	37923219	37923319	336_0.570558
337	chr24	36111621	36111622	0.566292	chr24	36109320	36116912	7592	chr24	36118372	36119872	KCNB1	0	-	36118872	5756	2	0.000263435	chr24	36111571	36111671	337	chr20	49476197	49476267	337_0.566292
338	chr6	71663590	71663591	0.561783	chr6	71661938	71673323	11385	chr6	71655186	71656686	CRYZ	0	+	71656186	11444.5	3	0.000263505	chr6	71663540	71663640	338	chr1	74717381	74717471	338_0.561783
339	chr6	71663679	71663680	0.623306	chr6	71661938	71673323	11385	chr6	71655186	71656686	CRYZ	0	+	71656186	11444.5	3	0.000263505	chr6	71663629	71663729	339	chr1	74717273	74717392	339_0.623306
340	chr6	71665144	71665145	0.633736	chr6	71661938	71673323	11385	chr6	71655186	71656686	CRYZ	0	+	71656186	11444.5	3	0.000263505	chr6	71665094	71665194	340	chr1	74715677	74715778	340_0.633736
341	chr20	49043707	49043708	0.591933	chr20	49042635	49046429	3794	chr20	49037002	49038502	LOC106560092	0	+	49038002	6530	1	0.000263574	chr20	49043657	49043757	341	#N/A	#N/A	#N/A	341_0.591933
342	chr8	30950870	30950871	0.554669	chr8	30947630	30951388	3758	chr8	30976436	30977936	LGALS3	0	+	30977436	27927	1	0.000266099	chr8	30950820	30950920	342	chr14	55104387	55104456	342_0.554669
343	chr13	59114453	59114454	0.604425	chr13	59111391	59115144	3753	chr13	59082565	59084065	LOC482178	0	+	59083565	29702.5	1	0.000266454	chr13	59114403	59114503	343	#N/A	#N/A	#N/A	343_0.604425
344	chr37	15119856	15119857	0.56382	chr37	15117468	15121210	3742	chr37	15187002	15188502	FAM237A	0	+	15188002	68663	1	0.000267237	chr37	15119806	15119906	344	#N/A	#N/A	#N/A	344_0.56382
345	chr21	6957536	6957537	0.678278	chr21	6954568	6958291	3723	chr21	6927914	6929414	VSTM5	0	+	6928914	27515.5	1	0.000268601	chr21	6957486	6957586	345	#N/A	#N/A	#N/A	345_0.678278
346	chr20	57353114	57353115	0.760062	chr20	57353049	57356771	3722	chr20	57350242	57351742	ADAMTSL5	0	+	57351242	3668	1	0.000268673	chr20	57353064	57353164	346	chr19	1511051	1511148	346_0.760062
347	chr28	25233955	25233956	1	chr28	25231538	25235258	3720	chr28	25227953	25229453	AFAP1L2	0	-	25228453	4945	1	0.000268817	chr28	25233905	25234005	347	chr10	114404613	114404704	347_1
348	chr29	38553819	38553820	0.558316	chr29	38553037	38556755	3718	chr29	38603387	38604887	FAM92A	0	+	38604387	49491	1	0.000268962	chr29	38553769	38553869	348	chr8	93613964	93614068	348_0.558316
349	chr4	39687352	39687353	0.620473	chr4	39683938	39687654	3716	chr4	39676748	39678248	NEURL1B	0	-	39677248	8548	1	0.000269107	chr4	39687302	39687402	349	chr5	172658485	172658582	349_0.620473
350	chr20	43430943	43430944	0.626007	chr20	43427394	43431105	3711	chr20	43450740	43452240	TMEM42	0	-	43451240	21990.5	1	0.000269469	chr20	43430893	43430993	350	chr3	44917998	44918098	350_0.626007
351	chr11	5429150	5429151	0.58133	chr11	5425599	5436644	11045	chr11	5356327	5357827	TMED7	0	-	5356827	74294.5	3	0.000271616	chr11	5429100	5429200	351	chr5	115709675	115709775	351_0.58133
352	chr11	5430200	5430201	0.639971	chr11	5425599	5436644	11045	chr11	5356327	5357827	TMED7	0	-	5356827	74294.5	3	0.000271616	chr11	5430150	5430250	352	chr5	115710715	115713457	352_0.639971
353	chr18	5917294	5917295	0.676754	chr18	5908114	5919146	11032	chr18	5982667	5984167	EGFR	0	+	5983667	70037	3	0.000271936	chr18	5917244	5917344	353	chr7	55082480	55082561	353_0.676754
354	chr18	49431743	49431744	0.547275	chr18	49430439	49434116	3677	chr18	49364373	49365873	PPP6R3	0	-	49364873	67404.5	1	0.000271961	chr18	49431693	49431793	354	chr11	68461380	68461477	354_0.547275
355	chr31	37311887	37311888	0.618459	chr31	37310733	37314396	3663	chr31	37306068	37307568	CRYAA	0	+	37307068	5496.5	1	0.000273	chr31	37311837	37311937	355	#N/A	#N/A	#N/A	355_0.618459
356	chr9	14990848	14990849	0.623772	chr9	14990036	14993692	3656	chr9	14995645	14997145	AMZ2	0	+	14996645	4781	1	0.000273523	chr9	14990798	14990898	356	chr17	64986189	64986301	356_0.623772
357	chr15	8765138	8765139	0.55833	chr15	8763345	8766998	3653	chr15	8761275	8762775	FAM159A	0	-	8761775	3396.5	1	0.000273748	chr15	8765088	8765188	357	chr1	52630854	52630949	357_0.55833
358	chr7	42236958	42236959	0.617785	chr7	42235800	42239452	3652	chr7	42240361	42241861	RUSC1	0	-	42240861	3235	1	0.000273823	chr7	42236908	42237008	358	chr1	155325095	155325195	358_0.617785
359	chr18	51559982	51559983	0.65234	chr18	51557538	51561179	3641	chr18	51549433	51550933	RELA	0	+	51550433	8925.5	1	0.00027465	chr18	51559932	51560032	359	chr11	65652484	65652572	359_0.65234
360	chr34	36145522	36145523	0.648614	chr34	36137445	36148289	10844	chr34	36148441	36149941	TMEM212	0	+	36149441	6574	3	0.000276651	chr34	36145472	36145572	360	#N/A	#N/A	#N/A	360_0.648614
361	chr16	13148971	13148972	0.61995	chr16	13138494	13156560	18066	chr16	13165628	13167128	CALD1	0	-	13166128	18601	5	0.000276763	chr16	13148921	13149021	361	chr7	134908377	134908476	361_0.61995
363	chr16	13156042	13156043	0.627416	chr16	13138494	13156560	18066	chr16	13165628	13167128	CALD1	0	-	13166128	18601	5	0.000276763	chr16	13155992	13156092	363	chr7	134900173	134900274	363_0.627416
362	chr16	13152939	13152940	0.623941	chr16	13138494	13156560	18066	chr16	13165628	13167128	CALD1	0	-	13166128	18601	5	0.000276763	chr16	13152889	13152989	362	#N/A	#N/A	#N/A	362_0.623941
364	chr18	48499142	48499143	0.639488	chr18	48497038	48500642	3604	chr18	48509183	48510683	CCND1	0	-	48509683	10843	1	0.000277469	chr18	48499092	48499192	364	chr11	69654253	69654349	364_0.639488
365	chr9	54583101	54583102	0.606329	chr9	54582942	54586534	3592	chr9	54593187	54594687	DOLPP1	0	-	54593687	8949	1	0.000278396	chr9	54583051	54583151	365	#N/A	#N/A	#N/A	365_0.606329
366	chr12	35574828	35574829	0.644194	chr12	35574364	35577951	3587	chr12	35580642	35582142	EEF1A1	0	-	35581142	4984.5	1	0.000278784	chr12	35574778	35574878	366	#N/A	#N/A	#N/A	366_0.644194
367	chr9	23842514	23842515	0.54906	chr9	23842307	23845887	3580	chr9	23838237	23839737	MRPL45	0	-	23838737	5360	1	0.00027933	chr9	23842464	23842564	367	chr17	38290429	38290529	367_0.54906
368	chr9	23842515	23842516	0.54906	chr9	23842307	23845887	3580	chr9	23838237	23839737	MRPL45	0	-	23838737	5360	1	0.00027933	chr9	23842465	23842565	368	chr17	38290428	38290528	368_0.54906
369	chr11	60125191	60125192	0.577885	chr11	60121934	60125508	3574	chr11	60157540	60159040	LOC612266	0	+	60158540	34819	1	0.000279799	chr11	60125141	60125241	369	#N/A	#N/A	#N/A	369_0.577885
370	chr1	120842773	120842774	0.563653	chr1	120842100	120845668	3568	chr1	121216684	121218184	ZNF536	0	-	121217184	373300	1	0.000280269	chr1	120842723	120842823	370	chr19	30858646	30858745	370_0.563653
371	chr28	16419857	16419858	0.761991	chr28	16417390	16420952	3562	chr28	16435259	16436759	SFR1	0	+	16436259	17088	1	0.000280741	chr28	16419807	16419907	371	chr10	104105437	104105506	371_0.761991
372	chr15	19776812	19776813	0.720505	chr15	19770868	19777944	7076	chr15	19746608	19748108	LOC111098871	0	-	19747108	27298	2	0.000282646	chr15	19776762	19776862	372	chr12	76920941	76921049	372_0.720505
373	chr27	27986105	27986106	0.579768	chr27	27979814	27986858	7044	chr27	28023349	28024849	PLEKHA5	0	-	28023849	40513	2	0.00028393	chr27	27986055	27986155	373	#N/A	#N/A	#N/A	373_0.579768
374	chr6	54960837	54960838	0.633636	chr6	54959328	54962843	3515	chr6	54963664	54965164	ARHGAP29	0	+	54964664	3578.5	1	0.000284495	chr6	54960787	54960887	374	chr1	94235809	94235895	374_0.633636
375	chr34	33950881	33950882	0.695278	chr34	33948493	33952005	3512	chr34	33969651	33971151	MECOM	0	-	33970151	19902	1	0.000284738	chr34	33950831	33950931	375	chr3	169296221	169296327	375_0.695278
376	chr38	2058983	2058984	0.615937	chr38	2057811	2064811	7000	chr38	2036363	2037863	MFSD4A	0	+	2037363	23948	2	0.000285714	chr38	2058933	2059033	376	chr1	205592712	205592815	376_0.615937
377	chr15	480276	480277	0.565363	chr15	478366	481866	3500	chr15	463180	464680	SLC2A1	0	+	464180	15936	1	0.000285714	chr15	480226	480326	377	chr1	42938891	42938962	377_0.565363
378	chr34	18219057	18219058	0.656063	chr34	18218166	18221661	3495	chr34	18261414	18262914	TMEM41A	0	-	18261914	42000.5	1	0.000286123	chr34	18219007	18219107	378	#N/A	#N/A	#N/A	378_0.656063
379	chr37	300537	300538	0.55075	chr37	298697	302186	3489	chr37	328251	329751	SLC40A1	0	-	328751	28309.5	1	0.000286615	chr37	300487	300587	379	#N/A	#N/A	#N/A	379_0.55075
380	chr10	28764469	28764470	0.594646	chr10	28762415	28765894	3479	chr10	28751043	28752543	HMOX1	0	-	28751543	12611.5	1	0.000287439	chr10	28764419	28764519	380	#N/A	#N/A	#N/A	380_0.594646
381	chr11	23790728	23790729	0.667336	chr11	23788692	23792167	3475	chr11	23813584	23815084	IL9	0	-	23814084	23654.5	1	0.00028777	chr11	23790678	23790778	381	chr5	135873124	135873223	381_0.667336
382	chr24	33597589	33597590	0.787611	chr24	33596065	33599533	3468	chr24	33591907	33593407	SLC35C2	0	-	33592407	5392	1	0.000288351	chr24	33597539	33597639	382	chr20	46364363	46364475	382_0.787611
383	chr10	68701883	68701884	0.588016	chr10	68698479	68701945	3466	chr10	68685276	68686776	PCBP1	0	+	68686276	13936	1	0.000288517	chr10	68701833	68701933	383	#N/A	#N/A	#N/A	383_0.588016
384	chr5	39408731	39408732	0.694336	chr5	39407662	39411127	3465	chr5	39384167	39385667	ZNF287	0	+	39385167	24227.5	1	0.0002886	chr5	39408681	39408781	384	chr17	16535922	16536028	384_0.694336
385	chr1	29692793	29692794	0.55177	chr1	29690783	29694245	3462	chr1	29669168	29670668	IFNGR1	0	-	29669668	22846	1	0.00028885	chr1	29692743	29692843	385	chr6	137241281	137241381	385_0.55177
386	chr26	29092204	29092205	0.644505	chr26	29090474	29097397	6923	chr26	29108989	29110489	RTN4R	0	+	29109989	16053.5	2	0.000288892	chr26	29092154	29092254	386	chr22	20266313	20266429	386_0.644505
387	chr26	29092729	29092730	0.670021	chr26	29090474	29097397	6923	chr26	29108989	29110489	RTN4R	0	+	29109989	16053.5	2	0.000288892	chr26	29092679	29092779	387	chr22	20265755	20265835	387_0.670021
388	chr7	43318404	43318405	1	chr7	43315993	43319448	3455	chr7	43325265	43326765	SLC27A3	0	-	43325765	8044.5	1	0.000289436	chr7	43318354	43318454	388	#N/A	#N/A	#N/A	388_1
389	chr26	19330520	19330521	0.861924	chr26	19327609	19331042	3433	chr26	19297945	19299445	CRYBB2	0	+	19298945	30380.5	1	0.00029129	chr26	19330470	19330570	389	#N/A	#N/A	#N/A	389_0.861924
390	chr28	9266300	9266301	0.78018	chr28	9264363	9267795	3432	chr28	9261081	9262581	ENTPD1	0	+	9262081	3998	1	0.000291375	chr28	9266250	9266350	390	chr10	95825112	95825202	390_0.78018
391	chr23	27036948	27036949	0.586034	chr23	27034547	27037964	3417	chr23	27068674	27070174	LOC608697	0	+	27069674	33418.5	1	0.000292654	chr23	27036898	27036998	391	chr3	15646441	15646564	391_0.586034
392	chr5	72126487	72126488	0.609343	chr5	72117281	72127529	10248	chr5	71964289	71965789	MAF	0	+	71965289	157116	3	0.00029274	chr5	72126437	72126537	392	chr16	79412919	79413018	392_0.609343
393	chr5	72126713	72126714	0.69213	chr5	72117281	72127529	10248	chr5	71964289	71965789	MAF	0	+	71965289	157116	3	0.00029274	chr5	72126663	72126763	393	chr16	79412702	79412792	393_0.69213
394	chr4	70190015	70190016	0.615579	chr4	70188223	70191638	3415	chr4	70066597	70068097	OSMR	0	-	70067097	122834	1	0.000292826	chr4	70189965	70190065	394	chr5	38696261	38696354	394_0.615579
395	chr7	16067400	16067401	0.612119	chr7	16065521	16072350	6829	chr7	16078183	16079683	RGS8	0	-	16078683	9747.5	2	0.000292869	chr7	16067350	16067450	395	chr1	182657658	182657799	395_0.612119
396	chr10	20795341	20795342	0.560101	chr10	20795121	20801935	6814	chr10	20793076	20794576	KIAA0930	0	+	20794076	4452	2	0.000293513	chr10	20795291	20795391	396	chr22	45227092	45227157	396_0.560101
397	chr10	20797624	20797625	0.655337	chr10	20795121	20801935	6814	chr10	20793076	20794576	KIAA0930	0	+	20794076	4452	2	0.000293513	chr10	20797574	20797674	397	chr22	45225044	45225142	397_0.655337
398	chr9	26291386	26291387	0.582118	chr9	26291275	26294682	3407	chr9	26315810	26317310	XYLT2	0	+	26316810	23831.5	1	0.000293513	chr9	26291336	26291436	398	#N/A	#N/A	#N/A	398_0.582118
399	chr20	44661385	44661386	0.627907	chr20	44659861	44663263	3402	chr20	44636341	44637841	GDF15	0	-	44636841	24721	1	0.000293945	chr20	44661335	44661435	399	chr19	18374207	18374342	399_0.627907
400	chr11	68439204	68439205	0.566368	chr11	68432714	68442915	10201	chr11	68412099	68413599	COL27A1	0	+	68413099	24715.5	3	0.000294089	chr11	68439154	68439254	400	chr9	114184116	114184234	400_0.566368
402	chr11	68435763	68435764	0.67009	chr11	68432714	68442915	10201	chr11	68412099	68413599	COL27A1	0	+	68413099	24715.5	3	0.000294089	chr11	68435713	68435813	402	chr9	114180448	114180549	402_0.67009
401	chr11	68442857	68442858	0.591072	chr11	68432714	68442915	10201	chr11	68412099	68413599	COL27A1	0	+	68413099	24715.5	3	0.000294089	chr11	68442807	68442907	401	#N/A	#N/A	#N/A	401_0.591072
403	chr21	7056890	7056891	0.739574	chr21	7054053	7057450	3397	chr21	7063698	7065198	CEP295	0	-	7064198	8446.5	1	0.000294377	chr21	7056840	7056940	403	#N/A	#N/A	#N/A	403_0.739574
404	chr15	33409620	33409621	0.759287	chr15	33403913	33410686	6773	chr15	33545173	33546673	LOC111090036	0	-	33545673	138374	2	0.00029529	chr15	33409570	33409670	404	chr12	93128984	93129047	404_0.759287
405	chr21	21668186	21668187	0.560145	chr21	21662583	21669327	6744	chr21	21659040	21660540	CAPN5	0	-	21659540	6415	2	0.00029656	chr21	21668136	21668236	405	chr11	77079376	77079475	405_0.560145
406	chr21	21668542	21668543	0.619694	chr21	21662583	21669327	6744	chr21	21659040	21660540	CAPN5	0	-	21659540	6415	2	0.00029656	chr21	21668492	21668592	406	chr11	77075586	77075677	406_0.619694
407	chr8	48090206	48090207	0.69946	chr8	48089548	48096283	6735	chr8	48071929	48073429	PGF	0	-	48072429	20486.5	2	0.000296956	chr8	48090156	48090256	407	chr14	74977347	74977455	407_0.69946
408	chr5	68088047	68088048	0.574178	chr5	68086820	68090180	3360	chr5	68095239	68096739	WFDC1	0	-	68095739	7239	1	0.000297619	chr5	68087997	68088097	408	#N/A	#N/A	#N/A	408_0.574178
409	chr5	23995769	23995770	0.586329	chr5	23994227	23997575	3348	chr5	24005575	24007075	EXPH5	0	+	24006575	10674	1	0.000298686	chr5	23995719	23995819	409	chr11	108599333	108599428	409_0.586329
410	chr8	61765833	61765834	0.587539	chr8	61764886	61768233	3347	chr8	61774081	61775581	LOC111097188	0	+	61775081	8521.5	1	0.000298775	chr8	61765783	61765883	410	chr14	90826714	90827731	410_0.587539
412	chr1	34539345	34539346	0.646215	chr1	34538863	34542202	3339	chr1	34559776	34561276	HIVEP2	0	-	34560276	19743.5	1	0.000299491	chr1	34539295	34539395	412	chr6	142925603	142925698	412_0.646215
411	chr16	15434977	15434978	0.620862	chr16	15432063	15435402	3339	chr16	15427163	15428663	CRYGN	0	-	15427663	6069.5	1	0.000299491	chr16	15434927	15435027	411	chr7	151461717	151461818	411_0.620862
413	chr1	98808963	98808964	0.553219	chr1	98808131	98814795	6664	chr1	98831105	98832605	ECM2	0	+	98832105	20642	2	0.00030012	chr1	98808913	98809013	413	#N/A	#N/A	#N/A	413_0.553219
414	chr17	30125651	30125652	0.646754	chr17	30125638	30128936	3298	chr17	30172477	30173977	RMDN2	0	+	30173477	46190	1	0.000303214	chr17	30125601	30125701	414	chr2	37850316	37850421	414_0.646754
416	chr2	85345286	85345287	0.656982	chr2	85343829	85347122	3293	chr2	85362183	85363683	PEX14	0	-	85362683	17207.5	1	0.000303674	chr2	85345236	85345336	416	chr1	10494002	10494060	416_0.656982
415	chr20	57743089	57743090	0.671186	chr20	57742509	57745802	3293	chr20	57746136	57747636	ARID3A	0	-	57746636	2480.5	1	0.000303674	chr20	57743039	57743139	415	#N/A	#N/A	#N/A	415_0.671186
417	chr5	41908171	41908172	0.617627	chr5	41904971	41921434	16463	chr5	41878005	41879505	PEMT	0	+	41879005	34197.5	5	0.000303711	chr5	41908121	41908221	417	chr17	17550250	17550349	417_0.617627
418	chr20	49148360	49148361	0.613241	chr20	49145833	49149124	3291	chr20	49185948	49187448	NFIX	0	-	49186448	38969.5	1	0.000303859	chr20	49148310	49148410	418	chr19	13062891	13063037	418_0.613241
419	chr17	21450668	21450669	0.724501	chr17	21450530	21453812	3282	chr17	21433204	21434704	GCKR	0	+	21434204	17967	1	0.000304692	chr17	21450618	21450718	419	#N/A	#N/A	#N/A	419_0.724501
420	chr26	9048067	9048068	0.548665	chr26	9043818	9063494	19676	chr26	9032849	9034349	SH2B3	0	+	9033849	19807	6	0.00030494	chr26	9048017	9048117	420	chr12	111422867	111422991	420_0.548665
421	chr26	9048189	9048190	0.553226	chr26	9043818	9063494	19676	chr26	9032849	9034349	SH2B3	0	+	9033849	19807	6	0.00030494	chr26	9048139	9048239	421	chr12	111423009	111423104	421_0.553226
422	chr26	9047932	9047933	0.557668	chr26	9043818	9063494	19676	chr26	9032849	9034349	SH2B3	0	+	9033849	19807	6	0.00030494	chr26	9047882	9047982	422	chr12	111422769	111422836	422_0.557668
424	chr26	9048872	9048873	0.563678	chr26	9043818	9063494	19676	chr26	9032849	9034349	SH2B3	0	+	9033849	19807	6	0.00030494	chr26	9048822	9048922	424	chr12	111424280	111424406	424_0.563678
425	chr26	9058890	9058891	0.764824	chr26	9043818	9063494	19676	chr26	9032849	9034349	SH2B3	0	+	9033849	19807	6	0.00030494	chr26	9058840	9058940	425	chr12	111436088	111436221	425_0.764824
423	chr26	9047256	9047257	0.560983	chr26	9043818	9063494	19676	chr26	9032849	9034349	SH2B3	0	+	9033849	19807	6	0.00030494	chr26	9047206	9047306	423	#N/A	#N/A	#N/A	423_0.560983
426	chr9	31736482	31736483	0.609464	chr9	31735877	31739153	3276	chr9	31725173	31726673	TRIM25	0	-	31725673	11842	1	0.00030525	chr9	31736432	31736532	426	chrX	20767750	20767848	426_0.609464
427	chr4	6355613	6355614	0.803293	chr4	6353592	6356859	3267	chr4	6390585	6392085	MAP3K21	0	-	6391085	35859.5	1	0.000306091	chr4	6355563	6355663	427	chr1	233367246	233367364	427_0.803293
428	chr6	9610784	9610785	0.878271	chr6	9609057	9612321	3264	chr6	9628653	9630153	AZGP1	0	-	9629153	18464	1	0.000306373	chr6	9610734	9610834	428	chr7	99998155	99998322	428_0.878271
429	chr18	20186241	20186242	0.573911	chr18	20182986	20186248	3262	chr18	20229727	20231227	GNAT3	0	-	20230227	45610	1	0.00030656	chr18	20186191	20186291	429	chr7	80469018	80469116	429_0.573911
430	chr6	55132928	55132929	0.56806	chr6	55120483	55133521	13038	chr6	55203600	55205100	GCLM	0	+	55204600	77598	4	0.000306796	chr6	55132878	55132978	430	chr1	94043638	94043946	430_0.56806
431	chr6	55133071	55133072	0.58727	chr6	55120483	55133521	13038	chr6	55203600	55205100	GCLM	0	+	55204600	77598	4	0.000306796	chr6	55133021	55133121	431	chr1	94043494	94043594	431_0.58727
432	chr25	4818528	4818529	0.582109	chr25	4815934	4819193	3259	chr25	4700649	4702149	DCLK1	0	+	4701649	115914	1	0.000306843	chr25	4818478	4818578	432	chr13	35714193	35714296	432_0.582109
433	chr16	14599790	14599791	0.567488	chr16	14598711	14601962	3251	chr16	14603104	14604604	ZNF862	0	+	14604104	3767.5	1	0.000307598	chr16	14599740	14599840	433	#N/A	#N/A	#N/A	433_0.567488
434	chr13	21292371	21292372	0.598696	chr13	21288941	21295425	6484	chr13	21301356	21302856	ZHX2	0	+	21302356	10173	2	0.000308452	chr13	21292321	21292421	434	chr8	122852980	122853084	434_0.598696
435	chr13	21294133	21294134	0.632129	chr13	21288941	21295425	6484	chr13	21301356	21302856	ZHX2	0	+	21302356	10173	2	0.000308452	chr13	21294083	21294183	435	#N/A	#N/A	#N/A	435_0.632129
436	chr10	1368286	1368287	0.623108	chr10	1367636	1370875	3239	chr10	1364702	1366202	NDUFA4L2	0	-	1365202	4053.5	1	0.000308737	chr10	1368236	1368336	436	chr12	57240999	57241229	436_0.623108
437	chr27	31196048	31196049	0.550726	chr27	31195884	31199119	3235	chr27	31321523	31323023	PTPRO	0	-	31322023	124522	1	0.000309119	chr27	31195998	31196098	437	chr12	15471123	15471449	437_0.550726
438	chr18	47404075	47404076	0.753425	chr18	47399974	47412909	12935	chr18	47476623	47478123	SHANK2	0	+	47477623	71181.5	4	0.000309239	chr18	47404025	47404125	438	chr11	71252421	71252507	438_0.753425
439	chr18	47404076	47404077	0.753425	chr18	47399974	47412909	12935	chr18	47476623	47478123	SHANK2	0	+	47477623	71181.5	4	0.000309239	chr18	47404026	47404126	439	chr11	71252420	71252506	439_0.753425
440	chr16	7255607	7255608	0.933931	chr16	7252416	7255649	3233	chr16	7267908	7269408	LOC100855949	0	-	7268408	14375.5	1	0.00030931	chr16	7255557	7255657	440	#N/A	#N/A	#N/A	440_0.933931
441	chr20	25373652	25373653	0.547007	chr20	25373421	25379870	6449	chr20	25313595	25315095	MAGI1	0	+	25314595	62050.5	2	0.000310126	chr20	25373602	25373702	441	#N/A	#N/A	#N/A	441_0.547007
442	chr25	1395256	1395257	0.614267	chr25	1390986	1397432	6446	chr25	1523690	1525190	COG6	0	-	1524190	129981	2	0.00031027	chr25	1395206	1395306	442	chr13	39785784	39785885	442_0.614267
443	chr37	15002744	15002745	0.612262	chr37	14999651	15002870	3219	chr37	14996148	14997648	ADAM23	0	+	14997148	4112.5	1	0.000310655	chr37	15002694	15002794	443	#N/A	#N/A	#N/A	443_0.612262
444	chr21	20897425	20897426	0.573389	chr21	20895931	20899149	3218	chr21	20840403	20841903	LOC102155410	0	+	20841403	56137	1	0.000310752	chr21	20897375	20897475	444	chr11	77919604	77919726	444_0.573389
445	chr28	23336679	23336680	0.549694	chr28	23336662	23339854	3192	chr28	23323484	23324984	GPAM	0	-	23323984	14274	1	0.000313283	chr28	23336629	23336729	445	chr10	112229901	112230004	445_0.549694
446	chr23	31107704	31107705	0.654103	chr23	31106805	31109989	3184	chr23	31050852	31052352	RYK	0	-	31051352	57045	1	0.00031407	chr23	31107654	31107754	446	chr3	134314350	134314454	446_0.654103
447	chr21	22834747	22834748	0.713915	chr21	22834572	22837753	3181	chr21	22820526	22822026	UVRAG	0	-	22821026	15136.5	1	0.000314367	chr21	22834697	22834797	447	chr11	75800378	75800478	447_0.713915
448	chr20	8815645	8815646	0.668681	chr20	8813899	8817076	3177	chr20	8801785	8803285	THUMPD3	0	-	8802285	13202.5	1	0.000314762	chr20	8815595	8815695	448	#N/A	#N/A	#N/A	448_0.668681
449	chr5	52876391	52876392	0.727273	chr5	52875231	52878404	3173	chr5	52854571	52856071	PRKAA2	0	-	52855071	21746.5	1	0.000315159	chr5	52876341	52876441	449	chr1	56646060	56646113	449_0.727273
450	chr20	8762254	8762255	0.640615	chr20	8759139	8762308	3169	chr20	8765509	8767009	SETD5	0	-	8766009	5285.5	1	0.000315557	chr20	8762204	8762304	450	chr3	9401429	9401527	450_0.640615
451	chr24	5115287	5115288	0.612849	chr24	5112996	5119332	6336	chr24	5084424	5085924	SNX5	0	+	5085424	30740	2	0.000315657	chr24	5115237	5115337	451	chr20	17936078	17936154	451_0.612849
452	chr9	52512332	52512333	0.666667	chr9	52510415	52513580	3165	chr9	52469440	52470940	RAPGEF1	0	+	52470440	41557.5	1	0.000315956	chr9	52512282	52512382	452	#N/A	#N/A	#N/A	452_0.666667
454	chr18	49701650	49701651	0.633545	chr18	49691429	49704076	12647	chr18	49716510	49718010	CHKA	0	+	49717510	19757.5	4	0.000316281	chr18	49701600	49701700	454	chr11	68142283	68142358	454_0.633545
455	chr18	49693003	49693004	0.64559	chr18	49691429	49704076	12647	chr18	49716510	49718010	CHKA	0	+	49717510	19757.5	4	0.000316281	chr18	49692953	49693053	455	chr11	68153354	68153438	455_0.64559
453	chr18	49692803	49692804	0.569757	chr18	49691429	49704076	12647	chr18	49716510	49718010	CHKA	0	+	49717510	19757.5	4	0.000316281	chr18	49692753	49692853	453	#N/A	#N/A	#N/A	453_0.569757
456	chr18	49692688	49692689	0.665791	chr18	49691429	49704076	12647	chr18	49716510	49718010	CHKA	0	+	49717510	19757.5	4	0.000316281	chr18	49692638	49692738	456	#N/A	#N/A	#N/A	456_0.665791
457	chr25	1266103	1266104	0.777042	chr25	1262343	1268665	6322	chr25	1523690	1525190	COG6	0	-	1524190	258686	2	0.000316356	chr25	1266053	1266153	457	chr13	39951157	39951230	457_0.777042
458	chr28	10819977	10819978	1	chr28	10819808	10822969	3161	chr28	10812266	10813766	UBTD1	0	+	10813266	8122.5	1	0.000316356	chr28	10819927	10820027	458	#N/A	#N/A	#N/A	458_1
459	chr1	112139560	112139561	0.578922	chr1	112138941	112142094	3153	chr1	112146017	112147517	ZNF526	0	-	112146517	5999.5	1	0.000317158	chr1	112139510	112139610	459	chr19	42229777	42229884	459_0.578922
460	chr30	7881260	7881261	0.62025	chr30	7877106	7889699	12593	chr30	7894899	7896399	RMDN3	0	-	7895399	11996.5	4	0.000317637	chr30	7881210	7881310	460	chr15	40738951	40739070	460_0.62025
461	chr30	7879485	7879486	0.631948	chr30	7877106	7889699	12593	chr30	7894899	7896399	RMDN3	0	-	7895399	11996.5	4	0.000317637	chr30	7879435	7879535	461	chr15	40736863	40736946	461_0.631948
462	chr30	7878201	7878202	0.66459	chr30	7877106	7889699	12593	chr30	7894899	7896399	RMDN3	0	-	7895399	11996.5	4	0.000317637	chr30	7878151	7878251	462	chr15	40735258	40735314	462_0.66459
463	chr30	7883055	7883056	0.678783	chr30	7877106	7889699	12593	chr30	7894899	7896399	RMDN3	0	-	7895399	11996.5	4	0.000317637	chr30	7883005	7883105	463	chr15	40741419	40741559	463_0.678783
464	chr1	114380943	114380944	0.559926	chr1	114379943	114383085	3142	chr1	114351176	114352676	LOC111091228	0	+	114352176	29338	1	0.000318269	chr1	114380893	114380993	464	chr19	38702107	38702205	464_0.559926
465	chr24	43190838	43190839	0.579542	chr24	43188227	43191369	3142	chr24	43183975	43185475	VAPB	0	+	43184975	4823	1	0.000318269	chr24	43190788	43190888	465	chr20	58399393	58399799	465_0.579542
466	chr5	39490367	39490368	0.550274	chr5	39488944	39492083	3139	chr5	39478992	39480492	LRRC75A	0	+	39479992	10521.5	1	0.000318573	chr5	39490317	39490417	466	chr17	16439091	16439219	466_0.550274
467	chr4	21254036	21254037	0.607766	chr4	21254032	21257163	3131	chr4	21223214	21224714	NPFFR1	0	-	21223714	31883.5	1	0.000319387	chr4	21253986	21254086	467	chr10	70322556	70322708	467_0.607766
468	chr38	17787440	17787441	0.629926	chr38	17787110	17790238	3128	chr38	17775795	17777295	LRRC52	0	-	17776295	12379	1	0.000319693	chr38	17787390	17787490	468	chr1	165534218	165534337	468_0.629926
469	chr12	2928356	2928357	0.580403	chr12	2926920	2933173	6253	chr12	2948362	2949862	LOC111098223	0	+	2949362	19315.5	2	0.000319846	chr12	2928306	2928406	469	#N/A	#N/A	#N/A	469_0.580403
470	chr12	2927976	2927977	0.657473	chr12	2926920	2933173	6253	chr12	2948362	2949862	LOC111098223	0	+	2949362	19315.5	2	0.000319846	chr12	2927926	2928026	470	#N/A	#N/A	#N/A	470_0.657473
471	chr24	24243166	24243167	0.548621	chr24	24242279	24251656	9377	chr24	24222047	24223547	MMP24	0	+	24223047	23920.5	3	0.000319932	chr24	24243116	24243216	471	chr20	35258420	35258519	471_0.548621
472	chr24	24244240	24244241	0.614154	chr24	24242279	24251656	9377	chr24	24222047	24223547	MMP24	0	+	24223047	23920.5	3	0.000319932	chr24	24244190	24244290	472	chr20	35259240	35259338	472_0.614154
473	chr24	24244275	24244276	0.66359	chr24	24242279	24251656	9377	chr24	24222047	24223547	MMP24	0	+	24223047	23920.5	3	0.000319932	chr24	24244225	24244325	473	chr20	35259275	35259374	473_0.66359
474	chr10	48350949	48350950	0.659859	chr10	48336628	48352228	15600	chr10	48549834	48551334	EPAS1	0	+	48550834	206406	5	0.000320513	chr10	48350899	48350999	474	chr2	46050854	46050929	474_0.659859
475	chr20	38782824	38782825	0.564	chr20	38779896	38783014	3118	chr20	38799268	38800768	HEMK1	0	-	38799768	18313	1	0.000320718	chr20	38782774	38782874	475	chr3	50589034	50589139	475_0.564
476	chr17	57664990	57664991	0.566362	chr17	57662418	57665528	3110	chr17	57697882	57699382	FMO5	0	-	57698382	34409	1	0.000321543	chr17	57664940	57665040	476	chr14	74483072	74483173	476_0.566362
477	chr20	37700951	37700952	0.635346	chr20	37698653	37704866	6213	chr20	37675075	37676575	DUSP7	0	+	37676075	25684.5	2	0.000321906	chr20	37700901	37701001	477	chr3	52030772	52030938	477_0.635346
478	chr20	37701137	37701138	0.712695	chr20	37698653	37704866	6213	chr20	37675075	37676575	DUSP7	0	+	37676075	25684.5	2	0.000321906	chr20	37701087	37701187	478	chr3	52030605	52030715	478_0.712695
479	chr3	53030092	53030093	0.847999	chr3	53028322	53031428	3106	chr3	53033680	53035180	LOC102156706	0	-	53034180	4305	1	0.000321958	chr3	53030042	53030142	479	chr15	90035456	90035561	479_0.847999
480	chr34	19566944	19566945	0.636791	chr34	19550355	19572085	21730	chr34	19545602	19547102	ST6GAL1	0	+	19546602	14618	7	0.000322135	chr34	19566894	19566994	480	chr3	187051826	187051926	480_0.636791
482	chr34	19563937	19563938	0.684553	chr34	19550355	19572085	21730	chr34	19545602	19547102	ST6GAL1	0	+	19546602	14618	7	0.000322135	chr34	19563887	19563987	482	chr3	187048405	187048502	482_0.684553
483	chr34	19563190	19563191	0.727999	chr34	19550355	19572085	21730	chr34	19545602	19547102	ST6GAL1	0	+	19546602	14618	7	0.000322135	chr34	19563140	19563240	483	chr3	187046906	187047317	483_0.727999
484	chr34	19563665	19563666	0.835097	chr34	19550355	19572085	21730	chr34	19545602	19547102	ST6GAL1	0	+	19546602	14618	7	0.000322135	chr34	19563615	19563715	484	chr3	187047708	187047791	484_0.835097
485	chr34	19566853	19566854	0.837133	chr34	19550355	19572085	21730	chr34	19545602	19547102	ST6GAL1	0	+	19546602	14618	7	0.000322135	chr34	19566803	19566903	485	chr3	187051736	187051835	485_0.837133
481	chr34	19571072	19571073	0.664074	chr34	19550355	19572085	21730	chr34	19545602	19547102	ST6GAL1	0	+	19546602	14618	7	0.000322135	chr34	19571022	19571122	481	#N/A	#N/A	#N/A	481_0.664074
486	chr15	43188031	43188032	0.577275	chr15	43187443	43190535	3092	chr15	43049225	43050725	GYPA	0	-	43049725	139264	1	0.000323415	chr15	43187981	43188081	486	#N/A	#N/A	#N/A	486_0.577275
487	chr2	58474394	58474395	0.598033	chr2	58472071	58475162	3091	chr2	58444930	58446430	CFAP20	0	+	58445930	27686.5	1	0.00032352	chr2	58474344	58474444	487	#N/A	#N/A	#N/A	487_0.598033
489	chr7	26464328	26464329	0.620754	chr7	26462975	26466063	3088	chr7	26409500	26411000	SUCO	0	-	26410000	54519	1	0.000323834	chr7	26464278	26464378	489	chr1	172533096	172533187	489_0.620754
488	chr1	20736138	20736139	0.563467	chr1	20733535	20736623	3088	chr1	20748894	20750394	RAB27B	0	-	20749394	14315	1	0.000323834	chr1	20736088	20736188	488	chr18	54844227	54844330	488_0.563467
490	chr4	39480834	39480835	0.622422	chr4	39479311	39485458	6147	chr4	39426861	39428361	RPL26L1	0	-	39427361	55023.5	2	0.000325362	chr4	39480784	39480884	490	chr5	172901087	172901183	490_0.622422
491	chr10	23503158	23503159	0.556308	chr10	23502603	23505676	3073	chr10	23506285	23507785	LOC481228	0	-	23506785	2645.5	1	0.000325415	chr10	23503108	23503208	491	chr22	41844637	41844739	491_0.556308
492	chr8	39135365	39135366	0.60377	chr8	39135284	39138356	3072	chr8	39125311	39126811	PLEKHG3	0	+	39126311	10509	1	0.000325521	chr8	39135315	39135415	492	chr14	64724755	64724853	492_0.60377
493	chr11	5097732	5097733	0.557606	chr11	5095405	5101534	6129	chr11	5052241	5053741	CCDC112	0	-	5052741	45728.5	2	0.000326318	chr11	5097682	5097782	493	#N/A	#N/A	#N/A	493_0.557606
494	chr30	11616008	11616009	0.601005	chr30	11615080	11618136	3056	chr30	11608924	11610424	SHF	0	-	11609424	7184	1	0.000327225	chr30	11615958	11616058	494	chr15	45199119	45199213	494_0.601005
495	chr13	43828217	43828218	0.571073	chr13	43825363	43828401	3038	chr13	43814398	43815898	NFXL1	0	-	43814898	11984	1	0.000329164	chr13	43828167	43828267	495	chr4	47933568	47933661	495_0.571073
496	chr12	9858622	9858623	0.577362	chr12	9857217	9860254	3037	chr12	9829633	9831133	NFYA	0	+	9830633	28102.5	1	0.000329272	chr12	9858572	9858672	496	chr6	41101187	41101319	496_0.577362
497	chr3	72943646	72943647	0.568498	chr3	72941986	72951093	9107	chr3	72934530	72936030	UGDH	0	+	72935530	11009.5	3	0.000329417	chr3	72943596	72943696	497	chr4	39521907	39521988	497_0.568498
498	chr7	69872278	69872279	0.656995	chr7	69871316	69874340	3024	chr7	69876725	69878225	MYL12B	0	+	69877725	4897	1	0.000330688	chr7	69872228	69872328	498	chr18	3256387	3256490	498_0.656995
499	chr8	63029376	63029377	0.664646	chr8	63029092	63032103	3011	chr8	63051306	63052806	ASB2	0	-	63051806	21208.5	1	0.000332116	chr8	63029326	63029426	499	chr14	93955102	93955196	499_0.664646
500	chr29	13605345	13605346	0.680218	chr29	13602461	13605461	3000	chr29	13242121	13243621	YTHDF3	0	+	13243121	360840	1	0.000333333	chr29	13605295	13605395	500	#N/A	#N/A	#N/A	500_0.680218
501	chr10	45159365	45159366	0.648928	chr10	45159352	45162351	2999	chr10	45154268	45155768	CNNM3	0	-	45154768	6083.5	1	0.000333444	chr10	45159315	45159415	501	chr2	96809948	96810029	501_0.648928
502	chr6	12537686	12537687	0.552565	chr6	12536935	12539921	2986	chr6	12519977	12521477	TNRC18	0	+	12520977	17451	1	0.000334896	chr6	12537636	12537736	502	#N/A	#N/A	#N/A	502_0.552565
503	chr8	33611128	33611129	0.6677	chr8	33610764	33613737	2973	chr8	33615733	33617233	PSMA3	0	+	33616733	4482.5	1	0.000336361	chr8	33611078	33611178	503	#N/A	#N/A	#N/A	503_0.6677
504	chr33	17082050	17082051	0.549102	chr33	17080308	17086250	5942	chr33	17074002	17075502	SLC35A5	0	+	17075002	8277	2	0.000336587	chr33	17082000	17082100	504	chr3	112572675	112572769	504_0.549102
505	chr33	17081613	17081614	0.566053	chr33	17080308	17086250	5942	chr33	17074002	17075502	SLC35A5	0	+	17075002	8277	2	0.000336587	chr33	17081563	17081663	505	chr3	112572249	112572358	505_0.566053
506	chr5	57474144	57474145	0.697115	chr5	57472656	57475623	2967	chr5	57467472	57468972	MMEL1	0	-	57467972	6167.5	1	0.000337041	chr5	57474094	57474194	506	#N/A	#N/A	#N/A	506_0.697115
507	chr11	41341321	41341322	0.656651	chr11	41339161	41342124	2963	chr11	41264331	41265831	CDKN2B	0	-	41264831	75811.5	1	0.000337496	chr11	41341271	41341371	507	chr9	22104182	22104282	507_0.656651
508	chr26	10663627	10663628	0.567142	chr26	10662661	10665622	2961	chr26	10685352	10686852	SLC8B1	0	-	10685852	21710.5	1	0.000337724	chr26	10663577	10663677	508	chr12	113299928	113300011	508_0.567142
509	chr9	20131525	20131526	0.563286	chr9	20129959	20132917	2958	chr9	20143141	20144641	G6PC	0	-	20143641	12203	1	0.000338066	chr9	20131475	20131575	509	#N/A	#N/A	#N/A	509_0.563286
510	chr5	70386320	70386321	0.549246	chr5	70384508	70393371	8863	chr5	70375799	70377299	CMIP	0	-	70376299	12640.5	3	0.000338486	chr5	70386270	70386370	510	chr16	81554231	81554330	510_0.549246
511	chr5	70391478	70391479	0.553031	chr5	70384508	70393371	8863	chr5	70375799	70377299	CMIP	0	-	70376299	12640.5	3	0.000338486	chr5	70391428	70391528	511	chr16	81547812	81547917	511_0.553031
512	chr5	70393344	70393345	0.583778	chr5	70384508	70393371	8863	chr5	70375799	70377299	CMIP	0	-	70376299	12640.5	3	0.000338486	chr5	70393294	70393394	512	chr16	81545830	81545929	512_0.583778
513	chr23	46989345	46989346	0.668637	chr23	46988914	46991868	2954	chr23	46895515	46897015	MBNL1	0	+	46896515	93876	1	0.000338524	chr23	46989295	46989395	513	chr3	152518104	152518212	513_0.668637
514	chr8	62208833	62208834	0.56062	chr8	62208373	62211314	2941	chr8	62244984	62246484	CCDC88C	0	-	62245484	35640.5	1	0.00034002	chr8	62208783	62208883	514	chr14	91377074	91377173	514_0.56062
515	chr9	33900094	33900095	0.610371	chr9	33899466	33920044	20578	chr9	33885441	33886941	YPEL2	0	+	33886441	23314	7	0.000340169	chr9	33900044	33900144	515	chr17	59362156	59362256	515_0.610371
516	chr1	113047184	113047185	0.735744	chr1	113046217	113049156	2939	chr1	113053376	113054876	ITPKC	0	-	113053876	6189.5	1	0.000340252	chr1	113047134	113047234	516	chr19	40727442	40727541	516_0.735744
517	chr5	56355016	56355017	0.550633	chr5	56352888	56355815	2927	chr5	56363245	56364745	TTLL10	0	+	56364245	9893.5	1	0.000341647	chr5	56354966	56355066	517	chr1	1150539	1150641	517_0.550633
518	chr8	46201900	46201901	0.554501	chr8	46192136	46209597	17461	chr8	46178099	46179599	DPF3	0	-	46178599	22267.5	6	0.000343623	chr8	46201850	46201950	518	chr14	72801270	72801359	518_0.554501
519	chr31	31512961	31512962	0.581963	chr31	31507191	31513006	5815	chr31	31546781	31548281	MORC3	0	+	31547781	37682.5	2	0.000343938	chr31	31512911	31513011	519	chr21	36262020	36262104	519_0.581963
520	chr31	31512631	31512632	0.65001	chr31	31507191	31513006	5815	chr31	31546781	31548281	MORC3	0	+	31547781	37682.5	2	0.000343938	chr31	31512581	31512681	520	#N/A	#N/A	#N/A	520_0.65001
521	chr32	24049388	24049389	0.610834	chr32	24046678	24052492	5814	chr32	23947596	23949096	NFKB1	0	+	23948596	100989	2	0.000343997	chr32	24049338	24049438	521	#N/A	#N/A	#N/A	521_0.610834
522	chr9	6928897	6928898	0.66698	chr9	6928893	6931796	2903	chr9	6923332	6924832	CPSF4L	0	+	6924332	6012.5	1	0.000344471	chr9	6928847	6928947	522	chr17	73252656	73252787	522_0.66698
523	chr7	10654736	10654737	0.628246	chr7	10654511	10657403	2892	chr7	10614564	10616064	NENF	0	+	10615564	40393	1	0.000345781	chr7	10654686	10654786	523	chr1	212484844	212484932	523_0.628246
524	chr15	2623109	2623110	0.595859	chr15	2621512	2624401	2889	chr15	2614462	2615962	SMAP2	0	-	2614962	7994.5	1	0.000346141	chr15	2623059	2623159	524	chr1	40350758	40350856	524_0.595859
525	chr30	25679631	25679632	0.727913	chr30	25675554	25681331	5777	chr30	26026207	26027707	RORA	0	-	26026707	348264	2	0.0003462	chr30	25679581	25679681	525	chr15	60863617	60863735	525_0.727913
526	chr35	10090396	10090397	0.571384	chr35	10089740	10092627	2887	chr35	10171939	10173439	TFAP2A	0	-	10172439	81255.5	1	0.00034638	chr35	10090346	10090446	526	chr6	10313722	10313814	526_0.571384
527	chr34	36313475	36313476	0.673889	chr34	36310968	36325400	14432	chr34	36372964	36374464	FNDC3B	0	+	36373964	55780	5	0.000346452	chr34	36313425	36313525	527	chr3	172054606	172054695	527_0.673889
528	chr34	36313963	36313964	0.726305	chr34	36310968	36325400	14432	chr34	36372964	36374464	FNDC3B	0	+	36373964	55780	5	0.000346452	chr34	36313913	36314013	528	chr3	172055120	172055212	528_0.726305
529	chr1	47087849	47087850	0.569008	chr1	47086737	47089623	2886	chr1	47179673	47181173	LOC106558666	0	+	47180673	92493	1	0.0003465	chr1	47087799	47087899	529	chr6	157530497	157530578	529_0.569008
530	chr1	47088088	47088089	0.569008	chr1	47086737	47089623	2886	chr1	47179673	47181173	LOC106558666	0	+	47180673	92493	1	0.0003465	chr1	47088038	47088138	530	chr6	157530714	157530832	530_0.569008
532	chr17	58835993	58835994	0.679301	chr17	58835335	58838219	2884	chr17	58797003	58798503	HFE2	0	-	58797503	39274	1	0.000346741	chr17	58835943	58836043	532	chr1	146049375	146049476	532_0.679301
531	chr24	22079796	22079797	0.561549	chr24	22077493	22080377	2884	chr24	22095384	22096884	DNMT3B	0	+	22096384	17449	1	0.000346741	chr24	22079746	22079846	531	chr20	32763738	32763836	531_0.561549
533	chr29	9318280	9318281	0.729421	chr29	9316998	9319876	2878	chr29	9330874	9332374	SDCBP	0	+	9331874	13437	1	0.000347464	chr29	9318230	9318330	533	#N/A	#N/A	#N/A	533_0.729421
534	chr37	11088902	11088903	0.762766	chr37	11086637	11089504	2867	chr37	11089845	11091345	KIAA2012	0	+	11090845	2774.5	1	0.000348797	chr37	11088852	11088952	534	#N/A	#N/A	#N/A	534_0.762766
536	chr2	43308130	43308131	0.571291	chr2	43297431	43311753	14322	chr2	43272513	43274013	IL6ST	0	-	43273013	31579	5	0.000349113	chr2	43308080	43308180	536	chr5	56055598	56055698	536_0.571291
537	chr2	43308294	43308295	0.573315	chr2	43297431	43311753	14322	chr2	43272513	43274013	IL6ST	0	-	43273013	31579	5	0.000349113	chr2	43308244	43308344	537	chr5	56055772	56055864	537_0.573315
538	chr2	43302524	43302525	0.626425	chr2	43297431	43311753	14322	chr2	43272513	43274013	IL6ST	0	-	43273013	31579	5	0.000349113	chr2	43302474	43302574	538	chr5	56044912	56045026	538_0.626425
539	chr2	43302560	43302561	0.640352	chr2	43297431	43311753	14322	chr2	43272513	43274013	IL6ST	0	-	43273013	31579	5	0.000349113	chr2	43302510	43302610	539	chr5	56044948	56045063	539_0.640352
535	chr2	43306256	43306257	0.556854	chr2	43297431	43311753	14322	chr2	43272513	43274013	IL6ST	0	-	43273013	31579	5	0.000349113	chr2	43306206	43306306	535	#N/A	#N/A	#N/A	535_0.556854
541	chr9	15099672	15099673	0.724854	chr9	15099096	15101960	2864	chr9	15146404	15147904	WIPI1	0	-	15146904	46376	1	0.000349162	chr9	15099622	15099722	541	chr17	68385296	68385635	541_0.724854
540	chr17	38717669	38717670	0.555973	chr17	38716098	38718962	2864	chr17	38744006	38745506	KDM3A	0	-	38744506	26976	1	0.000349162	chr17	38717619	38717719	540	chr2	86468844	86468944	540_0.555973
542	chr24	42509700	42509701	0.657658	chr24	42508631	42517207	8576	chr24	42506716	42508216	CTCFL	0	-	42507216	5703	3	0.000349813	chr24	42509650	42509750	542	#N/A	#N/A	#N/A	542_0.657658
543	chr12	3983472	3983473	0.62167	chr12	3977967	3983675	5708	chr12	3995481	3996981	SNRPC	0	+	3996481	15660	2	0.000350385	chr12	3983422	3983522	543	chr6	34733515	34733608	543_0.62167
544	chr12	3983263	3983264	0.635298	chr12	3977967	3983675	5708	chr12	3995481	3996981	SNRPC	0	+	3996481	15660	2	0.000350385	chr12	3983213	3983313	544	#N/A	#N/A	#N/A	544_0.635298
545	chr11	65164693	65164694	0.584501	chr11	65163192	65168898	5706	chr11	65194306	65195806	C11H9orf152	0	-	65194806	28761	2	0.000350508	chr11	65164643	65164743	545	chr9	110157080	110157173	545_0.584501
546	chr11	65167187	65167188	0.748354	chr11	65163192	65168898	5706	chr11	65194306	65195806	C11H9orf152	0	-	65194806	28761	2	0.000350508	chr11	65167137	65167237	546	#N/A	#N/A	#N/A	546_0.748354
547	chr6	36962772	36962773	0.594988	chr6	36961070	36963921	2851	chr6	36967216	36968716	DNAJA3	0	-	36967716	5220.5	1	0.000350754	chr6	36962722	36962822	547	#N/A	#N/A	#N/A	547_0.594988
548	chr22	283096	283097	0.584715	chr22	282596	285444	2848	chr22	263407	264907	CCDC70	0	-	263907	20113	1	0.000351124	chr22	283046	283146	548	chr13	51805408	51805514	548_0.584715
549	chr8	72666070	72666071	0.637005	chr8	72664480	72667326	2846	chr8	72671859	72673359	PACS2	0	+	72672859	6956	1	0.00035137	chr8	72666020	72666120	549	chr14	105316922	105317013	549_0.637005
550	chr24	1026271	1026272	0.627622	chr24	1014411	1042819	28408	chr24	1009368	1010868	FOXA2	0	+	1010368	18247	10	0.000352014	chr24	1026221	1026321	550	chr20	22569122	22569231	550_0.627622
551	chr24	1021689	1021690	0.698603	chr24	1014411	1042819	28408	chr24	1009368	1010868	FOXA2	0	+	1010368	18247	10	0.000352014	chr24	1021639	1021739	551	chr20	22573348	22573447	551_0.698603
552	chr24	1025932	1025933	0.698603	chr24	1014411	1042819	28408	chr24	1009368	1010868	FOXA2	0	+	1010368	18247	10	0.000352014	chr24	1025882	1025982	552	chr20	22569472	22569573	552_0.698603
553	chr24	1029208	1029209	0.715768	chr24	1014411	1042819	28408	chr24	1009368	1010868	FOXA2	0	+	1010368	18247	10	0.000352014	chr24	1029158	1029258	553	chr20	22565939	22566038	553_0.715768
555	chr24	1015962	1015963	0.749505	chr24	1014411	1042819	28408	chr24	1009368	1010868	FOXA2	0	+	1010368	18247	10	0.000352014	chr24	1015912	1016012	555	chr20	22578966	22579067	555_0.749505
556	chr24	1035154	1035155	0.775146	chr24	1014411	1042819	28408	chr24	1009368	1010868	FOXA2	0	+	1010368	18247	10	0.000352014	chr24	1035104	1035204	556	chr20	22560948	22561044	556_0.775146
557	chr24	1026804	1026805	1	chr24	1014411	1042819	28408	chr24	1009368	1010868	FOXA2	0	+	1010368	18247	10	0.000352014	chr24	1026754	1026854	557	chr20	22568572	22568670	557_1
554	chr24	1041100	1041101	0.715768	chr24	1014411	1042819	28408	chr24	1009368	1010868	FOXA2	0	+	1010368	18247	10	0.000352014	chr24	1041050	1041150	554	#N/A	#N/A	#N/A	554_0.715768
558	chr27	40832218	40832219	0.636783	chr27	40830876	40833713	2837	chr27	40860345	40861845	LOC611801	0	+	40861345	29050.5	1	0.000352485	chr27	40832168	40832268	558	chr12	4031408	4031472	558_0.636783
559	chr37	25669985	25669986	0.771427	chr37	25668907	25680249	11342	chr37	25622488	25623988	IHH	0	-	25622988	51590	4	0.000352671	chr37	25669935	25670035	559	chr2	219109949	219110048	559_0.771427
560	chr1	70646965	70646966	0.568048	chr1	70645210	70648045	2835	chr1	70570408	70571908	HSD17B3	0	+	70571408	75219.5	1	0.000352734	chr1	70646915	70647015	560	#N/A	#N/A	#N/A	560_0.568048
561	chr21	23345078	23345079	0.632163	chr21	23344229	23347049	2820	chr21	23317386	23318886	TPBGL	0	-	23317886	27753	1	0.00035461	chr21	23345028	23345128	561	chr11	75208862	75209000	561_0.632163
562	chr5	33081820	33081821	0.680054	chr5	33079492	33082309	2817	chr5	33083353	33084853	RANGRF	0	+	33084353	3452.5	1	0.000354988	chr5	33081770	33081870	562	chr17	8279000	8279101	562_0.680054
563	chr20	52054633	52054634	0.676939	chr20	52053167	52055974	2807	chr20	52086214	52087714	INSR	0	-	52086714	32143.5	1	0.000356252	chr20	52054583	52054683	563	chr19	7159693	7159792	563_0.676939
564	chr28	12782987	12782988	0.640771	chr28	12782270	12785076	2806	chr28	12796049	12797549	DNMBP	0	-	12796549	12876	1	0.000356379	chr28	12782937	12783037	564	chr10	99917594	99917871	564_0.640771
565	chr15	40624384	40624385	0.559134	chr15	40623417	40626223	2806	chr15	40640895	40642395	SYCP3	0	-	40641395	16575	1	0.000356379	chr15	40624334	40624434	565	chr12	101721026	101721304	565_0.559134
566	chr6	1092116	1092117	0.717572	chr6	1090229	1093034	2805	chr6	1063694	1065194	RABGEF1	0	+	1064694	26937.5	1	0.000356506	chr6	1092066	1092166	566	chr7	66741178	66741289	566_0.717572
567	chr30	31233250	31233251	0.62993	chr30	31232308	31235104	2796	chr30	31245311	31246811	SMAD3	0	+	31246311	12605	1	0.000357654	chr30	31233200	31233300	567	chr15	67048472	67048570	567_0.62993
568	chr29	10722033	10722034	0.546633	chr29	10719723	10722518	2795	chr29	10762860	10764360	CA8	0	-	10763360	42239.5	1	0.000357782	chr29	10721983	10722083	568	chr8	60234299	60234419	568_0.546633
569	chr30	6950721	6950722	0.749444	chr30	6949435	6952225	2790	chr30	6977486	6978986	FSIP1	0	-	6977986	27156	1	0.000358423	chr30	6950671	6950771	569	chr15	39757376	39757476	569_0.749444
570	chr30	6950722	6950723	0.749444	chr30	6949435	6952225	2790	chr30	6977486	6978986	FSIP1	0	-	6977986	27156	1	0.000358423	chr30	6950672	6950772	570	chr15	39757377	39757477	570_0.749444
571	chr5	54727480	54727481	0.56408	chr5	54725111	54733478	8367	chr5	54689630	54691130	SSBP3	0	+	54690630	38664.5	3	0.000358551	chr5	54727430	54727530	571	chr1	54337307	54337383	571_0.56408
572	chr5	54727005	54727006	0.825826	chr5	54725111	54733478	8367	chr5	54689630	54691130	SSBP3	0	+	54690630	38664.5	3	0.000358551	chr5	54726955	54727055	572	#N/A	#N/A	#N/A	572_0.825826
573	chr12	45509050	45509051	0.61112	chr12	45506300	45509088	2788	chr12	45490026	45491526	NT5E	0	+	45491026	16668	1	0.00035868	chr12	45509000	45509100	573	chr6	85484818	85484925	573_0.61112
574	chr17	11602101	11602102	0.688915	chr17	11588607	11602540	13933	chr17	11719855	11721355	MYCN	0	+	11720855	125282	5	0.00035886	chr17	11602051	11602151	574	#N/A	#N/A	#N/A	574_0.688915
575	chr5	5424052	5424053	0.586162	chr5	5420066	5425627	5561	chr5	5397831	5399331	ARHGAP32	0	+	5398831	24015.5	2	0.000359648	chr5	5424002	5424102	575	chr11	129260971	129261070	575_0.586162
576	chr24	36542960	36542961	0.551171	chr24	36541303	36546862	5559	chr24	36535787	36537287	LOC102152383	0	-	36536287	7795.5	2	0.000359777	chr24	36542910	36543010	576	chr20	50041299	50041473	576_0.551171
577	chr13	45987742	45987743	0.5562	chr13	45987363	45990138	2775	chr13	46002117	46003617	SCFD2	0	-	46002617	13866.5	1	0.00036036	chr13	45987692	45987792	577	#N/A	#N/A	#N/A	577_0.5562
578	chr10	62333727	62333728	0.569609	chr10	62332163	62343262	11099	chr10	62360944	62362444	TMEM17	0	-	62361444	23731.5	4	0.000360393	chr10	62333677	62333777	578	chr2	62475012	62475143	578_0.569609
579	chr10	62337136	62337137	0.580602	chr10	62332163	62343262	11099	chr10	62360944	62362444	TMEM17	0	-	62361444	23731.5	4	0.000360393	chr10	62337086	62337186	579	chr2	62478855	62481669	579_0.580602
580	chr10	62333520	62333521	0.594009	chr10	62332163	62343262	11099	chr10	62360944	62362444	TMEM17	0	-	62361444	23731.5	4	0.000360393	chr10	62333470	62333570	580	#N/A	#N/A	#N/A	580_0.594009
581	chr12	3668084	3668085	0.639161	chr12	3666894	3669658	2764	chr12	3651754	3653254	NUDT3	0	-	3652254	16022	1	0.000361795	chr12	3668034	3668134	581	chr6	34374155	34374262	581_0.639161
582	chr21	25751587	25751588	0.673944	chr21	25748727	25757005	8278	chr21	25709638	25711138	CLPB	0	+	25710638	42228	3	0.000362406	chr21	25751537	25751637	582	chr11	72393882	72393972	582_0.673944
583	chr32	661083	661084	1	chr32	659268	662027	2759	chr32	644920	646420	ART3	0	+	645920	14727.5	1	0.00036245	chr32	661033	661133	583	#N/A	#N/A	#N/A	583_1
584	chr10	32807652	32807653	0.591072	chr10	32806517	32809272	2755	chr10	33100425	33101925	C10H12orf75	0	-	33100925	293030	1	0.000362976	chr10	32807602	32807702	584	chr12	105738459	105738536	584_0.591072
585	chr6	39608754	39608755	0.586036	chr6	39606238	39608993	2755	chr6	39609637	39611137	SSTR5	0	-	39610137	2521.5	1	0.000362976	chr6	39608704	39608804	585	chr16	1080219	1080341	585_0.586036
586	chr24	8858414	8858415	0.615402	chr24	8857826	8860576	2750	chr24	8872228	8873728	ESF1	0	+	8873228	14027	1	0.000363636	chr24	8858364	8858464	586	chr20	13800891	13801007	586_0.615402
587	chr30	37727031	37727032	0.631851	chr30	37726437	37729183	2746	chr30	37706825	37708325	CLK3	0	+	37707825	19985	1	0.000364166	chr30	37726981	37727081	587	chr15	74637071	74637181	587_0.631851
588	chr33	23320874	23320875	0.556854	chr33	23319287	23322033	2746	chr33	23323358	23324858	MAATS1	0	+	23324358	3698	1	0.000364166	chr33	23320824	23320924	588	#N/A	#N/A	#N/A	588_0.556854
589	chr14	43180569	43180570	0.6086	chr14	43179815	43182555	2740	chr14	43226437	43227937	NOD1	0	-	43226937	45752	1	0.000364964	chr14	43180519	43180619	589	#N/A	#N/A	#N/A	589_0.6086
590	chr20	50997654	50997655	0.567434	chr20	50992869	50998346	5477	chr20	51019144	51020644	LOC484960	0	-	51019644	24036.5	2	0.000365163	chr20	50997604	50997704	590	chr19	10068026	10068126	590_0.567434
591	chr20	50994801	50994802	0.586836	chr20	50992869	50998346	5477	chr20	51019144	51020644	LOC484960	0	-	51019644	24036.5	2	0.000365163	chr20	50994751	50994851	591	chr19	10071532	10071642	591_0.586836
592	chr23	12324748	12324749	0.601267	chr23	12323293	12326030	2737	chr23	12294798	12296298	CMTM6	0	+	12295798	28863.5	1	0.000365364	chr23	12324698	12324798	592	chr3	32468776	32468870	592_0.601267
593	chr9	23368585	23368586	0.620317	chr9	23358528	23369462	10934	chr9	23384369	23385869	LASP1	0	-	23384869	20874	4	0.000365831	chr9	23368535	23368635	593	chr17	38888905	38888990	593_0.620317
594	chr9	23368056	23368057	0.672516	chr9	23358528	23369462	10934	chr9	23384369	23385869	LASP1	0	-	23384869	20874	4	0.000365831	chr9	23368006	23368106	594	chr17	38890465	38890573	594_0.672516
595	chr3	72317153	72317154	0.562721	chr3	72312149	72317609	5460	chr3	72276514	72278014	RHOH	0	-	72277014	37865	2	0.0003663	chr3	72317103	72317203	595	chr4	40196751	40196931	595_0.562721
596	chr5	18876090	18876091	0.656995	chr5	18874116	18876844	2728	chr5	18929398	18930898	REXO2	0	-	18929898	54418	1	0.000366569	chr5	18876040	18876140	596	chr11	114483114	114483221	596_0.656995
597	chr2	70101348	70101349	0.635471	chr2	70100597	70103318	2721	chr2	70080285	70081785	SDC3	0	+	70081285	20672.5	1	0.000367512	chr2	70101298	70101398	597	chr1	30855460	30855565	597_0.635471
598	chr7	35829763	35829764	1	chr7	35828869	35831585	2716	chr7	35818645	35820145	COX20	0	+	35819645	10582	1	0.000368189	chr7	35829713	35829813	598	chr1	244849986	244850067	598_1
599	chr18	37869170	37869171	0.610601	chr18	37867736	37870449	2713	chr18	37866190	37867690	OR5B21	0	+	37867190	1902.5	1	0.000368596	chr18	37869120	37869220	599	chr11	58506065	58506161	599_0.610601
600	chr17	60018912	60018913	0.613832	chr17	60014555	60028109	13554	chr17	60034817	60036317	SETDB1	0	+	60035817	14485	5	0.000368895	chr17	60018862	60018962	600	#N/A	#N/A	#N/A	600_0.613832
601	chr25	20788183	20788184	0.549798	chr25	20787029	20789738	2709	chr25	20859861	20861361	MFAP3L	0	-	20860361	71977.5	1	0.00036914	chr25	20788133	20788233	601	#N/A	#N/A	#N/A	601_0.549798
602	chr21	25015628	25015629	0.546467	chr21	25012737	25018136	5399	chr21	25009253	25010753	P2RY2	0	-	25009753	5683.5	2	0.000370439	chr21	25015578	25015678	602	#N/A	#N/A	#N/A	602_0.546467
603	chr21	25015702	25015703	0.771065	chr21	25012737	25018136	5399	chr21	25009253	25010753	P2RY2	0	-	25009753	5683.5	2	0.000370439	chr21	25015652	25015752	603	#N/A	#N/A	#N/A	603_0.771065
604	chr34	21205717	21205718	0.594271	chr34	21203793	21214583	10790	chr34	21390901	21392401	TPRG1	0	+	21391901	182713	4	0.000370714	chr34	21205667	21205767	604	chr3	188947615	188947727	604_0.594271
605	chr34	21205835	21205836	0.6	chr34	21203793	21214583	10790	chr34	21390901	21392401	TPRG1	0	+	21391901	182713	4	0.000370714	chr34	21205785	21205885	605	chr3	188947748	188947873	605_0.6
606	chr20	39087355	39087356	0.669592	chr20	39084826	39090220	5394	chr20	39094196	39095696	GNAI2	0	-	39094696	7173	2	0.000370782	chr20	39087305	39087405	606	chr3	50244368	50244466	606_0.669592
607	chr20	39087706	39087707	0.674664	chr20	39084826	39090220	5394	chr20	39094196	39095696	GNAI2	0	-	39094696	7173	2	0.000370782	chr20	39087656	39087756	607	chr3	50243724	50243823	607_0.674664
608	chr9	4422371	4422372	0.734379	chr9	4420641	4423333	2692	chr9	4415421	4416921	RNF157	0	+	4416421	5566	1	0.000371471	chr9	4422321	4422421	608	chr17	76252282	76252396	608_0.734379
609	chr1	18255534	18255535	0.564466	chr1	18248518	18256590	8072	chr1	18319939	18321439	NARS	0	+	18320939	68385	3	0.000371655	chr1	18255484	18255584	609	chr18	57675186	57675263	609_0.564466
610	chr12	11489070	11489071	0.711379	chr12	11485600	11490981	5381	chr12	11499361	11500861	GNMT	0	+	11500361	12070.5	2	0.000371678	chr12	11489020	11489120	610	chr6	42941053	42941149	610_0.711379
611	chr12	11490698	11490699	0.716218	chr12	11485600	11490981	5381	chr12	11499361	11500861	GNMT	0	+	11500361	12070.5	2	0.000371678	chr12	11490648	11490748	611	#N/A	#N/A	#N/A	611_0.716218
612	chr36	5379056	5379057	0.600852	chr36	5378022	5380712	2690	chr36	5426779	5428279	LOC102155595	0	+	5427779	48412	1	0.000371747	chr36	5379006	5379106	612	chr2	159617171	159617275	612_0.600852
613	chr25	12574194	12574195	0.582965	chr25	12572624	12586073	13449	chr25	12445883	12447383	USP12	0	+	12446883	132466	5	0.000371775	chr25	12574144	12574244	613	chr13	26957522	26957620	613_0.582965
614	chr25	12584383	12584384	0.619027	chr25	12572624	12586073	13449	chr25	12445883	12447383	USP12	0	+	12446883	132466	5	0.000371775	chr25	12584333	12584433	614	#N/A	#N/A	#N/A	614_0.619027
616	chr21	47713463	47713464	0.743143	chr21	47711811	47719865	8054	chr21	47706646	47708146	BBOX1	0	+	47707646	8192	3	0.000372486	chr21	47713413	47713513	616	chr11	27053642	27053750	616_0.743143
615	chr21	47712733	47712734	0.571073	chr21	47711811	47719865	8054	chr21	47706646	47708146	BBOX1	0	+	47707646	8192	3	0.000372486	chr21	47712683	47712783	615	#N/A	#N/A	#N/A	615_0.571073
617	chr28	3694377	3694378	0.687402	chr28	3692679	3695360	2681	chr28	3689887	3691387	FXYD4	0	-	3690387	3632.5	1	0.000372995	chr28	3694327	3694427	617	chr10	43361868	43362041	617_0.687402
618	chr1	5004986	5004987	0.578134	chr1	5002865	5005542	2677	chr1	4953113	4954613	FAM69C	0	+	4954113	50090.5	1	0.000373552	chr1	5004936	5005036	618	chr18	74405210	74405314	618_0.578134
619	chr15	14204809	14204810	0.660259	chr15	14203642	14206318	2676	chr15	14201178	14202678	TSPAN1	0	-	14201678	3302	1	0.000373692	chr15	14204759	14204859	619	#N/A	#N/A	#N/A	619_0.660259
620	chr26	38725270	38725271	0.595292	chr26	38723684	38726354	2670	chr26	38714414	38715914	ACTA2	0	-	38714914	10105	1	0.000374532	chr26	38725220	38725320	620	#N/A	#N/A	#N/A	620_0.595292
621	chr10	27460275	27460276	0.61434	chr10	27459167	27461828	2661	chr10	27469287	27470787	MPST	0	-	27469787	9289.5	1	0.000375799	chr10	27460225	27460325	621	chr22	37033036	37033134	621_0.61434
622	chr2	58668643	58668644	0.567873	chr2	58666166	58668825	2659	chr2	58699193	58700693	KIFC3	0	+	58700193	32697.5	1	0.000376081	chr2	58668593	58668693	622	chr16	57839227	57839602	622_0.567873
624	chr10	64444464	64444465	0.626316	chr10	64440647	64445960	5313	chr10	64481838	64483338	SLC1A4	0	+	64482838	39534.5	2	0.000376435	chr10	64444414	64444514	624	chr2	64917777	64917887	624_0.626316
623	chr10	64442615	64442616	0.564244	chr10	64440647	64445960	5313	chr10	64481838	64483338	SLC1A4	0	+	64482838	39534.5	2	0.000376435	chr10	64442565	64442665	623	#N/A	#N/A	#N/A	623_0.564244
625	chr6	15446549	15446550	0.570257	chr6	15445251	15447907	2656	chr6	15452489	15453989	INTS1	0	+	15453489	6910	1	0.000376506	chr6	15446499	15446599	625	chr7	1513677	1513787	625_0.570257
626	chr6	8544453	8544454	0.583025	chr6	8542137	8544786	2649	chr6	8577372	8578872	IFT22	0	+	8578372	34910.5	1	0.000377501	chr6	8544403	8544503	626	chr7	101361386	101361822	626_0.583025
627	chr16	22842772	22842773	0.627754	chr16	22840842	22843487	2645	chr16	22900222	22901722	RNF170	0	+	22901222	59057.5	1	0.000378072	chr16	22842722	22842822	627	#N/A	#N/A	#N/A	627_0.627754
628	chr15	52329058	52329059	0.555761	chr15	52318493	52331700	13207	chr15	52269576	52271076	FGG	0	-	52270076	55020.5	5	0.000378587	chr15	52329008	52329108	628	chr4	154676189	154676279	628_0.555761
629	chr15	52323422	52323423	0.564376	chr15	52318493	52331700	13207	chr15	52269576	52271076	FGG	0	-	52270076	55020.5	5	0.000378587	chr15	52323372	52323472	629	chr4	154672691	154672789	629_0.564376
630	chr15	52328352	52328353	0.579552	chr15	52318493	52331700	13207	chr15	52269576	52271076	FGG	0	-	52270076	55020.5	5	0.000378587	chr15	52328302	52328402	630	chr4	154675486	154675588	630_0.579552
631	chr15	52322775	52322776	0.633072	chr15	52318493	52331700	13207	chr15	52269576	52271076	FGG	0	-	52270076	55020.5	5	0.000378587	chr15	52322725	52322825	631	chr4	154672049	154672134	631_0.633072
632	chr15	52324923	52324924	0.633574	chr15	52318493	52331700	13207	chr15	52269576	52271076	FGG	0	-	52270076	55020.5	5	0.000378587	chr15	52324873	52324973	632	#N/A	#N/A	#N/A	632_0.633574
633	chr18	33818754	33818755	0.549102	chr18	33811821	33822381	10560	chr18	33733187	33734687	CAPRIN1	0	-	33733687	83414	4	0.000378788	chr18	33818704	33818804	633	chr11	33933852	33933943	633_0.549102
634	chr18	33815724	33815725	0.600357	chr18	33811821	33822381	10560	chr18	33733187	33734687	CAPRIN1	0	-	33733687	83414	4	0.000378788	chr18	33815674	33815774	634	chr11	33937313	33937411	634_0.600357
635	chr18	33812190	33812191	0.706519	chr18	33811821	33822381	10560	chr18	33733187	33734687	CAPRIN1	0	-	33733687	83414	4	0.000378788	chr18	33812140	33812240	635	chr11	33942119	33942220	635_0.706519
636	chr18	33813953	33813954	0.779831	chr18	33811821	33822381	10560	chr18	33733187	33734687	CAPRIN1	0	-	33733687	83414	4	0.000378788	chr18	33813903	33814003	636	#N/A	#N/A	#N/A	636_0.779831
637	chr23	48921109	48921110	0.604098	chr23	48919439	48922076	2637	chr23	48965220	48966720	MME	0	+	48966220	45462.5	1	0.000379219	chr23	48921059	48921159	637	chr3	155013720	155013871	637_0.604098
638	chr4	21564414	21564415	0.592193	chr4	21564038	21566672	2634	chr4	21533326	21534826	ADAMTS14	0	+	21534326	31029	1	0.000379651	chr4	21564364	21564464	638	chr10	70707234	70707332	638_0.592193
639	chr24	19105442	19105443	0.559338	chr24	19104807	19107439	2632	chr24	19135002	19136502	SIRPA	0	-	19135502	29379	1	0.000379939	chr24	19105392	19105492	639	chr20	1928664	1928757	639_0.559338
640	chr1	118761263	118761264	0.653205	chr1	118760883	118763512	2629	chr1	118783062	118784562	CEBPG	0	-	118783562	21364.5	1	0.000380373	chr1	118761213	118761313	640	chr19	33402069	33402199	640_0.653205
641	chr22	58455294	58455295	0.546471	chr22	58451998	58457246	5248	chr22	58651448	58652948	COL4A1	0	-	58651948	197326	2	0.000381098	chr22	58455244	58455344	641	chr13	110065293	110065373	641_0.546471
642	chr22	58454444	58454445	0.670496	chr22	58451998	58457246	5248	chr22	58651448	58652948	COL4A1	0	-	58651948	197326	2	0.000381098	chr22	58454394	58454494	642	chr13	110063988	110064085	642_0.670496
644	chr4	74950294	74950295	1	chr4	74947848	74950471	2623	chr4	74951206	74952706	SUB1	0	-	74951706	2546.5	1	0.000381243	chr4	74950244	74950344	644	chr5	32586765	32586844	644_1
643	chr35	3933554	3933555	0.630879	chr35	3933221	3935844	2623	chr35	3989882	3991382	PXDC1	0	-	3990382	55849.5	1	0.000381243	chr35	3933504	3933604	643	chr6	3685658	3685792	643_0.630879
645	chr16	52305751	52305752	0.597859	chr16	52305666	52308276	2610	chr16	52313858	52315358	AGA	0	+	52314858	7887	1	0.000383142	chr16	52305701	52305801	645	chr4	177453410	177453506	645_0.597859
646	chr5	41987487	41987488	0.807332	chr5	41986193	41988801	2608	chr5	41981853	41983353	MED9	0	-	41982353	5144	1	0.000383436	chr5	41987437	41987537	646	#N/A	#N/A	#N/A	646_0.807332
647	chr18	53371056	53371057	0.582672	chr18	53370793	53375999	5206	chr18	53367005	53368505	PLA2G16	0	+	53368005	5391	2	0.000384172	chr18	53371006	53371106	647	#N/A	#N/A	#N/A	647_0.582672
648	chr7	24265299	24265300	0.548771	chr7	24263249	24265850	2601	chr7	24307814	24309314	TNN	0	-	24308314	43764.5	1	0.000384468	chr7	24265249	24265349	648	chr1	175126690	175126818	648_0.548771
649	chr4	86595491	86595492	0.806027	chr4	86593263	86598461	5198	chr4	86700905	86702405	MYO10	0	+	86701905	106043	2	0.000384763	chr4	86595441	86595541	649	chr5	16937006	16937103	649_0.806027
650	chr4	86596473	86596474	0.859813	chr4	86593263	86598461	5198	chr4	86700905	86702405	MYO10	0	+	86701905	106043	2	0.000384763	chr4	86596423	86596523	650	#N/A	#N/A	#N/A	650_0.859813
651	chr6	15862121	15862122	0.645432	chr6	15861958	15867145	5187	chr6	15847823	15849323	C6H7orf50	0	+	15848823	15728.5	2	0.000385579	chr6	15862071	15862171	651	chr7	1013938	1014044	651_0.645432
652	chr6	15863256	15863257	0.735323	chr6	15861958	15867145	5187	chr6	15847823	15849323	C6H7orf50	0	+	15848823	15728.5	2	0.000385579	chr6	15863206	15863306	652	#N/A	#N/A	#N/A	652_0.735323
653	chr6	15863266	15863267	0.735323	chr6	15861958	15867145	5187	chr6	15847823	15849323	C6H7orf50	0	+	15848823	15728.5	2	0.000385579	chr6	15863216	15863316	653	#N/A	#N/A	#N/A	653_0.735323
654	chr14	55344805	55344806	0.578137	chr14	55344374	55346963	2589	chr14	55436620	55438120	CAV2	0	+	55437620	91951.5	1	0.00038625	chr14	55344755	55344855	654	chr7	116378802	116378854	654_0.578137
656	chr2	9210834	9210835	0.548916	chr2	9209347	9211935	2588	chr2	9197260	9198760	KIAA1217	0	-	9197760	12881	1	0.000386399	chr2	9210784	9210884	656	chr10	24196831	24196946	656_0.548916
655	chr20	36371442	36371443	0.557477	chr20	36368795	36373971	5176	chr20	36487648	36489148	CACNA1D	0	-	36488148	116765	2	0.000386399	chr20	36371392	36371492	655	chr3	53616486	53616593	655_0.557477
657	chr13	17365981	17365982	0.625166	chr13	17364479	17369643	5164	chr13	17456583	17458083	EXT1	0	-	17457083	90022	2	0.000387297	chr13	17365931	17366031	657	chr8	118017315	118017365	657_0.625166
658	chr5	64175258	64175259	0.57709	chr5	64174235	64176816	2581	chr5	64253328	64254828	SLC22A31	0	+	64254328	78802.5	1	0.000387447	chr5	64175208	64175308	658	chr16	89341310	89341409	658_0.57709
659	chr1	114698338	114698339	0.852422	chr1	114695830	114698409	2579	chr1	114680616	114682116	YIF1B	0	+	114681616	15503.5	1	0.000387747	chr1	114698288	114698388	659	chr19	38292968	38293064	659_0.852422
660	chr26	28584950	28584951	0.609871	chr26	28581928	28587082	5154	chr26	28580345	28581845	LOC100686488	0	-	28580845	3660	2	0.000388048	chr26	28584900	28585000	660	#N/A	#N/A	#N/A	660_0.609871
661	chr26	28582800	28582801	0.642333	chr26	28581928	28587082	5154	chr26	28580345	28581845	LOC100686488	0	-	28580845	3660	2	0.000388048	chr26	28582750	28582850	661	#N/A	#N/A	#N/A	661_0.642333
662	chr11	67727623	67727624	0.611994	chr11	67725235	67727809	2574	chr11	67730434	67731934	HDHD3	0	-	67730934	4412	1	0.0003885	chr11	67727573	67727673	662	chr9	113371957	113372042	662_0.611994
663	chr31	31347255	31347256	0.686338	chr31	31343119	31348266	5147	chr31	31337065	31338565	LOC480785	0	+	31338065	7627.5	2	0.000388576	chr31	31347205	31347305	663	#N/A	#N/A	#N/A	663_0.686338
664	chr31	31346441	31346442	0.69468	chr31	31343119	31348266	5147	chr31	31337065	31338565	LOC480785	0	+	31338065	7627.5	2	0.000388576	chr31	31346391	31346491	664	#N/A	#N/A	#N/A	664_0.69468
665	chr2	72443262	72443263	0.631627	chr2	72440778	72443350	2572	chr2	72450046	72451546	SMPDL3B	0	-	72450546	8482	1	0.000388802	chr2	72443212	72443312	665	chr1	27941105	27941183	665_0.631627
666	chr12	2696441	2696442	0.609902	chr12	2695421	2697992	2571	chr12	2711956	2713456	RPS18	0	+	2712956	16249.5	1	0.000388954	chr12	2696391	2696491	666	chr6	33249139	33249232	666_0.609902
668	chr28	10047277	10047278	0.812283	chr28	10047199	10054875	7676	chr28	10094861	10096361	PIK3AP1	0	-	10095361	44324	3	0.000390829	chr28	10047227	10047327	668	chr10	96670902	96671001	668_0.812283
669	chr28	10051605	10051606	0.881902	chr28	10047199	10054875	7676	chr28	10094861	10096361	PIK3AP1	0	-	10095361	44324	3	0.000390829	chr28	10051555	10051655	669	chr10	96675358	96675436	669_0.881902
667	chr28	10054325	10054326	0.554003	chr28	10047199	10054875	7676	chr28	10094861	10096361	PIK3AP1	0	-	10095361	44324	3	0.000390829	chr28	10054275	10054375	667	#N/A	#N/A	#N/A	667_0.554003
670	chr5	14244753	14244754	0.575137	chr5	14240713	14245830	5117	chr5	14227195	14228695	NECTIN1	0	+	14228195	15076.5	2	0.000390854	chr5	14244703	14244803	670	chr11	119711875	119711935	670_0.575137
671	chr2	10888696	10888697	1	chr2	10887352	10889903	2551	chr2	10833142	10834642	COMMD3	0	-	10833642	54985.5	1	0.000392003	chr2	10888646	10888746	671	chr10	22252713	22252805	671_1
672	chr25	11709156	11709157	0.569892	chr25	11708110	11710660	2550	chr25	11700132	11701632	CDX2	0	+	11701132	8253	1	0.000392157	chr25	11709106	11709206	672	chr13	27961010	27961093	672_0.569892
673	chr7	38172877	38172878	0.618382	chr7	38172180	38179825	7645	chr7	38162522	38164022	PSEN2	0	-	38163022	12980.5	3	0.000392413	chr7	38172827	38172927	673	#N/A	#N/A	#N/A	673_0.618382
674	chr7	38175844	38175845	0.821115	chr7	38172180	38179825	7645	chr7	38162522	38164022	PSEN2	0	-	38163022	12980.5	3	0.000392413	chr7	38175794	38175894	674	#N/A	#N/A	#N/A	674_0.821115
675	chr13	59046201	59046202	0.562963	chr13	59043293	59048371	5078	chr13	59035158	59036658	LOC100856129	0	+	59036158	9674	2	0.000393856	chr13	59046151	59046251	675	chr4	69596992	69597099	675_0.562963
676	chr13	59046993	59046994	0.575589	chr13	59043293	59048371	5078	chr13	59035158	59036658	LOC100856129	0	+	59036158	9674	2	0.000393856	chr13	59046943	59047043	676	chr4	69355630	69355734	676_0.575589
677	chr3	91538111	91538112	0.567024	chr3	91537425	91539963	2538	chr3	91534092	91535592	IDUA	0	-	91534592	4102	1	0.000394011	chr3	91538061	91538161	677	chr4	979923	980002	677_0.567024
678	chr22	29290478	29290479	1	chr22	29288370	29290905	2535	chr22	29335264	29336764	COMMD6	0	-	29335764	46126.5	1	0.000394477	chr22	29290428	29290528	678	chr13	75482089	75482170	678_1
679	chr23	7696420	7696421	0.571125	chr23	7693344	7698413	5069	chr23	7766026	7767526	VILL	0	+	7767026	71147.5	2	0.000394555	chr23	7696370	7696470	679	chr3	37912133	37912207	679_0.571125
680	chr26	4999462	4999463	0.576954	chr26	4997783	5000317	2534	chr26	5005373	5006873	UBC	0	+	5006373	7323	1	0.000394633	chr26	4999412	4999512	680	chr12	124926187	124926268	680_0.576954
681	chr5	50850096	50850097	0.560296	chr5	50849988	50852513	2525	chr5	50965696	50967196	JUN	0	+	50966696	115446	1	0.00039604	chr5	50850046	50850146	681	chr1	58904785	58904895	681_0.560296
682	chr9	11680821	11680822	0.723911	chr9	11679357	11681882	2525	chr9	11681888	11683388	LIMD2	0	-	11682388	1768.5	1	0.00039604	chr9	11680771	11680871	682	chr17	63698594	63698694	682_0.723911
683	chr4	59754108	59754109	0.557771	chr4	59748838	59756404	7566	chr4	59760532	59762032	ABLIM3	0	-	59761032	8411	3	0.000396511	chr4	59754058	59754158	683	chr5	149195697	149195801	683_0.557771
684	chr4	59749680	59749681	0.60175	chr4	59748838	59756404	7566	chr4	59760532	59762032	ABLIM3	0	-	59761032	8411	3	0.000396511	chr4	59749630	59749730	684	chr5	149200436	149200537	684_0.60175
685	chr4	59750127	59750128	0.601994	chr4	59748838	59756404	7566	chr4	59760532	59762032	ABLIM3	0	-	59761032	8411	3	0.000396511	chr4	59750077	59750177	685	chr5	149200011	149200103	685_0.601994
686	chr5	77135069	77135070	0.89382	chr5	77133753	77136274	2521	chr5	77124494	77125994	CMTR2	0	-	77124994	10019.5	1	0.000396668	chr5	77135019	77135119	686	chr16	71296650	71296758	686_0.89382
687	chr10	23789773	23789774	0.548051	chr10	23789654	23792172	2518	chr10	23797852	23799352	PHF5A	0	+	23798852	7939	1	0.000397141	chr10	23789723	23789823	687	chr22	41481167	41481261	687_0.548051
688	chr5	15199865	15199866	0.594011	chr5	15197976	15200494	2518	chr5	15206747	15208247	TMEM25	0	-	15207247	8012	1	0.000397141	chr5	15199815	15199915	688	#N/A	#N/A	#N/A	688_0.594011
689	chr6	17117057	17117058	0.647883	chr6	17111453	17121492	10039	chr6	17109249	17110749	PRSS8	0	+	17110249	6223.5	4	0.000398446	chr6	17117007	17117107	689	chr16	31129319	31129407	689_0.647883
690	chr6	17117291	17117292	0.661116	chr6	17111453	17121492	10039	chr6	17109249	17110749	PRSS8	0	+	17110249	6223.5	4	0.000398446	chr6	17117241	17117341	690	chr16	31129145	31129239	690_0.661116
691	chr20	27364963	27364964	0.667817	chr20	27364061	27366567	2506	chr20	27366626	27368126	THOC7	0	+	27367626	2312	1	0.000399042	chr20	27364913	27365013	691	chr3	63866532	63866671	691_0.667817
692	chr19	2100972	2100973	0.599654	chr19	2099027	2101533	2506	chr19	2253879	2255379	UCP1	0	+	2254879	154599	1	0.000399042	chr19	2100922	2101022	692	chr4	140810436	140810532	692_0.599654
693	chr7	15558890	15558891	0.569008	chr7	15554342	15561849	7507	chr7	15484791	15486291	ZNF648	0	-	15485291	72804.5	3	0.000399627	chr7	15558840	15558940	693	chr1	182147500	182147592	693_0.569008
694	chr7	15558500	15558501	0.581797	chr7	15554342	15561849	7507	chr7	15484791	15486291	ZNF648	0	-	15485291	72804.5	3	0.000399627	chr7	15558450	15558550	694	chr1	182147104	182147188	694_0.581797
695	chr7	15560618	15560619	0.587037	chr7	15554342	15561849	7507	chr7	15484791	15486291	ZNF648	0	-	15485291	72804.5	3	0.000399627	chr7	15560568	15560668	695	chr1	182149074	182149181	695_0.587037
697	chr9	13556307	13556308	0.580324	chr9	13550890	13558396	7506	chr9	13587317	13588817	CACNG5	0	-	13587817	33174	3	0.00039968	chr9	13556257	13556357	697	chr17	66909344	66909439	697_0.580324
698	chr9	13556562	13556563	0.652822	chr9	13550890	13558396	7506	chr9	13587317	13588817	CACNG5	0	-	13587817	33174	3	0.00039968	chr9	13556512	13556612	698	chr17	66909068	66909159	698_0.652822
696	chr9	13553860	13553861	0.569503	chr9	13550890	13558396	7506	chr9	13587317	13588817	CACNG5	0	-	13587817	33174	3	0.00039968	chr9	13553810	13553910	696	#N/A	#N/A	#N/A	696_0.569503
699	chr31	32796999	32797000	0.578794	chr31	32791841	32799341	7500	chr31	32655862	32657362	LOC102152474	0	+	32656862	138729	3	0.0004	chr31	32796949	32797049	699	chr21	37687817	37687921	699_0.578794
700	chr31	32793450	32793451	0.757013	chr31	32791841	32799341	7500	chr31	32655862	32657362	LOC102152474	0	+	32656862	138729	3	0.0004	chr31	32793400	32793500	700	chr21	37683999	37684098	700_0.757013
701	chr31	32791869	32791870	0.775407	chr31	32791841	32799341	7500	chr31	32655862	32657362	LOC102152474	0	+	32656862	138729	3	0.0004	chr31	32791819	32791919	701	chr21	37682053	37682153	701_0.775407
702	chr32	11582375	11582376	0.588235	chr32	11580679	11583173	2494	chr32	11623494	11624994	PPM1K	0	-	11623994	42068	1	0.000400962	chr32	11582325	11582425	702	chr4	88231713	88231791	702_0.588235
703	chr25	7698335	7698336	0.548118	chr25	7697599	7700091	2492	chr25	7705193	7706693	N4BP2L1	0	+	7706193	7348	1	0.000401284	chr25	7698285	7698385	703	chr13	32429483	32429590	703_0.548118
704	chr16	58738917	58738918	0.587733	chr16	58736729	58739220	2491	chr16	58754718	58756218	AGPAT5	0	+	58755718	17743.5	1	0.000401445	chr16	58738867	58738967	704	chr8	6707449	6707547	704_0.587733
705	chr6	42082721	42082722	0.606865	chr6	42080242	42082731	2489	chr6	42046527	42048027	CSF1	0	-	42047027	34459.5	1	0.000401768	chr6	42082671	42082771	705	chr1	109876252	109876348	705_0.606865
707	chr25	51258269	51258270	0.557047	chr25	51257477	51259959	2482	chr25	51264958	51266458	HDLBP	0	-	51265458	6740	1	0.000402901	chr25	51258219	51258319	707	chr2	241265056	241265306	707_0.557047
706	chr15	632946	632947	0.553153	chr15	632833	635315	2482	chr15	625719	627219	CLDN19	0	+	626719	7355	1	0.000402901	chr15	632896	632996	706	#N/A	#N/A	#N/A	706_0.553153
708	chr21	32875418	32875419	0.603672	chr21	32872806	32877762	4956	chr21	32842263	32843763	WEE1	0	+	32843263	32021	2	0.000403551	chr21	32875368	32875468	708	chr11	9614253	9614319	708_0.603672
709	chr21	32875417	32875418	0.625753	chr21	32872806	32877762	4956	chr21	32842263	32843763	WEE1	0	+	32843263	32021	2	0.000403551	chr21	32875367	32875467	709	chr11	9614252	9614319	709_0.625753
710	chr6	7557457	7557458	0.58986	chr6	7556448	7558924	2476	chr6	7564676	7566176	SSC4D	0	-	7565176	7490	1	0.000403877	chr6	7557407	7557507	710	chr7	76392912	76393004	710_0.58986
711	chr18	42365351	42365352	0.615453	chr18	42364411	42366876	2465	chr18	42377690	42379190	PACSIN3	0	+	42378690	13046.5	1	0.00040568	chr18	42365301	42365401	711	#N/A	#N/A	#N/A	711_0.615453
712	chr26	30605468	30605469	0.637206	chr26	30604896	30607360	2464	chr26	30581978	30583478	CRKL	0	-	30582478	23650	1	0.000405844	chr26	30605418	30605518	712	#N/A	#N/A	#N/A	712_0.637206
713	chr19	38880785	38880786	0.704285	chr19	38880663	38883117	2454	chr19	38877239	38878739	CXCR4	0	-	38877739	4151	1	0.000407498	chr19	38880735	38880835	713	#N/A	#N/A	#N/A	713_0.704285
714	chr1	37548028	37548029	0.618608	chr1	37547131	37549585	2454	chr1	37705807	37707307	RAB32	0	+	37706807	158449	1	0.000407498	chr1	37547978	37548078	714	#N/A	#N/A	#N/A	714_0.618608
715	chr13	25351617	25351618	0.694187	chr13	25349520	25351972	2452	chr13	25332560	25334060	LOC100856037	0	-	25333060	17686	1	0.00040783	chr13	25351567	25351667	715	chr8	127926098	127926219	715_0.694187
716	chr17	53783408	53783409	0.568671	chr17	53780189	53785092	4903	chr17	53827480	53828980	ATP1A1	0	+	53828480	45839.5	2	0.000407914	chr17	53783358	53783458	716	chr1	116336047	116336157	716_0.568671
717	chr25	17959791	17959792	0.554042	chr25	17959356	17961801	2445	chr25	17951849	17953349	GJB2	0	+	17952849	7729.5	1	0.000408998	chr25	17959741	17959841	717	chr13	20185877	20185949	717_0.554042
718	chr25	17960037	17960038	0.554042	chr25	17959356	17961801	2445	chr25	17951849	17953349	GJB2	0	+	17952849	7729.5	1	0.000408998	chr25	17959987	17960087	718	chr13	20185716	20185784	718_0.554042
719	chr9	49237380	49237381	0.768084	chr9	49235820	49238265	2445	chr9	49247553	49249053	LHX3	0	+	49248553	11510.5	1	0.000408998	chr9	49237330	49237430	719	chr9	136214644	136214765	719_0.768084
720	chr9	15171533	15171534	0.583609	chr9	15171417	15173854	2437	chr9	15179938	15181438	PRKAR1A	0	+	15180938	8302.5	1	0.000410341	chr9	15171483	15171583	720	chr17	68499203	68499303	720_0.583609
721	chr7	39759474	39759475	0.76698	chr7	39757650	39760082	2432	chr7	39701206	39702706	LOC100855683	0	+	39702206	56660	1	0.000411184	chr7	39759424	39759524	721	chr1	224734365	224734472	721_0.76698
722	chr2	72688770	72688771	0.588015	chr2	72684295	72689152	4857	chr2	72677856	72679356	FGR	0	+	72678856	7867.5	2	0.000411777	chr2	72688720	72688820	722	chr1	27614556	27614670	722_0.588015
723	chr2	72688765	72688766	0.642147	chr2	72684295	72689152	4857	chr2	72677856	72679356	FGR	0	+	72678856	7867.5	2	0.000411777	chr2	72688715	72688815	723	chr1	27614561	27614675	723_0.642147
724	chr6	77055355	77055356	0.561253	chr6	77054730	77057142	2412	chr6	77052240	77053740	WLS	0	+	77053240	2696	1	0.000414594	chr6	77055305	77055405	724	chr1	68230164	68230259	724_0.561253
725	chr7	3988616	3988617	0.684383	chr7	3987619	3990021	2402	chr7	4281650	4283150	PTPRC	0	-	4282150	293330	1	0.00041632	chr7	3988566	3988666	725	chr1	198929492	198929591	725_0.684383
726	chr1	41794717	41794718	0.620513	chr1	41792477	41794874	2397	chr1	41796488	41797988	RMND1	0	-	41796988	3312.5	1	0.000417188	chr1	41794667	41794767	726	#N/A	#N/A	#N/A	726_0.620513
727	chr12	25494587	25494588	0.640988	chr12	25493723	25498512	4789	chr12	26141781	26143281	KHDRBS2	0	-	26142281	646164	2	0.000417624	chr12	25494537	25494637	727	chr6	61545672	61545782	727_0.640988
728	chr37	28827305	28827306	0.558616	chr37	28826256	28828648	2392	chr37	28881262	28882762	ACSL3	0	+	28882262	54810	1	0.00041806	chr37	28827255	28827355	728	chr2	222802740	222802822	728_0.558616
729	chr2	75035379	75035380	0.565849	chr2	75033650	75036041	2391	chr2	75045822	75047322	SRRM1	0	-	75046322	11476.5	1	0.000418235	chr2	75035329	75035429	729	chr1	24657454	24657550	729_0.565849
730	chr16	18499029	18499030	0.58171	chr16	18496871	18499259	2388	chr16	18488644	18490144	RBM33	0	+	18489644	8421	1	0.00041876	chr16	18498979	18499079	730	#N/A	#N/A	#N/A	730_0.58171
731	chr2	78422665	78422666	0.562468	chr2	78416937	78426474	9537	chr2	78396675	78398175	MUL1	0	+	78397675	24030.5	4	0.000419419	chr2	78422615	78422715	731	chr1	20478514	20478603	731_0.562468
732	chr2	78425794	78425795	0.719513	chr2	78416937	78426474	9537	chr2	78396675	78398175	MUL1	0	+	78397675	24030.5	4	0.000419419	chr2	78425744	78425844	732	chr1	20474732	20474835	732_0.719513
733	chr15	51043637	51043638	0.622642	chr15	51042328	51044711	2383	chr15	51103318	51104818	TRIM2	0	+	51104318	60798.5	1	0.000419639	chr15	51043587	51043687	733	chr4	153222922	153223078	733_0.622642
734	chr5	30964642	30964643	0.58419	chr5	30960400	30965163	4763	chr5	31023025	31024525	WSCD1	0	-	31023525	60743.5	2	0.000419903	chr5	30964592	30964692	734	chr17	6177837	6177935	734_0.58419
735	chr5	30963872	30963873	0.638922	chr5	30960400	30965163	4763	chr5	31023025	31024525	WSCD1	0	-	31023525	60743.5	2	0.000419903	chr5	30963822	30963922	735	chr17	6178784	6178896	735_0.638922
736	chr7	64498534	64498535	0.595476	chr7	64495281	64500042	4761	chr7	64480954	64482454	LAMA3	0	-	64481454	16207.5	2	0.00042008	chr7	64498484	64498584	736	chr18	23853320	23853687	736_0.595476
737	chr7	64498493	64498494	0.595846	chr7	64495281	64500042	4761	chr7	64480954	64482454	LAMA3	0	-	64481454	16207.5	2	0.00042008	chr7	64498443	64498543	737	chr18	23853627	23853728	737_0.595846
738	chr10	13754441	13754442	0.656624	chr10	13753843	13756219	2376	chr10	13743905	13745405	TRHDE	0	+	13744905	10126	1	0.000420875	chr10	13754391	13754491	738	chr12	72280646	72280776	738_0.656624
739	chr18	42895246	42895247	0.609421	chr18	42893923	42896292	2369	chr18	42887100	42888600	HARBI1	0	+	42888100	7007.5	1	0.000422119	chr18	42895196	42895296	739	chr11	46605063	46605164	739_0.609421
740	chr20	50629730	50629731	0.576222	chr20	50627722	50630085	2363	chr20	50623202	50624702	ATG4D	0	-	50623702	5201.5	1	0.000423191	chr20	50629680	50629780	740	#N/A	#N/A	#N/A	740_0.576222
741	chr15	41820886	41820887	0.604762	chr15	41819396	41821756	2360	chr15	41693021	41694521	ASCL1	0	+	41694021	126555	1	0.000423729	chr15	41820836	41820936	741	#N/A	#N/A	#N/A	741_0.604762
742	chr3	51828732	51828733	0.555191	chr3	51828562	51830919	2357	chr3	51821640	51823140	ISG20	0	+	51822640	7100.5	1	0.000424268	chr3	51828682	51828782	742	chr15	88648593	88648651	742_0.555191
743	chr23	18805907	18805908	0.595859	chr23	18805179	18807535	2356	chr23	18930627	18932127	RARB	0	-	18931127	124770	1	0.000424448	chr23	18805857	18805957	743	chr3	24961603	24961703	743_0.595859
744	chr25	44830352	44830353	0.690243	chr25	44828271	44830619	2348	chr25	44811976	44813476	SAG	0	+	44812976	16469	1	0.000425894	chr25	44830302	44830402	744	#N/A	#N/A	#N/A	744_0.690243
745	chr23	11275868	11275869	0.57927	chr23	11271296	11275990	4694	chr23	11265100	11266600	TRAK1	0	+	11266100	7543	2	0.000426076	chr23	11275818	11275918	745	chr3	42099019	42099106	745_0.57927
746	chr2	75467810	75467811	0.577394	chr2	75465099	75472126	7027	chr2	75480189	75481689	MYOM3	0	+	75481189	12576.5	3	0.000426925	chr2	75467760	75467860	746	chr1	24128317	24128385	746_0.577394
747	chr2	75470519	75470520	0.694798	chr2	75465099	75472126	7027	chr2	75480189	75481689	MYOM3	0	+	75481189	12576.5	3	0.000426925	chr2	75470469	75470569	747	chr1	24124892	24125045	747_0.694798
748	chr2	75469600	75469601	0.725986	chr2	75465099	75472126	7027	chr2	75480189	75481689	MYOM3	0	+	75481189	12576.5	3	0.000426925	chr2	75469550	75469650	748	#N/A	#N/A	#N/A	748_0.725986
749	chr18	34672315	34672316	0.581255	chr18	34670287	34677313	7026	chr18	34702851	34704351	QSER1	0	-	34703351	29551	3	0.000426985	chr18	34672265	34672365	749	chr11	32962339	32962448	749_0.581255
750	chr16	41182245	41182246	0.668189	chr16	41181085	41183423	2338	chr16	41187913	41189413	FGL1	0	-	41188413	6159	1	0.000427716	chr16	41182195	41182295	750	chr8	17886066	17886166	750_0.668189
751	chr4	43098899	43098900	0.581699	chr4	43098237	43100574	2337	chr4	43167405	43168905	PANK3	0	+	43168405	68999.5	1	0.000427899	chr4	43098849	43098949	751	chr5	168661875	168661975	751_0.581699
752	chr10	10769015	10769016	0.630402	chr10	10767791	10770125	2334	chr10	10804357	10805857	RAP1B	0	+	10805357	36399	1	0.000428449	chr10	10768965	10769065	752	chr12	68612285	68612376	752_0.630402
753	chr10	46309526	46309527	0.592688	chr10	46304504	46311502	6998	chr10	46299583	46301083	ABCG5	0	-	46300083	7920	3	0.000428694	chr10	46309476	46309576	753	chr2	43849775	43849898	753_0.592688
754	chr10	46309612	46309613	0.604375	chr10	46304504	46311502	6998	chr10	46299583	46301083	ABCG5	0	-	46300083	7920	3	0.000428694	chr10	46309562	46309662	754	#N/A	#N/A	#N/A	754_0.604375
755	chr10	46304528	46304529	0.647585	chr10	46304504	46311502	6998	chr10	46299583	46301083	ABCG5	0	-	46300083	7920	3	0.000428694	chr10	46304478	46304578	755	#N/A	#N/A	#N/A	755_0.647585
756	chr4	35747793	35747794	0.564168	chr4	35747097	35749428	2331	chr4	35817803	35819303	FAM193B	0	+	35818803	70540.5	1	0.000429	chr4	35747743	35747843	756	chr5	113487788	113487870	756_0.564168
757	chr10	50332254	50332255	0.554638	chr10	50325073	50336718	11645	chr10	50349519	50351019	PPP1R21	0	+	50350519	19623.5	5	0.000429369	chr10	50332204	50332304	757	chr2	48420461	48420516	757_0.554638
758	chr10	50336659	50336660	0.584665	chr10	50325073	50336718	11645	chr10	50349519	50351019	PPP1R21	0	+	50350519	19623.5	5	0.000429369	chr10	50336609	50336709	758	chr2	48424982	48425081	758_0.584665
759	chr10	50332220	50332221	0.589008	chr10	50325073	50336718	11645	chr10	50349519	50351019	PPP1R21	0	+	50350519	19623.5	5	0.000429369	chr10	50332170	50332270	759	chr2	48420423	48420484	759_0.589008
760	chr10	50332217	50332218	0.621991	chr10	50325073	50336718	11645	chr10	50349519	50351019	PPP1R21	0	+	50350519	19623.5	5	0.000429369	chr10	50332167	50332267	760	chr2	48420420	48420483	760_0.621991
761	chr9	30687378	30687379	0.706527	chr9	30685327	30687644	2317	chr9	30700080	30701580	TMEM100	0	-	30700580	14094.5	1	0.000431593	chr9	30687328	30687428	761	#N/A	#N/A	#N/A	761_0.706527
762	chr3	57240067	57240068	0.664155	chr3	57238012	57242644	4632	chr3	57272359	57273859	LOC102155288	0	+	57273359	33031	2	0.000431779	chr3	57240017	57240117	762	chr15	80250757	80250874	762_0.664155
763	chr15	17918256	17918257	0.561564	chr15	17918198	17920506	2308	chr15	17905718	17907218	RNASE12	0	-	17906218	13134	1	0.000433276	chr15	17918206	17918306	763	#N/A	#N/A	#N/A	763_0.561564
764	chr16	43962317	43962318	0.554666	chr16	43962290	43964594	2304	chr16	44112619	44114119	FAT1	0	+	44113619	150177	1	0.000434028	chr16	43962267	43962367	764	#N/A	#N/A	#N/A	764_0.554666
765	chr13	29982206	29982207	0.586543	chr13	29959118	29984434	25316	chr13	29948503	29950003	ST3GAL1	0	-	29949003	22773	11	0.000434508	chr13	29982156	29982256	765	chr8	133618298	133618400	765_0.586543
766	chr13	29981027	29981028	0.728646	chr13	29959118	29984434	25316	chr13	29948503	29950003	ST3GAL1	0	-	29949003	22773	11	0.000434508	chr13	29980977	29981077	766	chr8	133616464	133616598	766_0.728646
767	chr13	29981888	29981889	0.786738	chr13	29959118	29984434	25316	chr13	29948503	29950003	ST3GAL1	0	-	29949003	22773	11	0.000434508	chr13	29981838	29981938	767	chr8	133617921	133618012	767_0.786738
768	chr28	27463957	27463958	0.597621	chr28	27461212	27465807	4595	chr28	27503665	27505165	SHTN1	0	-	27504165	40655.5	2	0.000435256	chr28	27463907	27464007	768	chr10	116927853	116927950	768_0.597621
770	chr8	46250370	46250371	0.598614	chr8	46248731	46257919	9188	chr8	46318249	46319749	DCAF4	0	+	46319249	65924	4	0.00043535	chr8	46250320	46250420	770	chr14	72857391	72857497	770_0.598614
771	chr8	46251663	46251664	0.604762	chr8	46248731	46257919	9188	chr8	46318249	46319749	DCAF4	0	+	46319249	65924	4	0.00043535	chr8	46251613	46251713	771	chr14	72859103	72859362	771_0.604762
772	chr12	20899297	20899298	0.550582	chr12	20895266	20899860	4594	chr12	20807247	20808747	ELOVL5	0	-	20807747	89816	2	0.00043535	chr12	20899247	20899347	772	chr6	53427210	53427346	772_0.550582
769	chr8	46251002	46251003	0.569881	chr8	46248731	46257919	9188	chr8	46318249	46319749	DCAF4	0	+	46319249	65924	4	0.00043535	chr8	46250952	46251052	769	#N/A	#N/A	#N/A	769_0.569881
773	chr20	40778480	40778481	0.576919	chr20	40778445	40780740	2295	chr20	40768449	40769949	NME6	0	+	40769449	10143.5	1	0.00043573	chr20	40778430	40778530	773	#N/A	#N/A	#N/A	773_0.576919
774	chr5	76637824	76637825	0.574087	chr5	76635055	76641938	6883	chr5	76633372	76634872	MTSS1L	0	-	76633872	4624.5	3	0.000435856	chr5	76637774	76637874	774	chr16	70689516	70689642	774_0.574087
775	chr5	76639738	76639739	0.578145	chr5	76635055	76641938	6883	chr5	76633372	76634872	MTSS1L	0	-	76633872	4624.5	3	0.000435856	chr5	76639688	76639788	775	chr16	70691814	70691889	775_0.578145
776	chr5	76635447	76635448	0.6962	chr5	76635055	76641938	6883	chr5	76633372	76634872	MTSS1L	0	-	76633872	4624.5	3	0.000435856	chr5	76635397	76635497	776	chr16	70686894	70687018	776_0.6962
777	chr18	46426909	46426910	0.596917	chr18	46425584	46427868	2284	chr18	46421497	46422997	TSPAN32	0	+	46422497	4229	1	0.000437828	chr18	46426859	46426959	777	chr11	2306905	2307133	777_0.596917
778	chr11	26876680	26876681	0.638294	chr11	26875829	26878111	2282	chr11	26900018	26901518	MLANA	0	+	26901018	24048	1	0.000438212	chr11	26876630	26876730	778	chr7	55888144	55888229	778_0.638294
779	chr20	37476735	37476736	0.559588	chr20	37476176	37478457	2281	chr20	37467977	37469477	GLYCTK	0	-	37468477	8839.5	1	0.000438404	chr20	37476685	37476785	779	#N/A	#N/A	#N/A	779_0.559588
780	chr1	110111966	110111967	0.68076	chr1	110110149	110112428	2279	chr1	110129351	110130851	ERCC1	0	+	110130351	19062.5	1	0.000438789	chr1	110111916	110112016	780	#N/A	#N/A	#N/A	780_0.68076
781	chr36	6103451	6103452	0.665188	chr36	6101844	6104120	2276	chr36	6109787	6111287	RBMS1	0	-	6110287	7305	1	0.000439367	chr36	6103401	6103501	781	chr2	160400520	160400610	781_0.665188
782	chr31	39564192	39564193	0.876322	chr31	39564147	39566421	2274	chr31	39560854	39562354	YBEY	0	+	39561854	3430	1	0.000439754	chr31	39564142	39564242	782	#N/A	#N/A	#N/A	782_0.876322
783	chr11	23411905	23411906	0.558377	chr11	23409819	23412085	2266	chr11	23447734	23449234	LOC481514	0	-	23448234	37282	1	0.000441306	chr11	23411855	23411955	783	chr5	135364921	135365014	783_0.558377
784	chr32	5743281	5743282	0.61967	chr32	5743101	5745364	2263	chr32	5734472	5735972	RASGEF1B	0	-	5734972	9260.5	1	0.000441891	chr32	5743231	5743331	784	#N/A	#N/A	#N/A	784_0.61967
785	chr12	4023644	4023645	0.699463	chr12	4021790	4024049	2259	chr12	4026331	4027831	UHRF1BP1	0	+	4027331	4411.5	1	0.000442674	chr12	4023594	4023694	785	chr6	34791746	34791864	785_0.699463
786	chr9	49316521	49316522	0.551014	chr9	49312837	49317341	4504	chr9	49322611	49324111	NACC2	0	+	49323611	8522	2	0.00044405	chr9	49316471	49316571	786	#N/A	#N/A	#N/A	786_0.551014
787	chr26	996412	996413	0.631355	chr26	994466	996718	2252	chr26	981743	983243	ULK1	0	-	982243	13349	1	0.00044405	chr26	996362	996462	787	#N/A	#N/A	#N/A	787_0.631355
789	chr29	22480127	22480128	0.623813	chr29	22478962	22481212	2250	chr29	22476022	22477522	ELOC	0	-	22476522	3565	1	0.000444444	chr29	22480077	22480177	789	chr8	73976202	73976314	789_0.623813
788	chr2	30692107	30692108	0.585553	chr2	30690985	30693235	2250	chr2	30706192	30707692	AKR1E2	0	-	30706692	14582	1	0.000444444	chr2	30692057	30692157	788	#N/A	#N/A	#N/A	788_0.585553
790	chr20	57603980	57603981	0.596925	chr20	57602651	57607134	4483	chr20	57595316	57596816	LOC106560111	0	-	57595816	9076.5	2	0.00044613	chr20	57603930	57604030	790	#N/A	#N/A	#N/A	790_0.596925
791	chr20	57602822	57602823	0.670722	chr20	57602651	57607134	4483	chr20	57595316	57596816	LOC106560111	0	-	57595816	9076.5	2	0.00044613	chr20	57602772	57602872	791	#N/A	#N/A	#N/A	791_0.670722
792	chr1	55009895	55009896	0.683914	chr1	55008304	55012786	4482	chr1	54994672	54996172	TCP10L2	0	+	54995672	14873	2	0.000446229	chr1	55009845	55009945	792	#N/A	#N/A	#N/A	792_0.683914
793	chr7	72288176	72288177	0.569685	chr7	72286056	72292768	6712	chr7	72000995	72002495	EPB41L3	0	-	72001495	287917	3	0.000446961	chr7	72288126	72288226	793	chr18	5936130	5936227	793_0.569685
794	chr7	72290155	72290156	0.622689	chr7	72286056	72292768	6712	chr7	72000995	72002495	EPB41L3	0	-	72001495	287917	3	0.000446961	chr7	72290105	72290205	794	chr18	5938522	5938629	794_0.622689
795	chr28	24400659	24400660	0.558316	chr28	24398174	24402640	4466	chr28	24488663	24490163	HABP2	0	+	24489663	89256	2	0.000447828	chr28	24400609	24400709	795	chr10	113439954	113440053	795_0.558316
796	chr24	23797744	23797745	0.56996	chr24	23796420	23798651	2231	chr24	23791872	23793372	TP53INP2	0	+	23792872	4663.5	1	0.000448229	chr24	23797694	23797794	796	chr20	34709797	34709888	796_0.56996
797	chr26	19082845	19082846	0.66965	chr26	19080674	19082899	2225	chr26	19076339	19077839	TMEM211	0	-	19076839	4947.5	1	0.000449438	chr26	19082795	19082895	797	chr22	24955081	24955169	797_0.66965
798	chr1	74636487	74636488	0.620077	chr1	74634337	74636558	2221	chr1	74777376	74778876	NTRK2	0	-	74777876	142428	1	0.000450248	chr1	74636437	74636537	798	chr9	84822320	84822421	798_0.620077
799	chr9	48983016	48983017	0.55038	chr9	48982922	48987349	4427	chr9	48974970	48976470	NOTCH1	0	+	48975970	9165.5	2	0.000451773	chr9	48982966	48983066	799	chr9	136536991	136537118	799_0.55038
800	chr1	111636440	111636441	0.617536	chr1	111635983	111638188	2205	chr1	111633908	111635408	LYPD3	0	+	111634908	2177.5	1	0.000453515	chr1	111636390	111636490	800	chr19	43463836	43463896	800_0.617536
801	chr9	13419296	13419297	0.633808	chr9	13417807	13420010	2203	chr9	13437774	13439274	CACNG1	0	-	13438274	19365.5	1	0.000453926	chr9	13419246	13419346	801	chr17	67068224	67068321	801_0.633808
802	chr20	48457241	48457242	0.558909	chr20	48456776	48458979	2203	chr20	48451776	48453276	PALM3	0	+	48452776	5101.5	1	0.000453926	chr20	48457191	48457291	802	chr19	14052327	14052462	802_0.558909
803	chr15	6057872	6057873	0.708966	chr15	6057098	6059300	2202	chr15	6063916	6065416	MAP7D1	0	-	6064416	6217	1	0.000454133	chr15	6057822	6057922	803	chr1	36168769	36168866	803_0.708966
804	chr6	15885946	15885947	0.698756	chr6	15885561	15887758	2197	chr6	15889005	15890505	CYP2W1	0	-	15889505	2845.5	1	0.000455166	chr6	15885896	15885996	804	chr7	985976	986112	804_0.698756
805	chr6	15885947	15885948	0.698756	chr6	15885561	15887758	2197	chr6	15889005	15890505	CYP2W1	0	-	15889505	2845.5	1	0.000455166	chr6	15885897	15885997	805	chr7	985975	986111	805_0.698756
806	chr4	21181226	21181227	0.583622	chr4	21179642	21181837	2195	chr4	21189484	21190984	PPA1	0	-	21189984	9244.5	1	0.000455581	chr4	21181176	21181276	806	chr10	70232806	70232918	806_0.583622
807	chr18	51715581	51715582	0.547059	chr18	51697318	51721441	24123	chr18	51680403	51681903	SCYL1	0	-	51680903	28476.5	11	0.000455996	chr18	51715531	51715631	807	chr11	65490529	65490624	807_0.547059
808	chr18	51716422	51716423	0.64843	chr18	51697318	51721441	24123	chr18	51680403	51681903	SCYL1	0	-	51680903	28476.5	11	0.000455996	chr18	51716372	51716472	808	chr11	65490165	65490271	808_0.64843
810	chr18	51712877	51712878	0.659005	chr18	51697318	51721441	24123	chr18	51680403	51681903	SCYL1	0	-	51680903	28476.5	11	0.000455996	chr18	51712827	51712927	810	chr11	65493388	65493471	810_0.659005
811	chr18	51717444	51717445	0.659005	chr18	51697318	51721441	24123	chr18	51680403	51681903	SCYL1	0	-	51680903	28476.5	11	0.000455996	chr18	51717394	51717494	811	chr11	65489206	65489309	811_0.659005
812	chr18	51710249	51710250	0.666273	chr18	51697318	51721441	24123	chr18	51680403	51681903	SCYL1	0	-	51680903	28476.5	11	0.000455996	chr18	51710199	51710299	812	chr11	65496442	65496522	812_0.666273
813	chr18	51710030	51710031	0.707836	chr18	51697318	51721441	24123	chr18	51680403	51681903	SCYL1	0	-	51680903	28476.5	11	0.000455996	chr18	51709980	51710080	813	chr11	65496641	65496776	813_0.707836
814	chr18	51709900	51709901	0.766523	chr18	51697318	51721441	24123	chr18	51680403	51681903	SCYL1	0	-	51680903	28476.5	11	0.000455996	chr18	51709850	51709950	814	chr11	65496821	65496920	814_0.766523
815	chr18	51710176	51710177	0.768662	chr18	51697318	51721441	24123	chr18	51680403	51681903	SCYL1	0	-	51680903	28476.5	11	0.000455996	chr18	51710126	51710226	815	chr11	65496482	65496595	815_0.768662
809	chr18	51713608	51713609	0.658055	chr18	51697318	51721441	24123	chr18	51680403	51681903	SCYL1	0	-	51680903	28476.5	11	0.000455996	chr18	51713558	51713658	809	#N/A	#N/A	#N/A	809_0.658055
816	chr4	2348143	2348144	0.601354	chr4	2347748	2349940	2192	chr4	2323655	2325155	ZP4	0	+	2324655	24189	1	0.000456204	chr4	2348093	2348193	816	#N/A	#N/A	#N/A	816_0.601354
817	chr11	54004898	54004899	0.663235	chr11	54003023	54005209	2186	chr11	54018358	54019858	FRMPD1	0	+	54019358	15242	1	0.000457457	chr11	54004848	54004948	817	chr9	37693772	37693870	817_0.663235
819	chr18	54510804	54510805	0.591644	chr18	54510371	54512556	2185	chr18	54508546	54510046	RAB3IL1	0	+	54509546	1917.5	1	0.000457666	chr18	54510754	54510854	819	chr11	61914904	61914992	819_0.591644
818	chr3	54212375	54212376	0.568984	chr3	54211720	54213905	2185	chr3	54277496	54278996	PDE8A	0	+	54278496	65683.5	1	0.000457666	chr3	54212325	54212425	818	chr15	84982852	84982944	818_0.568984
820	chr15	6364654	6364655	0.58401	chr15	6361033	6365393	4360	chr15	6351247	6352747	LOC482480	0	-	6351747	11466	2	0.000458716	chr15	6364604	6364704	820	chr1	35809365	35809458	820_0.58401
821	chr1	5021703	5021704	0.648815	chr1	5019451	5023800	4349	chr1	5059326	5060826	C1H18orf63	0	-	5059826	38200.5	2	0.000459876	chr1	5021653	5021753	821	chr18	74367954	74368053	821_0.648815
822	chr20	45395314	45395315	0.604737	chr20	45393517	45395688	2171	chr20	45391458	45392958	LOC102155151	0	+	45392458	2144.5	1	0.000460617	chr20	45395264	45395364	822	chr19	17390337	17390427	822_0.604737
823	chr28	27449471	27449472	0.600723	chr28	27448474	27452815	4341	chr28	27503665	27505165	SHTN1	0	-	27504165	53520.5	2	0.000460723	chr28	27449421	27449521	823	chr10	116912724	116912838	823_0.600723
825	chr20	57416840	57416841	0.666081	chr20	57414971	57417140	2169	chr20	57406514	57408014	RPS15	0	-	57407014	9041.5	1	0.000461042	chr20	57416790	57416890	825	chr19	1429019	1429095	825_0.666081
824	chr13	314996	314997	0.879441	chr13	313641	315810	2169	chr13	304353	305853	RPL30	0	-	304853	9872.5	1	0.000461042	chr13	314946	315046	824	chr8	98064896	98065023	824_0.879441
826	chr9	43531157	43531158	0.722708	chr9	43529304	43531473	2169	chr9	43500759	43502259	TAOK1	0	+	43501759	28629.5	1	0.000461042	chr9	43531107	43531207	826	#N/A	#N/A	#N/A	826_0.722708
827	chr1	99602662	99602663	0.563155	chr1	99601385	99605721	4336	chr1	99592652	99594152	A1BG	0	+	99593652	9901	2	0.000461255	chr1	99602612	99602712	827	chr19	58353432	58353541	827_0.563155
828	chr1	99602883	99602884	0.608569	chr1	99601385	99605721	4336	chr1	99592652	99594152	A1BG	0	+	99593652	9901	2	0.000461255	chr1	99602833	99602933	828	chr19	58353232	58353334	828_0.608569
831	chr11	26429774	26429775	0.548504	chr11	26427665	26429832	2167	chr11	26396517	26398017	LRRTM2	0	-	26397017	31731.5	1	0.000461467	chr11	26429724	26429824	831	chr5	138903735	138903833	831_0.548504
829	chr11	27613231	27613232	0.579912	chr11	27611000	27615334	4334	chr11	27583949	27585449	GLDC	0	-	27584449	28718	2	0.000461467	chr11	27613181	27613281	829	#N/A	#N/A	#N/A	829_0.579912
830	chr11	27613673	27613674	0.604346	chr11	27611000	27615334	4334	chr11	27583949	27585449	GLDC	0	-	27584449	28718	2	0.000461467	chr11	27613623	27613723	830	#N/A	#N/A	#N/A	830_0.604346
832	chr5	13812843	13812844	0.599662	chr5	13809344	13815841	6497	chr5	13797886	13799386	OAF	0	-	13798386	14206.5	3	0.000461752	chr5	13812793	13812893	832	chr11	120186186	120186259	832_0.599662
833	chr5	13812715	13812716	0.612448	chr5	13809344	13815841	6497	chr5	13797886	13799386	OAF	0	-	13798386	14206.5	3	0.000461752	chr5	13812665	13812765	833	chr11	120186287	120186367	833_0.612448
834	chr5	13812138	13812139	0.754044	chr5	13809344	13815841	6497	chr5	13797886	13799386	OAF	0	-	13798386	14206.5	3	0.000461752	chr5	13812088	13812188	834	#N/A	#N/A	#N/A	834_0.754044
837	chr38	18661914	18661915	0.554196	chr38	18651255	18664245	12990	chr38	18674777	18676277	PBX1	0	-	18675277	17527	6	0.000461894	chr38	18661864	18661964	837	chr1	164607644	164607758	837_0.554196
838	chr38	18662168	18662169	0.598614	chr38	18651255	18664245	12990	chr38	18674777	18676277	PBX1	0	-	18675277	17527	6	0.000461894	chr38	18662118	18662218	838	chr1	164607041	164607437	838_0.598614
839	chr38	18657681	18657682	0.802638	chr38	18651255	18664245	12990	chr38	18674777	18676277	PBX1	0	-	18675277	17527	6	0.000461894	chr38	18657631	18657731	839	chr1	164612084	164612166	839_0.802638
836	chr2	57853195	57853196	0.794141	chr2	57852878	57855043	2165	chr2	57884463	57885963	LOC111092638	0	-	57884963	31002.5	1	0.000461894	chr2	57853145	57853245	836	chr18	54199514	54199615	836_0.794141
835	chr36	28808775	28808776	0.580844	chr36	28807107	28809272	2165	chr36	28814213	28815713	ITGAV	0	+	28815213	7023.5	1	0.000461894	chr36	28808725	28808825	835	#N/A	#N/A	#N/A	835_0.580844
840	chr3	53050113	53050114	0.78631	chr3	53048678	53053004	4326	chr3	53055310	53056810	ZNF710	0	+	53056310	5469	2	0.000462321	chr3	53050063	53050163	840	chr15	90059232	90059292	840_0.78631
847	chr22	58837638	58837639	0.653904	chr22	58826087	58845536	19449	chr22	58853420	58854920	RAB20	0	-	58853920	18108.5	9	0.000462749	chr22	58837588	58837688	847	chr13	110541774	110541871	847_0.653904
848	chr22	58833992	58833993	0.658275	chr22	58826087	58845536	19449	chr22	58853420	58854920	RAB20	0	-	58853920	18108.5	9	0.000462749	chr22	58833942	58834042	848	chr13	110539379	110539442	848_0.658275
849	chr22	58834384	58834385	0.720945	chr22	58826087	58845536	19449	chr22	58853420	58854920	RAB20	0	-	58853920	18108.5	9	0.000462749	chr22	58834334	58834434	849	chr13	110540071	110540163	849_0.720945
841	chr22	58836074	58836075	0.561832	chr22	58826087	58845536	19449	chr22	58853420	58854920	RAB20	0	-	58853920	18108.5	9	0.000462749	chr22	58836024	58836124	841	#N/A	#N/A	#N/A	841_0.561832
842	chr22	58835967	58835968	0.567474	chr22	58826087	58845536	19449	chr22	58853420	58854920	RAB20	0	-	58853920	18108.5	9	0.000462749	chr22	58835917	58836017	842	#N/A	#N/A	#N/A	842_0.567474
843	chr22	58837880	58837881	0.590875	chr22	58826087	58845536	19449	chr22	58853420	58854920	RAB20	0	-	58853920	18108.5	9	0.000462749	chr22	58837830	58837930	843	#N/A	#N/A	#N/A	843_0.590875
844	chr22	58834967	58834968	0.600932	chr22	58826087	58845536	19449	chr22	58853420	58854920	RAB20	0	-	58853920	18108.5	9	0.000462749	chr22	58834917	58835017	844	#N/A	#N/A	#N/A	844_0.600932
845	chr22	58833125	58833126	0.606208	chr22	58826087	58845536	19449	chr22	58853420	58854920	RAB20	0	-	58853920	18108.5	9	0.000462749	chr22	58833075	58833175	845	#N/A	#N/A	#N/A	845_0.606208
846	chr22	58842833	58842834	0.652748	chr22	58826087	58845536	19449	chr22	58853420	58854920	RAB20	0	-	58853920	18108.5	9	0.000462749	chr22	58842783	58842883	846	#N/A	#N/A	#N/A	846_0.652748
850	chr25	8182457	8182458	0.717762	chr25	8182023	8186338	4315	chr25	8091809	8093309	FRY	0	-	8092309	91871.5	2	0.000463499	chr25	8182407	8182507	850	chr13	31928882	31928983	850_0.717762
851	chr18	21625758	21625759	0.601479	chr18	21620791	21627262	6471	chr18	21409756	21411256	HGF	0	-	21410256	213770	3	0.000463607	chr18	21625708	21625808	851	chr7	82011125	82011432	851_0.601479
852	chr18	21626809	21626810	0.609158	chr18	21620791	21627262	6471	chr18	21409756	21411256	HGF	0	-	21410256	213770	3	0.000463607	chr18	21626759	21626859	852	chr7	82012212	82012290	852_0.609158
853	chr1	3179409	3179410	0.568599	chr1	3177641	3179794	2153	chr1	3273827	3275327	C1H18orf65	0	-	3274327	95609.5	1	0.000464468	chr1	3179359	3179459	853	chr18	76619205	76619308	853_0.568599
854	chr3	7976368	7976369	0.706172	chr3	7975628	7977780	2152	chr3	7973301	7974801	LOC102152464	0	+	7974301	2403	1	0.000464684	chr3	7976318	7976418	854	chr5	103257923	103258027	854_0.706172
855	chr11	8893374	8893375	0.660826	chr11	8891391	8893542	2151	chr11	8917507	8919007	LOC106559456	0	-	8918007	25540.5	1	0.0004649	chr11	8893324	8893424	855	chr5	119684072	119684209	855_0.660826
856	chr26	28231431	28231432	0.580138	chr26	28231247	28233392	2145	chr26	28246703	28248203	GUCD1	0	-	28247203	14883.5	1	0.0004662	chr26	28231381	28231481	856	#N/A	#N/A	#N/A	856_0.580138
857	chr12	20887637	20887638	0.549246	chr12	20885121	20889410	4289	chr12	20807247	20808747	ELOVL5	0	-	20807747	79518.5	2	0.000466309	chr12	20887587	20887687	857	#N/A	#N/A	#N/A	857_0.549246
858	chr1	20922821	20922822	0.725703	chr1	20921914	20924056	2142	chr1	20906833	20908333	LOC610632	0	-	20907333	15652	1	0.000466853	chr1	20922771	20922871	858	chr18	54608198	54608301	858_0.725703
859	chr10	359292	359293	0.555648	chr10	359095	361221	2126	chr10	361697	363197	RPS26	0	+	362697	2539	1	0.000470367	chr10	359242	359342	859	chr12	56037205	56037305	859_0.555648
860	chr18	34255022	34255023	0.568049	chr18	34254810	34256933	2123	chr18	34285809	34287309	KIAA1549L	0	-	34286309	30437.5	1	0.000471032	chr18	34254972	34255072	860	chr11	33410442	33410548	860_0.568049
861	chr30	14771933	14771934	0.602464	chr30	14770828	14772934	2106	chr30	14863650	14865150	FBN1	0	-	14864150	92269	1	0.000474834	chr30	14771883	14771983	861	chr15	48546432	48546548	861_0.602464
862	chr38	17021996	17021997	0.547728	chr38	17019925	17022021	2096	chr38	16995368	16996868	FAM177B	0	+	16996368	24605	1	0.000477099	chr38	17021946	17022046	862	chr1	166695121	166695229	862_0.547728
863	chr15	61174568	61174569	0.558008	chr15	61172217	61176408	4191	chr15	61157517	61159017	LOC102153273	0	+	61158517	15795.5	2	0.000477213	chr15	61174518	61174618	863	chr4	165185784	165185887	863_0.558008
864	chr15	61175328	61175329	0.691869	chr15	61172217	61176408	4191	chr15	61157517	61159017	LOC102153273	0	+	61158517	15795.5	2	0.000477213	chr15	61175278	61175378	864	chr4	165186540	165186640	864_0.691869
865	chr28	15277388	15277389	0.614324	chr28	15276062	15278156	2094	chr28	15298325	15299825	CYP17A1	0	-	15298825	21716	1	0.000477555	chr28	15277338	15277438	865	chr10	102806986	102807059	865_0.614324
867	chr35	7122177	7122178	1	chr35	7121895	7123986	2091	chr35	7119610	7121110	RREB1	0	+	7120610	2330.5	1	0.00047824	chr35	7122127	7122227	867	chr6	7109211	7109263	867_1
866	chr1	4896256	4896257	0.67171	chr1	4896204	4898295	2091	chr1	4901190	4902690	CNDP1	0	-	4901690	4440.5	1	0.00047824	chr1	4896206	4896306	866	#N/A	#N/A	#N/A	866_0.67171
868	chr20	34487345	34487346	0.553721	chr20	34486214	34488303	2089	chr20	34755428	34756928	WNT5A	0	+	34756428	269170	1	0.000478698	chr20	34487295	34487395	868	chr3	55786315	55786406	868_0.553721
869	chr17	53819569	53819570	0.636848	chr17	53818089	53822256	4167	chr17	53827480	53828980	ATP1A1	0	+	53828480	8307.5	2	0.000479962	chr17	53819519	53819619	869	chr1	116374938	116375031	869_0.636848
870	chr33	27676738	27676739	0.679996	chr33	27676594	27680759	4165	chr33	27753590	27755090	UMPS	0	+	27754590	75913.5	2	0.000480192	chr33	27676688	27676788	870	chr3	124633728	124633821	870_0.679996
871	chr33	27676701	27676702	0.683629	chr33	27676594	27680759	4165	chr33	27753590	27755090	UMPS	0	+	27754590	75913.5	2	0.000480192	chr33	27676651	27676751	871	chr3	124633691	124633790	871_0.683629
872	chr14	42959090	42959091	0.54782	chr14	42953472	42959719	6247	chr14	43028268	43029768	ZNRF2	0	+	43029268	72672.5	3	0.000480231	chr14	42959040	42959140	872	chr7	30203761	30204443	872_0.54782
873	chr8	14820180	14820181	0.840139	chr8	14819261	14821343	2082	chr8	14908160	14909660	MBIP	0	-	14908660	88358	1	0.000480307	chr8	14820130	14820230	873	chr14	36225867	36225970	873_0.840139
874	chr7	41451550	41451551	0.770617	chr7	41433196	41451922	18726	chr7	41454769	41456269	MEF2D	0	+	41455769	13210	9	0.000480615	chr7	41451500	41451600	874	chr1	156491707	156491808	874_0.770617
875	chr7	41440714	41440715	0.861581	chr7	41433196	41451922	18726	chr7	41454769	41456269	MEF2D	0	+	41455769	13210	9	0.000480615	chr7	41440664	41440764	875	chr1	156503086	156503186	875_0.861581
877	chr5	16725727	16725728	0.621083	chr5	16722293	16728524	6231	chr5	16739069	16740569	APOA1	0	+	16740069	14660.5	3	0.000481464	chr5	16725677	16725777	877	chr11	116853978	116854054	877_0.621083
876	chr5	16723732	16723733	0.598224	chr5	16722293	16728524	6231	chr5	16739069	16740569	APOA1	0	+	16740069	14660.5	3	0.000481464	chr5	16723682	16723782	876	#N/A	#N/A	#N/A	876_0.598224
878	chr20	50115731	50115732	0.547059	chr20	50108683	50123199	14516	chr20	50103101	50104601	SPC24	0	+	50104101	11840	7	0.000482227	chr20	50115681	50115781	878	chr19	11132399	11133277	878_0.547059
879	chr20	50109598	50109599	0.548152	chr20	50108683	50123199	14516	chr20	50103101	50104601	SPC24	0	+	50104101	11840	7	0.000482227	chr20	50109548	50109648	879	chr19	11143304	11143420	879_0.548152
880	chr20	50108941	50108942	0.594731	chr20	50108683	50123199	14516	chr20	50103101	50104601	SPC24	0	+	50104101	11840	7	0.000482227	chr20	50108891	50108991	880	chr19	11145253	11145324	880_0.594731
881	chr20	50109812	50109813	0.616992	chr20	50108683	50123199	14516	chr20	50103101	50104601	SPC24	0	+	50104101	11840	7	0.000482227	chr20	50109762	50109862	881	chr19	11143112	11143213	881_0.616992
882	chr20	50113327	50113328	0.640334	chr20	50108683	50123199	14516	chr20	50103101	50104601	SPC24	0	+	50104101	11840	7	0.000482227	chr20	50113277	50113377	882	chr19	11137749	11137849	882_0.640334
883	chr3	72925117	72925118	0.561618	chr3	72922901	72929117	6216	chr3	72934530	72936030	UGDH	0	+	72935530	9521	3	0.000482625	chr3	72925067	72925167	883	#N/A	#N/A	#N/A	883_0.561618
884	chr3	72924187	72924188	0.579552	chr3	72922901	72929117	6216	chr3	72934530	72936030	UGDH	0	+	72935530	9521	3	0.000482625	chr3	72924137	72924237	884	#N/A	#N/A	#N/A	884_0.579552
885	chr35	3634009	3634010	0.57467	chr35	3624138	3638608	14470	chr35	3671201	3672701	SLC22A23	0	-	3671701	40328	7	0.00048376	chr35	3633959	3634059	885	chr6	3372250	3372324	885_0.57467
886	chr35	3633617	3633618	0.575673	chr35	3624138	3638608	14470	chr35	3671201	3672701	SLC22A23	0	-	3671701	40328	7	0.00048376	chr35	3633567	3633667	886	chr6	3372008	3372086	886_0.575673
887	chr35	3636299	3636300	0.592994	chr35	3624138	3638608	14470	chr35	3671201	3672701	SLC22A23	0	-	3671701	40328	7	0.00048376	chr35	3636249	3636349	887	chr6	3374709	3374830	887_0.592994
888	chr9	11897978	11897979	0.695911	chr9	11896056	11898119	2063	chr9	11899472	11900972	PRR29	0	+	11900472	3384.5	1	0.000484731	chr9	11897928	11898028	888	chr17	63995300	63995407	888_0.695911
889	chr6	39719641	39719642	0.575287	chr6	39713779	39719957	6178	chr6	39704152	39705652	LMF1	0	+	39705152	11716	3	0.000485594	chr6	39719591	39719691	889	#N/A	#N/A	#N/A	889_0.575287
890	chr25	28487343	28487344	0.620266	chr25	28486512	28488571	2059	chr25	28678468	28679968	INTS9	0	+	28679468	191926	1	0.000485673	chr25	28487293	28487393	890	chr8	29067290	29067360	890_0.620266
891	chr1	47344453	47344454	0.612903	chr1	47342720	47344771	2051	chr1	47345212	47346712	SNX9	0	+	47346212	2466.5	1	0.000487567	chr1	47344403	47344503	891	#N/A	#N/A	#N/A	891_0.612903
892	chr13	28712509	28712510	0.579262	chr13	28708867	28712968	4101	chr13	28700315	28701815	OC90	0	-	28700815	10102.5	2	0.000487686	chr13	28712459	28712559	892	chr8	132058108	132058213	892_0.579262
893	chr37	25386718	25386719	0.649038	chr37	25385212	25389300	4088	chr37	25365473	25366973	CYP27A1	0	+	25366473	20783	2	0.000489237	chr37	25386668	25386768	893	chr2	218800200	218800284	893_0.649038
894	chr3	25940687	25940688	0.713809	chr3	25940567	25956908	16341	chr3	25927354	25928854	ACOT12	0	+	25928354	20383.5	8	0.000489566	chr3	25940637	25940737	894	chr5	81372864	81372942	894_0.713809
895	chr13	48637681	48637682	0.555799	chr13	48636533	48638572	2039	chr13	48631041	48632541	LOC100855769	0	+	48632041	5511.5	1	0.000490436	chr13	48637631	48637731	895	chr4	56416729	56416838	895_0.555799
896	chr14	38180514	38180515	0.597551	chr14	38177049	38181126	4077	chr14	38153902	38155402	MPP6	0	+	38154902	24185.5	2	0.000490557	chr14	38180464	38180564	896	chr7	24665337	24665426	896_0.597551
897	chr1	62796976	62796977	0.700227	chr1	62794991	62797022	2031	chr1	62762216	62763716	TRDN	0	-	62762716	33290.5	1	0.000492368	chr1	62796926	62797026	897	chr6	123676475	123676586	897_0.700227
898	chr6	37307891	37307892	0.600589	chr6	37304008	37308069	4061	chr6	37212250	37213750	ADCY9	0	+	37213250	92788.5	2	0.00049249	chr6	37307841	37307941	898	chr16	3996400	3996468	898_0.600589
899	chr6	27811063	27811064	0.603913	chr6	27804760	27818968	14208	chr6	27799098	27800598	ABCC6	0	+	27800098	11766	7	0.00049268	chr6	27811013	27811113	899	chr16	16208941	16209039	899_0.603913
900	chr6	27816687	27816688	0.651199	chr6	27804760	27818968	14208	chr6	27799098	27800598	ABCC6	0	+	27800098	11766	7	0.00049268	chr6	27816637	27816737	900	chr16	16202880	16202981	900_0.651199
901	chr6	27815544	27815545	0.653885	chr6	27804760	27818968	14208	chr6	27799098	27800598	ABCC6	0	+	27800098	11766	7	0.00049268	chr6	27815494	27815594	901	chr16	16203668	16203732	901_0.653885
902	chr6	27811321	27811322	0.688971	chr6	27804760	27818968	14208	chr6	27799098	27800598	ABCC6	0	+	27800098	11766	7	0.00049268	chr6	27811271	27811371	902	chr16	16208679	16208778	902_0.688971
903	chr23	50137146	50137147	0.55278	chr23	50132618	50140718	8100	chr23	50149923	50151423	SSR3	0	-	50150423	13755	4	0.000493827	chr23	50137096	50137196	903	chr3	156540992	156541094	903_0.55278
904	chr23	50134776	50134777	0.588611	chr23	50132618	50140718	8100	chr23	50149923	50151423	SSR3	0	-	50150423	13755	4	0.000493827	chr23	50134726	50134826	904	chr3	156537891	156537996	904_0.588611
906	chr23	50137657	50137658	0.649211	chr23	50132618	50140718	8100	chr23	50149923	50151423	SSR3	0	-	50150423	13755	4	0.000493827	chr23	50137607	50137707	906	chr3	156541740	156541848	906_0.649211
905	chr23	50133190	50133191	0.648709	chr23	50132618	50140718	8100	chr23	50149923	50151423	SSR3	0	-	50150423	13755	4	0.000493827	chr23	50133140	50133240	905	#N/A	#N/A	#N/A	905_0.648709
907	chr19	30224010	30224011	0.547143	chr19	30223171	30225192	2021	chr19	30240539	30242039	PTPN4	0	-	30241039	16857.5	1	0.000494805	chr19	30223960	30224060	907	#N/A	#N/A	#N/A	907_0.547143
908	chr36	13590776	13590777	0.625386	chr36	13589795	13593827	4032	chr36	13625597	13627097	NOSTRIN	0	+	13626597	34786	2	0.000496032	chr36	13590726	13590826	908	#N/A	#N/A	#N/A	908_0.625386
909	chr14	31683950	31683951	0.570756	chr14	31678877	31688954	10077	chr14	31742702	31744202	AHR	0	+	31743702	59786.5	5	0.000496179	chr14	31683900	31684000	909	chr7	17238052	17238159	909_0.570756
910	chr14	31679388	31679389	0.592177	chr14	31678877	31688954	10077	chr14	31742702	31744202	AHR	0	+	31743702	59786.5	5	0.000496179	chr14	31679338	31679438	910	chr7	17233042	17233144	910_0.592177
911	chr14	31679821	31679822	0.592177	chr14	31678877	31688954	10077	chr14	31742702	31744202	AHR	0	+	31743702	59786.5	5	0.000496179	chr14	31679771	31679871	911	chr7	17233628	17233732	911_0.592177
912	chr14	31680490	31680491	0.592177	chr14	31678877	31688954	10077	chr14	31742702	31744202	AHR	0	+	31743702	59786.5	5	0.000496179	chr14	31680440	31680540	912	chr7	17234109	17234220	912_0.592177
915	chr13	25137566	25137567	0.653006	chr13	25125363	25141486	16123	chr13	25199770	25201270	MYC	0	+	25200770	67345.5	8	0.000496186	chr13	25137516	25137616	915	chr8	127663290	127663394	915_0.653006
913	chr13	25130363	25130364	0.587362	chr13	25125363	25141486	16123	chr13	25199770	25201270	MYC	0	+	25200770	67345.5	8	0.000496186	chr13	25130313	25130413	913	#N/A	#N/A	#N/A	913_0.587362
914	chr13	25128645	25128646	0.611554	chr13	25125363	25141486	16123	chr13	25199770	25201270	MYC	0	+	25200770	67345.5	8	0.000496186	chr13	25128595	25128695	914	#N/A	#N/A	#N/A	914_0.611554
916	chr25	44631779	44631780	0.697961	chr25	44629383	44633402	4019	chr25	44611144	44612644	INPP5D	0	+	44612144	19248.5	2	0.000497636	chr25	44631729	44631829	916	chr2	233084025	233084141	916_0.697961
917	chr37	22524484	22524485	0.630377	chr37	22523816	22525823	2007	chr37	22521909	22523409	FN1	0	-	22522409	2410.5	1	0.000498256	chr37	22524434	22524534	917	chr2	215436860	215436952	917_0.630377
918	chr1	99315715	99315716	0.555648	chr1	99314411	99316417	2006	chr1	99270848	99272348	MFSD14B	0	-	99271348	44066	1	0.000498504	chr1	99315665	99315765	918	#N/A	#N/A	#N/A	918_0.555648
919	chr19	46361476	46361477	0.572481	chr19	46360055	46364066	4011	chr19	46273387	46274887	GTDC1	0	-	46273887	88173.5	2	0.000498629	chr19	46361426	46361526	919	chr2	144329346	144329450	919_0.572481
920	chr2	37233029	37233030	0.546677	chr2	37232315	37234320	2005	chr2	37213209	37214709	SPRY4	0	-	37213709	19608.5	1	0.000498753	chr2	37232979	37233079	920	chr5	142343466	142343517	920_0.546677
921	chr29	41009507	41009508	0.586074	chr29	41008532	41010534	2002	chr29	40978921	40980421	SDC2	0	+	40979921	29612	1	0.0004995	chr29	41009457	41009557	921	chr8	96584411	96584510	921_0.586074
922	chr5	14960266	14960267	0.661942	chr5	14959843	14961841	1998	chr5	14932436	14933936	CXCR5	0	-	14932936	27906	1	0.000500501	chr5	14960216	14960316	922	chr11	118836111	118836200	922_0.661942
923	chr14	55717189	55717190	0.566321	chr14	55716717	55720711	3994	chr14	55762584	55764084	CAPZA2	0	+	55763584	44870	2	0.000500751	chr14	55717139	55717239	923	chr7	116804282	116804382	923_0.566321
924	chr7	45545622	45545623	0.69687	chr7	45542116	45548101	5985	chr7	45408567	45410067	SLC14A1	0	-	45409067	136042	3	0.000501253	chr7	45545572	45545672	924	chr18	45564203	45564295	924_0.69687
925	chr7	45545632	45545633	0.69687	chr7	45542116	45548101	5985	chr7	45408567	45410067	SLC14A1	0	-	45409067	136042	3	0.000501253	chr7	45545582	45545682	925	chr18	45564193	45564285	925_0.69687
926	chr7	45545509	45545510	0.850609	chr7	45542116	45548101	5985	chr7	45408567	45410067	SLC14A1	0	-	45409067	136042	3	0.000501253	chr7	45545459	45545559	926	chr18	45564308	45564404	926_0.850609
928	chr15	30780013	30780014	0.672469	chr15	30779932	30783915	3983	chr15	30673593	30675093	ATP2B1	0	-	30674093	107830	2	0.000502134	chr15	30779963	30780063	928	chr12	89861525	89861597	928_0.672469
927	chr15	30783650	30783651	0.555158	chr15	30779932	30783915	3983	chr15	30673593	30675093	ATP2B1	0	-	30674093	107830	2	0.000502134	chr15	30783600	30783700	927	#N/A	#N/A	#N/A	927_0.555158
929	chr9	21018937	21018938	0.671711	chr9	21017859	21019843	1984	chr9	21010012	21011512	P3H4	0	+	21011012	7839	1	0.000504032	chr9	21018887	21018987	929	chr17	41800872	41800979	929_0.671711
930	chr5	81688119	81688120	0.546551	chr5	81686706	81692644	5938	chr5	81661605	81663105	TSNAXIP1	0	-	81662105	27570	3	0.000505221	chr5	81688069	81688169	930	#N/A	#N/A	#N/A	930_0.546551
931	chr25	35215795	35215796	0.573052	chr25	35215464	35217442	1978	chr25	35225725	35227225	NPM2	0	-	35226225	9772	1	0.000505561	chr25	35215745	35215845	931	#N/A	#N/A	#N/A	931_0.573052
933	chr4	43344367	43344368	0.568079	chr4	43341986	43347908	5922	chr4	43364716	43366216	WWC1	0	-	43365216	20269	3	0.000506586	chr4	43344317	43344417	933	chr5	168392908	168393007	933_0.568079
934	chr4	43344955	43344956	0.890854	chr4	43341986	43347908	5922	chr4	43364716	43366216	WWC1	0	-	43365216	20269	3	0.000506586	chr4	43344905	43345005	934	chr5	168392003	168392115	934_0.890854
932	chr6	14532642	14532643	0.604109	chr6	14531146	14533120	1974	chr6	14537691	14539191	IQCE	0	+	14538691	6558	1	0.000506586	chr6	14532592	14532692	932	chr7	2558941	2559015	932_0.604109
935	chr5	80242153	80242154	0.589518	chr5	80240501	80242469	1968	chr5	80223787	80225287	CYB5B	0	-	80224287	17198	1	0.00050813	chr5	80242103	80242203	935	chr16	69423014	69423100	935_0.589518
936	chr1	69108720	69108721	0.554616	chr1	69103643	69113473	9830	chr1	69076631	69078131	LOC106559350	0	-	69077131	31427	5	0.000508647	chr1	69108670	69108770	936	#N/A	#N/A	#N/A	936_0.554616
937	chr1	69110050	69110051	0.5588	chr1	69103643	69113473	9830	chr1	69076631	69078131	LOC106559350	0	-	69077131	31427	5	0.000508647	chr1	69110000	69110100	937	#N/A	#N/A	#N/A	937_0.5588
938	chr1	69111760	69111761	0.592007	chr1	69103643	69113473	9830	chr1	69076631	69078131	LOC106559350	0	-	69077131	31427	5	0.000508647	chr1	69111710	69111810	938	#N/A	#N/A	#N/A	938_0.592007
939	chr1	69110226	69110227	0.608934	chr1	69103643	69113473	9830	chr1	69076631	69078131	LOC106559350	0	-	69077131	31427	5	0.000508647	chr1	69110176	69110276	939	#N/A	#N/A	#N/A	939_0.608934
940	chr19	51289495	51289496	0.635253	chr19	51286669	51290598	3929	chr19	51205027	51206527	LOC111091202	0	+	51206027	82606.5	2	0.000509035	chr19	51289445	51289545	940	chr2	149733538	149733626	940_0.635253
941	chr10	27306864	27306865	0.682739	chr10	27306798	27310723	3925	chr10	27294595	27296095	RAC2	0	+	27295595	13165.5	2	0.000509554	chr10	27306814	27306914	941	chr22	37231729	37231827	941_0.682739
942	chr3	47212309	47212310	0.577989	chr3	47211430	47215343	3913	chr3	47216577	47218077	CHD2	0	-	47217077	3690.5	2	0.000511117	chr3	47212259	47212359	942	chr15	92908426	92908527	942_0.577989
943	chr5	45295811	45295812	1	chr5	45294103	45298005	3902	chr5	45250651	45252151	JAK1	0	+	45251651	44403	2	0.000512558	chr5	45295761	45295861	943	#N/A	#N/A	#N/A	943_1
944	chr23	2540283	2540284	0.716855	chr23	2539618	2541564	1946	chr23	2618703	2620203	ABHD5	0	-	2619203	78612	1	0.000513875	chr23	2540233	2540333	944	chr3	43769479	43769577	944_0.716855
945	chr2	22036601	22036602	0.599505	chr2	22032599	22046180	13581	chr2	22054825	22056325	FAM107B	0	+	22055825	16435.5	7	0.000515426	chr2	22036551	22036651	945	chr10	14572897	14573002	945_0.599505
946	chr9	49217074	49217075	0.692327	chr9	49216781	49218718	1937	chr9	49212293	49213793	QSOX2	0	+	49213293	4456.5	1	0.000516262	chr9	49217024	49217124	946	#N/A	#N/A	#N/A	946_0.692327
947	chr30	8038889	8038890	0.770406	chr30	8036288	8040157	3869	chr30	8027362	8028862	VPS18	0	+	8028362	9860.5	2	0.000516929	chr30	8038839	8038939	947	chr15	40906757	40906854	947_0.770406
948	chr30	8038982	8038983	0.827539	chr30	8036288	8040157	3869	chr30	8027362	8028862	VPS18	0	+	8028362	9860.5	2	0.000516929	chr30	8038932	8039032	948	chr15	40906847	40906944	948_0.827539
950	chr26	8123535	8123536	0.595295	chr26	8123504	8129306	5802	chr26	8147564	8149064	ATP2A2	0	+	8148564	22159	3	0.000517063	chr26	8123485	8123585	950	chr12	110246189	110246308	950_0.595295
951	chr26	8124596	8124597	0.670695	chr26	8123504	8129306	5802	chr26	8147564	8149064	ATP2A2	0	+	8148564	22159	3	0.000517063	chr26	8124546	8124646	951	chr12	110247267	110247392	951_0.670695
952	chr26	8127824	8127825	0.689391	chr26	8123504	8129306	5802	chr26	8147564	8149064	ATP2A2	0	+	8148564	22159	3	0.000517063	chr26	8127774	8127874	952	chr12	110250796	110250895	952_0.689391
949	chr2	59764468	59764469	0.609906	chr2	59759072	59764874	5802	chr2	59765908	59767408	AMFR	0	+	59766908	4935	3	0.000517063	chr2	59764418	59764518	949	#N/A	#N/A	#N/A	949_0.609906
953	chr16	14138536	14138537	0.549361	chr16	14136856	14138789	1933	chr16	14159678	14161178	ZNF786	0	-	14160178	22355.5	1	0.000517331	chr16	14138486	14138586	953	#N/A	#N/A	#N/A	953_0.549361
954	chr2	15724041	15724042	0.547567	chr2	15723278	15727140	3862	chr2	15712229	15713729	ZNF438	0	+	15713229	11980	2	0.000517866	chr2	15723991	15724091	954	chr10	31018802	31018911	954_0.547567
955	chr9	626269	626270	0.753425	chr9	624454	626381	1927	chr9	621651	623151	FSCN2	0	-	622151	3266.5	1	0.000518941	chr9	626219	626319	955	chr17	81523093	81523174	955_0.753425
956	chr20	41467357	41467358	0.819742	chr20	41467065	41468992	1927	chr20	41510749	41512249	PTPN23	0	-	41511249	43220.5	1	0.000518941	chr20	41467307	41467407	956	#N/A	#N/A	#N/A	956_0.819742
957	chr15	39493556	39493557	0.563919	chr15	39491603	39495451	3848	chr15	39496311	39497811	NR1H4	0	+	39497311	3784	2	0.000519751	chr15	39493506	39493606	957	chr12	100426748	100426844	957_0.563919
958	chr18	5563718	5563719	0.600723	chr18	5562744	5564661	1917	chr18	5570436	5571936	SEC61G	0	-	5570936	7233.5	1	0.000521648	chr18	5563668	5563768	958	chr7	54750424	54750521	958_0.600723
959	chr15	13556223	13556224	0.550735	chr15	13555384	13559216	3832	chr15	13546302	13547802	CYP4X1	0	-	13546802	10498	2	0.000521921	chr15	13556173	13556273	959	chr1	47001990	47002092	959_0.550735
960	chr15	13556926	13556927	0.550735	chr15	13555384	13559216	3832	chr15	13546302	13547802	CYP4X1	0	-	13546802	10498	2	0.000521921	chr15	13556876	13556976	960	chr1	47001317	47001415	960_0.550735
961	chr15	13558593	13558594	0.598236	chr15	13555384	13559216	3832	chr15	13546302	13547802	CYP4X1	0	-	13546802	10498	2	0.000521921	chr15	13558543	13558643	961	#N/A	#N/A	#N/A	961_0.598236
962	chr3	32183841	32183842	0.589212	chr3	32182618	32184530	1912	chr3	32169606	32171106	CYFIP1	0	-	32170106	13468	1	0.000523013	chr3	32183791	32183891	962	chr15	22959024	22959102	962_0.589212
963	chr5	56589654	56589655	0.615969	chr5	56589197	56591108	1911	chr5	56586386	56587886	ATAD3A	0	+	56587386	2766.5	1	0.000523286	chr5	56589604	56589704	963	#N/A	#N/A	#N/A	963_0.615969
964	chr37	16987814	16987815	1	chr37	16987757	16989667	1910	chr37	17125146	17126646	LOC488494	0	+	17126146	137434	1	0.00052356	chr37	16987764	16987864	964	chr2	209424262	209424371	964_1
965	chr37	16987819	16987820	1	chr37	16987757	16989667	1910	chr37	17125146	17126646	LOC488494	0	+	17126146	137434	1	0.00052356	chr37	16987769	16987869	965	chr2	209424257	209424366	965_1
966	chr37	16987825	16987826	1	chr37	16987757	16989667	1910	chr37	17125146	17126646	LOC488494	0	+	17126146	137434	1	0.00052356	chr37	16987775	16987875	966	chr2	209424251	209424360	966_1
967	chr37	16987832	16987833	1	chr37	16987757	16989667	1910	chr37	17125146	17126646	LOC488494	0	+	17126146	137434	1	0.00052356	chr37	16987782	16987882	967	chr2	209424244	209424349	967_1
968	chr9	38305005	38305006	0.600589	chr9	38303913	38305822	1909	chr9	38291129	38292629	RFFL	0	+	38292129	12738.5	1	0.000523834	chr9	38304955	38305055	968	chr17	35051487	35051587	968_0.600589
969	chr10	60615513	60615514	0.568063	chr10	60611888	60617609	5721	chr10	60666241	60667741	BCL11A	0	-	60666741	51992.5	3	0.000524384	chr10	60615463	60615563	969	chr2	60479381	60479464	969_0.568063
970	chr1	91387377	91387378	0.552362	chr1	91387338	91389245	1907	chr1	91337399	91338899	KCNV2	0	+	91338399	49892.5	1	0.000524384	chr1	91387327	91387427	970	chr9	2799707	2799812	970_0.552362
971	chr17	21346103	21346104	0.597899	chr17	21345139	21347045	1906	chr17	21335453	21336953	ZNF513	0	-	21335953	10139	1	0.000524659	chr17	21346053	21346153	971	chr2	195451296	195451354	971_0.597899
972	chr11	22967498	22967499	0.687533	chr11	22966433	22968334	1901	chr11	22942963	22944463	TXNDC15	0	+	22943963	23420.5	1	0.000526039	chr11	22967448	22967548	972	chr5	134912744	134912853	972_0.687533
973	chr9	4048941	4048942	0.876481	chr9	4047739	4049639	1900	chr9	4036511	4038011	METTL23	0	-	4037011	11678	1	0.000526316	chr9	4048891	4048991	973	chr17	76711367	76711505	973_0.876481
974	chr35	10868878	10868879	0.556308	chr35	10861395	10870891	9496	chr35	10900111	10901611	NEDD9	0	-	10900611	34468	5	0.000526537	chr35	10868828	10868928	974	chr6	11201612	11201721	974_0.556308
975	chr8	69474815	69474816	0.660245	chr8	69471300	69475094	3794	chr8	69658619	69660119	LOC111097190	0	+	69659619	186422	2	0.000527148	chr8	69474765	69474865	975	#N/A	#N/A	#N/A	975_0.660245
976	chr24	21679218	21679219	0.721374	chr24	21677397	21679289	1892	chr24	21680469	21681969	KIF3B	0	+	21681469	3126	1	0.000528541	chr24	21679168	21679268	976	#N/A	#N/A	#N/A	976_0.721374
977	chr37	25672658	25672659	0.551753	chr37	25668907	25680249	11342	chr37	25718483	25719983	NHEJ1	0	-	25718983	44405	6	0.000529007	chr37	25672608	25672708	977	chr2	219112710	219112802	977_0.551753
979	chr37	25679952	25679953	0.607308	chr37	25668907	25680249	11342	chr37	25718483	25719983	NHEJ1	0	-	25718983	44405	6	0.000529007	chr37	25679902	25680002	979	chr2	219119395	219119494	979_0.607308
980	chr37	25675462	25675463	0.706718	chr37	25668907	25680249	11342	chr37	25718483	25719983	NHEJ1	0	-	25718983	44405	6	0.000529007	chr37	25675412	25675512	980	chr2	219114460	219114546	980_0.706718
978	chr37	25671849	25671850	0.592681	chr37	25668907	25680249	11342	chr37	25718483	25719983	NHEJ1	0	-	25718983	44405	6	0.000529007	chr37	25671799	25671899	978	#N/A	#N/A	#N/A	978_0.592681
981	chr25	40181077	40181078	0.566902	chr25	40178260	40182039	3779	chr25	40163886	40165386	LOC111092321	0	+	40164886	15263.5	2	0.000529241	chr25	40181027	40181127	981	chr2	227406342	227406431	981_0.566902
982	chr25	40179307	40179308	0.627907	chr25	40178260	40182039	3779	chr25	40163886	40165386	LOC111092321	0	+	40164886	15263.5	2	0.000529241	chr25	40179257	40179357	982	chr2	227403449	227403839	982_0.627907
983	chr6	7802611	7802612	0.561032	chr6	7800539	7804312	3773	chr6	7819509	7821009	SH2B2	0	-	7820009	17583.5	2	0.000530082	chr6	7802561	7802661	983	#N/A	#N/A	#N/A	983_0.561032
984	chr38	14822001	14822002	0.681667	chr38	14820977	14822861	1884	chr38	14823124	14824624	EPRS	0	-	14823624	1705	1	0.000530786	chr38	14821951	14822051	984	#N/A	#N/A	#N/A	984_0.681667
985	chr10	68885689	68885690	0.614942	chr10	68885632	68891278	5646	chr10	68841249	68842749	FAM136A	0	-	68841749	46706	3	0.00053135	chr10	68885639	68885739	985	#N/A	#N/A	#N/A	985_0.614942
986	chr10	68890787	68890788	0.668637	chr10	68885632	68891278	5646	chr10	68841249	68842749	FAM136A	0	-	68841749	46706	3	0.00053135	chr10	68890737	68890837	986	#N/A	#N/A	#N/A	986_0.668637
987	chr10	68890965	68890966	0.704859	chr10	68885632	68891278	5646	chr10	68841249	68842749	FAM136A	0	-	68841749	46706	3	0.00053135	chr10	68890915	68891015	987	#N/A	#N/A	#N/A	987_0.704859
988	chr18	6309351	6309352	0.642857	chr18	6309163	6311040	1877	chr18	6387186	6388686	VOPP1	0	-	6387686	77584.5	1	0.000532765	chr18	6309301	6309401	988	chr7	55501699	55501990	988_0.642857
989	chr7	31417162	31417163	0.568188	chr7	31413327	31418955	5628	chr7	31409912	31411412	ILDR2	0	+	31410912	5229	3	0.000533049	chr7	31417112	31417212	989	chr1	166965162	166965858	989_0.568188
990	chr7	31416152	31416153	0.594506	chr7	31413327	31418955	5628	chr7	31409912	31411412	ILDR2	0	+	31410912	5229	3	0.000533049	chr7	31416102	31416202	990	chr1	166966758	166966872	990_0.594506
991	chr7	31413922	31413923	0.689804	chr7	31413327	31418955	5628	chr7	31409912	31411412	ILDR2	0	+	31410912	5229	3	0.000533049	chr7	31413872	31413972	991	chr1	166969237	166969350	991_0.689804
992	chr20	55371160	55371161	0.558625	chr20	55370755	55372631	1876	chr20	55361174	55362674	SHD	0	-	55361674	10019	1	0.000533049	chr20	55371110	55371210	992	#N/A	#N/A	#N/A	992_0.558625
994	chr24	24246717	24246718	0.61525	chr24	24242279	24251656	9377	chr24	24265780	24267280	EIF6	0	-	24266280	19312.5	5	0.00053322	chr24	24246667	24246767	994	chr20	35261679	35261771	994_0.61525
995	chr24	24244950	24244951	0.630833	chr24	24242279	24251656	9377	chr24	24265780	24267280	EIF6	0	-	24266280	19312.5	5	0.00053322	chr24	24244900	24245000	995	chr20	35259947	35260051	995_0.630833
996	chr24	24245590	24245591	0.724365	chr24	24242279	24251656	9377	chr24	24265780	24267280	EIF6	0	-	24266280	19312.5	5	0.00053322	chr24	24245540	24245640	996	chr20	35260584	35260679	996_0.724365
993	chr24	24248325	24248326	0.565418	chr24	24242279	24251656	9377	chr24	24265780	24267280	EIF6	0	-	24266280	19312.5	5	0.00053322	chr24	24248275	24248375	993	#N/A	#N/A	#N/A	993_0.565418
997	chr3	62086045	62086046	0.642314	chr3	62085866	62089616	3750	chr3	62113306	62114806	NAT8L	0	-	62113806	26065	2	0.000533333	chr3	62085995	62086095	997	chr4	2087757	2090721	997_0.642314
998	chr3	62087437	62087438	0.656363	chr3	62085866	62089616	3750	chr3	62113306	62114806	NAT8L	0	-	62113806	26065	2	0.000533333	chr3	62087387	62087487	998	chr4	2085823	2085919	998_0.656363
999	chr5	62874061	62874062	0.733746	chr5	62868775	62874394	5619	chr5	62883594	62885094	PIK3CD	0	+	62884594	13009.5	3	0.000533903	chr5	62874011	62874111	999	chr1	9634647	9634747	999_0.733746
1001	chr5	62869384	62869385	0.801112	chr5	62868775	62874394	5619	chr5	62883594	62885094	PIK3CD	0	+	62884594	13009.5	3	0.000533903	chr5	62869334	62869434	1001	chr1	9628623	9628743	1001_0.801112
1000	chr5	62868801	62868802	0.752569	chr5	62868775	62874394	5619	chr5	62883594	62885094	PIK3CD	0	+	62884594	13009.5	3	0.000533903	chr5	62868751	62868851	1000	#N/A	#N/A	#N/A	1000_0.752569
1002	chr2	28580031	28580032	0.678957	chr2	28575439	28581050	5611	chr2	28569843	28571343	LOC100855427	0	-	28570343	7901.5	3	0.000534664	chr2	28579981	28580081	1002	chr10	7481690	7481780	1002_0.678957
1003	chr2	28578430	28578431	0.681975	chr2	28575439	28581050	5611	chr2	28569843	28571343	LOC100855427	0	-	28570343	7901.5	3	0.000534664	chr2	28578380	28578480	1003	chr10	7483116	7483222	1003_0.681975
1004	chr2	28578478	28578479	0.729378	chr2	28575439	28581050	5611	chr2	28569843	28571343	LOC100855427	0	-	28570343	7901.5	3	0.000534664	chr2	28578428	28578528	1004	chr10	7483052	7483177	1004_0.729378
1005	chr28	8769429	8769430	0.625342	chr28	8766142	8769873	3731	chr28	8749926	8751426	CYP2C18	0	-	8750426	17581.5	2	0.000536049	chr28	8769379	8769479	1005	#N/A	#N/A	#N/A	1005_0.625342
1006	chr28	8768871	8768872	0.696378	chr28	8766142	8769873	3731	chr28	8749926	8751426	CYP2C18	0	-	8750426	17581.5	2	0.000536049	chr28	8768821	8768921	1006	#N/A	#N/A	#N/A	1006_0.696378
1007	chr20	56753441	56753442	0.746288	chr20	56752761	56754617	1856	chr20	56754984	56756484	LINGO3	0	+	56755984	2295	1	0.000538793	chr20	56753391	56753491	1007	#N/A	#N/A	#N/A	1007_0.746288
1012	chr6	70885139	70885140	0.621869	chr6	70883049	70892308	9259	chr6	70881478	70882978	ACADM	0	-	70881978	5700.5	5	0.000540015	chr6	70885089	70885189	1012	chr1	75720394	75720496	1012_0.621869
1008	chr6	70889062	70889063	0.566969	chr6	70883049	70892308	9259	chr6	70881478	70882978	ACADM	0	-	70881978	5700.5	5	0.000540015	chr6	70889012	70889112	1008	#N/A	#N/A	#N/A	1008_0.566969
1009	chr6	70890278	70890279	0.58531	chr6	70883049	70892308	9259	chr6	70881478	70882978	ACADM	0	-	70881978	5700.5	5	0.000540015	chr6	70890228	70890328	1009	#N/A	#N/A	#N/A	1009_0.58531
1010	chr6	70891889	70891890	0.599304	chr6	70883049	70892308	9259	chr6	70881478	70882978	ACADM	0	-	70881978	5700.5	5	0.000540015	chr6	70891839	70891939	1010	#N/A	#N/A	#N/A	1010_0.599304
1011	chr6	70892059	70892060	0.599304	chr6	70883049	70892308	9259	chr6	70881478	70882978	ACADM	0	-	70881978	5700.5	5	0.000540015	chr6	70892009	70892109	1011	#N/A	#N/A	#N/A	1011_0.599304
1013	chr6	70891570	70891571	0.622744	chr6	70883049	70892308	9259	chr6	70881478	70882978	ACADM	0	-	70881978	5700.5	5	0.000540015	chr6	70891520	70891620	1013	#N/A	#N/A	#N/A	1013_0.622744
1014	chr4	25116575	25116576	0.602128	chr4	25115621	25119317	3696	chr4	25130578	25132078	KAT6B	0	+	25131578	14109	2	0.000541126	chr4	25116525	25116625	1014	chr10	74825144	74825241	1014_0.602128
1015	chr31	29862007	29862008	0.61754	chr31	29861953	29863801	1848	chr31	29866635	29868135	KCNE1	0	-	29867135	4258	1	0.000541126	chr31	29861957	29862057	1015	#N/A	#N/A	#N/A	1015_0.61754
1016	chr9	50378015	50378016	0.570735	chr9	50372779	50382016	9237	chr9	50351607	50353107	WDR5	0	+	50352607	24790.5	5	0.000541301	chr9	50377965	50378065	1016	chr9	134171216	134171287	1016_0.570735
1017	chr9	50378403	50378404	0.594747	chr9	50372779	50382016	9237	chr9	50351607	50353107	WDR5	0	+	50352607	24790.5	5	0.000541301	chr9	50378353	50378453	1017	chr9	134171914	134171994	1017_0.594747
1019	chr9	50380080	50380081	0.704596	chr9	50372779	50382016	9237	chr9	50351607	50353107	WDR5	0	+	50352607	24790.5	5	0.000541301	chr9	50380030	50380130	1019	chr9	134174138	134174275	1019_0.704596
1018	chr9	50379662	50379663	0.653535	chr9	50372779	50382016	9237	chr9	50351607	50353107	WDR5	0	+	50352607	24790.5	5	0.000541301	chr9	50379612	50379712	1018	#N/A	#N/A	#N/A	1018_0.653535
1020	chr2	85022059	85022060	0.594217	chr2	85020739	85022583	1844	chr2	84997635	84999135	TARDBP	0	-	84998135	23526	1	0.000542299	chr2	85022009	85022109	1020	chr1	10971579	10971679	1020_0.594217
1021	chr23	41480008	41480009	0.572606	chr23	41479593	41481435	1842	chr23	41453226	41454726	PLSCR4	0	-	41453726	26788	1	0.000542888	chr23	41479958	41480058	1021	chr3	146379573	146379665	1021_0.572606
1022	chr24	47490938	47490939	0.579544	chr24	47489279	47492956	3677	chr24	47496062	47497562	SOX18	0	-	47496562	5444.5	2	0.000543922	chr24	47490888	47490988	1022	chr20	64042210	64042312	1022_0.579544
1023	chr24	47492256	47492257	0.668602	chr24	47489279	47492956	3677	chr24	47496062	47497562	SOX18	0	-	47496562	5444.5	2	0.000543922	chr24	47492206	47492306	1023	#N/A	#N/A	#N/A	1023_0.668602
1024	chr27	9025593	9025594	0.567715	chr27	9022715	9026385	3670	chr27	9009869	9011369	ANO6	0	-	9010369	14181	2	0.000544959	chr27	9025543	9025643	1024	chr12	45267795	45267869	1024_0.567715
1025	chr17	19916805	19916806	0.568418	chr17	19915823	19921321	5498	chr17	19951378	19952878	ASXL2	0	-	19951878	33306	3	0.000545653	chr17	19916755	19916855	1025	chr2	25736282	25736377	1025_0.568418
1026	chr17	19917608	19917609	0.640836	chr17	19915823	19921321	5498	chr17	19951378	19952878	ASXL2	0	-	19951878	33306	3	0.000545653	chr17	19917558	19917658	1026	chr2	25737146	25737205	1026_0.640836
1027	chr20	2140042	2140043	0.730206	chr20	2139507	2141335	1828	chr20	2137473	2138973	EEFSEC	0	+	2138473	1948	1	0.000547046	chr20	2139992	2140092	1027	chr3	128127083	128127160	1027_0.730206
1028	chr4	14775551	14775552	0.609421	chr4	14774776	14776604	1828	chr4	14782006	14783506	EGR2	0	-	14782506	6816	1	0.000547046	chr4	14775501	14775601	1028	#N/A	#N/A	#N/A	1028_0.609421
1029	chr5	33637858	33637859	1	chr5	33636540	33638365	1825	chr5	33653721	33655221	NTN1	0	+	33654721	17268.5	1	0.000547945	chr5	33637808	33637908	1029	chr17	9002874	9002982	1029_1
1030	chr1	13688210	13688211	0.623417	chr1	13684897	13688542	3645	chr1	13681836	13683336	KDSR	0	+	13682836	3883.5	2	0.000548697	chr1	13688160	13688260	1030	chr18	63368300	63368371	1030_0.623417
1031	chr1	13687724	13687725	0.758801	chr1	13684897	13688542	3645	chr1	13681836	13683336	KDSR	0	+	13682836	3883.5	2	0.000548697	chr1	13687674	13687774	1031	#N/A	#N/A	#N/A	1031_0.758801
1032	chr20	56136417	56136418	0.718373	chr20	56134753	56136575	1822	chr20	56137652	56139152	TLE2	0	+	56138652	2988	1	0.000548847	chr20	56136367	56136467	1032	#N/A	#N/A	#N/A	1032_0.718373
1033	chr29	4112153	4112154	0.660342	chr29	4111594	4113414	1820	chr29	4109215	4110715	ST18	0	-	4109715	2789	1	0.000549451	chr29	4112103	4112203	1033	chr8	52249042	52249142	1033_0.660342
1034	chr13	37218074	37218075	0.683847	chr13	37217479	37219294	1815	chr13	37220217	37221717	GSDMD	0	+	37221217	2830.5	1	0.000550964	chr13	37218024	37218124	1034	chr8	143544640	143549280	1034_0.683847
1035	chr3	85006973	85006974	0.590746	chr3	85004599	85008224	3625	chr3	85001201	85002701	PI4K2B	0	-	85001701	4710.5	2	0.000551724	chr3	85006923	85007023	1035	chr4	25235926	25235991	1035_0.590746
1036	chr3	85007021	85007022	1	chr3	85004599	85008224	3625	chr3	85001201	85002701	PI4K2B	0	-	85001701	4710.5	2	0.000551724	chr3	85006971	85007071	1036	chr4	25235873	25235967	1036_1
1037	chr3	15720879	15720880	0.573844	chr3	15719811	15721621	1810	chr3	15716374	15717874	NR2F1	0	-	15716874	3842	1	0.000552486	chr3	15720829	15720929	1037	chr5	93578873	93578973	1037_0.573844
1039	chr29	7333883	7333884	0.684211	chr29	7331806	7335421	3615	chr29	7366615	7368115	LYN	0	+	7367615	34001.5	2	0.00055325	chr29	7333833	7333933	1039	chr8	55880497	55880599	1039_0.684211
1038	chr29	7331924	7331925	0.634229	chr29	7331806	7335421	3615	chr29	7366615	7368115	LYN	0	+	7367615	34001.5	2	0.00055325	chr29	7331874	7331974	1038	#N/A	#N/A	#N/A	1038_0.634229
1041	chr18	49692013	49692014	0.685935	chr18	49691429	49704076	12647	chr18	49666658	49668158	KMT5B	0	+	49667658	30094.5	7	0.000553491	chr18	49691963	49692063	1041	chr11	68154710	68154795	1041_0.685935
1042	chr18	49692015	49692016	0.685935	chr18	49691429	49704076	12647	chr18	49666658	49668158	KMT5B	0	+	49667658	30094.5	7	0.000553491	chr18	49691965	49692065	1042	chr11	68154708	68154793	1042_0.685935
1043	chr18	49692017	49692018	0.685935	chr18	49691429	49704076	12647	chr18	49666658	49668158	KMT5B	0	+	49667658	30094.5	7	0.000553491	chr18	49691967	49692067	1043	chr11	68154706	68154791	1043_0.685935
1040	chr18	49692161	49692162	0.590827	chr18	49691429	49704076	12647	chr18	49666658	49668158	KMT5B	0	+	49667658	30094.5	7	0.000553491	chr18	49692111	49692211	1040	#N/A	#N/A	#N/A	1040_0.590827
1044	chr7	17117892	17117893	0.594506	chr7	17116981	17126008	9027	chr7	17111066	17112566	RGL1	0	+	17112066	9428.5	5	0.000553894	chr7	17117842	17117942	1044	chr1	183811231	183811336	1044_0.594506
1045	chr7	17123780	17123781	0.6472	chr7	17116981	17126008	9027	chr7	17111066	17112566	RGL1	0	+	17112066	9428.5	5	0.000553894	chr7	17123730	17123830	1045	chr1	183816684	183816776	1045_0.6472
1046	chr7	17116998	17116999	0.780757	chr7	17116981	17126008	9027	chr7	17111066	17112566	RGL1	0	+	17112066	9428.5	5	0.000553894	chr7	17116948	17117048	1046	chr1	183810409	183810520	1046_0.780757
1047	chr35	80748	80749	0.736041	chr35	76595	83807	7212	chr35	73992	75492	CEBPD	0	+	74992	5209	4	0.000554631	chr35	80698	80798	1047	chr8	47734098	47734172	1047_0.736041
1048	chr26	601093	601094	0.720697	chr26	599330	602934	3604	chr26	612633	614133	FBRSL1	0	-	613133	12001	2	0.000554939	chr26	601043	601143	1048	chr12	132504484	132504584	1048_0.720697
1049	chr26	601074	601075	0.724221	chr26	599330	602934	3604	chr26	612633	614133	FBRSL1	0	-	613133	12001	2	0.000554939	chr26	601024	601124	1049	chr12	132504496	132504608	1049_0.724221
1050	chr8	34485455	34485456	0.56654	chr8	34483021	34488426	5405	chr8	34476252	34477752	LOC106559164	0	-	34476752	8971.5	3	0.000555042	chr8	34485405	34485505	1050	chr14	59199086	59199184	1050_0.56654
1051	chr26	17404690	17404691	0.607766	chr26	17401117	17404710	3593	chr26	17341477	17342977	FAM222A	0	-	17341977	60936.5	2	0.000556638	chr26	17404640	17404740	1051	chr12	109705520	109705608	1051_0.607766
1052	chr26	17402518	17402519	0.647395	chr26	17401117	17404710	3593	chr26	17341477	17342977	FAM222A	0	-	17341977	60936.5	2	0.000556638	chr26	17402468	17402568	1052	chr12	109707624	109707724	1052_0.647395
1053	chr13	37103639	37103640	0.657577	chr13	37102188	37103983	1795	chr13	37123394	37124894	MAFA	0	-	37123894	20808.5	1	0.000557103	chr13	37103589	37103689	1053	chr8	143399406	143399497	1053_0.657577
1054	chr1	85374767	85374768	0.556308	chr1	85373908	85379286	5378	chr1	85419089	85420589	ZFAND5	0	+	85420089	43492	3	0.000557828	chr1	85374717	85374817	1054	chr9	72425118	72425189	1054_0.556308
1055	chr1	85374929	85374930	0.59961	chr1	85373908	85379286	5378	chr1	85419089	85420589	ZFAND5	0	+	85420089	43492	3	0.000557828	chr1	85374879	85374979	1055	chr9	72424961	72425058	1055_0.59961
1056	chr6	14724904	14724905	0.669593	chr6	14724291	14727876	3585	chr6	14712939	14714439	CHST12	0	-	14713439	12644.5	2	0.00055788	chr6	14724854	14724954	1056	chr7	2405519	2405606	1056_0.669593
1057	chr6	14724936	14724937	0.683371	chr6	14724291	14727876	3585	chr6	14712939	14714439	CHST12	0	-	14713439	12644.5	2	0.00055788	chr6	14724886	14724986	1057	chr7	2405492	2405576	1057_0.683371
1058	chr7	69785589	69785590	0.550182	chr7	69782383	69785967	3584	chr7	69837486	69838986	MYOM1	0	-	69837986	53811	2	0.000558036	chr7	69785539	69785639	1058	chr18	3157839	3157940	1058_0.550182
1059	chr2	11043551	11043552	0.563286	chr2	11042596	11044387	1791	chr2	11125310	11126810	DNAJC1	0	+	11126310	82818.5	1	0.000558347	chr2	11043501	11043601	1059	chr10	22087282	22087368	1059_0.563286
1060	chr7	44872493	44872494	0.711336	chr7	44869896	44873467	3571	chr7	44851915	44853415	RNF165	0	-	44852415	19266.5	2	0.000560067	chr7	44872443	44872543	1060	chr18	46411128	46411242	1060_0.711336
1061	chr9	8564550	8564551	0.563047	chr9	8563357	8566925	3568	chr9	8662813	8664313	LOC102156711	0	-	8663313	98172	2	0.000560538	chr9	8564500	8564600	1061	chr17	72468013	72468110	1061_0.563047
1062	chr9	13318017	13318018	0.5503	chr9	13316571	13320137	3566	chr9	13252852	13254352	HELZ	0	+	13253852	64502	2	0.000560852	chr9	13317967	13318067	1062	chr17	67179097	67179176	1062_0.5503
1063	chr19	18407551	18407552	0.613252	chr19	18406925	18408707	1782	chr19	18418934	18420434	ANXA5	0	+	18419934	12118	1	0.000561167	chr19	18407501	18407601	1063	chr4	121711898	121711999	1063_0.613252
1065	chr15	17712173	17712174	0.593683	chr15	17711507	17713288	1781	chr15	17704964	17706464	PARP2	0	+	17705964	6433.5	1	0.000561482	chr15	17712123	17712223	1065	chr14	20355111	20355216	1065_0.593683
1064	chr14	42336467	42336468	0.631982	chr14	42335763	42337544	1781	chr14	42304911	42306411	CHN2	0	+	42305911	30742.5	1	0.000561482	chr14	42336417	42336517	1064	chr7	29319343	29319446	1064_0.631982
1066	chr12	17903260	17903261	0.655908	chr12	17901478	17905028	3550	chr12	17851760	17853260	DEFB112	0	-	17852260	50993	2	0.00056338	chr12	17903210	17903310	1066	chr6	50094077	50094176	1066_0.655908
1067	chr20	57528815	57528816	1	chr20	57527806	57529579	1773	chr20	57526025	57527525	CIRBP	0	-	57526525	2167.5	1	0.000564016	chr20	57528765	57528865	1067	chr19	1266586	1266797	1067_1
1068	chr20	57528820	57528821	1	chr20	57527806	57529579	1773	chr20	57526025	57527525	CIRBP	0	-	57526525	2167.5	1	0.000564016	chr20	57528770	57528870	1068	chr19	1266581	1266794	1068_1
1069	chr3	19131532	19131533	0.564932	chr3	19130854	19132623	1769	chr3	18528803	18530303	POLR3G	0	-	18529303	602436	1	0.000565291	chr3	19131482	19131582	1069	chr5	89701982	89702112	1069_0.564932
1071	chr18	38754316	38754317	0.575173	chr18	38752840	38758144	5304	chr18	38764680	38766180	PRG3	0	+	38765680	10188	3	0.000565611	chr18	38754266	38754366	1071	chr11	57396582	57396661	1071_0.575173
1073	chr18	38754250	38754251	0.876149	chr18	38752840	38758144	5304	chr18	38764680	38766180	PRG3	0	+	38765680	10188	3	0.000565611	chr18	38754200	38754300	1073	chr11	57396651	57396725	1073_0.876149
1070	chr7	38133368	38133369	0.669849	chr7	38132914	38134682	1768	chr7	38122536	38124036	COQ8A	0	-	38123036	10762	1	0.000565611	chr7	38133318	38133418	1070	#N/A	#N/A	#N/A	1070_0.669849
1072	chr18	38753151	38753152	0.607353	chr18	38752840	38758144	5304	chr18	38764680	38766180	PRG3	0	+	38765680	10188	3	0.000565611	chr18	38753101	38753201	1072	#N/A	#N/A	#N/A	1072_0.607353
1074	chr5	81674326	81674327	0.558459	chr5	81671308	81676602	5294	chr5	81661605	81663105	TSNAXIP1	0	-	81662105	11850	3	0.000566679	chr5	81674276	81674376	1074	#N/A	#N/A	#N/A	1074_0.558459
1075	chr5	81671387	81671388	0.595354	chr5	81671308	81676602	5294	chr5	81661605	81663105	TSNAXIP1	0	-	81662105	11850	3	0.000566679	chr5	81671337	81671437	1075	#N/A	#N/A	#N/A	1075_0.595354
1076	chr8	16090835	16090836	0.669174	chr8	16088957	16092486	3529	chr8	16082604	16084104	FOXA1	0	-	16083104	7617.5	2	0.000566733	chr8	16090785	16090885	1076	chr14	37602589	37602697	1076_0.669174
1077	chr13	37533771	37533772	0.56945	chr13	37532711	37534473	1762	chr13	37529209	37530709	SPATC1	0	+	37530209	3383	1	0.000567537	chr13	37533721	37533821	1077	#N/A	#N/A	#N/A	1077_0.56945
1078	chr7	10186336	10186337	0.556934	chr7	10179276	10188081	8805	chr7	10177650	10179150	LPGAT1	0	-	10178150	5528.5	5	0.000567859	chr7	10186286	10186386	1078	chr1	211852089	211852183	1078_0.556934
1079	chr7	10181796	10181797	0.559583	chr7	10179276	10188081	8805	chr7	10177650	10179150	LPGAT1	0	-	10178150	5528.5	5	0.000567859	chr7	10181746	10181846	1079	chr1	211840411	211840528	1079_0.559583
1080	chr7	10183411	10183412	0.686574	chr7	10179276	10188081	8805	chr7	10177650	10179150	LPGAT1	0	-	10178150	5528.5	5	0.000567859	chr7	10183361	10183461	1080	#N/A	#N/A	#N/A	1080_0.686574
1081	chr24	36045008	36045009	0.559488	chr24	36042317	36045831	3514	chr24	36118372	36119872	KCNB1	0	-	36118872	74798	2	0.000569152	chr24	36044958	36045058	1081	chr20	49396712	49396817	1081_0.559488
1082	chr5	41071503	41071504	0.621239	chr5	41070366	41075631	5265	chr5	41053803	41055303	FAM83G	0	+	41054803	18195.5	3	0.000569801	chr5	41071453	41071553	1082	chr17	18985619	18985713	1082_0.621239
1083	chr16	15011701	15011702	0.666667	chr16	15011435	15013189	1754	chr16	15041285	15042785	KCNH2	0	-	15041785	29473	1	0.000570125	chr16	15011651	15011751	1083	chr7	150947874	150947995	1083_0.666667
1084	chr34	16962997	16962998	0.699931	chr34	16962224	16963972	1748	chr34	16957294	16958794	LOC478649	0	+	16958294	4804	1	0.000572082	chr34	16962947	16963047	1084	chr3	184040070	184040167	1084_0.699931
1087	chr28	36885130	36885131	0.632487	chr28	36879968	36885206	5238	chr28	36863344	36864844	PTPRE	0	+	36864344	18243	3	0.000572738	chr28	36885080	36885180	1087	chr10	128067915	128068069	1087_0.632487
1086	chr4	40720505	40720506	0.581473	chr4	40719865	40721611	1746	chr4	40747952	40749452	FGF18	0	-	40748452	27714	1	0.000572738	chr4	40720455	40720555	1086	chr5	171451148	171451225	1086_0.581473
1085	chr14	55725609	55725610	0.735145	chr14	55722980	55726472	3492	chr14	55762584	55764084	CAPZA2	0	+	55763584	38858	2	0.000572738	chr14	55725559	55725659	1085	chr7	116810787	116810891	1085_0.735145
1088	chr28	36881429	36881430	0.712187	chr28	36879968	36885206	5238	chr28	36863344	36864844	PTPRE	0	+	36864344	18243	3	0.000572738	chr28	36881379	36881479	1088	#N/A	#N/A	#N/A	1088_0.712187
1089	chr17	58754613	58754614	0.789386	chr17	58754498	58756236	1738	chr17	58752618	58754118	ANKRD34A	0	-	58753118	2249	1	0.000575374	chr17	58754563	58754663	1089	chr1	145964046	145964148	1089_0.789386
1090	chr3	91721589	91721590	0.74568	chr3	91720282	91722020	1738	chr3	91731587	91733087	MFSD7	0	+	91732587	11436	1	0.000575374	chr3	91721539	91721639	1090	chr4	708417	708509	1090_0.74568
1091	chr4	21984383	21984384	0.563123	chr4	21983989	21987459	3470	chr4	22002129	22003629	UNC5B	0	+	22003129	17405	2	0.000576369	chr4	21984333	21984433	1091	chr10	71195881	71195981	1091_0.563123
1092	chr6	39928799	39928800	0.695656	chr6	39927284	39929016	1732	chr6	39931038	39932538	METTL26	0	+	39932038	3888	1	0.000577367	chr6	39928749	39928849	1092	#N/A	#N/A	#N/A	1092_0.695656
1093	chr10	21484172	21484173	0.576336	chr10	21483791	21485520	1729	chr10	21429090	21430590	KIAA1644	0	+	21430090	54565.5	1	0.000578369	chr10	21484122	21484222	1093	chr22	44270974	44271105	1093_0.576336
1094	chr2	69848414	69848415	0.656381	chr2	69846258	69849713	3455	chr2	69808042	69809542	NKAIN1	0	+	69809042	38943.5	2	0.000578871	chr2	69848364	69848464	1094	chr1	31120930	31121037	1094_0.656381
1095	chr13	17335785	17335786	0.621699	chr13	17332813	17336266	3453	chr13	17456583	17458083	EXT1	0	-	17457083	122544	2	0.000579206	chr13	17335735	17335835	1095	#N/A	#N/A	#N/A	1095_0.621699
1096	chr9	40611753	40611754	0.566402	chr9	40611021	40614470	3449	chr9	40616593	40618093	C9H17orf75	0	+	40617593	4847.5	2	0.000579878	chr9	40611703	40611803	1096	chr17	32351013	32351115	1096_0.566402
1097	chr9	40613126	40613127	0.767789	chr9	40611021	40614470	3449	chr9	40616593	40618093	C9H17orf75	0	+	40617593	4847.5	2	0.000579878	chr9	40613076	40613176	1097	chr17	32349649	32349765	1097_0.767789
1098	chr11	56507984	56507985	0.650704	chr11	56504987	56508432	3445	chr11	56278955	56280455	ALG2	0	-	56279455	227254	2	0.000580552	chr11	56507934	56508034	1098	chr9	99488791	99488892	1098_0.650704
1099	chr11	56505558	56505559	0.661942	chr11	56504987	56508432	3445	chr11	56278955	56280455	ALG2	0	-	56279455	227254	2	0.000580552	chr11	56505508	56505608	1099	chr9	99486302	99486404	1099_0.661942
1100	chr6	16398663	16398664	0.600667	chr6	16394838	16410333	15495	chr6	16496563	16498063	FAM20C	0	-	16497063	94477.5	9	0.000580833	chr6	16398613	16398713	1100	chr7	340298	340468	1100_0.600667
1102	chr6	16409092	16409093	0.609484	chr6	16394838	16410333	15495	chr6	16496563	16498063	FAM20C	0	-	16497063	94477.5	9	0.000580833	chr6	16409042	16409142	1102	chr7	326452	326611	1102_0.609484
1103	chr6	16396468	16396469	0.62305	chr6	16394838	16410333	15495	chr6	16496563	16498063	FAM20C	0	-	16497063	94477.5	9	0.000580833	chr6	16396418	16396518	1103	chr7	343099	343211	1103_0.62305
1104	chr6	16400262	16400263	0.654759	chr6	16394838	16410333	15495	chr6	16496563	16498063	FAM20C	0	-	16497063	94477.5	9	0.000580833	chr6	16400212	16400312	1104	chr7	338092	338206	1104_0.654759
1105	chr6	16402506	16402507	0.693112	chr6	16394838	16410333	15495	chr6	16496563	16498063	FAM20C	0	-	16497063	94477.5	9	0.000580833	chr6	16402456	16402556	1105	chr7	333201	333314	1105_0.693112
1106	chr6	16399402	16399403	0.726482	chr6	16394838	16410333	15495	chr6	16496563	16498063	FAM20C	0	-	16497063	94477.5	9	0.000580833	chr6	16399352	16399452	1106	chr7	339237	339342	1106_0.726482
1107	chr6	16398236	16398237	0.739597	chr6	16394838	16410333	15495	chr6	16496563	16498063	FAM20C	0	-	16497063	94477.5	9	0.000580833	chr6	16398186	16398286	1107	chr7	341089	341200	1107_0.739597
1108	chr6	16400074	16400075	0.773169	chr6	16394838	16410333	15495	chr6	16496563	16498063	FAM20C	0	-	16497063	94477.5	9	0.000580833	chr6	16400024	16400124	1108	chr7	338294	338589	1108_0.773169
1101	chr6	16401537	16401538	0.604291	chr6	16394838	16410333	15495	chr6	16496563	16498063	FAM20C	0	-	16497063	94477.5	9	0.000580833	chr6	16401487	16401587	1101	#N/A	#N/A	#N/A	1101_0.604291
1109	chr15	13463424	13463425	0.594136	chr15	13462823	13467983	5160	chr15	13452548	13454048	TAL1	0	+	13453548	11855	3	0.000581395	chr15	13463374	13463474	1109	chr1	47214456	47214555	1109_0.594136
1110	chr15	13463624	13463625	0.605493	chr15	13462823	13467983	5160	chr15	13452548	13454048	TAL1	0	+	13453548	11855	3	0.000581395	chr15	13463574	13463674	1110	chr1	47214239	47214350	1110_0.605493
1111	chr15	13464567	13464568	0.649415	chr15	13462823	13467983	5160	chr15	13452548	13454048	TAL1	0	+	13453548	11855	3	0.000581395	chr15	13464517	13464617	1111	chr1	47213184	47213279	1111_0.649415
1112	chr9	27851729	27851730	0.596424	chr9	27851000	27854437	3437	chr9	27862910	27864410	CA10	0	-	27863410	10691.5	2	0.000581903	chr9	27851679	27851779	1112	chr17	52148264	52148365	1112_0.596424
1113	chr9	27852445	27852446	0.609421	chr9	27851000	27854437	3437	chr9	27862910	27864410	CA10	0	-	27863410	10691.5	2	0.000581903	chr9	27852395	27852495	1113	chr17	52148977	52149078	1113_0.609421
1114	chr28	29251867	29251868	0.637941	chr28	29250223	29251941	1718	chr28	29284420	29285920	NANOS1	0	+	29285420	34338	1	0.000582072	chr28	29251817	29251917	1114	#N/A	#N/A	#N/A	1114_0.637941
1115	chr9	52711725	52711726	0.577672	chr9	52709182	52712615	3433	chr9	52701702	52703202	PRRC2B	0	-	52702202	8696.5	2	0.000582581	chr9	52711675	52711775	1115	chr9	131417013	131417096	1115_0.577672
1116	chr26	11756691	11756692	0.693883	chr26	11750170	11757020	6850	chr26	11709093	11710593	TBX3	0	-	11709593	44002	4	0.000583942	chr26	11756641	11756741	1116	chr12	114740642	114740765	1116_0.693883
1117	chr14	7975643	7975644	0.605369	chr14	7975586	7977297	1711	chr14	7959377	7960877	HILPDA	0	-	7959877	16564.5	1	0.000584454	chr14	7975593	7975693	1117	chr7	128435954	128436082	1117_0.605369
1118	chr30	37177927	37177928	0.697439	chr30	37177843	37181259	3416	chr30	37190199	37191699	LOXL1	0	+	37191199	11648	2	0.00058548	chr30	37177877	37177977	1118	chr15	73923354	73923450	1118_0.697439
1119	chr30	37179084	37179085	0.831064	chr30	37177843	37181259	3416	chr30	37190199	37191699	LOXL1	0	+	37191199	11648	2	0.00058548	chr30	37179034	37179134	1119	chr15	73924089	73924193	1119_0.831064
1120	chr6	7851278	7851279	0.572329	chr6	7848411	7851825	3414	chr6	7819509	7821009	SH2B2	0	-	7820009	30109	2	0.000585823	chr6	7851228	7851328	1120	chr7	102242637	102242731	1120_0.572329
1121	chr33	17178437	17178438	0.55833	chr33	17178258	17179960	1702	chr33	17140879	17142379	CCDC80	0	-	17141379	37730	1	0.000587544	chr33	17178387	17178487	1121	chr3	112688964	112689064	1121_0.55833
1122	chr20	29416902	29416903	0.550456	chr20	29414545	29419643	5098	chr20	29404041	29405541	LOC102157323	0	+	29405041	12053	3	0.000588466	chr20	29416852	29416952	1122	chr3	61632040	61632441	1122_0.550456
1123	chr20	29416515	29416516	0.584079	chr20	29414545	29419643	5098	chr20	29404041	29405541	LOC102157323	0	+	29405041	12053	3	0.000588466	chr20	29416465	29416565	1123	chr3	61632810	61632906	1123_0.584079
1124	chr10	9640359	9640360	0.608879	chr10	9639527	9641223	1696	chr10	9651174	9652674	CAND1	0	+	9652174	11799	1	0.000589623	chr10	9640309	9640409	1124	chr12	67268583	67268680	1124_0.608879
1125	chr27	37376578	37376579	0.555974	chr27	37375488	37377184	1696	chr27	37411146	37412646	FOXJ2	0	+	37412146	35810	1	0.000589623	chr27	37376528	37376628	1125	chr12	7996016	7996422	1125_0.555974
1126	chr14	7997334	7997335	0.573942	chr14	7996237	7997933	1696	chr14	8000573	8002073	IMPDH1	0	+	8001573	4488	1	0.000589623	chr14	7997284	7997384	1126	chr7	128409392	128409495	1126_0.573942
1127	chr2	59674968	59674969	0.804878	chr2	59673769	59675464	1695	chr2	59649437	59650937	BBS2	0	+	59650437	24179.5	1	0.000589971	chr2	59674918	59675018	1127	chr16	56519659	56519713	1127_0.804878
1128	chr29	14424930	14424931	0.671761	chr29	14423683	14427065	3382	chr29	14472232	14473732	CYP7B1	0	-	14472732	47358	2	0.000591366	chr29	14424880	14424980	1128	chr8	64576319	64576472	1128_0.671761
1129	chr10	24220705	24220706	0.619305	chr10	24217712	24221089	3377	chr10	24279752	24281252	RBX1	0	-	24280252	60851.5	2	0.000592242	chr10	24220655	24220755	1129	chr22	41019989	41020269	1129_0.619305
1130	chr10	24219776	24219777	0.843642	chr10	24217712	24221089	3377	chr10	24279752	24281252	RBX1	0	-	24280252	60851.5	2	0.000592242	chr10	24219726	24219826	1130	chr22	41021625	41021717	1130_0.843642
1132	chr23	51496772	51496773	0.632044	chr23	51495952	51497640	1688	chr23	51492085	51493585	SHOX2	0	-	51492585	4211	1	0.000592417	chr23	51496722	51496822	1132	chr3	158110424	158110548	1132_0.632044
1131	chr5	70736549	70736550	0.645779	chr5	70733933	70737309	3376	chr5	70744589	70746089	GCSH	0	+	70745589	9968	2	0.000592417	chr5	70736499	70736599	1131	#N/A	#N/A	#N/A	1131_0.645779
1133	chr27	45160897	45160898	0.580024	chr27	45159652	45161338	1686	chr27	45195170	45196670	SLC25A18	0	+	45196170	35675	1	0.00059312	chr27	45160847	45160947	1133	chr22	17514189	17514289	1133_0.580024
1134	chr6	28736209	28736210	0.787005	chr6	28736009	28739378	3369	chr6	28628135	28629635	PARN	0	+	28629135	108558	2	0.000593648	chr6	28736159	28736259	1134	chr16	14488469	14488567	1134_0.787005
1135	chr20	55888298	55888299	0.708333	chr20	55886877	55888561	1684	chr20	55876576	55878076	FZR1	0	-	55877076	10643	1	0.000593824	chr20	55888248	55888348	1135	chr19	3507372	3507435	1135_0.708333
1136	chr37	12380447	12380448	0.909091	chr37	12376962	12388738	11776	chr37	12346045	12347545	RAPH1	0	-	12346545	36305	7	0.000594429	chr37	12380397	12380497	1136	chr2	203534395	203534496	1136_0.909091
1137	chr37	12380303	12380304	1	chr37	12376962	12388738	11776	chr37	12346045	12347545	RAPH1	0	-	12346545	36305	7	0.000594429	chr37	12380253	12380353	1137	chr2	203534266	203534334	1137_1
1138	chr26	10702764	10702765	0.674926	chr26	10699633	10702991	3358	chr26	10691081	10692581	PLBD2	0	+	10692081	9231	2	0.000595593	chr26	10702714	10702814	1138	chr12	113361882	113361983	1138_0.674926
1139	chr26	10700693	10700694	0.891672	chr26	10699633	10702991	3358	chr26	10691081	10692581	PLBD2	0	+	10692081	9231	2	0.000595593	chr26	10700643	10700743	1139	chr12	113359365	113359468	1139_0.891672
1140	chr6	65690723	65690724	0.708333	chr6	65686857	65691883	5026	chr6	65750178	65751678	ADGRL2	0	-	65750678	61308	3	0.000596896	chr6	65690673	65690773	1140	#N/A	#N/A	#N/A	1140_0.708333
1141	chr31	34303732	34303733	0.736922	chr31	34303172	34304844	1672	chr31	34282872	34284372	HMGN1	0	-	34283372	20636	1	0.000598086	chr31	34303682	34303782	1141	chr21	39380236	39380335	1141_0.736922
1142	chr25	48878347	48878348	0.736264	chr25	48876255	48879596	3341	chr25	48781446	48782946	TRAF3IP1	0	+	48782446	95479.5	2	0.000598623	chr25	48878297	48878397	1142	#N/A	#N/A	#N/A	1142_0.736264
1143	chr5	78692651	78692652	0.658799	chr5	78686753	78696774	10021	chr5	78635114	78636614	ZFHX3	0	-	78635614	56149.5	6	0.000598743	chr5	78692601	78692701	1143	chr16	73053976	73054079	1143_0.658799
1144	chr5	78696032	78696033	0.681251	chr5	78686753	78696774	10021	chr5	78635114	78636614	ZFHX3	0	-	78635614	56149.5	6	0.000598743	chr5	78695982	78696082	1144	chr16	73057402	73057512	1144_0.681251
1145	chr20	481471	481472	0.664552	chr20	478796	483805	5009	chr20	522869	524369	KLF15	0	-	523369	42068.5	3	0.000598922	chr20	481421	481521	1145	chr3	126296799	126297069	1145_0.664552
1146	chr23	18212954	18212955	0.561949	chr23	18212241	18213910	1669	chr23	18158519	18160019	TOP2B	0	+	18159519	53556.5	1	0.000599161	chr23	18212904	18213004	1146	chr3	25591432	25591521	1146_0.561949
1147	chr11	54278686	54278687	0.550211	chr11	54269856	54284875	15019	chr11	54328503	54330003	SHB	0	-	54329003	51637.5	9	0.000599241	chr11	54278636	54278736	1147	chr9	38016256	38016369	1147_0.550211
1148	chr11	54276137	54276138	0.556107	chr11	54269856	54284875	15019	chr11	54328503	54330003	SHB	0	-	54329003	51637.5	9	0.000599241	chr11	54276087	54276187	1148	chr9	38013842	38013934	1148_0.556107
1149	chr11	54273250	54273251	0.576954	chr11	54269856	54284875	15019	chr11	54328503	54330003	SHB	0	-	54329003	51637.5	9	0.000599241	chr11	54273200	54273300	1149	chr9	38010052	38010166	1149_0.576954
1150	chr11	54275182	54275183	0.576954	chr11	54269856	54284875	15019	chr11	54328503	54330003	SHB	0	-	54329003	51637.5	9	0.000599241	chr11	54275132	54275232	1150	chr9	38012490	38012586	1150_0.576954
1151	chr11	54277045	54277046	0.576954	chr11	54269856	54284875	15019	chr11	54328503	54330003	SHB	0	-	54329003	51637.5	9	0.000599241	chr11	54276995	54277095	1151	chr9	38014811	38014913	1151_0.576954
1152	chr11	54277586	54277587	0.576954	chr11	54269856	54284875	15019	chr11	54328503	54330003	SHB	0	-	54329003	51637.5	9	0.000599241	chr11	54277536	54277636	1152	chr9	38015392	38015495	1152_0.576954
1153	chr11	54277528	54277529	0.591666	chr11	54269856	54284875	15019	chr11	54328503	54330003	SHB	0	-	54329003	51637.5	9	0.000599241	chr11	54277478	54277578	1153	chr9	38015334	38015435	1153_0.591666
1154	chr11	54277257	54277258	0.619588	chr11	54269856	54284875	15019	chr11	54328503	54330003	SHB	0	-	54329003	51637.5	9	0.000599241	chr11	54277207	54277307	1154	chr9	38015045	38015149	1154_0.619588
1157	chr10	46505990	46505991	0.663195	chr10	46498700	46510350	11650	chr10	46437875	46439375	LRPPRC	0	-	46438375	66150	7	0.000600858	chr10	46505940	46506040	1157	chr2	44082241	44082487	1157_0.663195
1155	chr10	46505652	46505653	0.649464	chr10	46498700	46510350	11650	chr10	46437875	46439375	LRPPRC	0	-	46438375	66150	7	0.000600858	chr10	46505602	46505702	1155	#N/A	#N/A	#N/A	1155_0.649464
1156	chr10	46505680	46505681	0.649464	chr10	46498700	46510350	11650	chr10	46437875	46439375	LRPPRC	0	-	46438375	66150	7	0.000600858	chr10	46505630	46505730	1156	#N/A	#N/A	#N/A	1156_0.649464
1158	chr3	85276931	85276932	0.609421	chr3	85275627	85277291	1664	chr3	85308139	85309639	CCDC149	0	+	85309139	32680	1	0.000600962	chr3	85276881	85276981	1158	chr4	24911220	24911318	1158_0.609421
1159	chr35	12836890	12836891	0.583615	chr35	12831920	12841889	9969	chr35	12819276	12820776	GFOD1	0	-	12819776	17128.5	6	0.000601866	chr35	12836840	12836940	1159	chr6	13380393	13380505	1159_0.583615
1160	chr35	12834595	12834596	0.611474	chr35	12831920	12841889	9969	chr35	12819276	12820776	GFOD1	0	-	12819776	17128.5	6	0.000601866	chr35	12834545	12834645	1160	chr6	13378340	13378429	1160_0.611474
1161	chr35	12833714	12833715	0.77248	chr35	12831920	12841889	9969	chr35	12819276	12820776	GFOD1	0	-	12819776	17128.5	6	0.000601866	chr35	12833664	12833764	1161	chr6	13377466	13377567	1161_0.77248
1162	chr35	12834459	12834460	0.798241	chr35	12831920	12841889	9969	chr35	12819276	12820776	GFOD1	0	-	12819776	17128.5	6	0.000601866	chr35	12834409	12834509	1162	chr6	13378218	13378303	1162_0.798241
1163	chr4	72441134	72441135	0.602551	chr4	72440144	72443459	3315	chr4	72460572	72462072	UGT3A2	0	+	72461572	19770.5	2	0.000603318	chr4	72441084	72441184	1163	chr5	36086772	36086888	1163_0.602551
1164	chr4	72441181	72441182	0.670851	chr4	72440144	72443459	3315	chr4	72460572	72462072	UGT3A2	0	+	72461572	19770.5	2	0.000603318	chr4	72441131	72441231	1164	chr5	36086724	36086826	1164_0.670851
1169	chr19	3092555	3092556	0.821891	chr19	3084195	3094138	9943	chr19	3070078	3071578	MGST2	0	-	3070578	18588.5	6	0.00060344	chr19	3092505	3092605	1169	chr4	139659327	139659421	1169_0.821891
1165	chr19	3087463	3087464	0.646559	chr19	3084195	3094138	9943	chr19	3070078	3071578	MGST2	0	-	3070578	18588.5	6	0.00060344	chr19	3087413	3087513	1165	#N/A	#N/A	#N/A	1165_0.646559
1166	chr19	3085177	3085178	0.656744	chr19	3084195	3094138	9943	chr19	3070078	3071578	MGST2	0	-	3070578	18588.5	6	0.00060344	chr19	3085127	3085227	1166	#N/A	#N/A	#N/A	1166_0.656744
1167	chr19	3088414	3088415	0.685372	chr19	3084195	3094138	9943	chr19	3070078	3071578	MGST2	0	-	3070578	18588.5	6	0.00060344	chr19	3088364	3088464	1167	#N/A	#N/A	#N/A	1167_0.685372
1168	chr19	3086945	3086946	0.699316	chr19	3084195	3094138	9943	chr19	3070078	3071578	MGST2	0	-	3070578	18588.5	6	0.00060344	chr19	3086895	3086995	1168	#N/A	#N/A	#N/A	1168_0.699316
1170	chr7	3051721	3051722	0.719444	chr7	3050433	3052089	1656	chr7	3047011	3048511	NR5A2	0	-	3047511	3750	1	0.000603865	chr7	3051671	3051771	1170	chr1	200038147	200038242	1170_0.719444
1171	chr34	11357259	11357260	0.548785	chr34	11354479	11357786	3307	chr34	11343747	11345247	SLC6A19	0	-	11344247	11885.5	2	0.000604778	chr34	11357209	11357309	1171	#N/A	#N/A	#N/A	1171_0.548785
1172	chr18	55101400	55101401	0.810764	chr18	55100416	55102068	1652	chr18	55098192	55099692	VWCE	0	+	55099192	2050	1	0.000605327	chr18	55101350	55101450	1172	chr11	61295547	61295711	1172_0.810764
1173	chr3	60965948	60965949	0.640023	chr3	60962977	60966279	3302	chr3	61011310	61012810	RGS12	0	-	61011810	47182	2	0.000605694	chr3	60965898	60965998	1173	chr4	3389966	3390082	1173_0.640023
1175	chr4	29064809	29064810	0.607801	chr4	29057825	29067727	9902	chr4	29073804	29075304	PPIF	0	+	29074804	12028	6	0.000605938	chr4	29064759	29064859	1175	chr10	79339569	79339664	1175_0.607801
1176	chr4	29066577	29066578	0.611491	chr4	29057825	29067727	9902	chr4	29073804	29075304	PPIF	0	+	29074804	12028	6	0.000605938	chr4	29066527	29066627	1176	chr10	79342074	79342167	1176_0.611491
1177	chr4	29064745	29064746	0.617341	chr4	29057825	29067727	9902	chr4	29073804	29075304	PPIF	0	+	29074804	12028	6	0.000605938	chr4	29064695	29064795	1177	chr10	79339493	79339605	1177_0.617341
1178	chr4	29067071	29067072	0.617864	chr4	29057825	29067727	9902	chr4	29073804	29075304	PPIF	0	+	29074804	12028	6	0.000605938	chr4	29067021	29067121	1178	chr10	79342571	79342626	1178_0.617864
1174	chr4	29061735	29061736	0.56671	chr4	29057825	29067727	9902	chr4	29073804	29075304	PPIF	0	+	29074804	12028	6	0.000605938	chr4	29061685	29061785	1174	#N/A	#N/A	#N/A	1174_0.56671
1179	chr28	8983612	8983613	0.608274	chr28	8982449	8992345	9896	chr28	9063231	9064731	SORBS1	0	-	9063731	76334	6	0.000606306	chr28	8983562	8983662	1179	chr10	95474800	95474894	1179_0.608274
1180	chr28	8983571	8983572	0.62256	chr28	8982449	8992345	9896	chr28	9063231	9064731	SORBS1	0	-	9063731	76334	6	0.000606306	chr28	8983521	8983621	1180	chr10	95474759	95474853	1180_0.62256
1181	chr28	8984075	8984076	0.62256	chr28	8982449	8992345	9896	chr28	9063231	9064731	SORBS1	0	-	9063731	76334	6	0.000606306	chr28	8984025	8984125	1181	chr10	95475078	95475177	1181_0.62256
1182	chr28	8985689	8985690	0.648679	chr28	8982449	8992345	9896	chr28	9063231	9064731	SORBS1	0	-	9063731	76334	6	0.000606306	chr28	8985639	8985739	1182	chr10	95476289	95476385	1182_0.648679
1183	chr28	8985327	8985328	0.687745	chr28	8982449	8992345	9896	chr28	9063231	9064731	SORBS1	0	-	9063731	76334	6	0.000606306	chr28	8985277	8985377	1183	chr10	95475999	95476049	1183_0.687745
1184	chr28	8984738	8984739	0.702491	chr28	8982449	8992345	9896	chr28	9063231	9064731	SORBS1	0	-	9063731	76334	6	0.000606306	chr28	8984688	8984788	1184	chr10	95475697	95475760	1184_0.702491
1185	chr28	8985754	8985755	0.734486	chr28	8982449	8992345	9896	chr28	9063231	9064731	SORBS1	0	-	9063731	76334	6	0.000606306	chr28	8985704	8985804	1185	chr10	95476350	95476453	1185_0.734486
1186	chr20	49145936	49145937	0.559905	chr20	49145833	49149124	3291	chr20	49108356	49109856	LYL1	0	+	49109356	38122.5	2	0.000607718	chr20	49145886	49145986	1186	chr19	13065295	13065378	1186_0.559905
1187	chr20	49147789	49147790	0.608819	chr20	49145833	49149124	3291	chr20	49108356	49109856	LYL1	0	+	49109356	38122.5	2	0.000607718	chr20	49147739	49147839	1187	#N/A	#N/A	#N/A	1187_0.608819
1188	chr10	45980545	45980546	0.612501	chr10	45979214	45982501	3287	chr10	46081795	46083295	THADA	0	-	46082295	101438	2	0.000608458	chr10	45980495	45980595	1188	chr2	43482161	43482259	1188_0.612501
1189	chr6	37168617	37168618	1	chr6	37166965	37170245	3280	chr6	37212249	37213749	ADCY9	0	+	37213249	44644	2	0.000609756	chr6	37168567	37168667	1189	chr16	4183888	4183987	1189_1
1190	chr9	48421884	48421885	1	chr9	48421773	48423413	1640	chr9	48424543	48426043	NELFB	0	-	48425043	2450	1	0.000609756	chr9	48421834	48421934	1190	chr9	137255798	137255892	1190_1
1191	chr1	29281127	29281128	0.59271	chr1	29279713	29286267	6554	chr1	29305936	29307436	MAP3K5	0	-	29306436	23446	4	0.000610314	chr1	29281077	29281177	1191	chr6	136761883	136761989	1191_0.59271
1192	chr1	29284748	29284749	0.634076	chr1	29279713	29286267	6554	chr1	29305936	29307436	MAP3K5	0	-	29306436	23446	4	0.000610314	chr1	29284698	29284798	1192	chr6	136766257	136766357	1192_0.634076
1193	chr26	10719277	10719278	0.611996	chr26	10716550	10719824	3274	chr26	10727586	10729086	SDS	0	-	10728086	9899	2	0.000610874	chr26	10719227	10719327	1193	#N/A	#N/A	#N/A	1193_0.611996
1194	chr6	17490412	17490413	0.681381	chr6	17489715	17492979	3264	chr6	17508822	17510322	FBRS	0	-	17509322	17975	2	0.000612745	chr6	17490362	17490462	1194	chr16	30678624	30678715	1194_0.681381
1195	chr6	17490794	17490795	0.703676	chr6	17489715	17492979	3264	chr6	17508822	17510322	FBRS	0	-	17509322	17975	2	0.000612745	chr6	17490744	17490844	1195	chr16	30678259	30678351	1195_0.703676
1196	chr6	17490253	17490254	0.611212	chr6	17489715	17492979	3264	chr6	17470223	17471723	SRCAP	0	-	17470723	20624	2	0.000612745	chr6	17490203	17490303	1196	#N/A	#N/A	#N/A	1196_0.611212
1197	chr6	17490252	17490253	0.658311	chr6	17489715	17492979	3264	chr6	17470223	17471723	SRCAP	0	-	17470723	20624	2	0.000612745	chr6	17490202	17490302	1197	#N/A	#N/A	#N/A	1197_0.658311
1198	chr8	43435363	43435364	0.582854	chr8	43433572	43438459	4887	chr8	43410848	43412348	SUSD6	0	+	43411848	24167.5	3	0.000613874	chr8	43435313	43435413	1198	chr14	69683302	69683390	1198_0.582854
1199	chr31	37166910	37166911	0.554466	chr31	37165293	37166919	1626	chr31	37188751	37190251	PKNOX1	0	+	37189751	23645	1	0.000615006	chr31	37166860	37166960	1199	chr21	42984804	42984920	1199_0.554466
1200	chr1	117559657	117559658	0.565789	chr1	117556801	117560052	3251	chr1	117537405	117538905	GRAMD1A	0	-	117537905	20521.5	2	0.000615195	chr1	117559607	117559707	1200	#N/A	#N/A	#N/A	1200_0.565789
1201	chr5	21364397	21364398	0.550182	chr5	21347856	21367354	19498	chr5	21322955	21324455	PPP2R1B	0	+	21323955	33650	12	0.000615448	chr5	21364347	21364447	1201	chr11	111719139	111719239	1201_0.550182
1202	chr5	21357417	21357418	0.594924	chr5	21347856	21367354	19498	chr5	21322955	21324455	PPP2R1B	0	+	21323955	33650	12	0.000615448	chr5	21357367	21357467	1202	chr11	111726262	111726346	1202_0.594924
1203	chr5	21363247	21363248	0.743853	chr5	21347856	21367354	19498	chr5	21322955	21324455	PPP2R1B	0	+	21323955	33650	12	0.000615448	chr5	21363197	21363297	1203	chr11	111720305	111720401	1203_0.743853
1205	chr5	21352074	21352075	0.75055	chr5	21347856	21367354	19498	chr5	21322955	21324455	PPP2R1B	0	+	21323955	33650	12	0.000615448	chr5	21352024	21352124	1205	chr11	111734199	111734302	1205_0.75055
1206	chr5	21357658	21357659	0.757441	chr5	21347856	21367354	19498	chr5	21322955	21324455	PPP2R1B	0	+	21323955	33650	12	0.000615448	chr5	21357608	21357708	1206	chr11	111726002	111726101	1206_0.757441
1204	chr5	21366544	21366545	0.744226	chr5	21347856	21367354	19498	chr5	21322955	21324455	PPP2R1B	0	+	21323955	33650	12	0.000615448	chr5	21366494	21366594	1204	#N/A	#N/A	#N/A	1204_0.744226
1207	chr34	18751977	18751978	0.546525	chr34	18750384	18753631	3247	chr34	18788448	18789948	ETV5	0	-	18788948	36940.5	2	0.000615953	chr34	18751927	18752027	1207	chr3	186071513	186071602	1207_0.546525
1208	chr34	18752658	18752659	0.605806	chr34	18750384	18753631	3247	chr34	18788448	18789948	ETV5	0	-	18788948	36940.5	2	0.000615953	chr34	18752608	18752708	1208	chr3	186073215	186073345	1208_0.605806
1209	chr19	30813867	30813868	0.563286	chr19	30813356	30816597	3241	chr19	30794809	30796309	STEAP3	0	-	30795309	19667.5	2	0.000617093	chr19	30813817	30813917	1209	#N/A	#N/A	#N/A	1209_0.563286
1210	chr19	30816066	30816067	0.592177	chr19	30813356	30816597	3241	chr19	30794809	30796309	STEAP3	0	-	30795309	19667.5	2	0.000617093	chr19	30816016	30816116	1210	#N/A	#N/A	#N/A	1210_0.592177
1211	chr19	30816269	30816270	0.592177	chr19	30813356	30816597	3241	chr19	30794809	30796309	STEAP3	0	-	30795309	19667.5	2	0.000617093	chr19	30816219	30816319	1211	#N/A	#N/A	#N/A	1211_0.592177
1212	chr25	14845096	14845097	0.685264	chr25	14845037	14848277	3240	chr25	14754472	14755972	MIPEP	0	+	14755472	91185	2	0.000617284	chr25	14845046	14845146	1212	#N/A	#N/A	#N/A	1212_0.685264
1213	chr8	26254904	26254905	0.733812	chr8	26253523	26255141	1618	chr8	26255938	26257438	DNAAF2	0	-	26256438	2106	1	0.000618047	chr8	26254854	26254954	1213	chr14	49633640	49633740	1213_0.733812
1214	chr20	12230137	12230138	0.558682	chr20	12226232	12231084	4852	chr20	12472687	12474187	EDEM1	0	-	12473187	244529	3	0.000618302	chr20	12230087	12230187	1214	chr3	5459276	5459328	1214_0.558682
1215	chr38	22125976	22125977	0.634129	chr38	22122758	22125991	3233	chr38	22129275	22130775	KCNJ10	0	+	22130275	5900.5	2	0.00061862	chr38	22125926	22126026	1215	chr1	160058094	160058219	1215_0.634129
1216	chr38	22124002	22124003	0.699322	chr38	22122758	22125991	3233	chr38	22129275	22130775	KCNJ10	0	+	22130275	5900.5	2	0.00061862	chr38	22123952	22124052	1216	chr1	160060404	160060550	1216_0.699322
1217	chr37	6972937	6972938	0.77656	chr37	6972801	6976034	3233	chr37	6961973	6963473	SF3B1	0	-	6962473	11944.5	2	0.00061862	chr37	6972887	6972987	1217	#N/A	#N/A	#N/A	1217_0.77656
1218	chr4	40122886	40122887	0.648591	chr4	40121278	40124509	3231	chr4	40087121	40088621	LOC111095748	0	-	40087621	35272.5	2	0.000619003	chr4	40122836	40122936	1218	#N/A	#N/A	#N/A	1218_0.648591
1219	chr19	29899194	29899195	0.550304	chr19	29897741	29900970	3229	chr19	29891733	29893233	TMEM185B	0	+	29892733	6622.5	2	0.000619387	chr19	29899144	29899244	1219	chr2	120210107	120210171	1219_0.550304
1220	chr19	29898497	29898498	0.580373	chr19	29897741	29900970	3229	chr19	29891733	29893233	TMEM185B	0	+	29892733	6622.5	2	0.000619387	chr19	29898447	29898547	1220	#N/A	#N/A	#N/A	1220_0.580373
1221	chr2	37682372	37682373	0.636583	chr2	37682142	37685370	3228	chr2	37724965	37726465	ARHGAP26	0	+	37725965	42209	2	0.000619579	chr2	37682322	37682422	1221	chr5	142827563	142827656	1221_0.636583
1224	chr18	36605164	36605165	0.554954	chr18	36602272	36605499	3227	chr18	36714745	36716245	MPPED2	0	+	36715745	111860	2	0.000619771	chr18	36605114	36605214	1224	chr11	30728152	30728253	1224_0.554954
1222	chr31	25656315	25656316	0.557131	chr31	25654710	25657937	3227	chr31	25696885	25698385	LOC102151849	0	-	25697385	41061.5	2	0.000619771	chr31	25656265	25656365	1222	chr21	30709709	30709809	1222_0.557131
1223	chr31	25654998	25654999	0.621553	chr31	25654710	25657937	3227	chr31	25696885	25698385	LOC102151849	0	-	25697385	41061.5	2	0.000619771	chr31	25654948	25655048	1223	#N/A	#N/A	#N/A	1223_0.621553
1225	chr36	18615372	18615373	0.709135	chr36	18614215	18615828	1613	chr36	18618598	18620098	WIPF1	0	-	18619098	4076.5	1	0.000619963	chr36	18615322	18615422	1225	#N/A	#N/A	#N/A	1225_0.709135
1226	chr2	84963980	84963981	0.548275	chr2	84962951	84964560	1609	chr2	84967831	84969331	SRM	0	+	84968831	5075.5	1	0.000621504	chr2	84963930	84964030	1226	chr1	11066708	11066800	1226_0.548275
1227	chr16	14553032	14553033	0.566061	chr16	14552057	14553661	1604	chr16	14547095	14548595	SSPO	0	+	14548095	4764	1	0.000623441	chr16	14552982	14553082	1227	chr7	149780767	149780867	1227_0.566061
1228	chr25	34874527	34874528	0.548583	chr25	34868333	34877941	9608	chr25	34880742	34882242	SLC39A14	0	-	34881242	8105	6	0.00062448	chr25	34874477	34874577	1228	chr8	22398823	22398916	1228_0.548583
1229	chr25	34874633	34874634	0.592682	chr25	34868333	34877941	9608	chr25	34880742	34882242	SLC39A14	0	-	34881242	8105	6	0.00062448	chr25	34874583	34874683	1229	chr8	22398725	22398812	1229_0.592682
1230	chr25	34869776	34869777	0.598033	chr25	34868333	34877941	9608	chr25	34880742	34882242	SLC39A14	0	-	34881242	8105	6	0.00062448	chr25	34869726	34869826	1230	chr8	22404573	22404664	1230_0.598033
1231	chr25	34876288	34876289	0.606865	chr25	34868333	34877941	9608	chr25	34880742	34882242	SLC39A14	0	-	34881242	8105	6	0.00062448	chr25	34876238	34876338	1231	chr8	22396733	22396821	1231_0.606865
1232	chr25	34872238	34872239	0.632843	chr25	34868333	34877941	9608	chr25	34880742	34882242	SLC39A14	0	-	34881242	8105	6	0.00062448	chr25	34872188	34872288	1232	#N/A	#N/A	#N/A	1232_0.632843
1233	chr5	72093506	72093507	0.649014	chr5	72091313	72096109	4796	chr5	71964289	71965789	MAF	0	+	71965289	128422	3	0.000625521	chr5	72093456	72093556	1233	chr16	79449672	79449764	1233_0.649014
1234	chr37	18324189	18324190	0.593791	chr37	18323888	18325485	1597	chr37	18307162	18308662	CPS1	0	+	18308162	16524.5	1	0.000626174	chr37	18324139	18324239	1234	#N/A	#N/A	#N/A	1234_0.593791
1235	chr26	8771731	8771732	0.688505	chr26	8765476	8771862	6386	chr26	8788223	8789723	CUX2	0	+	8789223	20554	4	0.00062637	chr26	8771681	8771781	1235	chr12	111080040	111080141	1235_0.688505
1236	chr3	84168401	84168402	0.591644	chr3	84166001	84169194	3193	chr3	84163540	84165040	RBPJ	0	-	84164040	3557.5	2	0.00062637	chr3	84168351	84168451	1236	chr4	26317999	26318093	1236_0.591644
1237	chr5	73932025	73932026	0.592682	chr5	73930575	73932170	1595	chr5	73958219	73959719	LOC111096078	0	+	73959219	27846.5	1	0.000626959	chr5	73931975	73932075	1237	#N/A	#N/A	#N/A	1237_0.592682
1238	chr10	20590919	20590920	0.569262	chr10	20589150	20593930	4780	chr10	20564275	20565775	FBLN1	0	-	20564775	26765	3	0.000627615	chr10	20590869	20590969	1238	chr22	45477278	45477371	1238_0.569262
1239	chr5	4572688	4572689	0.581508	chr5	4571670	4573263	1593	chr5	4573602	4575102	ZBTB44	0	+	4574602	2135.5	1	0.000627746	chr5	4572638	4572738	1239	#N/A	#N/A	#N/A	1239_0.581508
1241	chr26	5495003	5495004	0.680895	chr26	5493439	5495028	1589	chr26	5508617	5510117	FAM101A	0	-	5509117	14883.5	1	0.000629327	chr26	5494953	5495053	1241	chr12	124324076	124324186	1241_0.680895
1240	chr3	11285512	11285513	0.613592	chr3	11284648	11286237	1589	chr3	11287871	11289371	CHD1	0	+	11288871	3428.5	1	0.000629327	chr3	11285462	11285562	1240	#N/A	#N/A	#N/A	1240_0.613592
1242	chr5	66842461	66842462	0.5802	chr5	66841290	66842878	1588	chr5	66817287	66818787	LOC111096077	0	-	66817787	24297	1	0.000629723	chr5	66842411	66842511	1242	#N/A	#N/A	#N/A	1242_0.5802
1245	chr8	43613923	43613924	0.788255	chr8	43611294	43616055	4761	chr8	43607559	43609059	SMOC1	0	+	43608559	5115.5	3	0.00063012	chr8	43613873	43613973	1245	chr14	69887409	69887500	1245_0.788255
1243	chr12	41921715	41921716	0.674226	chr12	41921170	41922757	1587	chr12	42276316	42277816	FAM46A	0	-	42276816	354852	1	0.00063012	chr12	41921665	41921765	1243	chr6	81293212	81293307	1243_0.674226
1244	chr8	43613185	43613186	0.78075	chr8	43611294	43616055	4761	chr8	43607559	43609059	SMOC1	0	+	43608559	5115.5	3	0.00063012	chr8	43613135	43613235	1244	#N/A	#N/A	#N/A	1244_0.78075
1246	chr24	21845967	21845968	0.690667	chr24	21844187	21847356	3169	chr24	21792766	21794266	ASXL1	0	+	21793766	52005.5	2	0.000631114	chr24	21845917	21846017	1246	chr20	32484012	32484094	1246_0.690667
1247	chr4	20050128	20050129	0.663051	chr4	20048304	20053056	4752	chr4	20072011	20073511	DDX50	0	+	20073011	22331	3	0.000631313	chr4	20050078	20050178	1247	chr10	68876983	68877079	1247_0.663051
1248	chr4	20050372	20050373	0.783285	chr4	20048304	20053056	4752	chr4	20072011	20073511	DDX50	0	+	20073011	22331	3	0.000631313	chr4	20050322	20050422	1248	#N/A	#N/A	#N/A	1248_0.783285
1249	chr24	4470537	4470538	0.581125	chr24	4467766	4470933	3167	chr24	4410512	4412012	SCP2D1	0	-	4411012	58337.5	2	0.000631512	chr24	4470487	4470587	1249	chr20	18740781	18740897	1249_0.581125
1250	chr10	2067405	2067406	0.626715	chr10	2066718	2068299	1581	chr10	1983086	1984586	ATP23	0	+	1984086	83422.5	1	0.000632511	chr10	2067355	2067455	1250	#N/A	#N/A	#N/A	1250_0.626715
1251	chr11	15937395	15937396	0.573765	chr11	15936389	15939548	3159	chr11	15902583	15904083	TEX43	0	+	15903583	34385.5	2	0.000633112	chr11	15937345	15937445	1251	#N/A	#N/A	#N/A	1251_0.573765
1252	chr11	15936670	15936671	0.592474	chr11	15936389	15939548	3159	chr11	15902583	15904083	TEX43	0	+	15903583	34385.5	2	0.000633112	chr11	15936620	15936720	1252	#N/A	#N/A	#N/A	1252_0.592474
1253	chr28	25380727	25380728	0.548051	chr28	25377269	25382001	4732	chr28	25393425	25394925	ABLIM1	0	-	25393925	14290	3	0.000633981	chr28	25380677	25380777	1253	chr10	114579539	114579598	1253_0.548051
1254	chr28	25380289	25380290	0.572889	chr28	25377269	25382001	4732	chr28	25393425	25394925	ABLIM1	0	-	25393925	14290	3	0.000633981	chr28	25380239	25380339	1254	chr10	114579084	114579174	1254_0.572889
1255	chr2	36961313	36961314	0.558193	chr2	36955906	36968514	12608	chr2	36949156	36950656	GNPDA1	0	-	36949656	12554	8	0.000634518	chr2	36961263	36961363	1255	chr5	142030694	142030823	1255_0.558193
1256	chr2	36961314	36961315	0.558193	chr2	36955906	36968514	12608	chr2	36949156	36950656	GNPDA1	0	-	36949656	12554	8	0.000634518	chr2	36961264	36961364	1256	chr5	142030695	142030824	1256_0.558193
1257	chr2	36958184	36958185	0.570221	chr2	36955906	36968514	12608	chr2	36949156	36950656	GNPDA1	0	-	36949656	12554	8	0.000634518	chr2	36958134	36958234	1257	chr5	142026091	142028508	1257_0.570221
1258	chr2	36962284	36962285	0.574026	chr2	36955906	36968514	12608	chr2	36949156	36950656	GNPDA1	0	-	36949656	12554	8	0.000634518	chr2	36962234	36962334	1258	chr5	142031827	142031963	1258_0.574026
1259	chr2	36961052	36961053	0.581398	chr2	36955906	36968514	12608	chr2	36949156	36950656	GNPDA1	0	-	36949656	12554	8	0.000634518	chr2	36961002	36961102	1259	chr5	142030442	142030528	1259_0.581398
1260	chr2	36961415	36961416	0.581398	chr2	36955906	36968514	12608	chr2	36949156	36950656	GNPDA1	0	-	36949656	12554	8	0.000634518	chr2	36961365	36961465	1260	chr5	142030825	142030944	1260_0.581398
1261	chr2	36962576	36962577	0.593668	chr2	36955906	36968514	12608	chr2	36949156	36950656	GNPDA1	0	-	36949656	12554	8	0.000634518	chr2	36962526	36962626	1261	chr5	142032155	142032214	1261_0.593668
1262	chr2	36961039	36961040	0.5942	chr2	36955906	36968514	12608	chr2	36949156	36950656	GNPDA1	0	-	36949656	12554	8	0.000634518	chr2	36960989	36961089	1262	chr5	142030442	142030515	1262_0.5942
1263	chr2	36960810	36960811	0.599662	chr2	36955906	36968514	12608	chr2	36949156	36950656	GNPDA1	0	-	36949656	12554	8	0.000634518	chr2	36960760	36960860	1263	#N/A	#N/A	#N/A	1263_0.599662
1264	chr2	36959107	36959108	0.607006	chr2	36955906	36968514	12608	chr2	36949156	36950656	GNPDA1	0	-	36949656	12554	8	0.000634518	chr2	36959057	36959157	1264	#N/A	#N/A	#N/A	1264_0.607006
1265	chr17	62700236	62700237	1	chr17	62699324	62700897	1573	chr17	62751309	62752809	LOC100686848	0	+	62752309	52198.5	1	0.000635728	chr17	62700186	62700286	1265	#N/A	#N/A	#N/A	1265_1
1266	chr4	86845608	86845609	0.570521	chr4	86845029	86848174	3145	chr4	86816389	86817889	RETREG1	0	+	86817389	29212.5	2	0.00063593	chr4	86845558	86845658	1266	#N/A	#N/A	#N/A	1266_0.570521
1267	chr24	46337188	46337189	0.691348	chr24	46333886	46343313	9427	chr24	46350778	46352278	LAMA5	0	-	46351278	12678.5	6	0.00063647	chr24	46337138	46337238	1267	chr20	62357705	62357798	1267_0.691348
1268	chr24	46339022	46339023	0.694353	chr24	46333886	46343313	9427	chr24	46350778	46352278	LAMA5	0	-	46351278	12678.5	6	0.00063647	chr24	46338972	46339072	1268	chr20	62359486	62359564	1268_0.694353
1269	chr24	46339551	46339552	0.740155	chr24	46333886	46343313	9427	chr24	46350778	46352278	LAMA5	0	-	46351278	12678.5	6	0.00063647	chr24	46339501	46339601	1269	chr20	62359817	62359901	1269_0.740155
1270	chr2	17424077	17424078	0.566053	chr2	17422786	17424357	1571	chr2	17459311	17460811	BAMBI	0	-	17459811	36239.5	1	0.000636537	chr2	17424027	17424127	1270	chr10	28721089	28721190	1270_0.566053
1272	chr10	13457073	13457074	0.622474	chr10	13456048	13459184	3136	chr10	13441609	13443109	TPH2	0	+	13442609	15007	2	0.000637755	chr10	13457023	13457123	1272	chr20	4023789	4023902	1272_0.622474
1271	chr25	28936371	28936372	0.595384	chr25	28936367	28937935	1568	chr25	28833463	28834963	EXTL3	0	-	28833963	103188	1	0.000637755	chr25	28936321	28936421	1271	chr8	28623675	28623760	1271_0.595384
1273	chr28	16289406	16289407	0.659903	chr28	16288236	16289802	1566	chr28	16285826	16287326	SLK	0	+	16286826	2193	1	0.00063857	chr28	16289356	16289456	1273	chr10	103970431	103970534	1273_0.659903
1274	chr17	59414913	59414914	0.555541	chr17	59410190	59416446	6256	chr17	59401756	59403256	PLEKHO1	0	+	59402756	10562	4	0.000639386	chr17	59414863	59414963	1274	chr1	150163116	150163216	1274_0.555541
1275	chr17	59411829	59411830	0.603584	chr17	59410190	59416446	6256	chr17	59401756	59403256	PLEKHO1	0	+	59402756	10562	4	0.000639386	chr17	59411779	59411879	1275	chr1	150159514	150159613	1275_0.603584
1276	chr17	59413942	59413943	0.603756	chr17	59410190	59416446	6256	chr17	59401756	59403256	PLEKHO1	0	+	59402756	10562	4	0.000639386	chr17	59413892	59413992	1276	chr1	150162091	150162216	1276_0.603756
1277	chr17	59411269	59411270	0.611111	chr17	59410190	59416446	6256	chr17	59401756	59403256	PLEKHO1	0	+	59402756	10562	4	0.000639386	chr17	59411219	59411319	1277	chr1	150158954	150159054	1277_0.611111
1278	chr9	43853916	43853917	0.674072	chr9	43851013	43854137	3124	chr9	43830495	43831995	SSH2	0	-	43830995	21580	2	0.000640205	chr9	43853866	43853966	1278	#N/A	#N/A	#N/A	1278_0.674072
1279	chr8	43373256	43373257	0.596424	chr8	43368684	43373366	4682	chr8	43377678	43379178	SUSD6	0	+	43378678	7653	3	0.000640752	chr8	43373206	43373306	1279	chr14	69616971	69617048	1279_0.596424
1280	chr34	19771671	19771672	0.570562	chr34	19770336	19771895	1559	chr34	19750168	19751668	MASP1	0	-	19750668	20447.5	1	0.000641437	chr34	19771621	19771721	1280	#N/A	#N/A	#N/A	1280_0.570562
1281	chr26	7733760	7733761	0.674147	chr26	7731401	7734518	3117	chr26	7758590	7760090	RNF34	0	-	7759090	26130.5	2	0.000641643	chr26	7733710	7733810	1281	chr12	121445416	121445529	1281_0.674147
1282	chr26	7733771	7733772	0.736147	chr26	7731401	7734518	3117	chr26	7758590	7760090	RNF34	0	-	7759090	26130.5	2	0.000641643	chr26	7733721	7733821	1282	chr12	121445405	121445520	1282_0.736147
1283	chr5	52541613	52541614	0.600589	chr5	52540504	52542061	1557	chr5	52534357	52535857	C8B	0	+	52535357	5925.5	1	0.000642261	chr5	52541563	52541663	1283	#N/A	#N/A	#N/A	1283_0.600589
1284	chr30	29483673	29483674	0.695968	chr30	29482696	29484249	1553	chr30	29495647	29497147	UBAP1L	0	-	29496147	12674.5	1	0.000643915	chr30	29483623	29483723	1284	chr15	65102371	65102470	1284_0.695968
1285	chr18	51746282	51746283	0.623418	chr18	51745939	51749035	3096	chr18	51806842	51808342	FRMD8	0	-	51807342	59855	2	0.000645995	chr18	51746232	51746332	1285	chr11	65455666	65455777	1285_0.623418
1286	chr21	23232441	23232442	0.588944	chr21	23232278	23244650	12372	chr21	23260018	23261518	ARRB1	0	+	23261018	22554	8	0.000646621	chr21	23232391	23232491	1286	chr11	75343221	75343298	1286_0.588944
1287	chr21	23239397	23239398	0.639727	chr21	23232278	23244650	12372	chr21	23260018	23261518	ARRB1	0	+	23261018	22554	8	0.000646621	chr21	23239347	23239447	1287	chr11	75336506	75336618	1287_0.639727
1288	chr2	54520863	54520864	0.568123	chr2	54514636	54523915	9279	chr2	54499297	54500797	OCLN	0	+	54500297	18978.5	6	0.000646621	chr2	54520813	54520913	1288	chr5	69528708	69528813	1288_0.568123
1289	chr26	10721825	10721826	0.615895	chr26	10721643	10724734	3091	chr26	10727586	10729086	SDS	0	-	10728086	4897.5	2	0.00064704	chr26	10721775	10721875	1289	chr12	113386922	113387022	1289_0.615895
1290	chr23	24638030	24638031	0.863626	chr23	24634113	24638748	4635	chr23	24613196	24614696	SATB1	0	+	24614196	22234.5	3	0.000647249	chr23	24637980	24638080	1290	chr3	18400851	18400949	1290_0.863626
1291	chr34	14193333	14193334	0.592618	chr34	14192483	14197106	4623	chr34	14204235	14205735	DNAJC19	0	-	14204735	9940.5	3	0.000648929	chr34	14193283	14193383	1291	#N/A	#N/A	#N/A	1291_0.592618
1292	chr15	5361171	5361172	0.985891	chr15	5360917	5362456	1539	chr15	5330744	5332244	GRIK3	0	+	5331744	29942.5	1	0.000649773	chr15	5361121	5361221	1292	chr1	37006714	37006819	1292_0.985891
1293	chr6	24924507	24924508	0.628533	chr6	24920859	24925474	4615	chr6	24939878	24941378	ACSM5	0	-	24940378	17211.5	3	0.000650054	chr6	24924457	24924557	1293	chr16	20428191	20428305	1293_0.628533
1294	chr24	17268264	17268265	0.638405	chr24	17267598	17269135	1537	chr24	17271683	17273183	SMOX	0	-	17272183	3816.5	1	0.000650618	chr24	17268214	17268314	1294	chr20	4172528	4172679	1294_0.638405
1295	chr15	1879880	1879881	0.724024	chr15	1878936	1880470	1534	chr15	1916501	1918001	SCMH1	0	+	1917501	37798	1	0.00065189	chr15	1879830	1879930	1295	#N/A	#N/A	#N/A	1295_0.724024
1296	chr24	613965	613966	0.64511	chr24	611199	614262	3063	chr24	598771	600271	THBD	0	+	599771	12959.5	2	0.000652955	chr24	613915	614015	1296	chr20	23035662	23035866	1296_0.64511
1297	chr24	613986	613987	1	chr24	611199	614262	3063	chr24	598771	600271	THBD	0	+	599771	12959.5	2	0.000652955	chr24	613936	614036	1297	chr20	23035641	23035845	1297_1
1298	chr32	10618929	10618930	0.557564	chr32	10616954	10621548	4594	chr32	10686528	10688028	KLHL8	0	-	10687028	67777	3	0.000653026	chr32	10618879	10618979	1298	chr4	87129513	87129612	1298_0.557564
1299	chr32	10618126	10618127	0.55963	chr32	10616954	10621548	4594	chr32	10686528	10688028	KLHL8	0	-	10687028	67777	3	0.000653026	chr32	10618076	10618176	1299	chr4	87128736	87128827	1299_0.55963
1300	chr32	10619926	10619927	0.659025	chr32	10616954	10621548	4594	chr32	10686528	10688028	KLHL8	0	-	10687028	67777	3	0.000653026	chr32	10619876	10619976	1300	#N/A	#N/A	#N/A	1300_0.659025
1301	chr27	1980273	1980274	0.624601	chr27	1978357	1981417	3060	chr27	1971165	1972665	RARG	0	+	1972165	7722	2	0.000653595	chr27	1980223	1980323	1301	chr12	53207384	53207502	1301_0.624601
1302	chr27	1980044	1980045	0.853224	chr27	1978357	1981417	3060	chr27	1971165	1972665	RARG	0	+	1972165	7722	2	0.000653595	chr27	1979994	1980094	1302	chr12	53208115	53208226	1302_0.853224
1303	chr35	404571	404572	0.629912	chr35	404188	407243	3055	chr35	496174	497674	SPIDR	0	-	496674	90958.5	2	0.000654664	chr35	404521	404621	1303	#N/A	#N/A	#N/A	1303_0.629912
1304	chr3	74644111	74644112	0.74837	chr3	74640781	74649932	9151	chr3	74654575	74656075	C3H4orf19	0	-	74655075	9718.5	6	0.000655666	chr3	74644061	74644161	1304	chr4	37468268	37468388	1304_0.74837
1305	chr2	56337369	56337370	0.555513	chr2	56336252	56337774	1522	chr2	56340883	56342383	BTF3	0	+	56341883	4870	1	0.00065703	chr2	56337319	56337419	1305	#N/A	#N/A	#N/A	1305_0.555513
1306	chr4	29483293	29483294	0.582482	chr4	29477566	29485171	7605	chr4	29466750	29468250	MAT1A	0	-	29467250	14118.5	5	0.000657462	chr4	29483243	29483343	1306	chr10	80325419	80325515	1306_0.582482
1307	chr4	29482989	29482990	0.676831	chr4	29477566	29485171	7605	chr4	29466750	29468250	MAT1A	0	-	29467250	14118.5	5	0.000657462	chr4	29482939	29483039	1307	chr10	80325049	80325148	1307_0.676831
1308	chr4	29485033	29485034	0.682545	chr4	29477566	29485171	7605	chr4	29466750	29468250	MAT1A	0	-	29467250	14118.5	5	0.000657462	chr4	29484983	29485083	1308	chr10	80327540	80327643	1308_0.682545
1309	chr4	29482028	29482029	0.694954	chr4	29477566	29485171	7605	chr4	29466750	29468250	MAT1A	0	-	29467250	14118.5	5	0.000657462	chr4	29481978	29482078	1309	chr10	80324097	80324209	1309_0.694954
1310	chr4	29482129	29482130	0.785982	chr4	29477566	29485171	7605	chr4	29466750	29468250	MAT1A	0	-	29467250	14118.5	5	0.000657462	chr4	29482079	29482179	1310	chr10	80324210	80324311	1310_0.785982
1311	chr30	11990743	11990744	0.5473	chr30	11985293	11991351	6058	chr30	11971171	11972671	SQOR	0	+	11972171	16151	4	0.000660284	chr30	11990693	11990793	1311	chr15	45676321	45676433	1311_0.5473
1312	chr1	87480584	87480585	0.554819	chr1	87480093	87481607	1514	chr1	87450696	87452196	MAMDC2	0	-	87451196	29654	1	0.000660502	chr1	87480534	87480634	1312	chr9	70008392	70008494	1312_0.554819
1313	chr11	5417686	5417687	0.587669	chr11	5414862	5419392	4530	chr11	5356327	5357827	TMED7	0	-	5356827	60300	3	0.000662252	chr11	5417636	5417736	1313	chr5	115697107	115697178	1313_0.587669
1314	chr24	23893605	23893606	0.656787	chr24	23890957	23893976	3019	chr24	23877485	23878985	NCOA6	0	-	23877985	14481.5	2	0.000662471	chr24	23893555	23893655	1314	#N/A	#N/A	#N/A	1314_0.656787
1315	chr24	23893613	23893614	0.750759	chr24	23890957	23893976	3019	chr24	23877485	23878985	NCOA6	0	-	23877985	14481.5	2	0.000662471	chr24	23893563	23893663	1315	#N/A	#N/A	#N/A	1315_0.750759
1317	chr2	2742627	2742628	1	chr2	2741735	2743244	1509	chr2	2251260	2252760	PARD3	0	+	2252260	490230	1	0.000662691	chr2	2742577	2742677	1317	chr10	34155747	34155825	1317_1
1316	chr12	5312568	5312569	0.559417	chr12	5311650	5313159	1509	chr12	5314226	5315726	BRPF3	0	+	5315226	2821.5	1	0.000662691	chr12	5312518	5312618	1316	chr6	36197815	36197910	1316_0.559417
1318	chr17	12747600	12747601	0.621594	chr17	12747119	12748626	1507	chr17	12998474	12999974	RAD51AP2	0	-	12998974	251102	1	0.00066357	chr17	12747550	12747650	1318	chr2	17227679	17227746	1318_0.621594
1319	chr5	20959529	20959530	0.555066	chr5	20958171	20959676	1505	chr5	20963680	20965180	BCO2	0	-	20964180	5256.5	1	0.000664452	chr5	20959479	20959579	1319	chr11	112179330	112179430	1319_0.555066
1320	chr13	2029649	2029650	0.576155	chr13	2028981	2030485	1504	chr13	2026121	2027621	RGS22	0	-	2026621	3112	1	0.000664894	chr13	2029599	2029699	1320	chr6	153282659	153282754	1320_0.576155
1321	chr12	71946571	71946572	0.715241	chr12	71945478	71946981	1503	chr12	71950048	71951548	LOC102155597	0	-	71950548	4318.5	1	0.000665336	chr12	71946521	71946621	1321	#N/A	#N/A	#N/A	1321_0.715241
1322	chr7	64750539	64750540	0.555804	chr7	64747570	64752076	4506	chr7	64763939	64765439	NPC1	0	+	64764939	15116	3	0.000665779	chr7	64750489	64750589	1322	#N/A	#N/A	#N/A	1322_0.555804
1323	chr7	64751444	64751445	0.567215	chr7	64747570	64752076	4506	chr7	64763939	64765439	NPC1	0	+	64764939	15116	3	0.000665779	chr7	64751394	64751494	1323	#N/A	#N/A	#N/A	1323_0.567215
1324	chr14	38168353	38168354	0.590041	chr14	38166992	38169990	2998	chr14	38153902	38155402	MPP6	0	+	38154902	13589	2	0.000667111	chr14	38168303	38168403	1324	#N/A	#N/A	#N/A	1324_0.590041
1325	chr5	14205265	14205266	0.582276	chr5	14202938	14205936	2998	chr5	14227195	14228695	NECTIN1	0	+	14228195	23758	2	0.000667111	chr5	14205215	14205315	1325	#N/A	#N/A	#N/A	1325_0.582276
1327	chr3	76109906	76109907	0.558861	chr3	76106146	76110641	4495	chr3	75672220	75673720	ARAP2	0	+	75673220	435174	3	0.000667408	chr3	76109856	76109956	1327	chr4	35735905	35736004	1327_0.558861
1328	chr3	76108312	76108313	0.589562	chr3	76106146	76110641	4495	chr3	75672220	75673720	ARAP2	0	+	75673220	435174	3	0.000667408	chr3	76108262	76108362	1328	chr4	35737544	35737652	1328_0.589562
1326	chr3	76107983	76107984	0.556018	chr3	76106146	76110641	4495	chr3	75672220	75673720	ARAP2	0	+	75673220	435174	3	0.000667408	chr3	76107933	76108033	1326	#N/A	#N/A	#N/A	1326_0.556018
1329	chr8	69497208	69497209	0.62627	chr8	69496800	69499793	2993	chr8	69658619	69660119	LOC111097190	0	+	69659619	161322	2	0.000668226	chr8	69497158	69497258	1329	chr14	101333955	101334042	1329_0.62627
1330	chr23	32467480	32467481	0.54965	chr23	32467474	32470462	2988	chr23	32471029	32472529	PPP2R3A	0	+	32472029	3061	2	0.000669344	chr23	32467430	32467530	1330	chr3	135986889	135986992	1330_0.54965
1331	chr15	12952319	12952320	0.594684	chr15	12950204	12953187	2983	chr15	12777535	12779035	TRABD2B	0	+	12778535	173160	2	0.000670466	chr15	12952269	12952369	1331	chr1	47797804	47797907	1331_0.594684
1332	chr15	12953154	12953155	0.685499	chr15	12950204	12953187	2983	chr15	12777535	12779035	TRABD2B	0	+	12778535	173160	2	0.000670466	chr15	12953104	12953204	1332	chr1	47796973	47797073	1332_0.685499
1333	chr32	7106448	7106449	0.724044	chr32	7105063	7106554	1491	chr32	7091152	7092652	LOC608687	0	-	7091652	14156.5	1	0.000670691	chr32	7106398	7106498	1333	chr4	83219427	83219572	1333_0.724044
1334	chr9	13478090	13478091	0.548662	chr9	13476325	13483766	7441	chr9	13463795	13465295	CACNG4	0	-	13464295	15750.5	5	0.000671953	chr9	13478040	13478140	1334	chr17	67001337	67001439	1334_0.548662
1335	chr9	13478944	13478945	0.560906	chr9	13476325	13483766	7441	chr9	13463795	13465295	CACNG4	0	-	13464295	15750.5	5	0.000671953	chr9	13478894	13478994	1335	chr17	67000078	67000174	1335_0.560906
1338	chr9	13478504	13478505	0.877908	chr9	13476325	13483766	7441	chr9	13463795	13465295	CACNG4	0	-	13464295	15750.5	5	0.000671953	chr9	13478454	13478554	1338	chr17	67000556	67000661	1338_0.877908
1336	chr9	13483703	13483704	0.696017	chr9	13476325	13483766	7441	chr9	13463795	13465295	CACNG4	0	-	13464295	15750.5	5	0.000671953	chr9	13483653	13483753	1336	#N/A	#N/A	#N/A	1336_0.696017
1337	chr9	13483602	13483603	0.720081	chr9	13476325	13483766	7441	chr9	13463795	13465295	CACNG4	0	-	13464295	15750.5	5	0.000671953	chr9	13483552	13483652	1337	#N/A	#N/A	#N/A	1337_0.720081
1339	chr12	62284702	62284703	0.572095	chr12	62282890	62285864	2974	chr12	62311659	62313159	HACE1	0	-	62312159	27782	2	0.000672495	chr12	62284652	62284752	1339	#N/A	#N/A	#N/A	1339_0.572095
1340	chr2	11635147	11635148	0.548307	chr2	11633568	11636529	2961	chr2	11609898	11611398	SKIDA1	0	+	11610898	24150.5	2	0.000675447	chr2	11635097	11635197	1340	chr10	21496126	21496225	1340_0.548307
1341	chr10	1474093	1474094	0.802481	chr10	1473860	1475337	1477	chr10	1503507	1505007	R3HDM2	0	-	1504007	29408.5	1	0.000677048	chr10	1474043	1474143	1341	#N/A	#N/A	#N/A	1341_0.802481
1342	chr30	10082293	10082294	0.666499	chr30	10081407	10082882	1475	chr30	10084517	10086017	EPB42	0	-	10085017	2872.5	1	0.000677966	chr30	10082243	10082343	1342	chr15	43214935	43215038	1342_0.666499
1343	chr3	41114833	41114834	0.724545	chr3	41113805	41124125	10320	chr3	41146201	41147701	MEF2A	0	-	41146701	27736	7	0.000678295	chr3	41114783	41114883	1343	#N/A	#N/A	#N/A	1343_0.724545
1344	chr3	41119843	41119844	0.748873	chr3	41113805	41124125	10320	chr3	41146201	41147701	MEF2A	0	-	41146701	27736	7	0.000678295	chr3	41119793	41119893	1344	#N/A	#N/A	#N/A	1344_0.748873
1345	chr7	40268974	40268975	0.571386	chr7	40266414	40269360	2946	chr7	40295276	40296776	TP53BP2	0	+	40296276	28389	2	0.000678887	chr7	40268924	40269024	1345	#N/A	#N/A	#N/A	1345_0.571386
1346	chr2	11622210	11622211	0.785538	chr2	11619372	11622313	2941	chr2	11609898	11611398	SKIDA1	0	+	11610898	9944.5	2	0.000680041	chr2	11622160	11622260	1346	chr10	21509428	21509527	1346_0.785538
1347	chr5	5015414	5015415	0.750382	chr5	5013095	5017506	4411	chr5	5005544	5007044	TMEM45B	0	-	5006044	9256.5	3	0.000680118	chr5	5015364	5015464	1347	#N/A	#N/A	#N/A	1347_0.750382
1348	chr15	34213214	34213215	0.555319	chr15	34212788	34220125	7337	chr15	34278878	34280378	PLXNC1	0	+	34279878	63421.5	5	0.000681477	chr15	34213164	34213264	1348	chr12	94057398	94057475	1348_0.555319
1349	chr18	46246873	46246874	0.596475	chr18	46246515	46249449	2934	chr18	46301190	46302690	IGF2	0	-	46301690	53708	2	0.000681663	chr18	46246823	46246923	1349	chr11	2037258	2037327	1349_0.596475
1350	chr18	46247702	46247703	0.645928	chr18	46246515	46249449	2934	chr18	46301190	46302690	IGF2	0	-	46301690	53708	2	0.000681663	chr18	46247652	46247752	1350	#N/A	#N/A	#N/A	1350_0.645928
1351	chr2	48691978	48691979	0.63778	chr2	48690832	48692296	1464	chr2	48728206	48729706	DIMT1	0	-	48728706	37142	1	0.00068306	chr2	48691928	48692028	1351	#N/A	#N/A	#N/A	1351_0.63778
1352	chr9	20262854	20262855	0.578231	chr9	20262606	20264069	1463	chr9	20270727	20272227	EZH1	0	+	20271727	8389.5	1	0.000683527	chr9	20262804	20262904	1352	#N/A	#N/A	#N/A	1352_0.578231
1353	chr5	61158536	61158537	0.549237	chr5	61157187	61161573	4386	chr5	61375577	61377077	CAMTA1	0	+	61376577	217197	3	0.000683995	chr5	61158486	61158586	1353	chr1	7438007	7438124	1353_0.549237
1354	chr5	61157724	61157725	0.553117	chr5	61157187	61161573	4386	chr5	61375577	61377077	CAMTA1	0	+	61376577	217197	3	0.000683995	chr5	61157674	61157774	1354	chr1	7437257	7437332	1354_0.553117
1355	chr5	61161559	61161560	0.592951	chr5	61157187	61161573	4386	chr5	61375577	61377077	CAMTA1	0	+	61376577	217197	3	0.000683995	chr5	61161509	61161609	1355	chr1	7441679	7441797	1355_0.592951
1356	chr8	26775301	26775302	0.594024	chr8	26774793	26776255	1462	chr8	26759910	26761410	L2HGDH	0	-	26760410	15114	1	0.000683995	chr8	26775251	26775351	1356	chr14	50331688	50331780	1356_0.594024
1357	chr2	48364432	48364433	0.632068	chr2	48363506	48369351	5845	chr2	48641959	48643459	KIF2A	0	+	48642959	276530	4	0.000684346	chr2	48364382	48364482	1357	chr5	61904359	61904459	1357_0.632068
1358	chr32	4430205	4430206	0.636364	chr32	4429761	4431222	1461	chr32	4434691	4436191	PRDM8	0	+	4435691	5199.5	1	0.000684463	chr32	4430155	4430255	1358	chr4	80183460	80183558	1358_0.636364
1359	chr9	15443992	15443993	0.592722	chr9	15443416	15444874	1458	chr9	15487307	15488807	ABCA8	0	-	15487807	43662	1	0.000685871	chr9	15443942	15444042	1359	chr17	68893447	68893542	1359_0.592722
1360	chr21	22092441	22092442	0.632707	chr21	22082456	22092656	10200	chr21	22050138	22051638	LRRC32	0	+	22051138	36418	7	0.000686275	chr21	22092391	22092491	1360	chr11	76621143	76621241	1360_0.632707
1361	chr10	49131964	49131965	0.560115	chr10	49130869	49132326	1457	chr10	49128567	49130067	TTC7A	0	+	49129567	2030.5	1	0.000686342	chr10	49131914	49132014	1361	chr2	46942799	46942858	1361_0.560115
1362	chr35	1773357	1773358	0.567334	chr35	1771075	1775445	4370	chr35	1840163	1841663	FOXF2	0	+	1841163	67903	3	0.000686499	chr35	1773307	1773407	1362	chr6	1336009	1336104	1362_0.567334
1363	chr35	1775338	1775339	0.573052	chr35	1771075	1775445	4370	chr35	1840163	1841663	FOXF2	0	+	1841163	67903	3	0.000686499	chr35	1775288	1775388	1363	chr6	1338106	1338205	1363_0.573052
1364	chr35	1775435	1775436	0.650748	chr35	1771075	1775445	4370	chr35	1840163	1841663	FOXF2	0	+	1841163	67903	3	0.000686499	chr35	1775385	1775485	1364	chr6	1338202	1338601	1364_0.650748
1365	chr24	38755567	38755568	0.662448	chr24	38755026	38756482	1456	chr24	39123991	39125491	TSHZ2	0	+	39124991	369237	1	0.000686813	chr24	38755517	38755617	1365	chr20	52801188	52801288	1365_0.662448
1366	chr31	39377604	39377605	0.65251	chr31	39376101	39379009	2908	chr31	39432172	39433672	COL6A2	0	+	39433172	55617	2	0.000687758	chr31	39377554	39377654	1366	chr21	46039240	46039303	1366_0.65251
1367	chr2	34954355	34954356	0.560852	chr2	34953643	34956548	2905	chr2	34939293	34940793	PSD2	0	+	34940293	14802.5	2	0.000688468	chr2	34954305	34954405	1367	chr5	139698356	139698469	1367_0.560852
1368	chr2	34955267	34955268	0.571691	chr2	34953643	34956548	2905	chr2	34939293	34940793	PSD2	0	+	34940293	14802.5	2	0.000688468	chr2	34955217	34955317	1368	chr5	139699220	139699326	1368_0.571691
1369	chr2	23923910	23923911	0.553977	chr2	23922225	23928024	5799	chr2	23834342	23835842	CAMK1D	0	-	23834842	90282.5	4	0.000689774	chr2	23923860	23923960	1369	chr10	12596083	12596175	1369_0.553977
1370	chr2	23923995	23923996	0.613431	chr2	23922225	23928024	5799	chr2	23834342	23835842	CAMK1D	0	-	23834842	90282.5	4	0.000689774	chr2	23923945	23924045	1370	chr10	12595997	12596098	1370_0.613431
1371	chr2	23923601	23923602	0.641474	chr2	23922225	23928024	5799	chr2	23834342	23835842	CAMK1D	0	-	23834842	90282.5	4	0.000689774	chr2	23923551	23923651	1371	chr10	12596785	12596861	1371_0.641474
1372	chr25	23880103	23880104	0.625156	chr25	23879704	23881152	1448	chr25	23860849	23862349	GALNT7	0	+	23861849	18579	1	0.000690608	chr25	23880053	23880153	1372	chr4	173264927	173265027	1372_0.625156
1373	chr1	98262492	98262493	0.673411	chr1	98262036	98264929	2893	chr1	98255059	98256559	LOC102153371	0	+	98256059	7423.5	2	0.000691324	chr1	98262442	98262542	1373	#N/A	#N/A	#N/A	1373_0.673411
1374	chr8	43439441	43439442	0.596424	chr8	43438649	43442984	4335	chr8	43410848	43412348	SUSD6	0	+	43411848	28968.5	3	0.000692042	chr8	43439391	43439491	1374	chr14	69687754	69687853	1374_0.596424
1375	chr6	39944657	39944658	0.84211	chr6	39943839	39946729	2890	chr6	39937165	39938665	WFIKKN1	0	-	39937665	7619	2	0.000692042	chr6	39944607	39944707	1375	#N/A	#N/A	#N/A	1375_0.84211
1376	chr8	48086631	48086632	0.830307	chr8	48085322	48088211	2889	chr8	48071929	48073429	PGF	0	-	48072429	14337.5	2	0.000692281	chr8	48086581	48086681	1376	chr14	74973499	74973586	1376_0.830307
1377	chr12	67624365	67624366	0.552266	chr12	67623154	67636152	12998	chr12	67611561	67613061	SLC16A10	0	+	67612561	17092	9	0.000692414	chr12	67624315	67624415	1377	chr6	111105055	111105163	1377_0.552266
1378	chr12	67625385	67625386	0.567827	chr12	67623154	67636152	12998	chr12	67611561	67613061	SLC16A10	0	+	67612561	17092	9	0.000692414	chr12	67625335	67625435	1378	chr6	111105892	111105999	1378_0.567827
1379	chr12	67625386	67625387	0.567827	chr12	67623154	67636152	12998	chr12	67611561	67613061	SLC16A10	0	+	67612561	17092	9	0.000692414	chr12	67625336	67625436	1379	chr6	111105893	111106000	1379_0.567827
1380	chr12	67633938	67633939	0.574526	chr12	67623154	67636152	12998	chr12	67611561	67613061	SLC16A10	0	+	67612561	17092	9	0.000692414	chr12	67633888	67633988	1380	chr6	111116859	111116958	1380_0.574526
1381	chr12	67627954	67627955	0.607353	chr12	67623154	67636152	12998	chr12	67611561	67613061	SLC16A10	0	+	67612561	17092	9	0.000692414	chr12	67627904	67628004	1381	chr6	111109790	111109903	1381_0.607353
1382	chr12	67625038	67625039	0.657167	chr12	67623154	67636152	12998	chr12	67611561	67613061	SLC16A10	0	+	67612561	17092	9	0.000692414	chr12	67624988	67625088	1382	chr6	111105541	111105642	1382_0.657167
1384	chr13	4575923	4575924	0.611389	chr13	4575422	4578306	2884	chr13	4602024	4603524	BAALC	0	+	4603024	26160	2	0.000693481	chr13	4575873	4575973	1384	chr8	103109045	103109154	1384_0.611389
1383	chr13	4576405	4576406	0.588791	chr13	4575422	4578306	2884	chr13	4602024	4603524	BAALC	0	+	4603024	26160	2	0.000693481	chr13	4576355	4576455	1383	#N/A	#N/A	#N/A	1383_0.588791
1385	chr13	23353017	23353018	0.596813	chr13	23348980	23353302	4322	chr13	23336786	23338286	TRIB1	0	+	23337786	13355	3	0.000694123	chr13	23352967	23353067	1385	chr8	125446294	125446740	1385_0.596813
1386	chr30	29758319	29758320	0.650765	chr30	29756350	29759223	2873	chr30	29742493	29743993	IGDCC3	0	-	29742993	14793.5	2	0.000696136	chr30	29758269	29758369	1386	chr15	65391996	65392096	1386_0.650765
1387	chr30	29758479	29758480	0.704403	chr30	29756350	29759223	2873	chr30	29742493	29743993	IGDCC3	0	-	29742993	14793.5	2	0.000696136	chr30	29758429	29758529	1387	chr15	65392157	65392257	1387_0.704403
1388	chr35	6605518	6605519	0.563988	chr35	6603243	6608978	5735	chr35	6626742	6628242	LY86	0	+	6627742	21631.5	4	0.000697472	chr35	6605468	6605568	1388	#N/A	#N/A	#N/A	1388_0.563988
1389	chr28	7508841	7508842	0.602214	chr28	7505982	7508849	2867	chr28	7422953	7424453	CYP26A1	0	+	7423953	83462.5	2	0.000697593	chr28	7508791	7508891	1389	chr10	93175438	93175541	1389_0.602214
1390	chr23	33410251	33410252	0.566941	chr23	33409191	33410624	1433	chr23	33383057	33384557	IL20RB	0	+	33384057	25850.5	1	0.000697837	chr23	33410201	33410301	1390	chr3	136992130	136992228	1390_0.566941
1391	chr6	15938861	15938862	0.569353	chr6	15937068	15939932	2864	chr6	15920863	15922363	ADAP1	0	+	15921863	16637	2	0.000698324	chr6	15938811	15938911	1391	chr7	946610	946746	1391_0.569353
1392	chr5	12414031	12414032	0.755173	chr5	12412746	12414177	1431	chr5	12361521	12363021	LOC106558787	0	-	12362021	51440.5	1	0.000698812	chr5	12413981	12414081	1392	#N/A	#N/A	#N/A	1392_0.755173
1393	chr5	45927288	45927289	0.603278	chr5	45926448	45927877	1429	chr5	45944095	45945595	LOC100684019	0	+	45945095	17932.5	1	0.00069979	chr5	45927238	45927338	1393	chr1	64282686	64282798	1393_0.603278
1394	chr11	45521036	45521037	0.588049	chr11	45519641	45522495	2854	chr11	45573533	45575033	MOB3B	0	-	45574033	52965	2	0.000700771	chr11	45520986	45521086	1394	chr9	27394453	27394553	1394_0.588049
1395	chr1	19826297	19826298	0.664662	chr1	19824092	19828356	4264	chr1	20059786	20061286	TCF4	0	+	20060786	234562	3	0.000703565	chr1	19826247	19826347	1395	chr18	55865062	55865198	1395_0.664662
1396	chr3	84050515	84050516	0.581495	chr3	84049716	84052556	2840	chr3	84009698	84011198	CCKAR	0	+	84010698	40438	2	0.000704225	chr3	84050465	84050565	1396	chr4	26453037	26453134	1396_0.581495
1397	chr3	84050283	84050284	0.762207	chr3	84049716	84052556	2840	chr3	84009698	84011198	CCKAR	0	+	84010698	40438	2	0.000704225	chr3	84050233	84050333	1397	chr4	26453398	26453524	1397_0.762207
1398	chr18	34395150	34395151	0.882353	chr18	34394236	34395655	1419	chr18	34397091	34398591	HIPK3	0	-	34397591	2645.5	1	0.000704722	chr18	34395100	34395200	1398	chr11	33259078	33259148	1398_0.882353
1400	chr5	6096096	6096097	0.600889	chr5	6093904	6100995	7091	chr5	6121734	6123234	ETS1	0	+	6122734	25284.5	5	0.000705119	chr5	6096046	6096146	1400	chr11	128549350	128549442	1400_0.600889
1399	chr5	6094751	6094752	0.580397	chr5	6093904	6100995	7091	chr5	6121734	6123234	ETS1	0	+	6122734	25284.5	5	0.000705119	chr5	6094701	6094801	1399	#N/A	#N/A	#N/A	1399_0.580397
1401	chr36	16875750	16875751	0.549477	chr36	16874409	16877242	2833	chr36	16917327	16918827	PDK1	0	+	16918327	42501.5	2	0.000705965	chr36	16875700	16875800	1401	#N/A	#N/A	#N/A	1401_0.549477
1402	chr8	72331723	72331724	0.67432	chr8	72331699	72333115	1416	chr8	72335185	72336685	AKT1	0	-	72335685	3278	1	0.000706215	chr8	72331673	72331773	1402	chr14	104787741	104787823	1402_0.67432
1403	chr20	42710077	42710078	0.582213	chr20	42706501	42710745	4244	chr20	42701366	42702866	SLC6A20	0	+	42702366	6257	3	0.00070688	chr20	42710027	42710127	1403	chr3	45773899	45773986	1403_0.582213
1404	chr20	42710103	42710104	0.582213	chr20	42706501	42710745	4244	chr20	42701366	42702866	SLC6A20	0	+	42702366	6257	3	0.00070688	chr20	42710053	42710153	1404	chr3	45773884	45773960	1404_0.582213
1405	chr20	42710047	42710048	0.5982	chr20	42706501	42710745	4244	chr20	42701366	42702866	SLC6A20	0	+	42702366	6257	3	0.00070688	chr20	42709997	42710097	1405	chr3	45773918	45774015	1405_0.5982
1406	chr20	42707328	42707329	0.618094	chr20	42706501	42710745	4244	chr20	42701366	42702866	SLC6A20	0	+	42702366	6257	3	0.00070688	chr20	42707278	42707378	1406	#N/A	#N/A	#N/A	1406_0.618094
1407	chr17	35882749	35882750	0.568953	chr17	35882130	35884956	2826	chr17	35621243	35622743	BCL2L11	0	+	35622243	261300	2	0.000707714	chr17	35882699	35882799	1407	#N/A	#N/A	#N/A	1407_0.568953
1408	chr17	35882769	35882770	0.585432	chr17	35882130	35884956	2826	chr17	35621243	35622743	BCL2L11	0	+	35622243	261300	2	0.000707714	chr17	35882719	35882819	1408	#N/A	#N/A	#N/A	1408_0.585432
1409	chr21	31543140	31543141	0.775747	chr21	31542736	31544140	1404	chr21	31565093	31566593	TUB	0	+	31566093	22655	1	0.000712251	chr21	31543090	31543190	1409	chr11	8018062	8018155	1409_0.775747
1410	chr16	36708323	36708324	0.555556	chr16	36702786	36709800	7014	chr16	36577833	36579333	DLC1	0	-	36578333	127960	5	0.00071286	chr16	36708273	36708373	1410	chr8	13276018	13276104	1410_0.555556
1411	chr16	36706852	36706853	0.663657	chr16	36702786	36709800	7014	chr16	36577833	36579333	DLC1	0	-	36578333	127960	5	0.00071286	chr16	36706802	36706902	1411	chr8	13274594	13274694	1411_0.663657
1412	chr5	78266908	78266909	0.583609	chr5	78260917	78269324	8407	chr5	78635114	78636614	ZFHX3	0	-	78635614	370494	6	0.000713691	chr5	78266858	78266958	1412	chr16	72566061	72566159	1412_0.583609
1413	chr2	39212990	39212991	0.70681	chr2	39210472	39213268	2796	chr2	38939917	38941417	KCTD16	0	+	38940917	270953	2	0.000715308	chr2	39212940	39213040	1413	#N/A	#N/A	#N/A	1413_0.70681
1414	chr1	35087131	35087132	0.626921	chr1	35085990	35090179	4189	chr1	35090875	35092375	FUCA2	0	-	35091375	3290.5	3	0.000716161	chr1	35087081	35087181	1414	chr6	143534858	143534957	1414_0.626921
1415	chr1	35087470	35087471	0.630854	chr1	35085990	35090179	4189	chr1	35090875	35092375	FUCA2	0	-	35091375	3290.5	3	0.000716161	chr1	35087420	35087520	1415	chr6	143535190	143535281	1415_0.630854
1416	chr1	35089973	35089974	0.632545	chr1	35085990	35090179	4189	chr1	35090875	35092375	FUCA2	0	-	35091375	3290.5	3	0.000716161	chr1	35089923	35090023	1416	#N/A	#N/A	#N/A	1416_0.632545
1417	chr8	34554434	34554435	0.55868	chr8	34553617	34557805	4188	chr8	34476252	34477752	LOC106559164	0	-	34476752	78959	3	0.000716332	chr8	34554384	34554484	1417	chr14	59279381	59279460	1417_0.55868
1418	chr23	47479525	47479526	0.548222	chr23	47479114	47481905	2791	chr23	47501135	47502635	LOC102151520	0	-	47501635	21125.5	2	0.000716589	chr23	47479475	47479575	1418	#N/A	#N/A	#N/A	1418_0.548222
1419	chr36	19116453	19116454	1	chr36	19115576	19116971	1395	chr36	19102881	19104381	ATF2	0	-	19103381	12892.5	1	0.000716846	chr36	19116403	19116503	1419	chr2	175167093	175167177	1419_1
1420	chr2	74114914	74114915	0.570996	chr2	74113866	74116655	2789	chr2	74126296	74127796	MTFR1L	0	-	74126796	11535.5	2	0.000717103	chr2	74114864	74114964	1420	#N/A	#N/A	#N/A	1420_0.570996
1421	chr8	14085343	14085344	0.694694	chr8	14084555	14087344	2789	chr8	14102952	14104452	NFKBIA	0	-	14103452	17502.5	2	0.000717103	chr8	14085293	14085393	1421	#N/A	#N/A	#N/A	1421_0.694694
1422	chr2	52697374	52697375	0.627235	chr2	52696926	52701106	4180	chr2	52660329	52661829	CD180	0	-	52660829	38187	3	0.000717703	chr2	52697324	52697424	1422	chr5	67243598	67243735	1422_0.627235
1423	chr20	54961001	54961002	0.62269	chr20	54960856	54966428	5572	chr20	54947235	54948735	TICAM1	0	+	54948235	15407	4	0.000717875	chr20	54960951	54961051	1423	chr19	4817009	4817109	1423_0.62269
1425	chr3	52659947	52659948	0.759346	chr3	52658807	52660199	1392	chr3	52648663	52650163	KIF7	0	-	52649163	10340	1	0.000718391	chr3	52659897	52659997	1425	chr15	89666017	89666123	1425_0.759346
1424	chr2	3673630	3673631	0.549923	chr2	3671252	3674036	2784	chr2	3727470	3728970	ITGB1	0	+	3728470	55826	2	0.000718391	chr2	3673580	3673680	1424	#N/A	#N/A	#N/A	1424_0.549923
1426	chr7	31985180	31985181	0.587669	chr7	31981551	31985725	4174	chr7	32157196	32158696	GREM2	0	-	32157696	174058	3	0.000718735	chr7	31985130	31985230	1426	chr1	240425978	240426076	1426_0.587669
1427	chr7	31984972	31984973	0.681493	chr7	31981551	31985725	4174	chr7	32157196	32158696	GREM2	0	-	32157696	174058	3	0.000718735	chr7	31984922	31985022	1427	chr1	240425298	240425411	1427_0.681493
1428	chr7	31984644	31984645	0.745231	chr7	31981551	31985725	4174	chr7	32157196	32158696	GREM2	0	-	32157696	174058	3	0.000718735	chr7	31984594	31984694	1428	chr1	240424973	240425046	1428_0.745231
1430	chr21	25812939	25812940	0.720826	chr21	25811992	25813383	1391	chr21	25894626	25896126	PHOX2A	0	+	25895626	82938.5	1	0.000718907	chr21	25812889	25812989	1430	chr11	72333077	72333170	1430_0.720826
1429	chr26	19399710	19399711	0.659859	chr26	19399414	19400805	1391	chr26	19384057	19385557	GRK3	0	+	19385057	15052.5	1	0.000718907	chr26	19399660	19399760	1429	chr22	25582883	25582964	1429_0.659859
1431	chr26	21361837	21361838	0.54898	chr26	21361500	21367062	5562	chr26	21368720	21370220	PITPNB	0	-	21369220	4939	4	0.000719166	chr26	21361787	21361887	1431	#N/A	#N/A	#N/A	1431_0.54898
1432	chr14	42949612	42949613	0.612501	chr14	42947511	42951672	4161	chr14	43028268	43029768	ZNRF2	0	+	43029268	79676.5	3	0.000720981	chr14	42949562	42949662	1432	chr7	30184217	30184304	1432_0.612501
1433	chr35	3275896	3275897	0.659202	chr35	3274898	3276280	1382	chr35	3293774	3295274	NQO2	0	+	3294774	19185	1	0.000723589	chr35	3275846	3275946	1433	#N/A	#N/A	#N/A	1433_0.659202
1434	chr23	11343208	11343209	0.64722	chr23	11340812	11343565	2753	chr23	11322317	11323817	TRAK1	0	+	11323317	18871.5	2	0.00072648	chr23	11343158	11343258	1434	chr3	42182651	42182746	1434_0.64722
1435	chr10	48359883	48359884	0.635634	chr10	48359763	48366641	6878	chr10	48549834	48551334	EPAS1	0	+	48550834	187632	5	0.000726956	chr10	48359833	48359933	1435	chr2	46061673	46061751	1435_0.635634
1436	chr6	7517866	7517867	0.565691	chr6	7514261	7519752	5491	chr6	7547596	7549096	YWHAG	0	-	7548096	31089.5	4	0.000728465	chr6	7517816	7517916	1436	#N/A	#N/A	#N/A	1436_0.565691
1438	chr8	71308053	71308054	0.594688	chr8	71297483	71309829	12346	chr8	71293127	71294627	TRMT61A	0	+	71294127	9529	9	0.000728981	chr8	71308003	71308103	1438	chr14	103542560	103542623	1438_0.594688
1440	chr8	71300663	71300664	0.631447	chr8	71297483	71309829	12346	chr8	71293127	71294627	TRMT61A	0	+	71294127	9529	9	0.000728981	chr8	71300613	71300713	1440	chr14	103535988	103536077	1440_0.631447
1441	chr8	71297667	71297668	0.717641	chr8	71297483	71309829	12346	chr8	71293127	71294627	TRMT61A	0	+	71294127	9529	9	0.000728981	chr8	71297617	71297717	1441	chr14	103532965	103533069	1441_0.717641
1442	chr8	71298628	71298629	0.718482	chr8	71297483	71309829	12346	chr8	71293127	71294627	TRMT61A	0	+	71294127	9529	9	0.000728981	chr8	71298578	71298678	1442	chr14	103533874	103533969	1442_0.718482
1443	chr8	71301549	71301550	0.742641	chr8	71297483	71309829	12346	chr8	71293127	71294627	TRMT61A	0	+	71294127	9529	9	0.000728981	chr8	71301499	71301599	1443	chr14	103536884	103537018	1443_0.742641
1437	chr8	71306316	71306317	0.549542	chr8	71297483	71309829	12346	chr8	71293127	71294627	TRMT61A	0	+	71294127	9529	9	0.000728981	chr8	71306266	71306366	1437	#N/A	#N/A	#N/A	1437_0.549542
1439	chr8	71305113	71305114	0.621945	chr8	71297483	71309829	12346	chr8	71293127	71294627	TRMT61A	0	+	71294127	9529	9	0.000728981	chr8	71305063	71305163	1439	#N/A	#N/A	#N/A	1439_0.621945
1444	chr8	71303957	71303958	0.7492	chr8	71297483	71309829	12346	chr8	71293127	71294627	TRMT61A	0	+	71294127	9529	9	0.000728981	chr8	71303907	71304007	1444	#N/A	#N/A	#N/A	1444_0.7492
1445	chr8	71304004	71304005	0.766581	chr8	71297483	71309829	12346	chr8	71293127	71294627	TRMT61A	0	+	71294127	9529	9	0.000728981	chr8	71303954	71304054	1445	#N/A	#N/A	#N/A	1445_0.766581
1447	chr20	54072837	54072838	0.553469	chr20	54071225	54073961	2736	chr20	54047940	54049440	RFX2	0	+	54048940	23653	2	0.000730994	chr20	54072787	54072887	1447	chr19	6043141	6043267	1447_0.553469
1446	chr10	42461968	42461969	0.574138	chr10	42461236	42462604	1368	chr10	42377457	42378957	LONRF2	0	+	42378457	83463	1	0.000730994	chr10	42461918	42462018	1446	chr2	100243011	100243110	1446_0.574138
1448	chr1	81169840	81169841	0.581967	chr1	81168548	81171283	2735	chr1	80991990	80993490	GNA14	0	+	80992990	176926	2	0.000731261	chr1	81169790	81169890	1448	chr9	77432848	77432954	1448_0.581967
1449	chr1	98836815	98836816	0.597687	chr1	98836666	98839400	2734	chr1	98831500	98833000	ECM2	0	+	98832500	5533	2	0.000731529	chr1	98836765	98836865	1449	chr9	92531394	92531515	1449_0.597687
1450	chr5	42451132	42451133	0.595295	chr5	42449595	42452327	2732	chr5	42447976	42449476	TNFRSF13B	0	+	42448976	1985	2	0.000732064	chr5	42451082	42451182	1450	chr17	16969795	16970089	1450_0.595295
1456	chr17	60011767	60011768	0.604693	chr17	60007511	60014326	6815	chr17	60034817	60036317	SETDB1	0	+	60035817	24898.5	5	0.000733676	chr17	60011717	60011817	1456	chr1	150877558	150877626	1456_0.604693
1453	chr12	14546607	14546608	0.759038	chr12	14545855	14547218	1363	chr12	14523826	14525326	RCAN2	0	-	14524326	22210.5	1	0.000733676	chr12	14546557	14546657	1453	chr6	46353494	46353585	1453_0.759038
1451	chr25	35159826	35159827	0.585029	chr25	35159419	35160782	1363	chr25	35156727	35158227	FAM160B2	0	-	35157227	2873.5	1	0.000733676	chr25	35159776	35159876	1451	chr8	22090451	22090552	1451_0.585029
1452	chr25	35159828	35159829	0.585029	chr25	35159419	35160782	1363	chr25	35156727	35158227	FAM160B2	0	-	35157227	2873.5	1	0.000733676	chr25	35159778	35159878	1452	chr8	22090449	22090550	1452_0.585029
1454	chr17	60012134	60012135	0.549494	chr17	60007511	60014326	6815	chr17	60034817	60036317	SETDB1	0	+	60035817	24898.5	5	0.000733676	chr17	60012084	60012184	1454	#N/A	#N/A	#N/A	1454_0.549494
1455	chr17	60014229	60014230	0.580875	chr17	60007511	60014326	6815	chr17	60034817	60036317	SETDB1	0	+	60035817	24898.5	5	0.000733676	chr17	60014179	60014279	1455	#N/A	#N/A	#N/A	1455_0.580875
1457	chr17	60013680	60013681	0.662745	chr17	60007511	60014326	6815	chr17	60034817	60036317	SETDB1	0	+	60035817	24898.5	5	0.000733676	chr17	60013630	60013730	1457	#N/A	#N/A	#N/A	1457_0.662745
1458	chr10	19671462	19671463	0.574951	chr10	19670870	19674943	4073	chr10	19642793	19644293	LOC481202	0	-	19643293	29613.5	3	0.000736558	chr10	19671412	19671512	1458	#N/A	#N/A	#N/A	1458_0.574951
1459	chr32	602421	602422	0.626715	chr32	601555	602911	1356	chr32	599424	600924	CXCL10	0	-	599924	2309	1	0.000737463	chr32	602371	602471	1459	chr4	76025041	76025141	1459_0.626715
1460	chr5	41512896	41512897	0.701026	chr5	41510978	41513687	2709	chr5	41534067	41535567	TOM1L2	0	+	41535067	22734.5	2	0.00073828	chr5	41512846	41512946	1460	chr17	17999226	17999354	1460_0.701026
1461	chr5	41513321	41513322	0.707176	chr5	41510978	41513687	2709	chr5	41534067	41535567	TOM1L2	0	+	41535067	22734.5	2	0.00073828	chr5	41513271	41513371	1461	chr17	17998748	17998849	1461_0.707176
1462	chr24	22007279	22007280	0.5528	chr24	22003741	22007802	4061	chr24	22056744	22058244	LOC111092253	0	+	22057744	51972.5	3	0.000738734	chr24	22007229	22007329	1462	chr20	32668104	32668187	1462_0.5528
1463	chr8	63578657	63578658	0.562096	chr8	63574526	63579937	5411	chr8	63569902	63571402	LOC480424	0	+	63570902	6329.5	4	0.000739235	chr8	63578607	63578707	1463	chr14	94594763	94594856	1463_0.562096
1464	chr8	63578923	63578924	0.584513	chr8	63574526	63579937	5411	chr8	63569902	63571402	LOC480424	0	+	63570902	6329.5	4	0.000739235	chr8	63578873	63578973	1464	chr14	94595167	94595263	1464_0.584513
1465	chr8	63578896	63578897	0.585038	chr8	63574526	63579937	5411	chr8	63569902	63571402	LOC480424	0	+	63570902	6329.5	4	0.000739235	chr8	63578846	63578946	1465	chr14	94595131	94595236	1465_0.585038
1466	chr8	63578999	63579000	0.590638	chr8	63574526	63579937	5411	chr8	63569902	63571402	LOC480424	0	+	63570902	6329.5	4	0.000739235	chr8	63578949	63579049	1466	chr14	94595239	94595331	1466_0.590638
1467	chr2	38599668	38599669	0.5942	chr2	38593937	38603405	9468	chr2	38395566	38397066	LOC111094599	0	-	38396066	202605	7	0.000739332	chr2	38599618	38599718	1467	#N/A	#N/A	#N/A	1467_0.5942
1469	chr28	16161520	16161521	0.549611	chr28	16159565	16163618	4053	chr28	16165036	16166536	SH3PXD2A	0	-	16165536	3944.5	3	0.000740192	chr28	16161470	16161570	1469	chr10	103843949	103844050	1469_0.549611
1468	chr35	11840682	11840683	0.57614	chr35	11840502	11841853	1351	chr35	11807890	11809390	EDN1	0	+	11808890	32287.5	1	0.000740192	chr35	11840632	11840732	1468	chr6	12331461	12331562	1468_0.57614
1471	chr2	21608423	21608424	0.710891	chr2	21607180	21611217	4037	chr2	21615901	21617401	RPP38	0	-	21616401	7202.5	3	0.000743126	chr2	21608373	21608473	1471	chr10	15109629	15109720	1471_0.710891
1470	chr2	21608065	21608066	0.706734	chr2	21607180	21611217	4037	chr2	21615901	21617401	RPP38	0	-	21616401	7202.5	3	0.000743126	chr2	21608015	21608115	1470	#N/A	#N/A	#N/A	1470_0.706734
1472	chr2	21610237	21610238	0.770419	chr2	21607180	21611217	4037	chr2	21615901	21617401	RPP38	0	-	21616401	7202.5	3	0.000743126	chr2	21610187	21610287	1472	#N/A	#N/A	#N/A	1472_0.770419
1473	chr10	20073319	20073320	0.735751	chr10	20065243	20074661	9418	chr10	20005595	20007095	PPARA	0	-	20006095	63857	7	0.000743258	chr10	20073269	20073369	1473	chr22	46072427	46072533	1473_0.735751
1474	chr10	20073421	20073422	1	chr10	20065243	20074661	9418	chr10	20005595	20007095	PPARA	0	-	20006095	63857	7	0.000743258	chr10	20073371	20073471	1474	chr22	46072325	46072425	1474_1
1475	chr6	15977893	15977894	0.631342	chr6	15975551	15978241	2690	chr6	15994224	15995724	GET4	0	-	15994724	17828	2	0.000743494	chr6	15977843	15977943	1475	#N/A	#N/A	#N/A	1475_0.631342
1476	chr34	36122661	36122662	0.567439	chr34	36120339	36124371	4032	chr34	36148441	36149941	TMEM212	0	+	36149441	27086	3	0.000744048	chr34	36122611	36122711	1476	chr3	171812748	171812841	1476_0.567439
1477	chr6	62595600	62595601	0.589008	chr6	62591648	62598357	6709	chr6	62549066	62550566	DDAH1	0	+	62550066	44936.5	5	0.000745268	chr6	62595550	62595650	1477	chr1	85417997	85418097	1477_0.589008
1478	chr6	62596870	62596871	0.637367	chr6	62591648	62598357	6709	chr6	62549066	62550566	DDAH1	0	+	62550066	44936.5	5	0.000745268	chr6	62596820	62596920	1478	chr1	85416541	85416636	1478_0.637367
1479	chr27	1771239	1771240	0.892761	chr27	1770318	1771658	1340	chr27	1771905	1773405	PRR13	0	-	1772405	1417	1	0.000746269	chr27	1771189	1771289	1479	#N/A	#N/A	#N/A	1479_0.892761
1480	chr6	17703762	17703763	0.569958	chr6	17701723	17704399	2676	chr6	17708053	17709553	ZNF48	0	-	17708553	5492	2	0.000747384	chr6	17703712	17703812	1480	chr16	30399953	30400025	1480_0.569958
1481	chr6	17703907	17703908	0.625833	chr6	17701723	17704399	2676	chr6	17708053	17709553	ZNF48	0	-	17708553	5492	2	0.000747384	chr6	17703857	17703957	1481	chr16	30399825	30399910	1481_0.625833
1482	chr11	1991117	1991118	0.614016	chr11	1988020	1992030	4010	chr11	1998119	1999619	CANX	0	-	1998619	8594	3	0.00074813	chr11	1991067	1991167	1482	#N/A	#N/A	#N/A	1482_0.614016
1483	chr11	1991836	1991837	0.631129	chr11	1988020	1992030	4010	chr11	1998119	1999619	CANX	0	-	1998619	8594	3	0.00074813	chr11	1991786	1991886	1483	#N/A	#N/A	#N/A	1483_0.631129
1484	chr11	1992007	1992008	0.655383	chr11	1988020	1992030	4010	chr11	1998119	1999619	CANX	0	-	1998619	8594	3	0.00074813	chr11	1991957	1992057	1484	#N/A	#N/A	#N/A	1484_0.655383
1485	chr21	6979495	6979496	0.616087	chr21	6975595	6979601	4006	chr21	6990041	6991541	MED17	0	-	6990541	12943	3	0.000748877	chr21	6979445	6979545	1485	chr11	93796801	93796901	1485_0.616087
1486	chr21	6976200	6976201	0.650452	chr21	6975595	6979601	4006	chr21	6990041	6991541	MED17	0	-	6990541	12943	3	0.000748877	chr21	6976150	6976250	1486	chr11	93801344	93801451	1486_0.650452
1487	chr10	20759026	20759027	0.640758	chr10	20757390	20760060	2670	chr10	20754630	20756130	UPK3A	0	-	20755130	3595	2	0.000749064	chr10	20758976	20759076	1487	chr22	45279457	45279556	1487_0.640758
1488	chr10	20757571	20757572	0.720489	chr10	20757390	20760060	2670	chr10	20754630	20756130	UPK3A	0	-	20755130	3595	2	0.000749064	chr10	20757521	20757621	1488	#N/A	#N/A	#N/A	1488_0.720489
1489	chr10	23750077	23750078	0.548051	chr10	23747069	23753735	6666	chr10	23735926	23737426	POLR3H	0	+	23736926	13476	5	0.000750075	chr10	23750027	23750127	1489	chr22	41519160	41519244	1489_0.548051
1490	chr10	23751050	23751051	0.548051	chr10	23747069	23753735	6666	chr10	23735926	23737426	POLR3H	0	+	23736926	13476	5	0.000750075	chr10	23751000	23751100	1490	chr22	41517935	41518044	1490_0.548051
1491	chr10	23747896	23747897	0.565925	chr10	23747069	23753735	6666	chr10	23735926	23737426	POLR3H	0	+	23736926	13476	5	0.000750075	chr10	23747846	23747946	1491	chr22	41522988	41523096	1491_0.565925
1492	chr10	23749245	23749246	0.573426	chr10	23747069	23753735	6666	chr10	23735926	23737426	POLR3H	0	+	23736926	13476	5	0.000750075	chr10	23749195	23749295	1492	chr22	41520248	41520359	1492_0.573426
1494	chr38	20944484	20944485	0.727273	chr38	20943199	20944532	1333	chr38	20950335	20951835	FCRLB	0	-	20950835	6969.5	1	0.000750188	chr38	20944434	20944534	1494	chr1	161727076	161727154	1494_0.727273
1493	chr23	28908961	28908962	0.612004	chr23	28908895	28910228	1333	chr23	28949983	28951483	CPNE4	0	-	28950483	40921.5	1	0.000750188	chr23	28908911	28909011	1493	chr3	131857139	131857239	1493_0.612004
1495	chr7	10801372	10801373	0.684211	chr7	10800455	10801785	1330	chr7	10798788	10800288	FAM71A	0	+	10799788	1332	1	0.00075188	chr7	10801322	10801422	1495	chr1	212626147	212626250	1495_0.684211
1496	chr23	7673295	7673296	0.581582	chr23	7671668	7675655	3987	chr23	7615262	7616762	CTDSPL	0	+	7616262	57399.5	3	0.000752445	chr23	7673245	7673345	1496	chr3	37892214	37892312	1496_0.581582
1497	chr4	54047247	54047248	0.578376	chr4	54045606	54054902	9296	chr4	54177727	54179227	SGCD	0	-	54178227	127973	7	0.000753012	chr4	54047197	54047297	1497	chr5	155866142	155866263	1497_0.578376
1498	chr14	7410175	7410176	0.555973	chr14	7405920	7411220	5300	chr14	7402168	7403668	AHCYL2	0	-	7402668	5902	4	0.000754717	chr14	7410125	7410225	1498	chr7	129359569	129359663	1498_0.555973
1499	chr6	4190741	4190742	0.555146	chr6	4189789	4191114	1325	chr6	3875273	3876773	AUTS2	0	-	3875773	314678	1	0.000754717	chr6	4190691	4190791	1499	chr7	69173027	69173130	1499_0.555146
1501	chr13	43414574	43414575	0.648117	chr13	43413404	43414727	1323	chr13	43414758	43416258	ATP10D	0	+	43415758	1692.5	1	0.000755858	chr13	43414524	43414624	1501	chr4	47501981	47502093	1501_0.648117
1500	chr34	3746627	3746628	0.650007	chr34	3746332	3748978	2646	chr34	3780441	3781941	ANKRD33B	0	-	3780941	33286	2	0.000755858	chr34	3746577	3746677	1500	#N/A	#N/A	#N/A	1500_0.650007
1502	chr8	69839795	69839796	0.5528	chr8	69837621	69840266	2645	chr8	69845309	69846809	PPP2R5C	0	+	69846309	7365.5	2	0.000756144	chr8	69839745	69839845	1502	chr14	101751851	101751953	1502_0.5528
1503	chr7	43417780	43417781	0.557742	chr7	43417245	43419890	2645	chr7	43411428	43412928	SNAPIN	0	-	43411928	6639.5	2	0.000756144	chr7	43417730	43417830	1503	#N/A	#N/A	#N/A	1503_0.557742
1504	chr7	43418484	43418485	0.562457	chr7	43417245	43419890	2645	chr7	43411428	43412928	SNAPIN	0	-	43411928	6639.5	2	0.000756144	chr7	43418434	43418534	1504	#N/A	#N/A	#N/A	1504_0.562457
1505	chr2	74949616	74949617	0.647799	chr2	74933857	74949705	15848	chr2	74973602	74975102	CLIC4	0	-	74974102	32321	12	0.000757193	chr2	74949566	74949666	1505	chr1	24778549	24778744	1505_0.647799
1508	chr4	75348048	75348049	0.582026	chr4	75347155	75348474	1319	chr4	75304079	75305579	GOLPH3	0	+	75305079	42735.5	1	0.00075815	chr4	75347998	75348098	1508	chr5	32092748	32092813	1508_0.582026
1506	chr38	2978139	2978140	0.600989	chr38	2975514	2978152	2638	chr38	2955725	2957225	CFH	0	-	2956225	20608	2	0.00075815	chr38	2978089	2978189	1506	#N/A	#N/A	#N/A	1506_0.600989
1507	chr38	2978118	2978119	0.635253	chr38	2975514	2978152	2638	chr38	2955725	2957225	CFH	0	-	2956225	20608	2	0.00075815	chr38	2978068	2978168	1507	#N/A	#N/A	#N/A	1507_0.635253
1509	chr20	34233348	34233349	0.581699	chr20	34232716	34235348	2632	chr20	33842945	33844445	ERC2	0	+	33843945	390087	2	0.000759878	chr20	34233298	34233398	1509	chr3	56054648	56054749	1509_0.581699
1510	chr20	34234377	34234378	0.647395	chr20	34232716	34235348	2632	chr20	33842945	33844445	ERC2	0	+	33843945	390087	2	0.000759878	chr20	34234327	34234427	1510	chr3	56053535	56053643	1510_0.647395
1511	chr14	59999797	59999798	0.63346	chr14	59999104	60000415	1311	chr14	59992956	59994456	AASS	0	-	59993456	6303.5	1	0.000762777	chr14	59999747	59999847	1511	#N/A	#N/A	#N/A	1511_0.63346
1514	chr10	25114282	25114283	0.672227	chr10	25113620	25114930	1310	chr10	25093899	25095399	TNRC6B	0	-	25094399	19876	1	0.000763359	chr10	25114232	25114332	1514	chr22	40022881	40022983	1514_0.672227
1512	chr11	3374949	3374950	0.571498	chr11	3372336	3374956	2620	chr11	3361354	3362854	LOC111090018	0	-	3361854	11792	2	0.000763359	chr11	3374899	3374999	1512	#N/A	#N/A	#N/A	1512_0.571498
1513	chr10	16955762	16955763	0.562892	chr10	16955275	16956585	1310	chr10	16948228	16949728	PLXNB2	0	+	16949228	6702	1	0.000763359	chr10	16955712	16955812	1513	#N/A	#N/A	#N/A	1513_0.562892
1518	chr6	31256891	31256892	0.685042	chr6	31253649	31257578	3929	chr6	31281122	31282622	LOC111096475	0	+	31282122	26508.5	3	0.000763553	chr6	31256841	31256941	1518	chr16	11549957	11550069	1518_0.685042
1515	chr6	31255736	31255737	0.566896	chr6	31253649	31257578	3929	chr6	31281122	31282622	LOC111096475	0	+	31282122	26508.5	3	0.000763553	chr6	31255686	31255786	1515	#N/A	#N/A	#N/A	1515_0.566896
1516	chr6	31255752	31255753	0.566896	chr6	31253649	31257578	3929	chr6	31281122	31282622	LOC111096475	0	+	31282122	26508.5	3	0.000763553	chr6	31255702	31255802	1516	#N/A	#N/A	#N/A	1516_0.566896
1517	chr6	31255743	31255744	0.609906	chr6	31253649	31257578	3929	chr6	31281122	31282622	LOC111096475	0	+	31282122	26508.5	3	0.000763553	chr6	31255693	31255793	1517	#N/A	#N/A	#N/A	1517_0.609906
1519	chr9	43691379	43691380	0.566973	chr9	43690905	43692213	1308	chr9	43686065	43687565	GIT1	0	-	43686565	4994	1	0.000764526	chr9	43691329	43691429	1519	chr17	29588566	29588666	1519_0.566973
1520	chr17	1642569	1642570	0.700009	chr17	1642093	1643400	1307	chr17	1898380	1899880	EIPR1	0	-	1898880	256134	1	0.000765111	chr17	1642519	1642619	1520	chr2	2840172	2840273	1520_0.700009
1521	chr13	41232366	41232367	0.578912	chr13	41231677	41232983	1306	chr13	41228072	41229572	GNPDA2	0	-	41228572	3758	1	0.000765697	chr13	41232316	41232416	1521	#N/A	#N/A	#N/A	1521_0.578912
1522	chr17	56981192	56981193	0.586543	chr17	56979382	56983299	3917	chr17	57019656	57021156	NOTCH2	0	-	57020156	38815.5	3	0.000765892	chr17	56981142	56981242	1522	chr1	120031314	120031425	1522_0.586543
1523	chr17	56982760	56982761	0.659314	chr17	56979382	56983299	3917	chr17	57019656	57021156	NOTCH2	0	-	57020156	38815.5	3	0.000765892	chr17	56982710	56982810	1523	chr1	120033940	120034034	1523_0.659314
1524	chr16	14463075	14463076	0.880419	chr16	14460732	14463340	2608	chr16	14486419	14487919	KRBA1	0	+	14487419	25383	2	0.000766871	chr16	14463025	14463125	1524	#N/A	#N/A	#N/A	1524_0.880419
1525	chr28	24910127	24910128	0.851687	chr28	24909179	24911777	2598	chr28	24907222	24908722	ADRB1	0	+	24908222	2256	2	0.000769823	chr28	24910077	24910177	1525	chr10	114045954	114046066	1525_0.851687
1526	chr36	11447801	11447802	0.616562	chr36	11446598	11447897	1299	chr36	11382396	11383896	SCN9A	0	-	11382896	64351.5	1	0.000769823	chr36	11447751	11447851	1526	chr2	166377258	166377358	1526_0.616562
1527	chr12	55037925	55037926	0.568671	chr12	55037081	55038379	1298	chr12	55028279	55029779	FHL5	0	+	55029279	8451	1	0.000770416	chr12	55037875	55037975	1527	chr6	96576866	96576965	1527_0.568671
1528	chr1	121597459	121597460	0.611374	chr1	121596943	121598241	1298	chr1	121595411	121596911	URI1	0	-	121595911	1681	1	0.000770416	chr1	121597409	121597509	1528	#N/A	#N/A	#N/A	1528_0.611374
1532	chr37	7073880	7073881	0.565353	chr37	7065322	7076996	11674	chr37	7034753	7036253	HSPE1	0	+	7035753	35406	9	0.000770944	chr37	7073830	7073930	1532	chr2	197569382	197569482	1532_0.565353
1535	chr37	7073803	7073804	0.584123	chr37	7065322	7076996	11674	chr37	7034753	7036253	HSPE1	0	+	7035753	35406	9	0.000770944	chr37	7073753	7073853	1535	chr2	197569305	197569405	1535_0.584123
1529	chr37	7071544	7071545	0.548623	chr37	7065322	7076996	11674	chr37	7034753	7036253	HSPE1	0	+	7035753	35406	9	0.000770944	chr37	7071494	7071594	1529	#N/A	#N/A	#N/A	1529_0.548623
1530	chr37	7072075	7072076	0.551402	chr37	7065322	7076996	11674	chr37	7034753	7036253	HSPE1	0	+	7035753	35406	9	0.000770944	chr37	7072025	7072125	1530	#N/A	#N/A	#N/A	1530_0.551402
1531	chr37	7072571	7072572	0.556619	chr37	7065322	7076996	11674	chr37	7034753	7036253	HSPE1	0	+	7035753	35406	9	0.000770944	chr37	7072521	7072621	1531	#N/A	#N/A	#N/A	1531_0.556619
1533	chr37	7066561	7066562	0.574664	chr37	7065322	7076996	11674	chr37	7034753	7036253	HSPE1	0	+	7035753	35406	9	0.000770944	chr37	7066511	7066611	1533	#N/A	#N/A	#N/A	1533_0.574664
1534	chr37	7072362	7072363	0.580409	chr37	7065322	7076996	11674	chr37	7034753	7036253	HSPE1	0	+	7035753	35406	9	0.000770944	chr37	7072312	7072412	1534	#N/A	#N/A	#N/A	1534_0.580409
1536	chr37	7068460	7068461	0.595264	chr37	7065322	7076996	11674	chr37	7034753	7036253	HSPE1	0	+	7035753	35406	9	0.000770944	chr37	7068410	7068510	1536	#N/A	#N/A	#N/A	1536_0.595264
1537	chr37	25032077	25032078	0.557024	chr37	25028419	25034904	6485	chr37	25038201	25039701	SLC11A1	0	+	25039201	7539.5	5	0.00077101	chr37	25032027	25032127	1537	#N/A	#N/A	#N/A	1537_0.557024
1538	chr37	25033928	25033929	0.557651	chr37	25028419	25034904	6485	chr37	25038201	25039701	SLC11A1	0	+	25039201	7539.5	5	0.00077101	chr37	25033878	25033978	1538	#N/A	#N/A	#N/A	1538_0.557651
1539	chr37	25033491	25033492	0.558666	chr37	25028419	25034904	6485	chr37	25038201	25039701	SLC11A1	0	+	25039201	7539.5	5	0.00077101	chr37	25033441	25033541	1539	#N/A	#N/A	#N/A	1539_0.558666
1540	chr37	25033874	25033875	0.599891	chr37	25028419	25034904	6485	chr37	25038201	25039701	SLC11A1	0	+	25039201	7539.5	5	0.00077101	chr37	25033824	25033924	1540	#N/A	#N/A	#N/A	1540_0.599891
1541	chr37	25033220	25033221	0.605949	chr37	25028419	25034904	6485	chr37	25038201	25039701	SLC11A1	0	+	25039201	7539.5	5	0.00077101	chr37	25033170	25033270	1541	#N/A	#N/A	#N/A	1541_0.605949
1542	chr36	13676528	13676529	0.605165	chr36	13674203	13676796	2593	chr36	13647932	13649432	NOSTRIN	0	+	13648932	26567.5	2	0.000771307	chr36	13676478	13676578	1542	chr2	168858346	168858450	1542_0.605165
1543	chr7	64758611	64758612	0.762487	chr7	64756535	64760414	3879	chr7	64763939	64765439	NPC1	0	+	64764939	6464.5	3	0.000773395	chr7	64758561	64758661	1543	chr18	23580535	23580635	1543_0.762487
1544	chr18	54615823	54615824	0.580901	chr18	54609245	54617001	7756	chr18	54581052	54582552	FADS2	0	-	54581552	31571	6	0.000773595	chr18	54615773	54615873	1544	#N/A	#N/A	#N/A	1544_0.580901
1545	chr18	54609285	54609286	0.718428	chr18	54609245	54617001	7756	chr18	54581052	54582552	FADS2	0	-	54581552	31571	6	0.000773595	chr18	54609235	54609335	1545	#N/A	#N/A	#N/A	1545_0.718428
1546	chr9	32004327	32004328	0.691771	chr9	32003617	32004906	1289	chr9	32016949	32018449	MSI2	0	+	32017949	13687.5	1	0.000775795	chr9	32004277	32004377	1546	chr17	57243726	57243827	1546_0.691771
1547	chr3	56678902	56678903	0.597912	chr3	56675173	56679029	3856	chr3	56690237	56691737	TLNRD1	0	-	56690737	13636	3	0.000778008	chr3	56678852	56678952	1547	chr15	81014650	81014736	1547_0.597912
1548	chr24	9474031	9474032	0.590788	chr24	9472049	9474619	2570	chr24	9394723	9396223	ISM1	0	-	9395223	78111	2	0.00077821	chr24	9473981	9474081	1548	chr20	13140507	13140611	1548_0.590788
1549	chr24	9473163	9473164	0.759694	chr24	9472049	9474619	2570	chr24	9394723	9396223	ISM1	0	-	9395223	78111	2	0.00077821	chr24	9473113	9473213	1549	chr20	13141356	13141464	1549_0.759694
1550	chr11	45549161	45549162	0.695618	chr11	45547047	45549615	2568	chr11	45573533	45575033	MOB3B	0	-	45574033	25702	2	0.000778816	chr11	45549111	45549211	1550	chr9	27427973	27428080	1550_0.695618
1551	chr7	6684141	6684142	0.705744	chr7	6682083	6684648	2565	chr7	6747490	6748990	CD34	0	-	6747990	64624.5	2	0.000779727	chr7	6684091	6684191	1551	chr1	207832779	207832879	1551_0.705744
1552	chr7	6682103	6682104	0.710219	chr7	6682083	6684648	2565	chr7	6747490	6748990	CD34	0	-	6747990	64624.5	2	0.000779727	chr7	6682053	6682153	1552	chr1	207830756	207830846	1552_0.710219
1553	chr17	48642681	48642682	0.564287	chr17	48642405	48643687	1282	chr17	48640628	48642128	LBX2	0	+	48641628	1418	1	0.000780031	chr17	48642631	48642731	1553	chr2	74498488	74498586	1553_0.564287
1554	chr9	10839945	10839946	0.549915	chr9	10839646	10842208	2562	chr9	10815077	10816577	MRC2	0	+	10816077	24850	2	0.00078064	chr9	10839895	10839995	1554	chr17	62652184	62652268	1554_0.549915
1555	chr9	10840149	10840150	0.556048	chr9	10839646	10842208	2562	chr9	10815077	10816577	MRC2	0	+	10816077	24850	2	0.00078064	chr9	10840099	10840199	1555	chr17	62652436	62652532	1555_0.556048
1556	chr24	42845617	42845618	0.578297	chr24	42844497	42845777	1280	chr24	42959154	42960654	C24H20orf85	0	+	42960154	115017	1	0.00078125	chr24	42845567	42845667	1556	chr20	58001682	58001860	1556_0.578297
1557	chr27	44790136	44790137	0.565345	chr27	44789674	44790954	1280	chr27	44797958	44799458	IL17RA	0	+	44798958	8644	1	0.00078125	chr27	44790086	44790186	1557	chr22	17085621	17085788	1557_0.565345
1558	chr18	1786153	1786154	0.871846	chr18	1785574	1786850	1276	chr18	1792399	1793899	FIGNL1	0	-	1792899	6687	1	0.000783699	chr18	1786103	1786203	1558	chr7	50442498	50442597	1558_0.871846
1559	chr2	43816776	43816777	0.626921	chr2	43811760	43816863	5103	chr2	43917208	43918708	MAP3K1	0	+	43918208	103896	4	0.000783853	chr2	43816726	43816826	1559	chr5	56689980	56690080	1559_0.626921
1560	chr2	43812516	43812517	0.630149	chr2	43811760	43816863	5103	chr2	43917208	43918708	MAP3K1	0	+	43918208	103896	4	0.000783853	chr2	43812466	43812566	1560	chr5	56685109	56685192	1560_0.630149
1562	chr15	9993831	9993832	0.639794	chr15	9993129	9994404	1275	chr15	9978377	9979877	RNF11	0	-	9978877	14889.5	1	0.000784314	chr15	9993781	9993881	1562	chr1	51235455	51235558	1562_0.639794
1561	chr5	70479359	70479360	0.630332	chr5	70474769	70479869	5100	chr5	70577811	70579311	GAN	0	-	70578311	100992	4	0.000784314	chr5	70479309	70479409	1561	chr16	81446308	81446433	1561_0.630332
1563	chr10	1252527	1252528	0.762421	chr10	1251010	1253560	2550	chr10	1246510	1248010	STAT6	0	-	1247010	5275	2	0.000784314	chr10	1252477	1252577	1563	#N/A	#N/A	#N/A	1563_0.762421
1564	chr10	23930338	23930339	0.560705	chr10	23928377	23930922	2545	chr10	23944349	23945849	ZC3H7B	0	-	23944849	15199.5	2	0.000785855	chr10	23930288	23930388	1564	#N/A	#N/A	#N/A	1564_0.560705
1565	chr31	39399775	39399776	0.683551	chr31	39398109	39400653	2544	chr31	39432172	39433672	COL6A2	0	+	39433172	33791	2	0.000786164	chr31	39399725	39399825	1565	#N/A	#N/A	#N/A	1565_0.683551
1567	chr20	36660709	36660710	0.622422	chr20	36660377	36666733	6356	chr20	36689538	36691038	TKT	0	+	36690538	26983	5	0.000786658	chr20	36660659	36660759	1567	chr3	53284042	53284139	1567_0.622422
1568	chr20	36663056	36663057	0.622422	chr20	36660377	36666733	6356	chr20	36689538	36691038	TKT	0	+	36690538	26983	5	0.000786658	chr20	36663006	36663106	1568	chr3	53274519	53274622	1568_0.622422
1566	chr20	36666606	36666607	0.563264	chr20	36660377	36666733	6356	chr20	36689538	36691038	TKT	0	+	36690538	26983	5	0.000786658	chr20	36666556	36666656	1566	#N/A	#N/A	#N/A	1566_0.563264
1569	chr5	14889130	14889131	0.55824	chr5	14887985	14891795	3810	chr5	14892546	14894046	BCL9L	0	+	14893546	3656	3	0.000787402	chr5	14889080	14889180	1569	chr11	118930052	118930156	1569_0.55824
1571	chr5	14890313	14890314	0.59176	chr5	14887985	14891795	3810	chr5	14892546	14894046	BCL9L	0	+	14893546	3656	3	0.000787402	chr5	14890263	14890363	1571	chr11	118928916	118929017	1571_0.59176
1570	chr5	14888236	14888237	0.586716	chr5	14887985	14891795	3810	chr5	14892546	14894046	BCL9L	0	+	14893546	3656	3	0.000787402	chr5	14888186	14888286	1570	#N/A	#N/A	#N/A	1570_0.586716
1572	chr6	17366885	17366886	0.555062	chr6	17364776	17368582	3806	chr6	17370714	17372214	ZNF629	0	+	17371714	5035	3	0.000788229	chr6	17366835	17366935	1572	chr16	30814393	30814515	1572_0.555062
1573	chr6	17366737	17366738	0.578833	chr6	17364776	17368582	3806	chr6	17370714	17372214	ZNF629	0	+	17371714	5035	3	0.000788229	chr6	17366687	17366787	1573	chr16	30814562	30814660	1573_0.578833
1574	chr35	159023	159024	0.6482	chr35	157057	162130	5073	chr35	73992	75492	CEBPD	0	+	74992	84601.5	4	0.000788488	chr35	158973	159073	1574	chr8	47661010	47661087	1574_0.6482
1575	chr35	161256	161257	0.6482	chr35	157057	162130	5073	chr35	73992	75492	CEBPD	0	+	74992	84601.5	4	0.000788488	chr35	161206	161306	1575	#N/A	#N/A	#N/A	1575_0.6482
1576	chr21	47904238	47904239	0.652388	chr21	47903689	47906222	2533	chr21	47947601	47949101	CCDC34	0	-	47948101	43145.5	2	0.000789578	chr21	47904188	47904288	1576	chr11	27311307	27311400	1576_0.652388
1577	chr37	9765452	9765453	0.573555	chr37	9764696	9776085	11389	chr37	9836899	9838399	AOX4	0	+	9837899	67508.5	9	0.000790236	chr37	9765402	9765502	1577	chr2	200693790	200693847	1577_0.573555
1578	chr37	9765430	9765431	0.579233	chr37	9764696	9776085	11389	chr37	9836899	9838399	AOX4	0	+	9837899	67508.5	9	0.000790236	chr37	9765380	9765480	1578	#N/A	#N/A	#N/A	1578_0.579233
1579	chr1	57763718	57763719	0.575617	chr1	57763576	57767368	3792	chr1	57828521	57830021	GOPC	0	-	57829021	63549	3	0.000791139	chr1	57763668	57763768	1579	chr6	117533582	117533682	1579_0.575617
1582	chr5	11554895	11554896	0.549013	chr5	11554886	11556148	1262	chr5	11614268	11615768	UBASH3B	0	-	11614768	59251	1	0.000792393	chr5	11554845	11554945	1582	chr11	122747848	122747952	1582_0.549013
1580	chr30	27583380	27583381	0.634229	chr30	27582191	27584715	2524	chr30	27635405	27636905	TPM1	0	+	27636405	52952	2	0.000792393	chr30	27583330	27583430	1580	chr15	62986878	62986978	1580_0.634229
1581	chr30	27582544	27582545	0.648077	chr30	27582191	27584715	2524	chr30	27635405	27636905	TPM1	0	+	27636405	52952	2	0.000792393	chr30	27582494	27582594	1581	chr15	62985697	62985792	1581_0.648077
1583	chr1	4183038	4183039	0.593194	chr1	4178279	4183313	5034	chr1	4229254	4230754	TSHZ1	0	-	4229754	48958	4	0.000794597	chr1	4182988	4183088	1583	chr18	75339663	75339777	1583_0.593194
1584	chr1	4181262	4181263	0.661309	chr1	4178279	4183313	5034	chr1	4229254	4230754	TSHZ1	0	-	4229754	48958	4	0.000794597	chr1	4181212	4181312	1584	chr18	75341475	75341577	1584_0.661309
1585	chr1	4183100	4183101	0.694594	chr1	4178279	4183313	5034	chr1	4229254	4230754	TSHZ1	0	-	4229754	48958	4	0.000794597	chr1	4183050	4183150	1585	chr18	75339604	75339704	1585_0.694594
1586	chr8	50420976	50420977	0.595567	chr8	50419118	50422893	3775	chr8	50400701	50402201	SPTLC2	0	-	50401201	19804.5	3	0.000794702	chr8	50420926	50421026	1586	chr14	77642026	77642130	1586_0.595567
1587	chr28	8918485	8918486	0.647395	chr28	8914690	8924749	10059	chr28	8817327	8818827	PDLIM1	0	-	8817827	101892	8	0.000795308	chr28	8918435	8918535	1587	chr10	95404133	95404234	1587_0.647395
1588	chr28	8916020	8916021	0.663408	chr28	8914690	8924749	10059	chr28	8817327	8818827	PDLIM1	0	-	8817827	101892	8	0.000795308	chr28	8915970	8916070	1588	chr10	95400946	95401038	1588_0.663408
1589	chr19	12689714	12689715	0.647035	chr19	12688932	12692704	3772	chr19	12714284	12715784	PGRMC2	0	+	12715284	24466	3	0.000795334	chr19	12689664	12689764	1589	chr4	128310937	128311061	1589_0.647035
1590	chr19	12689220	12689221	0.779954	chr19	12688932	12692704	3772	chr19	12714284	12715784	PGRMC2	0	+	12715284	24466	3	0.000795334	chr19	12689170	12689270	1590	chr4	128311480	128311585	1590_0.779954
1591	chr19	12690331	12690332	0.920429	chr19	12688932	12692704	3772	chr19	12714284	12715784	PGRMC2	0	+	12715284	24466	3	0.000795334	chr19	12690281	12690381	1591	chr4	128310306	128310401	1591_0.920429
1592	chr28	10352678	10352679	0.570259	chr28	10350626	10360682	10056	chr28	10295435	10296935	LOC486817	0	+	10296435	59219	8	0.000795545	chr28	10352628	10352728	1592	chr10	97001950	97002047	1592_0.570259
1593	chr28	10358631	10358632	0.660054	chr28	10350626	10360682	10056	chr28	10295435	10296935	LOC486817	0	+	10296435	59219	8	0.000795545	chr28	10358581	10358681	1593	chr10	97010925	97011013	1593_0.660054
1594	chr28	10355920	10355921	0.789386	chr28	10350626	10360682	10056	chr28	10295435	10296935	LOC486817	0	+	10296435	59219	8	0.000795545	chr28	10355870	10355970	1594	chr10	97005087	97005230	1594_0.789386
1595	chr28	10354222	10354223	0.847097	chr28	10350626	10360682	10056	chr28	10295435	10296935	LOC486817	0	+	10296435	59219	8	0.000795545	chr28	10354172	10354272	1595	chr10	97003503	97003601	1595_0.847097
1596	chr28	10357041	10357042	0.865254	chr28	10350626	10360682	10056	chr28	10295435	10296935	LOC486817	0	+	10296435	59219	8	0.000795545	chr28	10356991	10357091	1596	chr10	97006386	97006491	1596_0.865254
1597	chr27	21474478	21474479	0.640697	chr27	21473685	21474940	1255	chr27	21463300	21464800	BHLHE41	0	+	21464300	10012.5	1	0.000796813	chr27	21474428	21474528	1597	chr12	26114799	26114883	1597_0.640697
1598	chr6	28239642	28239643	0.629265	chr6	28237292	28239802	2510	chr6	28193769	28195269	MARF1	0	+	28194769	43778	2	0.000796813	chr6	28239592	28239692	1598	#N/A	#N/A	#N/A	1598_0.629265
1599	chr14	4931016	4931017	0.635343	chr14	4930841	4933348	2507	chr14	4682574	4684074	PLXNA4	0	+	4683574	248520	2	0.000797766	chr14	4930966	4931066	1599	chr7	132319165	132319253	1599_0.635343
1600	chr8	44819751	44819752	0.715212	chr8	44819284	44821788	2504	chr8	44915307	44916807	SIPA1L1	0	+	44916307	95771	2	0.000798722	chr8	44819701	44819801	1600	chr14	71256670	71256770	1600_0.715212
1601	chr24	5490395	5490396	0.548351	chr24	5490275	5491526	1251	chr24	5461991	5463491	BFSP1	0	+	5462991	27909.5	1	0.000799361	chr24	5490345	5490445	1601	chr20	17503688	17503793	1601_0.548351
1602	chr2	15164032	15164033	0.724345	chr2	15163352	15169606	6254	chr2	15114353	15115853	LOC111091364	0	+	15115353	51126	5	0.000799488	chr2	15163982	15164082	1602	#N/A	#N/A	#N/A	1602_0.724345
1603	chr3	30045308	30045309	0.561969	chr3	30044862	30047363	2501	chr3	30064464	30065964	LOC100682812	0	-	30064964	18851.5	2	0.00079968	chr3	30045258	30045358	1603	chr5	76548432	76548532	1603_0.561969
1604	chr3	30046584	30046585	0.563544	chr3	30044862	30047363	2501	chr3	30064464	30065964	LOC100682812	0	-	30064964	18851.5	2	0.00079968	chr3	30046534	30046634	1604	chr5	76547351	76547410	1604_0.563544
1605	chr8	57166920	57166921	0.601673	chr8	57165791	57169540	3749	chr8	57233746	57235246	FLRT2	0	+	57234746	67080.5	3	0.000800213	chr8	57166870	57166970	1605	chr14	85453649	85453699	1605_0.601673
1606	chr31	24961176	24961177	0.576127	chr31	24959434	24961932	2498	chr31	25041709	25043209	CLDN17	0	-	25042209	81526	2	0.000800641	chr31	24961126	24961226	1606	#N/A	#N/A	#N/A	1606_0.576127
1607	chr5	77542939	77542940	0.562202	chr5	77542087	77544582	2495	chr5	77505625	77507125	PHLPP2	0	-	77506125	37209.5	2	0.000801603	chr5	77542889	77542989	1607	#N/A	#N/A	#N/A	1607_0.562202
1608	chr2	15023618	15023619	0.638749	chr2	15023267	15024514	1247	chr2	14977186	14978686	ARHGAP12	0	+	14978186	45704.5	1	0.000801925	chr2	15023568	15023668	1608	chr10	31867626	31867725	1608_0.638749
1609	chr15	53450387	53450388	0.66845	chr15	53448341	53450835	2494	chr15	53453863	53455363	CTSO	0	-	53454363	4775	2	0.000801925	chr15	53450337	53450437	1609	chr4	155953489	155953646	1609_0.66845
1610	chr28	6089009	6089010	0.80291	chr28	6087731	6093962	6231	chr28	6171556	6173056	PPP1R3C	0	-	6172056	81209.5	5	0.000802439	chr28	6088959	6089059	1610	chr10	91528368	91528436	1610_0.80291
1611	chr28	6089276	6089277	0.821098	chr28	6087731	6093962	6231	chr28	6171556	6173056	PPP1R3C	0	-	6172056	81209.5	5	0.000802439	chr28	6089226	6089326	1611	chr10	91528593	91528684	1611_0.821098
1612	chr10	67095404	67095405	0.649843	chr10	67093851	67097588	3737	chr10	67165236	67166736	C1D	0	-	67165736	70016.5	3	0.000802783	chr10	67095354	67095454	1612	chr2	67940788	67940883	1612_0.649843
1613	chr38	22237280	22237281	0.551302	chr38	22233770	22238748	4978	chr38	22244877	22246377	CFAP45	0	+	22245877	9618	4	0.000803536	chr38	22237230	22237330	1613	chr1	159910051	159910156	1613_0.551302
1614	chr38	22237016	22237017	0.553221	chr38	22233770	22238748	4978	chr38	22244877	22246377	CFAP45	0	+	22245877	9618	4	0.000803536	chr38	22236966	22237066	1614	chr1	159910375	159910491	1614_0.553221
1615	chr38	22238231	22238232	0.598626	chr38	22233770	22238748	4978	chr38	22244877	22246377	CFAP45	0	+	22245877	9618	4	0.000803536	chr38	22238181	22238281	1615	chr1	159908367	159908441	1615_0.598626
1616	chr38	22237996	22237997	0.643065	chr38	22233770	22238748	4978	chr38	22244877	22246377	CFAP45	0	+	22245877	9618	4	0.000803536	chr38	22237946	22238046	1616	chr1	159909361	159909462	1616_0.643065
1617	chr3	39522102	39522103	0.632849	chr3	39517771	39522747	4976	chr3	39581802	39583302	PCSK6	0	+	39582802	62543	4	0.000803859	chr3	39522052	39522152	1617	chr15	101546210	101546311	1617_0.632849
1618	chr3	39518630	39518631	0.661803	chr3	39517771	39522747	4976	chr3	39581802	39583302	PCSK6	0	+	39582802	62543	4	0.000803859	chr3	39518580	39518680	1618	chr15	101549893	101549957	1618_0.661803
1619	chr37	9475254	9475255	0.759006	chr37	9474808	9476052	1244	chr37	9473145	9474645	SPATS2L	0	+	9474145	1285	1	0.000803859	chr37	9475204	9475304	1619	chr2	200378934	200379055	1619_0.759006
1620	chr15	21009205	21009206	0.580567	chr15	21005792	21015721	9929	chr15	20580192	20581692	NAV3	0	+	20581192	429564	8	0.000805721	chr15	21009155	21009255	1620	chr6	100136262	100136362	1620_0.580567
1621	chr15	33843433	33843434	0.574772	chr15	33842663	33843904	1241	chr15	33872598	33874098	CRADD	0	+	33873598	30314.5	1	0.000805802	chr15	33843383	33843483	1621	#N/A	#N/A	#N/A	1621_0.574772
1622	chr1	58633927	58633928	0.555383	chr1	58632184	58634663	2479	chr1	58636965	58638465	CEP85L	0	-	58637465	4041.5	2	0.000806777	chr1	58633877	58633977	1622	chr6	118639806	118639912	1622_0.555383
1623	chr9	2813229	2813230	0.778568	chr9	2812838	2816556	3718	chr9	2792467	2793967	DNAH17	0	+	2793467	21230	3	0.000806885	chr9	2813179	2813279	1623	chr17	78418441	78418616	1623_0.778568
1624	chr10	20011065	20011066	0.576081	chr10	20007300	20015974	8674	chr10	20005595	20007095	PPARA	0	-	20006095	5542	7	0.000807009	chr10	20011015	20011115	1624	chr22	46145828	46145918	1624_0.576081
1625	chr8	27764652	27764653	0.648539	chr8	27764518	27765757	1239	chr8	27756318	27757818	FRMD6	0	+	27757318	7819.5	1	0.000807103	chr8	27764602	27764702	1625	chr14	51498760	51498857	1625_0.648539
1626	chr27	4713342	4713343	0.649683	chr27	4713137	4714376	1239	chr27	4696082	4697582	RACGAP1	0	+	4697082	16674.5	1	0.000807103	chr27	4713292	4713392	1626	#N/A	#N/A	#N/A	1626_0.649683
1627	chr11	18812771	18812772	0.638684	chr11	18812153	18813391	1238	chr11	18620194	18621694	CHSY3	0	+	18621194	191578	1	0.000807754	chr11	18812721	18812821	1627	chr5	130116515	130116602	1627_0.638684
1628	chr15	6360086	6360087	0.711951	chr15	6358185	6360661	2476	chr15	6351247	6352747	LOC482480	0	-	6351747	7676	2	0.000807754	chr15	6360036	6360136	1628	#N/A	#N/A	#N/A	1628_0.711951
1629	chr36	16846753	16846754	0.606147	chr36	16845492	16849195	3703	chr36	16776361	16777861	ITGA6	0	+	16777361	69982.5	3	0.000810154	chr36	16846703	16846803	1629	chr2	172495529	172495622	1629_0.606147
1630	chr2	31504645	31504646	0.552591	chr2	31501177	31504878	3701	chr2	31653140	31654640	KLF6	0	+	31654140	151112	3	0.000810592	chr2	31504595	31504695	1630	chr10	3971915	3972044	1630_0.552591
1631	chr5	82854567	82854568	0.590578	chr5	82849847	82856015	6168	chr5	82863430	82864930	CDH5	0	-	82863930	10999	5	0.000810636	chr5	82854517	82854617	1631	#N/A	#N/A	#N/A	1631_0.590578
1632	chr15	4974866	4974867	0.587892	chr15	4974088	4976555	2467	chr15	4979142	4980642	ZC3H12A	0	-	4979642	4320.5	2	0.000810701	chr15	4974816	4974916	1632	chr1	37480505	37481504	1632_0.587892
1633	chr15	4974158	4974159	0.752903	chr15	4974088	4976555	2467	chr15	4979142	4980642	ZC3H12A	0	-	4979642	4320.5	2	0.000810701	chr15	4974108	4974208	1633	chr1	37482208	37482305	1633_0.752903
1634	chr1	112645409	112645410	0.682618	chr1	112645235	112648929	3694	chr1	112659239	112660739	CCDC97	0	-	112659739	12657	3	0.000812128	chr1	112645359	112645459	1634	chr19	41328673	41328794	1634_0.682618
1635	chr1	112646818	112646819	0.69513	chr1	112645235	112648929	3694	chr1	112659239	112660739	CCDC97	0	-	112659739	12657	3	0.000812128	chr1	112646768	112646868	1635	chr19	41327192	41327310	1635_0.69513
1636	chr1	112645993	112645994	0.926662	chr1	112645235	112648929	3694	chr1	112659239	112660739	CCDC97	0	-	112659739	12657	3	0.000812128	chr1	112645943	112646043	1636	chr19	41328011	41328118	1636_0.926662
1637	chr28	33885103	33885104	0.669827	chr28	33884405	33885634	1229	chr28	33827086	33828586	LHPP	0	+	33828086	56933.5	1	0.00081367	chr28	33885053	33885153	1637	chr10	124530599	124530677	1637_0.669827
1638	chr17	15670205	15670206	0.625235	chr17	15668879	15671329	2450	chr17	15626737	15628237	GDF7	0	+	15627737	42367	2	0.000816327	chr17	15670155	15670255	1638	chr2	20728690	20728763	1638_0.625235
1639	chr17	15670559	15670560	0.639938	chr17	15668879	15671329	2450	chr17	15626737	15628237	GDF7	0	+	15627737	42367	2	0.000816327	chr17	15670509	15670609	1639	chr2	20729032	20729135	1639_0.639938
1640	chr7	36610751	36610752	0.66938	chr7	36607995	36611668	3673	chr7	36362950	36364450	KIF26B	0	+	36363950	245882	3	0.000816771	chr7	36610701	36610801	1640	chr1	245793438	245793553	1640_0.66938
1641	chr7	40382878	40382879	0.708738	chr7	40381824	40383046	1222	chr7	40366657	40368157	CAPN2	0	-	40367157	15278	1	0.000818331	chr7	40382828	40382928	1641	chr1	223700362	223700494	1641_0.708738
1642	chr27	5366164	5366165	0.694954	chr27	5363902	5366345	2443	chr27	5339862	5341362	LOC100856405	0	-	5340362	24761.5	2	0.000818666	chr27	5366114	5366214	1642	chr12	49233752	49233862	1642_0.694954
1643	chr27	5364441	5364442	0.735141	chr27	5363902	5366345	2443	chr27	5339862	5341362	LOC100856405	0	-	5340362	24761.5	2	0.000818666	chr27	5364391	5364491	1643	chr12	49236023	49236121	1643_0.735141
1644	chr27	5704927	5704928	0.647499	chr27	5703405	5705847	2442	chr27	5714119	5715619	CACNB3	0	-	5714619	9993	2	0.000819001	chr27	5704877	5704977	1644	chr12	48829564	48829659	1644_0.647499
1645	chr5	41475681	41475682	0.70091	chr5	41474881	41476101	1220	chr5	41476977	41478477	GID4	0	-	41477477	1986	1	0.000819672	chr5	41475631	41475731	1645	chr17	18043539	18043639	1645_0.70091
1646	chr19	37850153	37850154	0.5528	chr19	37849937	37851157	1220	chr19	37860842	37862342	RAB3GAP1	0	+	37861842	11295	1	0.000819672	chr19	37850103	37850203	1646	chr2	135047033	135047132	1646_0.5528
1647	chr25	50553348	50553349	0.688993	chr25	50552906	50554125	1219	chr25	50554400	50555900	CAPN10	0	+	50555400	1884.5	1	0.000820345	chr25	50553298	50553398	1647	#N/A	#N/A	#N/A	1647_0.688993
1648	chr7	53965378	53965379	0.596326	chr7	53964363	53970456	6093	chr7	53933031	53934531	FHOD3	0	-	53933531	33878.5	5	0.000820614	chr7	53965328	53965428	1648	chr18	36251879	36251989	1648_0.596326
1650	chr7	53967175	53967176	0.659357	chr7	53964363	53970456	6093	chr7	53933031	53934531	FHOD3	0	-	53933531	33878.5	5	0.000820614	chr7	53967125	53967225	1650	chr18	36249023	36249125	1650_0.659357
1649	chr7	53966988	53966989	0.62625	chr7	53964363	53970456	6093	chr7	53933031	53934531	FHOD3	0	-	53933531	33878.5	5	0.000820614	chr7	53966938	53967038	1649	#N/A	#N/A	#N/A	1649_0.62625
1651	chr4	20040458	20040459	0.689708	chr4	20036544	20042636	6092	chr4	20012891	20014391	STOX1	0	+	20013891	25699	5	0.000820749	chr4	20040408	20040508	1651	chr10	68856667	68856777	1651_0.689708
1652	chr4	20040934	20040935	0.69601	chr4	20036544	20042636	6092	chr4	20012891	20014391	STOX1	0	+	20013891	25699	5	0.000820749	chr4	20040884	20040984	1652	#N/A	#N/A	#N/A	1652_0.69601
1653	chr4	20036945	20036946	0.770942	chr4	20036544	20042636	6092	chr4	20012891	20014391	STOX1	0	+	20013891	25699	5	0.000820749	chr4	20036895	20036995	1653	#N/A	#N/A	#N/A	1653_0.770942
1654	chr4	20037925	20037926	0.809131	chr4	20036544	20042636	6092	chr4	20012891	20014391	STOX1	0	+	20013891	25699	5	0.000820749	chr4	20037875	20037975	1654	#N/A	#N/A	#N/A	1654_0.809131
1655	chr4	20038618	20038619	0.83529	chr4	20036544	20042636	6092	chr4	20012891	20014391	STOX1	0	+	20013891	25699	5	0.000820749	chr4	20038568	20038668	1655	#N/A	#N/A	#N/A	1655_0.83529
1656	chr5	80842126	80842127	0.566233	chr5	80838504	80843373	4869	chr5	80834377	80835877	CDH1	0	-	80834877	6061.5	4	0.000821524	chr5	80842076	80842176	1656	#N/A	#N/A	#N/A	1656_0.566233
1657	chr2	60297225	60297226	0.599159	chr2	60294238	60297889	3651	chr2	60275721	60277221	CES1	0	+	60276721	19342.5	3	0.000821693	chr2	60297175	60297275	1657	chr16	55814193	55814293	1657_0.599159
1658	chr2	60295412	60295413	0.814475	chr2	60294238	60297889	3651	chr2	60275721	60277221	CES1	0	+	60276721	19342.5	3	0.000821693	chr2	60295362	60295462	1658	chr16	55816239	55816339	1658_0.814475
1659	chr2	6134803	6134804	0.68761	chr2	6133894	6135110	1216	chr2	6111563	6113063	RAB18	0	-	6112063	22439	1	0.000822368	chr2	6134753	6134853	1659	chr10	27475215	27475320	1659_0.68761
1660	chr13	37037503	37037504	0.587751	chr13	37037133	37038346	1213	chr13	37029585	37031085	GLI4	0	+	37030585	7154.5	1	0.000824402	chr13	37037453	37037553	1660	#N/A	#N/A	#N/A	1660_0.587751
1661	chr29	5011059	5011060	0.554992	chr29	5007747	5011384	3637	chr29	5051378	5052878	OPRK1	0	-	5051878	42312.5	3	0.000824856	chr29	5011009	5011109	1661	chr8	53207255	53207353	1661_0.554992
1662	chr26	27785811	27785812	0.618304	chr26	27785749	27786961	1212	chr26	27779596	27781096	GNAZ	0	+	27780596	5759	1	0.000825083	chr26	27785761	27785861	1662	chr22	23098576	23098674	1662_0.618304
1663	chr10	44534550	44534551	0.694327	chr10	44528139	44535409	7270	chr10	44507628	44509128	VWA3B	0	-	44508128	23646	6	0.000825309	chr10	44534500	44534600	1663	chr2	98054785	98054885	1663_0.694327
1665	chr21	37308377	37308378	0.74977	chr21	37308130	37312971	4841	chr21	37363938	37365438	PDE3B	0	+	37364938	54387.5	4	0.000826276	chr21	37308327	37308427	1665	chr11	14581574	14581670	1665_0.74977
1664	chr21	37311186	37311187	0.581557	chr21	37308130	37312971	4841	chr21	37363938	37365438	PDE3B	0	+	37364938	54387.5	4	0.000826276	chr21	37311136	37311236	1664	#N/A	#N/A	#N/A	1664_0.581557
1666	chr18	53611319	53611320	0.897163	chr18	53610402	53611612	1210	chr18	53628054	53629554	LOC476048	0	-	53628554	17547	1	0.000826446	chr18	53611269	53611369	1666	chr20	10682086	10682180	1666_0.897163
1667	chr18	33088087	33088088	0.62488	chr18	33086950	33088158	1208	chr18	33137369	33138869	LOC111090837	0	+	33138369	50815	1	0.000827815	chr18	33088037	33088137	1667	chr11	34825412	34825512	1667_0.62488
1668	chr13	47872824	47872825	0.606873	chr13	47872401	47873609	1208	chr13	47861215	47862715	PDCL2	0	-	47861715	11290	1	0.000827815	chr13	47872774	47872874	1668	chr4	55605377	55605463	1668_0.606873
1669	chr32	24061319	24061320	0.611525	chr32	24060716	24064327	3611	chr32	24167064	24168564	MANBA	0	-	24167564	105042	3	0.000830795	chr32	24061269	24061369	1669	chr4	102636505	102636606	1669_0.611525
1670	chr32	24060909	24060910	0.641916	chr32	24060716	24064327	3611	chr32	24167064	24168564	MANBA	0	-	24167564	105042	3	0.000830795	chr32	24060859	24060959	1670	#N/A	#N/A	#N/A	1670_0.641916
1671	chr32	24061155	24061156	0.644876	chr32	24060716	24064327	3611	chr32	24167064	24168564	MANBA	0	-	24167564	105042	3	0.000830795	chr32	24061105	24061205	1671	#N/A	#N/A	#N/A	1671_0.644876
1672	chr20	55080234	55080235	0.634805	chr20	55078362	55080768	2406	chr20	55083058	55084558	MYDGF	0	+	55084058	4493	2	0.000831255	chr20	55080184	55080284	1672	#N/A	#N/A	#N/A	1672_0.634805
1673	chr20	55079510	55079511	0.659983	chr20	55078362	55080768	2406	chr20	55083058	55084558	MYDGF	0	+	55084058	4493	2	0.000831255	chr20	55079460	55079560	1673	#N/A	#N/A	#N/A	1673_0.659983
1674	chr27	6864658	6864659	0.747988	chr27	6864061	6865260	1199	chr27	6851945	6853445	VDR	0	+	6852945	11715.5	1	0.000834028	chr27	6864608	6864708	1674	chr12	47894027	47894131	1674_0.747988
1675	chr8	2071546	2071547	0.561496	chr8	2065127	2072312	7185	chr8	2036380	2037880	ITPK1	0	-	2036880	31839.5	6	0.000835073	chr8	2071496	2071596	1675	chr14	93047823	93047887	1675_0.561496
1676	chr12	20408489	20408490	0.637596	chr12	20406243	20409827	3584	chr12	20418644	20420144	LOC610304	0	-	20419144	11109	3	0.000837054	chr12	20408439	20408539	1676	chr6	52952429	52952529	1676_0.637596
1678	chr12	20408482	20408483	0.783892	chr12	20406243	20409827	3584	chr12	20418644	20420144	LOC610304	0	-	20419144	11109	3	0.000837054	chr12	20408432	20408532	1678	chr6	52952422	52952522	1678_0.783892
1677	chr12	20408225	20408226	0.741942	chr12	20406243	20409827	3584	chr12	20418644	20420144	LOC610304	0	-	20419144	11109	3	0.000837054	chr12	20408175	20408275	1677	#N/A	#N/A	#N/A	1677_0.741942
1679	chr27	7016941	7016942	0.672565	chr27	7016338	7018727	2389	chr27	7024750	7026250	ENDOU	0	+	7025750	8217.5	2	0.00083717	chr27	7016891	7016991	1679	chr12	47736394	47736524	1679_0.672565
1680	chr1	76078345	76078346	0.598889	chr1	76077625	76081208	3583	chr1	76032695	76034195	FRMD3	0	+	76033695	45721.5	3	0.000837287	chr1	76078295	76078395	1680	chr9	83341616	83341706	1680_0.598889
1682	chr30	38445870	38445871	0.609125	chr30	38445554	38446745	1191	chr30	38440309	38441809	SNX33	0	+	38441309	4840.5	1	0.000839631	chr30	38445820	38445920	1682	chr15	75653669	75653772	1682_0.609125
1681	chr1	68565040	68565041	0.551753	chr1	68561543	68565116	3573	chr1	68537012	68538512	L3MBTL3	0	+	68538012	25317.5	3	0.000839631	chr1	68564990	68565090	1681	chr6	130044868	130044966	1681_0.551753
1683	chr23	52022266	52022267	0.606013	chr23	52021866	52023056	1190	chr23	52018741	52020241	RARRES1	0	-	52019241	3220	1	0.000840336	chr23	52022216	52022316	1683	#N/A	#N/A	#N/A	1683_0.606013
1684	chr2	31408385	31408386	0.707299	chr2	31407635	31411195	3560	chr2	31653140	31654640	KLF6	0	+	31654140	244725	3	0.000842697	chr2	31408335	31408435	1684	#N/A	#N/A	#N/A	1684_0.707299
1685	chr5	68668089	68668090	0.562709	chr5	68662743	68668673	5930	chr5	68478705	68480205	HSBP1	0	-	68479205	186503	5	0.00084317	chr5	68668039	68668139	1685	chr16	83566292	83566401	1685_0.562709
1686	chr5	68665430	68665431	0.636265	chr5	68662743	68668673	5930	chr5	68478705	68480205	HSBP1	0	-	68479205	186503	5	0.00084317	chr5	68665380	68665480	1686	chr16	83570663	83571052	1686_0.636265
1687	chr5	68666004	68666005	0.652776	chr5	68662743	68668673	5930	chr5	68478705	68480205	HSBP1	0	-	68479205	186503	5	0.00084317	chr5	68665954	68666054	1687	chr16	83569452	83569550	1687_0.652776
1688	chr29	7514358	7514359	0.622298	chr29	7514347	7515531	1184	chr29	7512679	7514179	MOS	0	-	7513179	1760	1	0.000844595	chr29	7514308	7514408	1688	chr8	56117087	56117169	1688_0.622298
1689	chr25	34859898	34859899	0.557668	chr25	34857887	34860251	2364	chr25	34839242	34840742	PPP3CC	0	-	34839742	19327	2	0.000846024	chr25	34859848	34859948	1689	chr8	22416800	22416916	1689_0.557668
1690	chr6	63391905	63391906	0.68209	chr6	63391726	63392906	1180	chr6	63389371	63390871	SPATA1	0	-	63389871	2445	1	0.000847458	chr6	63391855	63391955	1690	chr1	84504386	84504477	1690_0.68209
1691	chr16	10772209	10772210	0.626715	chr16	10766399	10772291	5892	chr16	10682167	10683667	CREB3L2	0	+	10683167	86178	5	0.000848608	chr16	10772159	10772259	1691	#N/A	#N/A	#N/A	1691_0.626715
1692	chr32	30171	30172	0.6	chr32	29806	30981	1175	chr32	87940	89440	RCHY1	0	-	88440	58046.5	1	0.000851064	chr32	30121	30221	1692	#N/A	#N/A	#N/A	1692_0.6
1693	chr32	30176	30177	0.6	chr32	29806	30981	1175	chr32	87940	89440	RCHY1	0	-	88440	58046.5	1	0.000851064	chr32	30126	30226	1693	#N/A	#N/A	#N/A	1693_0.6
1694	chr32	30247	30248	0.6	chr32	29806	30981	1175	chr32	87940	89440	RCHY1	0	-	88440	58046.5	1	0.000851064	chr32	30197	30297	1694	#N/A	#N/A	#N/A	1694_0.6
1695	chr22	50050013	50050014	0.65376	chr22	50047300	50054345	7045	chr22	50022419	50023919	PCCA	0	+	50023419	27403.5	6	0.000851668	chr22	50049963	50050063	1695	#N/A	#N/A	#N/A	1695_0.65376
1696	chr2	47637300	47637301	0.804775	chr2	47636744	47637916	1172	chr2	47558511	47560011	ERCC8	0	-	47559011	78319	1	0.000853242	chr2	47637250	47637350	1696	chr1	211207518	211207618	1696_0.804775
1697	chr21	47909104	47909105	0.77925	chr21	47908233	47910574	2341	chr21	47947601	47949101	CCDC34	0	-	47948101	38697.5	2	0.000854336	chr21	47909054	47909154	1697	chr11	27313907	27314023	1697_0.77925
1698	chr1	114711784	114711785	0.740153	chr1	114711196	114713531	2335	chr1	114727262	114728762	SPINT2	0	-	114727762	15398.5	2	0.000856531	chr1	114711734	114711834	1698	chr19	38278905	38279002	1698_0.740153
1699	chr9	26042549	26042550	0.826551	chr9	26041622	26042789	1167	chr9	26022463	26023963	DLX3	0	-	26022963	19242.5	1	0.000856898	chr9	26042499	26042599	1699	chr17	50026944	50027054	1699_0.826551
1700	chr12	57778018	57778019	0.609237	chr12	57777002	57778166	1164	chr12	57760417	57761917	CCNC	0	-	57760917	16667	1	0.000859107	chr12	57777968	57778068	1700	#N/A	#N/A	#N/A	1700_0.609237
1701	chr32	6690870	6690871	0.558159	chr32	6689954	6691117	1163	chr32	6744878	6746378	SCD5	0	-	6745378	54842.5	1	0.000859845	chr32	6690820	6690920	1701	#N/A	#N/A	#N/A	1701_0.558159
1702	chr13	18934983	18934984	0.642775	chr13	18934073	18939885	5812	chr13	18860101	18861601	LOC111098536	0	-	18860601	76378	5	0.000860289	chr13	18934933	18935033	1702	chr8	119976289	119976420	1702_0.642775
1703	chr13	18939617	18939618	0.701401	chr13	18934073	18939885	5812	chr13	18860101	18861601	LOC111098536	0	-	18860601	76378	5	0.000860289	chr13	18939567	18939667	1703	chr8	119982468	119982648	1703_0.701401
1704	chr13	18935374	18935375	0.75888	chr13	18934073	18939885	5812	chr13	18860101	18861601	LOC111098536	0	-	18860601	76378	5	0.000860289	chr13	18935324	18935424	1704	chr8	119976743	119976857	1704_0.75888
1705	chr13	18935609	18935610	0.862275	chr13	18934073	18939885	5812	chr13	18860101	18861601	LOC111098536	0	-	18860601	76378	5	0.000860289	chr13	18935559	18935659	1705	#N/A	#N/A	#N/A	1705_0.862275
1706	chr30	28936288	28936289	0.569262	chr30	28935603	28939077	3474	chr30	28913209	28914709	ZNF609	0	+	28914209	23131	3	0.000863558	chr30	28936238	28936338	1706	chr15	64490773	64490873	1706_0.569262
1707	chr22	45122438	45122439	0.574306	chr22	45119033	45122505	3472	chr22	45304771	45306271	DCT	0	-	45305271	184502	3	0.000864055	chr22	45122388	45122488	1707	chr13	94275783	94275886	1707_0.574306
1708	chr37	6977471	6977472	0.768357	chr37	6976605	6978916	2311	chr37	6983884	6985384	COQ10B	0	+	6984884	7123.5	2	0.000865426	chr37	6977421	6977521	1708	chr7	30366816	30366895	1708_0.768357
1709	chr37	6977559	6977560	0.830036	chr37	6976605	6978916	2311	chr37	6983884	6985384	COQ10B	0	+	6984884	7123.5	2	0.000865426	chr37	6977509	6977609	1709	chr7	30366883	30366987	1709_0.830036
1710	chr14	39203069	39203070	0.547864	chr14	39203004	39211089	8085	chr14	39455763	39457263	NFE2L3	0	+	39456763	249716	7	0.000865801	chr14	39203019	39203119	1710	chr7	25839799	25840213	1710_0.547864
1711	chr14	39205505	39205506	0.595859	chr14	39203004	39211089	8085	chr14	39455763	39457263	NFE2L3	0	+	39456763	249716	7	0.000865801	chr14	39205455	39205555	1711	chr7	25842623	25842725	1711_0.595859
1712	chr28	39987156	39987157	1	chr28	39986774	39987929	1155	chr28	40007762	40009262	PPP2R2D	0	+	40008762	21410.5	1	0.000865801	chr28	39987106	39987206	1712	#N/A	#N/A	#N/A	1712_1
1713	chr38	1148298	1148299	0.579856	chr38	1147772	1148923	1151	chr38	1184859	1186359	LRRN2	0	-	1185359	37011.5	1	0.00086881	chr38	1148248	1148348	1713	chr1	204598984	204599082	1713_0.579856
1714	chr3	40127337	40127338	0.668203	chr3	40126662	40128959	2297	chr3	40121825	40123325	LRRK1	0	-	40122325	5485.5	2	0.000870701	chr3	40127287	40127387	1714	chr15	100919773	100919882	1714_0.668203
1715	chr20	516941	516942	0.600558	chr20	515582	519022	3440	chr20	522869	524369	KLF15	0	-	523369	6067	3	0.000872093	chr20	516891	516991	1715	chr3	126346176	126346283	1715_0.600558
1716	chr22	47609693	47609694	0.567163	chr22	47601176	47610330	9154	chr22	47591129	47592629	MBNL2	0	+	47592129	13624	8	0.000873935	chr22	47609643	47609743	1716	chr13	97263493	97263593	1716_0.567163
1717	chr22	47609204	47609205	0.575272	chr22	47601176	47610330	9154	chr22	47591129	47592629	MBNL2	0	+	47592129	13624	8	0.000873935	chr22	47609154	47609254	1717	chr13	97262661	97262793	1717_0.575272
1718	chr22	47609243	47609244	0.587669	chr22	47601176	47610330	9154	chr22	47591129	47592629	MBNL2	0	+	47592129	13624	8	0.000873935	chr22	47609193	47609293	1718	chr13	97262701	97262804	1718_0.587669
1720	chr22	47602850	47602851	0.589487	chr22	47601176	47610330	9154	chr22	47591129	47592629	MBNL2	0	+	47592129	13624	8	0.000873935	chr22	47602800	47602900	1720	chr13	97255827	97255911	1720_0.589487
1721	chr22	47608995	47608996	0.596591	chr22	47601176	47610330	9154	chr22	47591129	47592629	MBNL2	0	+	47592129	13624	8	0.000873935	chr22	47608945	47609045	1721	chr13	97262460	97262554	1721_0.596591
1723	chr22	47608934	47608935	0.607006	chr22	47601176	47610330	9154	chr22	47591129	47592629	MBNL2	0	+	47592129	13624	8	0.000873935	chr22	47608884	47608984	1723	chr13	97262410	97262499	1723_0.607006
1724	chr22	47602775	47602776	0.622766	chr22	47601176	47610330	9154	chr22	47591129	47592629	MBNL2	0	+	47592129	13624	8	0.000873935	chr22	47602725	47602825	1724	chr13	97255756	97255836	1724_0.622766
1719	chr22	47609267	47609268	0.587669	chr22	47601176	47610330	9154	chr22	47591129	47592629	MBNL2	0	+	47592129	13624	8	0.000873935	chr22	47609217	47609317	1719	#N/A	#N/A	#N/A	1719_0.587669
1722	chr22	47609769	47609770	0.601639	chr22	47601176	47610330	9154	chr22	47591129	47592629	MBNL2	0	+	47592129	13624	8	0.000873935	chr22	47609719	47609819	1722	#N/A	#N/A	#N/A	1722_0.601639
1725	chr4	58221100	58221101	0.583609	chr4	58219159	58221447	2288	chr4	58208509	58210009	GPX3	0	-	58209009	11294	2	0.000874126	chr4	58221050	58221150	1725	chr5	151001414	151001514	1725_0.583609
1726	chr4	58221222	58221223	0.621342	chr4	58219159	58221447	2288	chr4	58208509	58210009	GPX3	0	-	58209009	11294	2	0.000874126	chr4	58221172	58221272	1726	chr5	151001303	151001397	1726_0.621342
1727	chr25	43462229	43462230	0.597875	chr25	43460399	43463828	3429	chr25	43452251	43453751	TEX44	0	+	43453251	8862.5	3	0.000874891	chr25	43462179	43462279	1727	chr2	231604525	231604766	1727_0.597875
1728	chr25	43462225	43462226	0.759247	chr25	43460399	43463828	3429	chr25	43452251	43453751	TEX44	0	+	43453251	8862.5	3	0.000874891	chr25	43462175	43462275	1728	chr2	231604519	231604762	1728_0.759247
1729	chr25	43461939	43461940	1	chr25	43460399	43463828	3429	chr25	43452251	43453751	TEX44	0	+	43453251	8862.5	3	0.000874891	chr25	43461889	43461989	1729	chr2	231604196	231604287	1729_1
1730	chr13	46209312	46209313	0.693635	chr13	46209034	46210176	1142	chr13	46202649	46204149	LNX1	0	-	46203149	6456	1	0.000875657	chr13	46209262	46209362	1730	chr4	53597522	53597622	1730_0.693635
1731	chr26	37983106	37983107	0.570343	chr26	37976055	37984031	7976	chr26	37852146	37853646	PTEN	0	+	37853146	126897	7	0.000877633	chr26	37983056	37983156	1731	chr10	88068214	88068320	1731_0.570343
1732	chr26	37980775	37980776	0.578713	chr26	37976055	37984031	7976	chr26	37852146	37853646	PTEN	0	+	37853146	126897	7	0.000877633	chr26	37980725	37980825	1732	chr10	88066368	88066472	1732_0.578713
1733	chr1	57772209	57772210	0.689227	chr1	57769652	57773069	3417	chr1	57828521	57830021	GOPC	0	-	57829021	57660.5	3	0.000877963	chr1	57772159	57772259	1733	chr6	117545218	117545320	1733_0.689227
1736	chr6	11068753	11068754	0.605933	chr6	11067961	11070238	2277	chr6	11063651	11065151	BRI3	0	-	11064151	4948.5	2	0.000878349	chr6	11068703	11068803	1736	chr7	98276655	98276764	1736_0.605933
1734	chr1	85003113	85003114	0.567863	chr1	85002458	85004735	2277	chr1	84939409	84940909	ALDH1A1	0	+	84940409	63187.5	2	0.000878349	chr1	85003063	85003163	1734	chr9	72891058	72891159	1734_0.567863
1735	chr6	11068214	11068215	0.599591	chr6	11067961	11070238	2277	chr6	11063651	11065151	BRI3	0	-	11064151	4948.5	2	0.000878349	chr6	11068164	11068264	1735	#N/A	#N/A	#N/A	1735_0.599591
1738	chr20	6055749	6055750	0.756586	chr20	6055676	6060228	4552	chr20	6026417	6027917	MKRN2OS	0	+	6027417	30535	4	0.000878735	chr20	6055699	6055799	1738	chr3	12525472	12525549	1738_0.756586
1737	chr20	6058502	6058503	0.753043	chr20	6055676	6060228	4552	chr20	6026417	6027917	MKRN2OS	0	+	6027417	30535	4	0.000878735	chr20	6058452	6058552	1737	#N/A	#N/A	#N/A	1737_0.753043
1739	chr20	6058265	6058266	0.756653	chr20	6055676	6060228	4552	chr20	6026417	6027917	MKRN2OS	0	+	6027417	30535	4	0.000878735	chr20	6058215	6058315	1739	#N/A	#N/A	#N/A	1739_0.756653
1740	chr3	73707773	73707774	0.566527	chr3	73707457	73708594	1137	chr3	73663201	73664701	KLF3	0	-	73663701	44324.5	1	0.000879507	chr3	73707723	73707823	1740	chr4	38606318	38606418	1740_0.566527
1741	chr11	54632953	54632954	0.558952	chr11	54629915	54637870	7955	chr11	54600539	54602039	LOC102151424	0	+	54601539	32353.5	7	0.00087995	chr11	54632903	54633003	1741	chr9	38462568	38462672	1741_0.558952
1742	chr11	54632891	54632892	0.573911	chr11	54629915	54637870	7955	chr11	54600539	54602039	LOC102151424	0	+	54601539	32353.5	7	0.00087995	chr11	54632841	54632941	1742	chr9	38462509	38462606	1742_0.573911
1743	chr11	54633257	54633258	0.581129	chr11	54629915	54637870	7955	chr11	54600539	54602039	LOC102151424	0	+	54601539	32353.5	7	0.00087995	chr11	54633207	54633307	1743	chr9	38462883	38462945	1743_0.581129
1744	chr11	54631440	54631441	0.582965	chr11	54629915	54637870	7955	chr11	54600539	54602039	LOC102151424	0	+	54601539	32353.5	7	0.00087995	chr11	54631390	54631490	1744	chr9	38459649	38459752	1744_0.582965
1745	chr19	22326705	22326706	0.612247	chr19	22324225	22327632	3407	chr19	22342191	22343691	HS6ST1	0	+	22343191	17262.5	3	0.00088054	chr19	22326655	22326755	1745	chr2	128322187	128322285	1745_0.612247
1746	chr19	22324793	22324794	0.70328	chr19	22324225	22327632	3407	chr19	22342191	22343691	HS6ST1	0	+	22343191	17262.5	3	0.00088054	chr19	22324743	22324843	1746	chr2	128323694	128323770	1746_0.70328
1747	chr19	22326752	22326753	0.784753	chr19	22324225	22327632	3407	chr19	22342191	22343691	HS6ST1	0	+	22343191	17262.5	3	0.00088054	chr19	22326702	22326802	1747	chr2	128322141	128322238	1747_0.784753
1751	chr1	113144046	113144047	0.675513	chr1	113142701	113146106	3405	chr1	113149956	113151456	LTBP4	0	-	113150456	6052.5	3	0.000881057	chr1	113143996	113144096	1751	chr19	40603406	40603505	1751_0.675513
1748	chr17	19530143	19530144	0.81396	chr17	19529050	19531320	2270	chr17	19562573	19564073	DNMT3A	0	-	19563073	32888	2	0.000881057	chr17	19530093	19530193	1748	chr2	25277118	25277215	1748_0.81396
1749	chr17	19530150	19530151	0.892168	chr17	19529050	19531320	2270	chr17	19562573	19564073	DNMT3A	0	-	19563073	32888	2	0.000881057	chr17	19530100	19530200	1749	chr2	25277124	25277222	1749_0.892168
1750	chr1	113144399	113144400	0.655908	chr1	113142701	113146106	3405	chr1	113149956	113151456	LTBP4	0	-	113150456	6052.5	3	0.000881057	chr1	113144349	113144449	1750	#N/A	#N/A	#N/A	1750_0.655908
1752	chr1	113144343	113144344	0.684999	chr1	113142701	113146106	3405	chr1	113149956	113151456	LTBP4	0	-	113150456	6052.5	3	0.000881057	chr1	113144293	113144393	1752	#N/A	#N/A	#N/A	1752_0.684999
1753	chr3	56672366	56672367	0.601084	chr3	56669695	56673094	3399	chr3	56690237	56691737	TLNRD1	0	-	56690737	19342.5	3	0.000882613	chr3	56672316	56672416	1753	chr15	81023391	81023441	1753_0.601084
1754	chr37	24987245	24987246	0.625856	chr37	24986237	24987370	1133	chr37	24982976	24984476	TMBIM1	0	-	24983476	3327.5	1	0.000882613	chr37	24987195	24987295	1754	chr2	218322558	218322654	1754_0.625856
1755	chr5	64842471	64842472	0.547598	chr5	64841612	64848409	6797	chr5	64862777	64864277	ZFPM1	0	-	64863277	18266.5	6	0.000882742	chr5	64842421	64842521	1755	chr16	88500464	88500588	1755_0.547598
1756	chr5	64843029	64843030	0.639492	chr5	64841612	64848409	6797	chr5	64862777	64864277	ZFPM1	0	-	64863277	18266.5	6	0.000882742	chr5	64842979	64843079	1756	chr16	88499898	88500002	1756_0.639492
1757	chr5	64845016	64845017	0.65358	chr5	64841612	64848409	6797	chr5	64862777	64864277	ZFPM1	0	-	64863277	18266.5	6	0.000882742	chr5	64844966	64845066	1757	chr16	88498025	88498112	1757_0.65358
1758	chr5	64842146	64842147	0.722396	chr5	64841612	64848409	6797	chr5	64862777	64864277	ZFPM1	0	-	64863277	18266.5	6	0.000882742	chr5	64842096	64842196	1758	chr16	88500930	88501853	1758_0.722396
1759	chr25	46084148	46084149	0.561156	chr25	46082747	46085011	2264	chr25	46060111	46061611	SH3BP4	0	+	46061111	22768	2	0.000883392	chr25	46084098	46084198	1759	chr2	234992094	234992205	1759_0.561156
1761	chr24	33875266	33875267	0.555974	chr24	33875081	33878477	3396	chr24	33882826	33884326	SLC13A3	0	-	33883326	6547	3	0.000883392	chr24	33875216	33875316	1761	chr20	46639683	46639783	1761_0.555974
1760	chr25	46084600	46084601	0.683112	chr25	46082747	46085011	2264	chr25	46060111	46061611	SH3BP4	0	+	46061111	22768	2	0.000883392	chr25	46084550	46084650	1760	#N/A	#N/A	#N/A	1760_0.683112
1762	chr38	21560495	21560496	0.598224	chr38	21560273	21562530	2257	chr38	21554151	21555651	LY9	0	-	21554651	6750.5	2	0.000886132	chr38	21560445	21560545	1762	#N/A	#N/A	#N/A	1762_0.598224
1763	chr38	21560713	21560714	0.671339	chr38	21560273	21562530	2257	chr38	21554151	21555651	LY9	0	-	21554651	6750.5	2	0.000886132	chr38	21560663	21560763	1763	#N/A	#N/A	#N/A	1763_0.671339
1764	chr22	29162706	29162707	0.570883	chr22	29162372	29163500	1128	chr22	29174856	29176356	TBC1D4	0	-	29175356	12420	1	0.000886525	chr22	29162656	29162756	1764	chr13	75348941	75349085	1764_0.570883
1765	chr4	35978725	35978726	0.548436	chr4	35977622	35982128	4506	chr4	35973232	35974732	SLC34A1	0	-	35973732	6143	4	0.000887705	chr4	35978675	35978775	1765	chr5	177381381	177381487	1765_0.548436
1767	chr4	35981406	35981407	0.594009	chr4	35977622	35982128	4506	chr4	35973232	35974732	SLC34A1	0	-	35973732	6143	4	0.000887705	chr4	35981356	35981456	1767	chr5	177377844	177377947	1767_0.594009
1768	chr4	35981749	35981750	0.641656	chr4	35977622	35982128	4506	chr4	35973232	35974732	SLC34A1	0	-	35973732	6143	4	0.000887705	chr4	35981699	35981799	1768	chr5	177377103	177377230	1768_0.641656
1766	chr4	35978608	35978609	0.554077	chr4	35977622	35982128	4506	chr4	35973232	35974732	SLC34A1	0	-	35973732	6143	4	0.000887705	chr4	35978558	35978658	1766	#N/A	#N/A	#N/A	1766_0.554077
1769	chr19	30578811	30578812	0.550314	chr19	30577504	30579755	2251	chr19	30584807	30586307	TMEM37	0	-	30585307	6677.5	2	0.000888494	chr19	30578761	30578861	1769	chr2	119438063	119438173	1769_0.550314
1770	chr19	30579061	30579062	0.576888	chr19	30577504	30579755	2251	chr19	30584807	30586307	TMEM37	0	-	30585307	6677.5	2	0.000888494	chr19	30579011	30579111	1770	chr2	119437828	119437924	1770_0.576888
1771	chr5	41068130	41068131	0.553357	chr5	41066944	41070316	3372	chr5	41053803	41055303	FAM83G	0	+	41054803	13827	3	0.00088968	chr5	41068080	41068180	1771	chr17	18988867	18988952	1771_0.553357
1772	chr5	41069253	41069254	0.577169	chr5	41066944	41070316	3372	chr5	41053803	41055303	FAM83G	0	+	41054803	13827	3	0.00088968	chr5	41069203	41069303	1772	chr17	18987994	18988103	1772_0.577169
1773	chr28	15151557	15151558	0.827994	chr28	15149644	15151891	2247	chr28	15123308	15124808	TRIM8	0	+	15124308	26459.5	2	0.000890076	chr28	15151507	15151607	1773	chr10	102675413	102675513	1773_0.827994
1774	chr28	15150830	15150831	0.855602	chr28	15149644	15151891	2247	chr28	15123308	15124808	TRIM8	0	+	15124308	26459.5	2	0.000890076	chr28	15150780	15150880	1774	chr10	102674717	102674819	1774_0.855602
1775	chr6	9579537	9579538	0.559101	chr6	9578745	9579868	1123	chr6	9585921	9587421	LOC489848	0	-	9586421	7114.5	1	0.000890472	chr6	9579487	9579587	1775	#N/A	#N/A	#N/A	1775_0.559101
1776	chr6	28255745	28255746	0.556859	chr6	28255678	28257923	2245	chr6	28193769	28195269	MARF1	0	+	28194769	62031.5	2	0.000890869	chr6	28255695	28255795	1776	chr16	15566096	15566197	1776_0.556859
1777	chr9	55476582	55476583	0.563178	chr9	55470697	55477427	6730	chr9	55483242	55484742	DPM2	0	+	55484242	10180	6	0.00089153	chr9	55476532	55476632	1777	chr9	127946976	127947055	1777_0.563178
1778	chr9	55472529	55472530	0.570214	chr9	55470697	55477427	6730	chr9	55483242	55484742	DPM2	0	+	55484242	10180	6	0.00089153	chr9	55472479	55472579	1778	chr9	127952057	127952184	1778_0.570214
1779	chr9	55477148	55477149	0.573176	chr9	55470697	55477427	6730	chr9	55483242	55484742	DPM2	0	+	55484242	10180	6	0.00089153	chr9	55477098	55477198	1779	chr9	127946418	127946516	1779_0.573176
1780	chr9	55476883	55476884	0.619027	chr9	55470697	55477427	6730	chr9	55483242	55484742	DPM2	0	+	55484242	10180	6	0.00089153	chr9	55476833	55476933	1780	chr9	127946674	127946785	1780_0.619027
1781	chr9	55476325	55476326	0.642012	chr9	55470697	55477427	6730	chr9	55483242	55484742	DPM2	0	+	55484242	10180	6	0.00089153	chr9	55476275	55476375	1781	chr9	127947559	127947660	1781_0.642012
1782	chr5	41898776	41898777	0.604118	chr5	41897883	41903490	5607	chr5	41878005	41879505	PEMT	0	+	41879005	21681.5	5	0.000891742	chr5	41898726	41898826	1782	#N/A	#N/A	#N/A	1782_0.604118
1783	chr26	38501003	38501004	0.632709	chr26	38500705	38502947	2242	chr26	38468874	38470374	LIPF	0	+	38469874	31952	2	0.000892061	chr26	38500953	38501053	1783	chr10	88697921	88698015	1783_0.632709
1784	chr26	38500916	38500917	0.645585	chr26	38500705	38502947	2242	chr26	38468874	38470374	LIPF	0	+	38469874	31952	2	0.000892061	chr26	38500866	38500966	1784	chr10	88697837	88697934	1784_0.645585
1785	chr1	112985623	112985624	0.558539	chr1	112985431	112986551	1120	chr1	112988422	112989922	LOC476453	0	+	112989422	3431	1	0.000892857	chr1	112985573	112985673	1785	chr19	40818885	40819007	1785_0.558539
1786	chr15	35767093	35767094	0.620567	chr15	35761842	35768557	6715	chr15	35744319	35745819	CCDC38	0	-	35744819	20380.5	6	0.000893522	chr15	35767043	35767143	1786	chr12	95973422	95973505	1786_0.620567
1787	chr16	31472853	31472854	0.586536	chr16	31470918	31478748	7830	chr16	31726942	31728442	NRG1	0	-	31727442	252609	7	0.000893997	chr16	31472803	31472903	1787	chr8	33104772	33104872	1787_0.586536
1788	chr33	11239190	11239191	0.553615	chr33	11237738	11239971	2233	chr33	11470540	11472040	CBLB	0	-	11471040	232186	2	0.000895656	chr33	11239140	11239240	1788	chr3	105639957	105640065	1788_0.553615
1789	chr1	107591900	107591901	0.729413	chr1	107591673	107595022	3349	chr1	107597271	107598771	MAMSTR	0	+	107598271	4923.5	3	0.00089579	chr1	107591850	107591950	1789	chr19	48728230	48728326	1789_0.729413
1790	chr1	107594547	107594548	0.812815	chr1	107591673	107595022	3349	chr1	107597271	107598771	MAMSTR	0	+	107598271	4923.5	3	0.00089579	chr1	107594497	107594597	1790	chr19	48724510	48724614	1790_0.812815
1791	chr1	107592347	107592348	0.906834	chr1	107591673	107595022	3349	chr1	107597271	107598771	MAMSTR	0	+	107598271	4923.5	3	0.00089579	chr1	107592297	107592397	1791	chr19	48727323	48727423	1791_0.906834
1792	chr16	16268803	16268804	0.761276	chr16	16264695	16269160	4465	chr16	16249799	16251299	CCT8L2	0	+	16250799	16128.5	4	0.000895857	chr16	16268753	16268853	1792	chr7	152465395	152465457	1792_0.761276
1793	chr16	16266993	16266994	0.933925	chr16	16264695	16269160	4465	chr16	16249799	16251299	CCT8L2	0	+	16250799	16128.5	4	0.000895857	chr16	16266943	16267043	1793	chr7	152463573	152463670	1793_0.933925
1794	chr18	5791230	5791231	0.580828	chr18	5788729	5792068	3339	chr18	5982667	5984167	EGFR	0	+	5983667	193268	3	0.000898473	chr18	5791180	5791280	1794	chr7	54967792	54967893	1794_0.580828
1795	chr18	5790536	5790537	0.684263	chr18	5788729	5792068	3339	chr18	5982667	5984167	EGFR	0	+	5983667	193268	3	0.000898473	chr18	5790486	5790586	1795	chr7	54967065	54967163	1795_0.684263
1796	chr9	33277373	33277374	0.564945	chr9	33276156	33279493	3337	chr9	33288673	33290173	RAD51C	0	+	33289673	11848.5	3	0.000899011	chr9	33277323	33277423	1796	#N/A	#N/A	#N/A	1796_0.564945
1797	chr29	23677629	23677630	0.556107	chr29	23677598	23679822	2224	chr29	23682378	23683878	HNF4G	0	+	23683378	4668	2	0.000899281	chr29	23677579	23677679	1797	chr8	75403395	75403494	1797_0.556107
1798	chr29	23677938	23677939	0.559063	chr29	23677598	23679822	2224	chr29	23682378	23683878	HNF4G	0	+	23683378	4668	2	0.000899281	chr29	23677888	23677988	1798	chr8	75403729	75403832	1798_0.559063
1799	chr15	6405165	6405166	0.602934	chr15	6404118	6406339	2221	chr15	6399082	6400582	CLSPN	0	+	6400082	5146.5	2	0.000900495	chr15	6405115	6405215	1799	chr1	35763281	35763381	1799_0.602934
1800	chr30	18341789	18341790	0.550333	chr30	18335409	18344270	8861	chr30	18307889	18309389	FAM214A	0	-	18308389	31450.5	8	0.000902833	chr30	18341739	18341839	1800	chr15	52712568	52712633	1800_0.550333
1801	chr30	18342396	18342397	0.594209	chr30	18335409	18344270	8861	chr30	18307889	18309389	FAM214A	0	-	18308389	31450.5	8	0.000902833	chr30	18342346	18342446	1801	chr15	52712948	52713050	1801_0.594209
1803	chr30	18341762	18341763	0.618735	chr30	18335409	18344270	8861	chr30	18307889	18309389	FAM214A	0	-	18308389	31450.5	8	0.000902833	chr30	18341712	18341812	1803	chr15	52712568	52712622	1803_0.618735
1804	chr30	18338552	18338553	0.648551	chr30	18335409	18344270	8861	chr30	18307889	18309389	FAM214A	0	-	18308389	31450.5	8	0.000902833	chr30	18338502	18338602	1804	chr15	52710354	52710455	1804_0.648551
1802	chr30	18341451	18341452	0.595943	chr30	18335409	18344270	8861	chr30	18307889	18309389	FAM214A	0	-	18308389	31450.5	8	0.000902833	chr30	18341401	18341501	1802	#N/A	#N/A	#N/A	1802_0.595943
1805	chr5	63739130	63739131	0.558063	chr5	63737558	63739773	2215	chr5	63729279	63730779	TCF25	0	-	63729779	8886.5	2	0.000902935	chr5	63739080	63739180	1805	chr16	89863768	89863864	1805_0.558063
1806	chr5	41480969	41480970	0.720144	chr5	41480188	41481294	1106	chr5	41477209	41478709	ATPAF2	0	+	41478209	2532	1	0.000904159	chr5	41480919	41481019	1806	chr17	18038332	18038438	1806_0.720144
1807	chr11	53277804	53277805	0.58171	chr11	53277141	53280455	3314	chr11	53382968	53384468	PAX5	0	-	53383468	104670	3	0.00090525	chr11	53277754	53277854	1807	chr9	36916281	36916340	1807_0.58171
1808	chr15	6416794	6416795	0.602934	chr15	6416277	6418482	2205	chr15	6399082	6400582	CLSPN	0	+	6400082	17297.5	2	0.000907029	chr15	6416744	6416844	1808	chr1	35751302	35751405	1808_0.602934
1809	chr15	6417641	6417642	0.602934	chr15	6416277	6418482	2205	chr15	6399082	6400582	CLSPN	0	+	6400082	17297.5	2	0.000907029	chr15	6417591	6417691	1809	chr1	35749990	35750093	1809_0.602934
1810	chr13	25154375	25154376	0.583139	chr13	25153852	25162666	8814	chr13	25199770	25201270	MYC	0	+	25200770	42511	8	0.000907647	chr13	25154325	25154425	1810	chr8	127681174	127681280	1810_0.583139
1811	chr7	14462614	14462615	0.607311	chr7	14462042	14463141	1099	chr7	14505544	14507044	STX6	0	-	14506044	43452.5	1	0.000909918	chr7	14462564	14462664	1811	chr1	180982281	180982384	1811_0.607311
1812	chr15	8346204	8346205	0.580901	chr15	8344949	8347145	2196	chr15	8381434	8382934	MYLK3	0	+	8382434	36387	2	0.000910747	chr15	8346154	8346254	1812	chr16	46807756	46807871	1812_0.580901
1814	chr26	27970672	27970673	0.61122	chr26	27968172	27972563	4391	chr26	27993276	27994776	SPECC1L	0	+	27994276	23908.5	4	0.000910954	chr26	27970622	27970722	1814	chr22	23306743	23306843	1814_0.61122
1813	chr26	27972445	27972446	0.606414	chr26	27968172	27972563	4391	chr26	27993276	27994776	SPECC1L	0	+	27994276	23908.5	4	0.000910954	chr26	27972395	27972495	1813	#N/A	#N/A	#N/A	1813_0.606414
1816	chr5	41938810	41938811	0.665731	chr5	41937710	41944295	6585	chr5	41964089	41965589	RASD1	0	+	41965089	24086.5	6	0.000911162	chr5	41938760	41938860	1816	chr17	17526396	17526498	1816_0.665731
1817	chr5	41939166	41939167	0.68764	chr5	41937710	41944295	6585	chr5	41964089	41965589	RASD1	0	+	41965089	24086.5	6	0.000911162	chr5	41939116	41939216	1817	chr17	17525706	17526131	1817_0.68764
1818	chr5	41942193	41942194	0.729436	chr5	41937710	41944295	6585	chr5	41964089	41965589	RASD1	0	+	41965089	24086.5	6	0.000911162	chr5	41942143	41942243	1818	chr17	17523864	17523952	1818_0.729436
1815	chr5	41937892	41937893	0.64786	chr5	41937710	41944295	6585	chr5	41964089	41965589	RASD1	0	+	41965089	24086.5	6	0.000911162	chr5	41937842	41937942	1815	#N/A	#N/A	#N/A	1815_0.64786
1819	chr6	8257853	8257854	0.5835	chr6	8255042	8259431	4389	chr6	8312889	8314389	MYL10	0	+	8313889	56652.5	4	0.000911369	chr6	8257803	8257903	1819	chr7	101718383	101718486	1819_0.5835
1820	chr6	8257125	8257126	0.601307	chr6	8255042	8259431	4389	chr6	8312889	8314389	MYL10	0	+	8313889	56652.5	4	0.000911369	chr6	8257075	8257175	1820	chr7	101719293	101719431	1820_0.601307
1821	chr6	8257846	8257847	0.609064	chr6	8255042	8259431	4389	chr6	8312889	8314389	MYL10	0	+	8313889	56652.5	4	0.000911369	chr6	8257796	8257896	1821	chr7	101718390	101718493	1821_0.609064
1822	chr6	8257847	8257848	0.609064	chr6	8255042	8259431	4389	chr6	8312889	8314389	MYL10	0	+	8313889	56652.5	4	0.000911369	chr6	8257797	8257897	1822	chr7	101718389	101718492	1822_0.609064
1823	chr6	8257558	8257559	0.642892	chr6	8255042	8259431	4389	chr6	8312889	8314389	MYL10	0	+	8313889	56652.5	4	0.000911369	chr6	8257508	8257608	1823	chr7	101718785	101718897	1823_0.642892
1824	chr5	55008132	55008133	0.729413	chr5	55007564	55008661	1097	chr5	54994123	54995623	LDLRAD1	0	+	54995123	12989.5	1	0.000911577	chr5	55008082	55008182	1824	chr1	54001898	54001998	1824_0.729413
1825	chr13	23494711	23494712	0.55296	chr13	23491749	23495038	3289	chr13	23336786	23338286	TRIB1	0	+	23337786	155608	3	0.000912131	chr13	23494661	23494761	1825	chr8	125614732	125614867	1825_0.55296
1826	chr13	23494954	23494955	0.566504	chr13	23491749	23495038	3289	chr13	23336786	23338286	TRIB1	0	+	23337786	155608	3	0.000912131	chr13	23494904	23495004	1826	chr8	125615042	125615180	1826_0.566504
1827	chr8	64368113	64368114	0.581032	chr8	64367770	64369962	2192	chr8	64365351	64366851	SYNE3	0	-	64365851	3015	2	0.000912409	chr8	64368063	64368163	1827	chr14	95518678	95518788	1827_0.581032
1828	chr1	89615177	89615178	0.646823	chr1	89614731	89619109	4378	chr1	89583159	89584659	KANK1	0	+	89584159	32761	4	0.000913659	chr1	89615127	89615227	1828	chr9	742123	742232	1828_0.646823
1830	chr37	14297439	14297440	0.890411	chr37	14296480	14298664	2184	chr37	14292547	14294047	NRP2	0	+	14293547	4025	2	0.000915751	chr37	14297389	14297489	1830	chr2	205686737	205686836	1830_0.890411
1829	chr16	40191521	40191522	0.580743	chr16	40190772	40191864	1092	chr16	40051783	40053283	LOC102155650	0	+	40052783	138535	1	0.000915751	chr16	40191471	40191571	1829	chr8	16795010	16795109	1829_0.580743
1831	chr29	13189644	13189645	0.573389	chr29	13186777	13190053	3276	chr29	13198409	13199909	TTPA	0	-	13198909	10494	3	0.000915751	chr29	13189594	13189694	1831	chr8	63070028	63070130	1831_0.573389
1832	chr29	13189347	13189348	0.585714	chr29	13186777	13190053	3276	chr29	13198409	13199909	TTPA	0	-	13198909	10494	3	0.000915751	chr29	13189297	13189397	1832	chr8	63069903	63069987	1832_0.585714
1833	chr14	31641225	31641226	0.643973	chr14	31638854	31644311	5457	chr14	31742702	31744202	AHR	0	+	31743702	102120	5	0.000916254	chr14	31641175	31641275	1833	#N/A	#N/A	#N/A	1833_0.643973
1835	chr28	21934251	21934252	0.599505	chr28	21933657	21934748	1091	chr28	21970422	21971922	RBM20	0	+	21971422	37219.5	1	0.00091659	chr28	21934201	21934301	1835	chr10	110610132	110610235	1835_0.599505
1834	chr12	36251923	36251924	0.578376	chr12	36251074	36252165	1091	chr12	36485308	36486808	LOC100684233	0	+	36486308	234688	1	0.00091659	chr12	36251873	36251973	1834	chr6	74403404	74403496	1834_0.578376
1836	chr17	60624848	60624849	0.697431	chr17	60623719	60625900	2181	chr17	60652717	60654217	SNX27	0	+	60653717	28907.5	2	0.000917011	chr17	60624798	60624898	1836	chr1	151579287	151579367	1836_0.697431
1837	chr1	41524677	41524678	0.612004	chr1	41522018	41528550	6532	chr1	41613891	41615391	AKAP12	0	+	41614891	89607	6	0.000918555	chr1	41524627	41524727	1837	chr6	151141834	151141902	1837_0.612004
1838	chr1	41524757	41524758	0.62024	chr1	41522018	41528550	6532	chr1	41613891	41615391	AKAP12	0	+	41614891	89607	6	0.000918555	chr1	41524707	41524807	1838	chr6	151141898	151141950	1838_0.62024
1839	chr1	41526921	41526922	0.636842	chr1	41522018	41528550	6532	chr1	41613891	41615391	AKAP12	0	+	41614891	89607	6	0.000918555	chr1	41526871	41526971	1839	chr6	151144899	151144999	1839_0.636842
1840	chr1	41524470	41524471	0.645344	chr1	41522018	41528550	6532	chr1	41613891	41615391	AKAP12	0	+	41614891	89607	6	0.000918555	chr1	41524420	41524520	1840	chr6	151141622	151141731	1840_0.645344
1842	chr1	41525826	41525827	0.712014	chr1	41522018	41528550	6532	chr1	41613891	41615391	AKAP12	0	+	41614891	89607	6	0.000918555	chr1	41525776	41525876	1842	chr6	151143567	151143683	1842_0.712014
1841	chr1	41522778	41522779	0.664151	chr1	41522018	41528550	6532	chr1	41613891	41615391	AKAP12	0	+	41614891	89607	6	0.000918555	chr1	41522728	41522828	1841	#N/A	#N/A	#N/A	1841_0.664151
1844	chr38	6756547	6756548	0.702156	chr38	6756008	6757096	1088	chr38	6743021	6744521	RGS18	0	-	6743521	13031	1	0.000919118	chr38	6756497	6756597	1844	chr1	192138136	192138201	1844_0.702156
1843	chr2	48379689	48379690	0.618414	chr2	48376334	48380686	4352	chr2	48641959	48643459	KIF2A	0	+	48642959	264449	4	0.000919118	chr2	48379639	48379739	1843	chr5	61923306	61923404	1843_0.618414
1845	chr25	14964165	14964166	0.555403	chr25	14961011	14964271	3260	chr25	14957166	14958666	LOC609055	0	+	14958166	4475	3	0.000920245	chr25	14964115	14964215	1845	chr13	23703264	23703361	1845_0.555403
1846	chr25	14963438	14963439	0.620344	chr25	14961011	14964271	3260	chr25	14957166	14958666	LOC609055	0	+	14958166	4475	3	0.000920245	chr25	14963388	14963488	1846	chr13	23704190	23704722	1846_0.620344
1847	chr25	14964188	14964189	0.819164	chr25	14961011	14964271	3260	chr25	14957166	14958666	LOC609055	0	+	14958166	4475	3	0.000920245	chr25	14964138	14964238	1847	chr13	23703240	23703339	1847_0.819164
1848	chr6	7531540	7531541	0.55833	chr6	7530823	7535167	4344	chr6	7547596	7549096	YWHAG	0	-	7548096	15101	4	0.00092081	chr6	7531490	7531590	1848	chr7	76357885	76357990	1848_0.55833
1849	chr24	39296559	39296560	0.55174	chr24	39292418	39297845	5427	chr24	39423113	39424613	ZNF217	0	-	39423613	128482	5	0.000921319	chr24	39296509	39296609	1849	chr20	53412420	53412520	1849_0.55174
1850	chr24	39293360	39293361	0.614415	chr24	39292418	39297845	5427	chr24	39423113	39424613	ZNF217	0	-	39423613	128482	5	0.000921319	chr24	39293310	39293410	1850	chr20	53408324	53408424	1850_0.614415
1851	chr24	39294818	39294819	0.63995	chr24	39292418	39297845	5427	chr24	39423113	39424613	ZNF217	0	-	39423613	128482	5	0.000921319	chr24	39294768	39294868	1851	chr20	53410149	53410236	1851_0.63995
1852	chr24	39294852	39294853	0.64394	chr24	39292418	39297845	5427	chr24	39423113	39424613	ZNF217	0	-	39423613	128482	5	0.000921319	chr24	39294802	39294902	1852	chr20	53410159	53410268	1852_0.64394
1854	chr24	39293935	39293936	0.762313	chr24	39292418	39297845	5427	chr24	39423113	39424613	ZNF217	0	-	39423613	128482	5	0.000921319	chr24	39293885	39293985	1854	chr20	53408931	53409031	1854_0.762313
1853	chr24	39295175	39295176	0.64394	chr24	39292418	39297845	5427	chr24	39423113	39424613	ZNF217	0	-	39423613	128482	5	0.000921319	chr24	39295125	39295225	1853	#N/A	#N/A	#N/A	1853_0.64394
1855	chr18	1686578	1686579	0.811599	chr18	1686006	1689259	3253	chr18	1665274	1666774	IKZF1	0	+	1666274	21358.5	3	0.000922226	chr18	1686528	1686628	1855	chr7	50330719	50330817	1855_0.811599
1856	chr18	1688296	1688297	0.92591	chr18	1686006	1689259	3253	chr18	1665274	1666774	IKZF1	0	+	1666274	21358.5	3	0.000922226	chr18	1688246	1688346	1856	chr7	50332606	50332753	1856_0.92591
1857	chr18	1688910	1688911	0.981571	chr18	1686006	1689259	3253	chr18	1665274	1666774	IKZF1	0	+	1666274	21358.5	3	0.000922226	chr18	1688860	1688960	1857	chr7	50333169	50333261	1857_0.981571
1858	chr8	17363745	17363746	0.648983	chr8	17363218	17364301	1083	chr8	17353002	17354502	PNN	0	+	17354002	9757.5	1	0.000923361	chr8	17363695	17363795	1858	#N/A	#N/A	#N/A	1858_0.648983
1859	chr27	2010528	2010529	0.608869	chr27	2008643	2012974	4331	chr27	2005098	2006598	ZNF740	0	-	2005598	5210.5	4	0.000923574	chr27	2010478	2010578	1859	chr12	53175472	53175580	1859_0.608869
1860	chr27	2009458	2009459	0.678497	chr27	2008643	2012974	4331	chr27	2005098	2006598	ZNF740	0	-	2005598	5210.5	4	0.000923574	chr27	2009408	2009508	1860	#N/A	#N/A	#N/A	1860_0.678497
1861	chr27	2009354	2009355	0.693233	chr27	2008643	2012974	4331	chr27	2005098	2006598	ZNF740	0	-	2005598	5210.5	4	0.000923574	chr27	2009304	2009404	1861	#N/A	#N/A	#N/A	1861_0.693233
1862	chr27	2010973	2010974	0.841251	chr27	2008643	2012974	4331	chr27	2005098	2006598	ZNF740	0	-	2005598	5210.5	4	0.000923574	chr27	2010923	2011023	1862	#N/A	#N/A	#N/A	1862_0.841251
1863	chr6	37938403	37938404	0.781022	chr6	37937202	37939364	2162	chr6	37930906	37932406	TIGD7	0	+	37931906	6377	2	0.000925069	chr6	37938353	37938453	1863	chr16	3295328	3295413	1863_0.781022
1864	chr6	37938481	37938482	0.847222	chr6	37937202	37939364	2162	chr6	37930906	37932406	TIGD7	0	+	37931906	6377	2	0.000925069	chr6	37938431	37938531	1864	chr16	3295245	3295350	1864_0.847222
1865	chr2	81547198	81547199	0.55203	chr2	81540255	81549970	9715	chr2	81534270	81535770	EPHA2	0	+	81535270	9842.5	9	0.000926402	chr2	81547148	81547248	1865	chr1	16141622	16141701	1865_0.55203
1866	chr2	81547205	81547206	0.55203	chr2	81540255	81549970	9715	chr2	81534270	81535770	EPHA2	0	+	81535270	9842.5	9	0.000926402	chr2	81547155	81547255	1866	chr1	16141615	16141701	1866_0.55203
1867	chr2	81549929	81549930	0.581311	chr2	81540255	81549970	9715	chr2	81534270	81535770	EPHA2	0	+	81535270	9842.5	9	0.000926402	chr2	81549879	81549979	1867	chr1	16138609	16138712	1867_0.581311
1868	chr2	81547336	81547337	0.594621	chr2	81540255	81549970	9715	chr2	81534270	81535770	EPHA2	0	+	81535270	9842.5	9	0.000926402	chr2	81547286	81547386	1868	chr1	16141497	16141586	1868_0.594621
1870	chr2	81547378	81547379	0.615579	chr2	81540255	81549970	9715	chr2	81534270	81535770	EPHA2	0	+	81535270	9842.5	9	0.000926402	chr2	81547328	81547428	1870	chr1	16141456	16141554	1870_0.615579
1871	chr2	81545212	81545213	0.624809	chr2	81540255	81549970	9715	chr2	81534270	81535770	EPHA2	0	+	81535270	9842.5	9	0.000926402	chr2	81545162	81545262	1871	chr1	16144470	16144584	1871_0.624809
1872	chr2	81543221	81543222	0.687828	chr2	81540255	81549970	9715	chr2	81534270	81535770	EPHA2	0	+	81535270	9842.5	9	0.000926402	chr2	81543171	81543271	1872	chr1	16146376	16146462	1872_0.687828
1873	chr2	81544555	81544556	0.714351	chr2	81540255	81549970	9715	chr2	81534270	81535770	EPHA2	0	+	81535270	9842.5	9	0.000926402	chr2	81544505	81544605	1873	chr1	16144940	16145049	1873_0.714351
1869	chr2	81548596	81548597	0.603261	chr2	81540255	81549970	9715	chr2	81534270	81535770	EPHA2	0	+	81535270	9842.5	9	0.000926402	chr2	81548546	81548646	1869	#N/A	#N/A	#N/A	1869_0.603261
1875	chr11	10055051	10055052	0.744814	chr11	10050148	10057701	7553	chr11	10104190	10105690	PRR16	0	-	10104690	50765.5	7	0.000926784	chr11	10055001	10055101	1875	chr5	120525669	120525770	1875_0.744814
1876	chr11	10056080	10056081	0.745648	chr11	10050148	10057701	7553	chr11	10104190	10105690	PRR16	0	-	10104690	50765.5	7	0.000926784	chr11	10056030	10056130	1876	chr5	120524235	120524341	1876_0.745648
1874	chr11	10053571	10053572	0.626722	chr11	10050148	10057701	7553	chr11	10104190	10105690	PRR16	0	-	10104690	50765.5	7	0.000926784	chr11	10053521	10053621	1874	#N/A	#N/A	#N/A	1874_0.626722
1877	chr10	31996190	31996191	0.752733	chr10	31996114	31997191	1077	chr10	31982121	31983621	RIC8B	0	-	31982621	14031.5	1	0.000928505	chr10	31996140	31996240	1877	chr12	106759851	106759960	1877_0.752733
1878	chr7	20585879	20585880	0.727363	chr7	20585401	20586478	1077	chr7	20556205	20557705	SOAT1	0	-	20556705	29234.5	1	0.000928505	chr7	20585829	20585929	1878	#N/A	#N/A	#N/A	1878_0.727363
1879	chr9	15237631	15237632	0.664751	chr9	15237295	15238370	1075	chr9	15218372	15219872	FAM20A	0	-	15218872	18960.5	1	0.000930233	chr9	15237581	15237681	1879	chr17	68580273	68580389	1879_0.664751
1880	chr18	485523	485524	0.655372	chr18	482742	485959	3217	chr18	135336	136836	ABCA13	0	+	136336	348014	3	0.000932546	chr18	485473	485573	1880	#N/A	#N/A	#N/A	1880_0.655372
1881	chr18	485636	485637	0.876528	chr18	482742	485959	3217	chr18	135336	136836	ABCA13	0	+	136336	348014	3	0.000932546	chr18	485586	485686	1881	#N/A	#N/A	#N/A	1881_0.876528
1882	chr29	33543657	33543658	0.549611	chr29	33542732	33543804	1072	chr29	33056754	33058254	LOC608680	0	-	33057254	486014	1	0.000932836	chr29	33543607	33543707	1882	chr8	87565746	87565852	1882_0.549611
1883	chr2	61935030	61935031	0.594031	chr2	61933501	61937787	4286	chr2	62079157	62080657	RPGRIP1L	0	+	62080157	144513	4	0.000933271	chr2	61934980	61935080	1883	chr16	53849630	53849729	1883_0.594031
1884	chr2	61933804	61933805	0.614267	chr2	61933501	61937787	4286	chr2	62079157	62080657	RPGRIP1L	0	+	62080157	144513	4	0.000933271	chr2	61933754	61933854	1884	chr16	53850876	53851028	1884_0.614267
1885	chr2	61935207	61935208	0.620466	chr2	61933501	61937787	4286	chr2	62079157	62080657	RPGRIP1L	0	+	62080157	144513	4	0.000933271	chr2	61935157	61935257	1885	chr16	53849444	53849539	1885_0.620466
1886	chr2	61935217	61935218	0.620466	chr2	61933501	61937787	4286	chr2	62079157	62080657	RPGRIP1L	0	+	62080157	144513	4	0.000933271	chr2	61935167	61935267	1886	chr16	53849434	53849529	1886_0.620466
1887	chr2	61935192	61935193	0.621643	chr2	61933501	61937787	4286	chr2	62079157	62080657	RPGRIP1L	0	+	62080157	144513	4	0.000933271	chr2	61935142	61935242	1887	chr16	53849459	53849571	1887_0.621643
1888	chr2	81736977	81736978	0.67419	chr2	81736784	81742134	5350	chr2	81775403	81776903	SPEN	0	-	81775903	36444	5	0.000934579	chr2	81736927	81737027	1888	#N/A	#N/A	#N/A	1888_0.67419
1889	chr2	81740935	81740936	0.755356	chr2	81736784	81742134	5350	chr2	81775403	81776903	SPEN	0	-	81775903	36444	5	0.000934579	chr2	81740885	81740985	1889	#N/A	#N/A	#N/A	1889_0.755356
1890	chr2	81741617	81741618	0.755356	chr2	81736784	81742134	5350	chr2	81775403	81776903	SPEN	0	-	81775903	36444	5	0.000934579	chr2	81741567	81741667	1890	#N/A	#N/A	#N/A	1890_0.755356
1891	chr34	21996730	21996731	0.548075	chr34	21988879	22000620	11741	chr34	21883122	21884622	TP63	0	+	21884122	110628	11	0.000936888	chr34	21996680	21996780	1891	chr3	189908092	189908191	1891_0.548075
1892	chr34	21991433	21991434	0.626715	chr34	21988879	22000620	11741	chr34	21883122	21884622	TP63	0	+	21884122	110628	11	0.000936888	chr34	21991383	21991483	1892	chr3	189902454	189902554	1892_0.626715
1894	chr34	21996884	21996885	0.79063	chr34	21988879	22000620	11741	chr34	21883122	21884622	TP63	0	+	21884122	110628	11	0.000936888	chr34	21996834	21996934	1894	chr3	189908245	189908345	1894_0.79063
1895	chr34	21998022	21998023	0.864	chr34	21988879	22000620	11741	chr34	21883122	21884622	TP63	0	+	21884122	110628	11	0.000936888	chr34	21997972	21998072	1895	chr3	189909322	189909424	1895_0.864
1893	chr34	21998338	21998339	0.69871	chr34	21988879	22000620	11741	chr34	21883122	21884622	TP63	0	+	21884122	110628	11	0.000936888	chr34	21998288	21998388	1893	#N/A	#N/A	#N/A	1893_0.69871
1896	chr25	11201865	11201866	0.757859	chr25	11196571	11201906	5335	chr25	11230956	11232456	FLT1	0	+	11231956	32717.5	5	0.000937207	chr25	11201815	11201915	1896	#N/A	#N/A	#N/A	1896_0.757859
1897	chr14	54220633	54220634	0.662323	chr14	54220203	54222324	2121	chr14	54067183	54068683	MDFIC	0	+	54068183	153080	2	0.000942951	chr14	54220583	54220683	1897	chr7	115102200	115102296	1897_0.662323
1898	chr20	12606186	12606187	0.70164	chr20	12605744	12607861	2117	chr20	12647018	12648518	BHLHE40	0	-	12647518	40715.5	2	0.000944733	chr20	12606136	12606236	1898	#N/A	#N/A	#N/A	1898_0.70164
1899	chr3	39537441	39537442	0.566045	chr3	39537298	39541530	4232	chr3	39581802	39583302	PCSK6	0	+	39582802	43388	4	0.00094518	chr3	39537391	39537491	1899	chr15	101530881	101531048	1899_0.566045
1900	chr3	39537457	39537458	0.573911	chr3	39537298	39541530	4232	chr3	39581802	39583302	PCSK6	0	+	39582802	43388	4	0.00094518	chr3	39537407	39537507	1900	chr15	101530865	101531032	1900_0.573911
1901	chr10	55565526	55565527	0.64056	chr10	55560797	55566078	5281	chr10	55611326	55612826	EML6	0	+	55612326	48888.5	5	0.00094679	chr10	55565476	55565576	1901	chr2	54666744	54666850	1901_0.64056
1902	chr12	71975482	71975483	0.667022	chr12	71974762	71975817	1055	chr12	71976770	71978270	PHF10	0	-	71977270	1980.5	1	0.000947867	chr12	71975432	71975532	1902	chr6	169722446	169722542	1902_0.667022
1903	chr6	28325220	28325221	0.612362	chr6	28324010	28326117	2107	chr6	28355540	28357040	C6H16orf45	0	-	28356040	30976.5	2	0.000949217	chr6	28325170	28325270	1903	chr16	15462875	15462955	1903_0.612362
1904	chr6	28324017	28324018	0.645747	chr6	28324010	28326117	2107	chr6	28355540	28357040	C6H16orf45	0	-	28356040	30976.5	2	0.000949217	chr6	28323967	28324067	1904	chr16	15463668	15463753	1904_0.645747
1905	chr1	59270425	59270426	0.557643	chr1	59267353	59273672	6319	chr1	59274435	59275935	MAN1A1	0	-	59274935	4422.5	6	0.000949517	chr1	59270375	59270475	1905	chr6	119345603	119345702	1905_0.557643
1906	chr37	24366842	24366843	0.735015	chr37	24363638	24369954	6316	chr37	24671605	24673105	TNS1	0	-	24672105	305309	6	0.000949968	chr37	24366792	24366892	1906	chr2	217529701	217529801	1906_0.735015
1907	chr2	43932244	43932245	0.548623	chr2	43931032	43935238	4206	chr2	43917208	43918708	MAP3K1	0	+	43918208	14927	4	0.000951022	chr2	43932194	43932294	1907	chr5	56826113	56826182	1907_0.548623
1908	chr20	55841364	55841365	0.781022	chr20	55840596	55841647	1051	chr20	55837120	55838620	GIPC3	0	-	55837620	3501.5	1	0.000951475	chr20	55841314	55841414	1908	chr19	3577898	3577982	1908_0.781022
1909	chr26	21341462	21341463	0.817408	chr26	21341180	21345377	4197	chr26	21368720	21370220	PITPNB	0	-	21369220	25941.5	4	0.000953062	chr26	21341412	21341512	1909	chr22	27887865	27887979	1909_0.817408
1910	chr7	20830962	20830963	0.616151	chr7	20829997	20831045	1048	chr7	20794037	20795537	FAM20B	0	-	20794537	35984	1	0.000954198	chr7	20830912	20831012	1910	chr1	178973627	178973753	1910_0.616151
1911	chr31	27759586	27759587	0.627754	chr31	27757946	27761089	3143	chr31	27717923	27719423	OLIG1	0	+	27718923	40594.5	3	0.000954502	chr31	27759536	27759636	1911	chr21	33122593	33122697	1911_0.627754
1912	chr31	27759752	27759753	0.654384	chr31	27757946	27761089	3143	chr31	27717923	27719423	OLIG1	0	+	27718923	40594.5	3	0.000954502	chr31	27759702	27759802	1912	chr21	33122779	33122879	1912_0.654384
1913	chr31	27761026	27761027	0.654872	chr31	27757946	27761089	3143	chr31	27717923	27719423	OLIG1	0	+	27718923	40594.5	3	0.000954502	chr31	27760976	27761076	1913	chr21	33124691	33124786	1913_0.654872
1914	chr10	5948116	5948117	0.775407	chr10	5947344	5951529	4185	chr10	6000112	6001612	PPM1H	0	-	6000612	51175.5	4	0.000955795	chr10	5948066	5948166	1914	chr12	62794434	62794525	1914_0.775407
1917	chr8	9227743	9227744	0.615421	chr8	9227642	9228687	1045	chr8	9326553	9328053	PRKD1	0	-	9327053	98888.5	1	0.000956938	chr8	9227693	9227793	1917	chr14	29813976	29814075	1917_0.615421
1915	chr2	59789494	59789495	0.576644	chr2	59787352	59790487	3135	chr2	59766626	59768126	AMFR	0	+	59767626	21293.5	3	0.000956938	chr2	59789444	59789544	1915	chr16	56387911	56388024	1915_0.576644
1916	chr2	59789405	59789406	0.600357	chr2	59787352	59790487	3135	chr2	59766626	59768126	AMFR	0	+	59767626	21293.5	3	0.000956938	chr2	59789355	59789455	1916	chr16	56387992	56389109	1916_0.600357
1918	chr30	28909613	28909614	0.714318	chr30	28909042	28912176	3134	chr30	28912904	28914404	ZNF609	0	+	28913904	3295	3	0.000957243	chr30	28909563	28909663	1918	chr15	64455804	64455905	1918_0.714318
1919	chr4	84037721	84037722	0.660826	chr4	84036063	84039196	3133	chr4	83914143	83915643	CDH18	0	+	83915143	122486	3	0.000957549	chr4	84037671	84037771	1919	#N/A	#N/A	#N/A	1919_0.660826
1920	chr1	35760201	35760202	0.684282	chr1	35753609	35763002	9393	chr1	35782516	35784016	UTRN	0	+	35783516	25210.5	9	0.00095816	chr1	35760151	35760251	1920	chr6	144317888	144317986	1920_0.684282
1921	chr1	35760394	35760395	0.693935	chr1	35753609	35763002	9393	chr1	35782516	35784016	UTRN	0	+	35783516	25210.5	9	0.00095816	chr1	35760344	35760444	1921	chr6	144318082	144318182	1921_0.693935
1922	chr29	31946445	31946446	0.581749	chr29	31946373	31948460	2087	chr29	31934190	31935690	CA3	0	+	31935190	12226.5	2	0.000958313	chr29	31946395	31946495	1922	chr8	85449861	85449963	1922_0.581749
1923	chr29	31946452	31946453	0.696812	chr29	31946373	31948460	2087	chr29	31934190	31935690	CA3	0	+	31935190	12226.5	2	0.000958313	chr29	31946402	31946502	1923	chr8	85449868	85449970	1923_0.696812
1924	chr18	1923132	1923133	0.73947	chr18	1922448	1924535	2087	chr18	1876213	1877713	DDC	0	-	1876713	46778.5	2	0.000958313	chr18	1923082	1923182	1924	#N/A	#N/A	#N/A	1924_0.73947
1925	chr29	22387671	22387672	0.629277	chr29	22387232	22388275	1043	chr29	22409166	22410666	UBE2W	0	-	22409666	21912.5	1	0.000958773	chr29	22387621	22387721	1925	#N/A	#N/A	#N/A	1925_0.629277
1926	chr6	15926149	15926150	0.563069	chr6	15925465	15927544	2079	chr6	15920863	15922363	ADAP1	0	+	15921863	4641.5	2	0.000962001	chr6	15926099	15926199	1926	#N/A	#N/A	#N/A	1926_0.563069
1927	chr33	23723860	23723861	0.625069	chr33	23723415	23724454	1039	chr33	23773411	23774911	GPR156	0	-	23773911	49976.5	1	0.000962464	chr33	23723810	23723910	1927	chr3	120168158	120168261	1927_0.625069
1928	chr10	45650446	45650447	0.555168	chr10	45645123	45656543	11420	chr10	45750767	45752267	ZFP36L2	0	-	45751267	100434	11	0.000963222	chr10	45650396	45650496	1928	chr2	43105967	43106057	1928_0.555168
1929	chr10	45651403	45651404	0.641262	chr10	45645123	45656543	11420	chr10	45750767	45752267	ZFP36L2	0	-	45751267	100434	11	0.000963222	chr10	45651353	45651453	1929	chr2	43106693	43106793	1929_0.641262
1930	chr10	45652294	45652295	0.642963	chr10	45645123	45656543	11420	chr10	45750767	45752267	ZFP36L2	0	-	45751267	100434	11	0.000963222	chr10	45652244	45652344	1930	chr2	43107806	43107898	1930_0.642963
1931	chr10	45649820	45649821	0.767239	chr10	45645123	45656543	11420	chr10	45750767	45752267	ZFP36L2	0	-	45751267	100434	11	0.000963222	chr10	45649770	45649870	1931	chr2	43104947	43105045	1931_0.767239
1932	chr6	7542631	7542632	0.61338	chr6	7541764	7545909	4145	chr6	7547596	7549096	YWHAG	0	-	7548096	4259.5	4	0.000965018	chr6	7542581	7542681	1932	chr7	76373390	76373490	1932_0.61338
1933	chr6	7543514	7543515	0.61662	chr6	7541764	7545909	4145	chr6	7547596	7549096	YWHAG	0	-	7548096	4259.5	4	0.000965018	chr6	7543464	7543564	1933	chr7	76374593	76374689	1933_0.61662
1934	chr33	16991251	16991252	0.654281	chr33	16991026	16992062	1036	chr33	17006334	17007834	BTLA	0	-	17006834	15290	1	0.000965251	chr33	16991201	16991301	1934	chr3	112479050	112479164	1934_0.654281
1935	chr21	47899734	47899735	0.620077	chr21	47899487	47900520	1033	chr21	47851088	47852588	LOC102154504	0	-	47851588	48415.5	1	0.000968054	chr21	47899684	47899784	1935	chr11	27308871	27308964	1935_0.620077
1936	chr9	40247075	40247076	0.558463	chr9	40246991	40249055	2064	chr9	40170425	40171925	MYO1D	0	+	40171425	76598	2	0.000968992	chr9	40247025	40247125	1936	chr17	32794195	32794312	1936_0.558463
1937	chr9	40247483	40247484	0.773535	chr9	40246991	40249055	2064	chr9	40170425	40171925	MYO1D	0	+	40171425	76598	2	0.000968992	chr9	40247433	40247533	1937	chr17	32793656	32793894	1937_0.773535
1938	chr5	54825850	54825851	0.599427	chr5	54825266	54827329	2063	chr5	54842553	54844053	CYB5RL	0	+	54843553	17255.5	2	0.000969462	chr5	54825800	54825900	1938	chr1	54226237	54226332	1938_0.599427
1939	chr13	4202003	4202004	0.656533	chr13	4200962	4205088	4126	chr13	4223207	4224707	KLF10	0	-	4223707	20682	4	0.000969462	chr13	4201953	4202053	1939	chr8	102633743	102633863	1939_0.656533
1940	chr12	48914501	48914502	0.707176	chr12	48912812	48914873	2061	chr12	48849594	48851094	LYRM2	0	-	48850094	63748.5	2	0.000970403	chr12	48914451	48914551	1940	chr6	89709108	89709213	1940_0.707176
1941	chr2	15158979	15158980	0.723494	chr2	15154172	15159324	5152	chr2	15114353	15115853	LOC111091364	0	+	15115353	41395	5	0.000970497	chr2	15158929	15159029	1941	chr10	31705227	31705337	1941_0.723494
1942	chr2	15157744	15157745	0.760845	chr2	15154172	15159324	5152	chr2	15114353	15115853	LOC111091364	0	+	15115353	41395	5	0.000970497	chr2	15157694	15157794	1942	chr10	31706433	31706531	1942_0.760845
1943	chr2	15157604	15157605	0.784409	chr2	15154172	15159324	5152	chr2	15114353	15115853	LOC111091364	0	+	15115353	41395	5	0.000970497	chr2	15157554	15157654	1943	chr10	31706555	31706648	1943_0.784409
1944	chr2	15159158	15159159	0.844925	chr2	15154172	15159324	5152	chr2	15114353	15115853	LOC111091364	0	+	15115353	41395	5	0.000970497	chr2	15159108	15159208	1944	chr10	31705159	31705209	1944_0.844925
1945	chr14	27726501	27726502	0.747172	chr14	27726191	27727221	1030	chr14	27522393	27523893	ARL4A	0	+	27523393	203313	1	0.000970874	chr14	27726451	27726551	1945	chr7	12906936	12907404	1945_0.747172
1946	chr29	35380923	35380924	0.840426	chr29	35380120	35381150	1030	chr29	35385815	35387315	OSGIN2	0	+	35386815	6180	1	0.000970874	chr29	35380873	35380973	1946	#N/A	#N/A	#N/A	1946_0.840426
1947	chr16	9184885	9184886	0.658333	chr16	9181321	9185440	4119	chr16	9119786	9121286	HIPK2	0	+	9120786	62594.5	4	0.000971109	chr16	9184835	9184935	1947	chr7	139639601	139639685	1947_0.658333
1948	chr2	48385374	48385375	0.657324	chr2	48385247	48389361	4114	chr2	48641959	48643459	KIF2A	0	+	48642959	255655	4	0.00097229	chr2	48385324	48385424	1948	chr5	61929555	61929625	1948_0.657324
1949	chr20	14344228	14344229	0.551402	chr20	14343589	14344617	1028	chr20	14308803	14310303	IL5RA	0	+	14309803	34300	1	0.000972763	chr20	14344178	14344278	1949	chr3	3069540	3069642	1949_0.551402
1950	chr2	3637316	3637317	0.579063	chr2	3635413	3637468	2055	chr2	3727470	3728970	ITGB1	0	+	3728470	92029.5	2	0.000973236	chr2	3637266	3637366	1950	chr10	33067340	33067441	1950_0.579063
1951	chr32	37860657	37860658	0.548145	chr32	37859080	37864215	5135	chr32	37843842	37845342	SYNPO2	0	+	37844842	16805.5	5	0.00097371	chr32	37860607	37860707	1951	chr4	118903201	118903426	1951_0.548145
1952	chr32	37859304	37859305	0.548402	chr32	37859080	37864215	5135	chr32	37843842	37845342	SYNPO2	0	+	37844842	16805.5	5	0.00097371	chr32	37859254	37859354	1952	chr4	118901601	118901713	1952_0.548402
1953	chr32	37862319	37862320	0.55349	chr32	37859080	37864215	5135	chr32	37843842	37845342	SYNPO2	0	+	37844842	16805.5	5	0.00097371	chr32	37862269	37862369	1953	chr4	118905011	118905111	1953_0.55349
1954	chr32	37860712	37860713	0.581251	chr32	37859080	37864215	5135	chr32	37843842	37845342	SYNPO2	0	+	37844842	16805.5	5	0.00097371	chr32	37860662	37860762	1954	chr4	118903381	118903486	1954_0.581251
1955	chr9	55148857	55148858	0.626074	chr9	55147707	55150787	3080	chr9	55156675	55158175	URM1	0	-	55157175	7928	3	0.000974026	chr9	55148807	55148907	1955	chr9	128382901	128382967	1955_0.626074
1956	chr9	55150358	55150359	0.673607	chr9	55147707	55150787	3080	chr9	55156675	55158175	URM1	0	-	55157175	7928	3	0.000974026	chr9	55150308	55150408	1956	#N/A	#N/A	#N/A	1956_0.673607
1957	chr9	55150755	55150756	0.686159	chr9	55147707	55150787	3080	chr9	55156675	55158175	URM1	0	-	55157175	7928	3	0.000974026	chr9	55150705	55150805	1957	#N/A	#N/A	#N/A	1957_0.686159
1958	chr3	61036185	61036186	0.764763	chr3	61035837	61037890	2053	chr3	61011311	61012811	RGS12	0	-	61011811	25052.5	2	0.000974184	chr3	61036135	61036235	1958	chr4	3293438	3293551	1958_0.764763
1959	chr10	45506328	45506329	0.574654	chr10	45497557	45508835	11278	chr10	45379020	45380520	HAAO	0	-	45379520	123676	11	0.00097535	chr10	45506278	45506378	1959	chr2	42929807	42929890	1959_0.574654
1960	chr10	45498042	45498043	0.577464	chr10	45497557	45508835	11278	chr10	45379020	45380520	HAAO	0	-	45379520	123676	11	0.00097535	chr10	45497992	45498092	1960	chr2	42921281	42921384	1960_0.577464
1961	chr10	45498889	45498890	0.579626	chr10	45497557	45508835	11278	chr10	45379020	45380520	HAAO	0	-	45379520	123676	11	0.00097535	chr10	45498839	45498939	1961	chr2	42922141	42922248	1961_0.579626
1962	chr10	45500341	45500342	0.580086	chr10	45497557	45508835	11278	chr10	45379020	45380520	HAAO	0	-	45379520	123676	11	0.00097535	chr10	45500291	45500391	1962	chr2	42923565	42923663	1962_0.580086
1963	chr10	45505886	45505887	0.58908	chr10	45497557	45508835	11278	chr10	45379020	45380520	HAAO	0	-	45379520	123676	11	0.00097535	chr10	45505836	45505936	1963	chr2	42929301	42929406	1963_0.58908
1964	chr10	45507676	45507677	0.690344	chr10	45497557	45508835	11278	chr10	45379020	45380520	HAAO	0	-	45379520	123676	11	0.00097535	chr10	45507626	45507726	1964	chr2	42931527	42931664	1964_0.690344
1965	chr10	45503341	45503342	0.735485	chr10	45497557	45508835	11278	chr10	45379020	45380520	HAAO	0	-	45379520	123676	11	0.00097535	chr10	45503291	45503391	1965	chr2	42926851	42926923	1965_0.735485
1966	chr10	45507745	45507746	0.770551	chr10	45497557	45508835	11278	chr10	45379020	45380520	HAAO	0	-	45379520	123676	11	0.00097535	chr10	45507695	45507795	1966	chr2	42931629	42931739	1966_0.770551
1967	chr10	45506353	45506354	0.813599	chr10	45497557	45508835	11278	chr10	45379020	45380520	HAAO	0	-	45379520	123676	11	0.00097535	chr10	45506303	45506403	1967	chr2	42929827	42929915	1967_0.813599
1968	chr8	68511473	68511474	0.69883	chr8	68509367	68514490	5123	chr8	68483184	68484684	DEGS2	0	-	68483684	28244.5	5	0.000975991	chr8	68511423	68511523	1968	chr14	100193182	100193239	1968_0.69883
1969	chr6	31833651	31833652	0.552758	chr6	31833270	31835319	2049	chr6	31836524	31838024	CIITA	0	-	31837024	2729.5	2	0.000976086	chr6	31833601	31833701	1969	chr16	10858465	10858562	1969_0.552758
1970	chr6	31833624	31833625	0.592422	chr6	31833270	31835319	2049	chr6	31836524	31838024	CIITA	0	-	31837024	2729.5	2	0.000976086	chr6	31833574	31833674	1970	chr16	10858480	10858594	1970_0.592422
1971	chr12	21341651	21341652	0.649643	chr12	21340936	21341960	1024	chr12	21295209	21296709	LOC102151580	0	-	21295709	45739	1	0.000976562	chr12	21341601	21341701	1971	chr6	53838334	53838435	1971_0.649643
1972	chr25	30842248	30842249	0.57976	chr25	30840169	30843238	3069	chr25	30973160	30974660	DPYSL2	0	-	30973660	131956	3	0.000977517	chr25	30842198	30842298	1972	chr8	26716163	26716264	1972_0.57976
1973	chr25	30842992	30842993	0.591928	chr25	30840169	30843238	3069	chr25	30973160	30974660	DPYSL2	0	-	30973660	131956	3	0.000977517	chr25	30842942	30843042	1973	chr8	26715119	26715204	1973_0.591928
1974	chr25	30843131	30843132	0.602464	chr25	30840169	30843238	3069	chr25	30973160	30974660	DPYSL2	0	-	30973660	131956	3	0.000977517	chr25	30843081	30843181	1974	#N/A	#N/A	#N/A	1974_0.602464
1975	chr8	14054493	14054494	0.568599	chr8	14045344	14059665	14321	chr8	14022247	14023747	PSMA6	0	+	14023247	29257.5	14	0.000977585	chr8	14054443	14054543	1975	chr14	35339591	35339701	1975_0.568599
1976	chr8	14055234	14055235	0.630036	chr8	14045344	14059665	14321	chr8	14022247	14023747	PSMA6	0	+	14023247	29257.5	14	0.000977585	chr8	14055184	14055284	1976	chr14	35340172	35340272	1976_0.630036
1977	chr8	14054622	14054623	0.635812	chr8	14045344	14059665	14321	chr8	14022247	14023747	PSMA6	0	+	14023247	29257.5	14	0.000977585	chr8	14054572	14054672	1977	chr14	35339726	35339823	1977_0.635812
1978	chr8	14052754	14052755	0.657574	chr8	14045344	14059665	14321	chr8	14022247	14023747	PSMA6	0	+	14023247	29257.5	14	0.000977585	chr8	14052704	14052804	1978	chr14	35338027	35338123	1978_0.657574
1980	chr8	14056844	14056845	0.713447	chr8	14045344	14059665	14321	chr8	14022247	14023747	PSMA6	0	+	14023247	29257.5	14	0.000977585	chr8	14056794	14056894	1980	chr14	35341393	35341474	1980_0.713447
1981	chr8	14054931	14054932	0.71505	chr8	14045344	14059665	14321	chr8	14022247	14023747	PSMA6	0	+	14023247	29257.5	14	0.000977585	chr8	14054881	14054981	1981	chr14	35339908	35340009	1981_0.71505
1982	chr8	14054185	14054186	0.755946	chr8	14045344	14059665	14321	chr8	14022247	14023747	PSMA6	0	+	14023247	29257.5	14	0.000977585	chr8	14054135	14054235	1982	chr14	35339275	35339380	1982_0.755946
1983	chr8	14053753	14053754	0.760247	chr8	14045344	14059665	14321	chr8	14022247	14023747	PSMA6	0	+	14023247	29257.5	14	0.000977585	chr8	14053703	14053803	1983	chr14	35338833	35338938	1983_0.760247
1984	chr8	14054911	14054912	0.76361	chr8	14045344	14059665	14321	chr8	14022247	14023747	PSMA6	0	+	14023247	29257.5	14	0.000977585	chr8	14054861	14054961	1984	chr14	35339904	35339989	1984_0.76361
1985	chr8	14053950	14053951	0.800935	chr8	14045344	14059665	14321	chr8	14022247	14023747	PSMA6	0	+	14023247	29257.5	14	0.000977585	chr8	14053900	14054000	1985	chr14	35339040	35339141	1985_0.800935
1986	chr8	14054122	14054123	0.813767	chr8	14045344	14059665	14321	chr8	14022247	14023747	PSMA6	0	+	14023247	29257.5	14	0.000977585	chr8	14054072	14054172	1986	chr14	35339212	35339313	1986_0.813767
1979	chr8	14053330	14053331	0.690107	chr8	14045344	14059665	14321	chr8	14022247	14023747	PSMA6	0	+	14023247	29257.5	14	0.000977585	chr8	14053280	14053380	1979	#N/A	#N/A	#N/A	1979_0.690107
1987	chr33	13216413	13216414	0.550182	chr33	13212823	13216911	4088	chr33	13362330	13363830	CD47	0	-	13362830	147963	4	0.000978474	chr33	13216363	13216463	1987	chr3	107942928	107943025	1987_0.550182
1988	chr33	13215177	13215178	0.57319	chr33	13212823	13216911	4088	chr33	13362330	13363830	CD47	0	-	13362830	147963	4	0.000978474	chr33	13215127	13215227	1988	chr3	107942230	107942339	1988_0.57319
1989	chr33	13214221	13214222	0.591111	chr33	13212823	13216911	4088	chr33	13362330	13363830	CD47	0	-	13362830	147963	4	0.000978474	chr33	13214171	13214271	1989	chr3	107941319	107941424	1989_0.591111
1990	chr23	34846877	34846878	0.604693	chr23	34844525	34847590	3065	chr23	34806618	34808118	FAIM	0	+	34807618	38439.5	3	0.000978793	chr23	34846827	34846927	1990	chr3	138670165	138670262	1990_0.604693
1991	chr14	48307031	48307032	0.582525	chr14	48303467	48312649	9182	chr14	48296756	48298256	ELMO1	0	-	48297256	10802	9	0.000980179	chr14	48306981	48307081	1991	chr7	36995935	36996035	1991_0.582525
1992	chr14	48306365	48306366	0.635763	chr14	48303467	48312649	9182	chr14	48296756	48298256	ELMO1	0	-	48297256	10802	9	0.000980179	chr14	48306315	48306415	1992	#N/A	#N/A	#N/A	1992_0.635763
1995	chr20	55938085	55938086	0.553968	chr20	55937328	55939368	2040	chr20	55913308	55914808	LOC106560115	0	+	55914308	24040	2	0.000980392	chr20	55938035	55938135	1995	chr19	3438369	3438425	1995_0.553968
1993	chr17	46801607	46801608	0.663197	chr17	46800020	46803080	3060	chr17	46863819	46865319	LOC102156390	0	+	46864819	63269	3	0.000980392	chr17	46801557	46801657	1993	chr2	76743624	76743724	1993_0.663197
1994	chr17	46801099	46801100	0.672313	chr17	46800020	46803080	3060	chr17	46863819	46865319	LOC102156390	0	+	46864819	63269	3	0.000980392	chr17	46801049	46801149	1994	chr2	76744135	76744217	1994_0.672313
1997	chr20	54023721	54023722	0.558716	chr20	54023489	54025527	2038	chr20	54012554	54014054	RFX2	0	+	54013554	10954	2	0.000981354	chr20	54023671	54023771	1997	chr19	6099213	6099307	1997_0.558716
1996	chr30	3133943	3133944	0.722708	chr30	3132446	3135503	3057	chr30	3146067	3147567	DPH6	0	-	3146567	12592.5	3	0.000981354	chr30	3133893	3133993	1996	#N/A	#N/A	#N/A	1996_0.722708
1998	chr18	29560095	29560096	0.596077	chr18	29559080	29560098	1018	chr18	29651808	29653308	LOC102151683	0	+	29652808	93219	1	0.000982318	chr18	29560045	29560145	1998	#N/A	#N/A	#N/A	1998_0.596077
1999	chr3	60955001	60955002	0.565625	chr3	60953320	60956373	3053	chr3	60916378	60917878	HGFAC	0	-	60916878	37968.5	3	0.00098264	chr3	60954951	60955051	1999	#N/A	#N/A	#N/A	1999_0.565625
[truncated: 8,742 more rows]

## Sheet: STable_4b
# GREAT version 4.0.4	Species assembly: hg38
AASDHPPT	2372_0.551851 (+457979)
ARHGAP32	4018_0.582231 (-118417)
ASB2	3800_0.577885 (+44959), 5064_0.60292 (+45018), 5918_0.622031 (+45302)
BARX2	4018_0.582231 (-65325), 6421_0.634736 (+28171), 2449_0.553169 (+315508)
CHMP4B	5681_0.616214 (+50337)
CLEC16A	6724_0.644253 (+186083), 5690_0.61643 (+213742)
DMPK	8163_0.694076 (+915)
DUSP7	6719_0.643973 (+34715)
ERI3	6020_0.625374 (-22881), 3320_0.56869 (+23035), 7260_0.660903 (+40403), 4718_0.595963 (+43794), 4118_0.583479 (+85744), 3258_0.567859 (+87252), 4792_0.597677 (+105469), 9187_0.744348 (+137378), 2450_0.553195 (+137409)
ESR1	7578_0.671777 (+394499), 3382_0.569685 (+409179), 5836_0.620389 (+653730)
F13A1	7199_0.659539 (-89295)
FBXW4	4130_0.583715 (+75505)
HABP2	6062_0.626459 (-98684)
HMGB4	9070_0.737397 (-192713)
IFNE	6772_0.645959 (-18635), 3891_0.580171 (+16137)
IL16	5615_0.615065 (-211824), 2609_0.555973 (-70012), 3427_0.570483 (-69653), 2302_0.550333 (-69636), 2703_0.557644 (-69625), 4916_0.599891 (-69605), 8352_0.701323 (-68898), 9938_0.804844 (-68739), 9899_0.801344 (-68677), 5313_0.608682 (-68182), 5325_0.608992 (-64723), 5560_0.614154 (-64674), 5419_0.611045 (+67508), 3056_0.564505 (+68398)
IL6ST	5315_0.608717 (-754063), 6056_0.626425 (-661616), 9963_0.806676 (-465667), 5128_0.604268 (-412903), 8257_0.696978 (-382718), 4946_0.600357 (-361721), 7904_0.683064 (-284546)
INSC	7100_0.655424 (+116237), 4417_0.58908 (+321440), 4921_0.600003 (+866871), 9984_0.809005 (+900319)
IRX3	6005_0.625035 (-342747), 6713_0.643793 (-341970), 6799_0.646967 (+3718), 8712_0.718767 (+3758), 6241_0.631062 (+3786), 6242_0.631062 (+3790), 2338_0.55104 (+136434)
LMO7	3144_0.566002 (+182894), 7072_0.654384 (+200516), 7840_0.681014 (+201204), 8365_0.701879 (+212788)
LPP	8204_0.695917 (-218675), 4578_0.59319 (-136157), 6970_0.650748 (-60372), 4360_0.588134 (-60316), 9313_0.752619 (-10553), 7187_0.659216 (+302768)
LRRTM4	5935_0.622474 (+519889)
LSS	9825_0.791852 (+1740), 9815_0.79078 (+1779)
MAP3K20	7006_0.652152 (+112376), 5614_0.615059 (+114130), 4098_0.583278 (+119108), 8682_0.716667 (+123674), 5862_0.620853 (+124139), 5578_0.614454 (+125560), 6331_0.632756 (+125592), 7376_0.664613 (+126090), 7909_0.683187 (+127119), 9072_0.737658 (+127624), 5623_0.615189 (+128049)
MASP2	4562_0.592848 (+1703)
MTSS1	7585_0.672553 (+49187), 5079_0.603278 (+60351), 7863_0.681681 (+64245)
NOTCH2	5766_0.6185 (+27002)
NRIP1	4079_0.582939 (-523372), 7325_0.663235 (-523244), 2398_0.552325 (-523026), 8589_0.712147 (-275141)
PTPN3	2575_0.555556 (-142169), 6460_0.635635 (+70039), 8214_0.696031 (+156481)
RGMA	6602_0.64056 (-934591), 4824_0.598224 (-540695), 5363_0.609723 (-325518), 5984_0.624229 (+43061), 3607_0.573844 (+91441)
RGS13	6727_0.644383 (+43409), 4521_0.592174 (+43456)
RNF4	2189_0.549013 (+58301)
SETMAR	7964_0.686149 (-13163), 7916_0.683283 (-13017), 9345_0.754766 (-10544)
SLC16A7	2564_0.555399 (-97464)
SLC1A7	2731_0.558166 (-29520)
SLC30A1	5345_0.609348 (-1416), 3712_0.575952 (+29276), 10397_0.879003 (+51581)
SLC44A3	5165_0.605284 (-114819), 8044_0.688671 (-17021), 3933_0.581041 (+43147), 9430_0.760013 (+43402), 4011_0.582187 (+44700), 3720_0.576141 (+45060), 4745_0.596591 (+45755), 6590_0.64036 (+52817), 10071_0.821147 (+53154), 10502_0.920179 (+53355), 10364_0.869161 (+54090), 9843_0.793821 (+56430), 9758_0.786738 (+77488), 7050_0.65385 (+99549)
SLK	8010_0.687533 (+61835), 10064_0.820557 (+64794), 9808_0.790233 (+64869), 9214_0.746334 (+109537)
SPATA17	6187_0.629329 (+586197), 5364_0.609723 (+586390)
SUGCT	4643_0.5942 (+286485), 4000_0.58194 (+409529)
SYNPR	5379_0.610026 (-331954), 9123_0.741242 (-209200)
THBS2	9263_0.748855 (+366850)
TMEM72	10257_0.850609 (-398287)
UBB	3754_0.576903 (+15528)
ULK4	7966_0.686149 (+250640), 5700_0.616613 (+273406), 6397_0.634208 (+273429), 8387_0.702677 (+273441), 8312_0.699373 (+273498), 4436_0.589562 (+351097)
RNF32	5131_0.604341 (-817172)
VEZT	3890_0.580133 (+103820), 4245_0.586097 (+119482), 2914_0.561704 (+120591), 3346_0.56915 (+120686), 8899_0.728282 (+184331)
SLC26A5	4550_0.592682 (-78393), 4551_0.592682 (-78380), 5850_0.620567 (-78105), 5250_0.606865 (-76966)
SLX4IP	2625_0.556308 (+118342), 2251_0.54965 (+124547)
CLU	2773_0.559085 (-1863), 3058_0.564559 (+3647)
PRR16	6769_0.645727 (+176640), 3819_0.57829 (+301131)
SLC22A4	7956_0.685706 (+18584)
NRG2	5811_0.61976 (+67928)
DMTN	7388_0.664984 (-8373), 4497_0.591635 (-8273)
DNAH7	3658_0.574752 (-31198), 7754_0.678124 (-11799), 8254_0.696871 (-11472), 7910_0.683187 (-11307), 7238_0.66036 (-10225), 5540_0.613792 (-9659)
SRD5A3	3789_0.577472 (-89125)
CXCL12	10257_0.850609 (-127864), 2323_0.550888 (+634), 4466_0.590578 (+172836), 5273_0.607766 (+191124), 5735_0.617704 (+252798), 2261_0.54974 (+269491), 3615_0.57402 (+327466), 3076_0.56486 (+379829)
SYNPO2	2741_0.558387 (+46296)
KCNT1	6926_0.649391 (+81287)
PDZD8	2156_0.548504 (-123796)
KLHDC4	9284_0.750771 (-88158), 6659_0.642025 (-87602)
SGO1	6333_0.632758 (-587118), 7436_0.666721 (+56158), 6968_0.650748 (+87700), 8746_0.720473 (+87915), 7336_0.663591 (+88748), 7169_0.658173 (+91190)
TFEC	8057_0.689007 (-142625), 9643_0.775518 (-92297), 4895_0.599412 (+119769), 8455_0.705598 (+247671)
KIF5B	5484_0.612501 (-98837), 2608_0.555973 (-90270), 6786_0.646571 (-82750)
CACNG3	8909_0.728494 (+249187), 6465_0.635734 (+265615), 6996_0.651692 (+265895)
HECTD2	6908_0.648947 (+149113)
ARHGEF37	2276_0.550097 (+109389)
ASAP1	10278_0.853053 (-310275), 5698_0.616579 (-306319), 6048_0.626248 (-232026), 9589_0.772686 (-73132), 9640_0.775322 (-37655), 5432_0.611465 (-37456)
KRT79	6427_0.634806 (-13500)
TMEM45B	6421_0.634736 (-411708), 2449_0.553169 (-124371), 2313_0.550582 (+51401)
ZNF32	4466_0.590578 (-563509), 5273_0.607766 (-545221), 5735_0.617704 (-483547), 2261_0.54974 (-466854), 3615_0.57402 (-408879), 3076_0.56486 (-356516)
PRKG1	2442_0.55299 (+404843)
RELT	2798_0.559443 (+3420), 4375_0.588408 (+4487), 6657_0.642021 (+4530), 6886_0.648447 (+4671), 3874_0.579768 (+5363)
KLF9	8137_0.692769 (-149187), 4960_0.600818 (-148263), 5668_0.615973 (-103750), 3133_0.565802 (-99421), 5883_0.621349 (-97289), 6488_0.636411 (-96649), 8556_0.710562 (-96586), 2530_0.554954 (-95443), 7844_0.681055 (-83518), 3987_0.581749 (-83275)
NAALADL2	8817_0.724747 (+904983), 8400_0.703071 (+905476)
ATP1B1	7607_0.673629 (+59654)
PCSK4	3721_0.576141 (-2902)
ARHGAP17	4016_0.582199 (+5520)
TINAGL1	4545_0.59257 (-144007), 4544_0.59257 (-143988), 4543_0.59257 (-143860), 5477_0.612364 (-143827), 5243_0.606793 (-143537), 6941_0.64955 (-143108), 6940_0.64955 (-143092), 7097_0.655372 (-143017), 6389_0.634055 (-142723), 2971_0.562832 (-142394), 2970_0.562832 (-142393), 7732_0.677305 (-142015), 6119_0.62725 (-141924), 6384_0.633852 (-141902), 6226_0.630529 (-141895), 6925_0.649294 (-141824), 6482_…
GDAP1	9500_0.766113 (+400758)
TCF7L2	6062_0.626459 (+503935)
KCND3	4762_0.596945 (+68392), 6943_0.649568 (+79525)
ACVR1C	9860_0.7959 (-206314), 9565_0.770458 (-173567), 7992_0.687289 (-155346), 9748_0.785679 (-132533), 9341_0.754581 (-132523), 9340_0.754581 (-132502), 9786_0.789386 (-117321), 10044_0.819348 (-116895), 9928_0.804257 (-116786), 9775_0.788771 (-116774), 7952_0.685474 (-109086), 3772_0.577238 (-91621), 6190_0.629571 (-20068)
LZTS1	2780_0.559155 (-401260), 2355_0.551412 (-401230), 9766_0.787529 (-127758), 10154_0.834335 (-122464), 10335_0.864466 (-122329)
UBE2H	5380_0.610123 (-5957)
STARD13	7613_0.673736 (-415819), 8208_0.695951 (-314979), 5886_0.621349 (-88634), 2545_0.555042 (-39227), 4855_0.598707 (-2020), 8553_0.710445 (+72557), 4846_0.598614 (+97336), 2066_0.547077 (+100410)
RPS24	3784_0.577464 (+375322), 8622_0.713915 (+685484), 6773_0.646172 (+938148)
FNIP2	5483_0.612501 (-39015), 6756_0.645271 (+169873), 4850_0.598691 (+180595), 4536_0.592492 (+227127), 3849_0.578967 (+267622)
KIF23	10709_1 (-3)
PHOX2A	7477_0.6681 (-144152)
CCL20	8144_0.693022 (-49935), 6777_0.64623 (-49677), 7377_0.664662 (-49285)
EPC1	5484_0.612501 (+191917), 2608_0.555973 (+200484), 6786_0.646571 (+208004)
CACNA2D1	4525_0.592177 (+650933)
LSM6	6117_0.627235 (+89703), 4276_0.586716 (+112385), 4901_0.599505 (+127582), 2805_0.559488 (+292378)
DAPP1	9376_0.757013 (-179463), 7502_0.66869 (-154555), 7371_0.664532 (+34549)
PSD2	5811_0.61976 (+179545)
CRIPT	3175_0.56643 (+15316), 4421_0.589139 (+26581)
DTX2	8677_0.716334 (+38033)
GMPS	3553_0.572829 (+125370)
MAP3K1	7904_0.683064 (-536035), 4946_0.600357 (-458860), 8257_0.696978 (-437863), 5128_0.604268 (-407678), 9963_0.806676 (-354914), 6056_0.626425 (-158965), 5315_0.608717 (-66518)
SIPA1L3	3168_0.566259 (+129897), 3764_0.577054 (+130007), 3131_0.565789 (+130648), 2224_0.549456 (+130743), 2223_0.549456 (+130744), 2420_0.55264 (+138953)
CCNG1	6480_0.636275 (-300709)
FN1	6361_0.633588 (-484203)
KCNG1	2623_0.556306 (-509944), 6255_0.631187 (-509543), 6042_0.625989 (-509402), 8068_0.689536 (-464925), 8067_0.689536 (-464922), 8607_0.71312 (-389965), 9571_0.770709 (-376575), 9437_0.760424 (-376035), 2218_0.549332 (-349308), 8572_0.711379 (-290629), 8516_0.708284 (-215713)
CNN3	7050_0.65385 (+7379), 9758_0.786738 (+29440), 9843_0.793821 (+50498), 10364_0.869161 (+52838), 10502_0.920179 (+53573), 10071_0.821147 (+53774), 6590_0.64036 (+54111), 4745_0.596591 (+61173), 3720_0.576141 (+61868), 4011_0.582187 (+62228), 9430_0.760013 (+63526), 3933_0.581041 (+63781)
CMIP	3127_0.565728 (-72259), 7729_0.677001 (-51885), 7728_0.677001 (-51883), 7809_0.679998 (-51839), 7760_0.678571 (+285447)
TTC23L	4700_0.595752 (-107837), 7294_0.661942 (-105581), 8402_0.703161 (-105497), 8770_0.721371 (-105436), 8505_0.707845 (-105423), 6178_0.628825 (-105399), 6447_0.635425 (-101875)
NXPH2	6122_0.627345 (-574427), 5206_0.606109 (-38506), 3238_0.56753 (-6952)
SRSF1	8319_0.699743 (-53419), 5598_0.614904 (-53305)
SPATS2	5457_0.611867 (-7987)
CSTF2T	2442_0.55299 (+220574)
NOS1	2704_0.557659 (-73587)
RAPGEF1	5529_0.613511 (-299528)
LRRC32	3363_0.569475 (+11568), 7593_0.673028 (+33135), 7846_0.68116 (+33758), 6121_0.627345 (+35495)
FMO3	2090_0.547567 (-124076)
OPRK1	6802_0.647035 (-144455), 3578_0.573328 (-62342), 2418_0.552559 (+285657)
SCML4	5002_0.601479 (+36677), 10050_0.81994 (+36906), 4632_0.59412 (+37068), 6591_0.64036 (+39702), 8142_0.69299 (+41161), 7594_0.673028 (+220086)
FANCL	6146_0.627813 (-698226), 2275_0.550089 (+110261), 7318_0.663032 (+297826)
EVC2	4501_0.591644 (+39791), 6450_0.635425 (+40273), 5478_0.612403 (+40365), 6634_0.641476 (+53126)
CYP2B6	10457_0.900363 (-83137), 6916_0.649139 (-82949), 10511_0.921463 (+38575)
TBC1D30	8394_0.702832 (+66284), 8837_0.72548 (+66422), 10255_0.850609 (+111613), 10256_0.850609 (+111635), 10371_0.870456 (+115530), 10236_0.848741 (+115989), 10434_0.892159 (+116140), 10326_0.863066 (+121650), 10416_0.884331 (+121746), 5074_0.603195 (+227306), 5052_0.602673 (+227472), 4379_0.588446 (+229367), 5707_0.616879 (+229705), 5975_0.623735 (+229946), 5996_0.624636 (+239755)
COL4A1	3089_0.565039 (+414576), 3292_0.568506 (+427660)
PPM1A	2427_0.552776 (+58036)
MID2	3657_0.574739 (+205015)
PATJ	8419_0.703578 (+430229)
ZFP36L2	6102_0.626921 (-173376), 8192_0.695414 (-133783), 8266_0.697431 (-77908), 9520_0.767154 (-77882), 9687_0.779678 (-42836), 9122_0.741242 (-29492)
PAM	8813_0.724645 (-106989), 9877_0.798179 (-92980)
GPRC5C	4507_0.591758 (-13288), 6524_0.637671 (-13248), 2531_0.554954 (-12388)
TRAM1L1	8708_0.718602 (+131381)
MEF2C	4144_0.584079 (-545180), 10702_1 (+220177)
SREK1	7160_0.657697 (+128943), 4818_0.598141 (+129214), 8410_0.70327 (+163648), 6123_0.627374 (+163832), 5409_0.610763 (+163858), 8685_0.716754 (+163860)
RNASE1	7211_0.659837 (-52514), 8212_0.69601 (-52282), 5109_0.603913 (-45738)
CCNT1	4979_0.601076 (+16202)
ARHGEF39	8886_0.727823 (-4199)
TRAPPC12	7190_0.659287 (-92204)
EPDR1	6051_0.62625 (+82383), 6597_0.640524 (+82463)
TBC1D5	10474_0.906919 (-699594), 4192_0.584955 (+796388)
KANSL2	4979_0.601076 (-18471)
GRIK5	10446_0.894943 (+27677)
TMEM232	6080_0.626722 (+663626), 8134_0.692677 (+675370)
AFDN	2649_0.556854 (-152984), 5907_0.621869 (+29350), 7279_0.661375 (+32875), 8491_0.707384 (+44965), 7993_0.687289 (+52610), 7257_0.660903 (+75504), 4114_0.583464 (+75789), 2684_0.557226 (+80661), 8469_0.706527 (+89787), 8415_0.703402 (+90306), 8847_0.725985 (+90457), 10028_0.81763 (+92118), 9098_0.73954 (+93192), 8353_0.701366 (+104048), 9421_0.759446 (+106153), 8354_0.701366 (+106574), 7455_0.66732…
MAFB	9270_0.749235 (+215175), 9269_0.749235 (+215190), 8905_0.728389 (+215208), 3875_0.579768 (+492511)
RGR	9339_0.75456 (+63660), 10328_0.863812 (+68642)
SEMA4A	9080_0.73826 (+7174)
NOCT	9905_0.801931 (-183604), 8036_0.68842 (-59714), 7662_0.674612 (-57320), 7251_0.660817 (-57287), 9140_0.742522 (-55591), 9362_0.756412 (-55276), 7632_0.674162 (-45334), 7696_0.675832 (-42910), 9138_0.742522 (-41909), 7664_0.674612 (-35338), 7275_0.661274 (-35300), 9665_0.777471 (-20805), 8810_0.724385 (-20599), 9141_0.742522 (+25813), 3922_0.580828 (+83537)
LIPC	5819_0.619924 (+19214), 7694_0.675786 (+133249)
SDC3	5281_0.607843 (+101364)
KIAA0040	6072_0.626715 (-207948), 6935_0.649464 (-206598), 7470_0.667786 (-146055), 7924_0.683723 (+18082), 4449_0.589966 (+40279), 8072_0.689708 (+40568)
CFTR	4431_0.589362 (+31565), 3403_0.570134 (+31616), 10160_0.834824 (+94494), 6641_0.641812 (+139801)
ATP2A3	4583_0.593342 (+16550)
TLR4	5008_0.601524 (-118521), 8158_0.693935 (+450992)
CACNA2D3	8961_0.730685 (+63584), 8827_0.725181 (+118412), 8130_0.692544 (+119093), 7413_0.665945 (+120341), 8884_0.727796 (+120516), 7481_0.668189 (+150734)
[truncated: 2,771 more rows]

## Sheet: STable_4c
Enrichment FDR	Genes in list	Total genes	Functional Category			Enrichment FDR	Genes in list	Total genes	Functional Category
[truncated: 50 more rows]
