# Supplementary material for: Variants That Differentiate Wolf and Dog Populations Are Enriched in Regulatory Elements
Source: Genome Biol Evol. 2021 Apr 28;13(4):evab076. doi: 10.1093/gbe/evab076 (PMC8086526; doi:10.1093/gbe/evab076)
Supplement: evab076_Supplementary_Data [file evab076_supplementary_data.zip › Supplementary_Table5.xlsx]

## Sheet: README
Supplementary Table 5a
The promoters that overlap with at least one ATAC-seq, Liver ChIP-seq peak and contains at least one variant with top 1% Fst value
Supplementary Table 5b
The target gene assignment by GREAT software. We decided also to improve the mapping to remove possible poor gene annotations in canFam3 assembly.
Supplementary Table 5c
Enriched KEGG pathways and human phenotypes using only the genes in STable 5b

## Sheet: STable_5a
index	SNP_chr	pos-1	pos	FST	chr_Prom	Prom_start	Prom_end	Gene	score	strand	chr_Peak	Peak_start	Peak_end	snpcount_perPeak	Peak_Length	SNPcount/PeakLength	chr	snp-50	snp+50	index	chr_hg38	snp-50_hg38	snp+50_hg38	name
1	chr27	43742369	43742370	0.820128	chr27	43740871	43742371	ADIPOR2	0	+	chr27	43722297	43757450	1	35153	2.84471e-05	chr27	43742319	43742419	1	chr12	1691496	1691582	1_0.820128
2	chr37	22522146	22522147	0.763528	chr37	22521909	22523409	FN1	0	-	chr37	22499844	22523335	1	23491	4.25695e-05	chr37	22522096	22522196	2	chr2	215434644	215434731	2_0.763528
3	chr10	28063136	28063137	0.71	chr10	28062624	28064124	MYH9	0	+	chr10	28043063	28064735	1	21672	4.61425e-05	chr10	28063086	28063186	3	chr22	36349966	36350057	3_0.71
4	chr2	66806002	66806003	0.588041	chr2	66804658	66806158	ABCC11	0	+	chr2	66795922	66812269	1	16347	6.11733e-05	chr2	66805952	66806052	4	chr16	48247145	48247255	4_0.588041
5	chr28	29422657	29422658	0.60981	chr28	29422411	29423911	LOC102157364	0	+	chr28	29422462	29437555	1	15093	6.62559e-05	chr28	29422607	29422707	5	chr10	119205882	119206007	5_0.60981
6	chr11	21149440	21149441	0.75217	chr11	21148444	21149944	GDF9	0	-	chr11	21146903	21161780	1	14877	6.72179e-05	chr11	21149390	21149490	6	chr5	132866995	132867113	6_0.75217
7	chr11	21149440	21149441	0.75217	chr11	21147962	21149462	UQCRQ	0	+	chr11	21146903	21161780	1	14877	6.72179e-05	chr11	21149390	21149490	7	chr5	132866995	132867113	7_0.75217
8	chr8	16083363	16083364	1	chr8	16082604	16084104	FOXA1	0	-	chr8	16069795	16084631	1	14836	6.74036e-05	chr8	16083313	16083413	8	chr14	37595365	37595455	8_1
9	chr25	45144287	45144288	0.779686	chr25	45143865	45145365	DNAJB3	0	-	chr25	45144017	45157951	1	13934	7.17669e-05	chr25	45144237	45144337	9	chr2	233755226	233755322	9_0.779686
10	chr10	1259849	1259850	0.687123	chr10	1259254	1260754	LRP1	0	+	chr10	1257609	1285150	2	27541	7.2619e-05	chr10	1259799	1259899	10	chr12	57128017	57128114	10_0.687123
11	chr10	1259849	1259850	0.687123	chr10	1259717	1261217	LRP1	0	+	chr10	1257609	1285150	2	27541	7.2619e-05	chr10	1259799	1259899	11	chr12	57128017	57128114	11_0.687123
12	chr19	30789671	30789672	0.753271	chr19	30789617	30791117	STEAP3	0	-	chr19	30787709	30800110	1	12401	8.06387e-05	chr19	30789621	30789721	12	chr2	119224292	119224423	12_0.753271
13	chr5	55963937	55963938	0.695074	chr5	55963542	55965042	SCP2	0	-	chr5	55957937	55981090	2	23153	8.63819e-05	chr5	55963887	55963987	13	chr1	52927362	52927466	13_0.695074
14	chr26	29379456	29379457	0.584913	chr26	29378336	29379836	COMT	0	-	chr26	29357927	29379895	2	21968	9.10415e-05	chr26	29379406	29379506	14	chr22	19941912	19942023	14_0.584913
15	chr26	29369538	29369539	1	chr26	29368051	29369551	COMT	0	-	chr26	29357927	29379895	2	21968	9.10415e-05	chr26	29369488	29369588	15	#N/A	#N/A	#N/A	15_1
16	chr15	40601912	40601913	0.780288	chr15	40601568	40603068	CHPT1	0	+	chr15	40589713	40610848	2	21135	9.46298e-05	chr15	40601862	40601962	16	chr12	101697198	101697319	16_0.780288
17	chr28	40049876	40049877	0.736541	chr28	40048951	40050451	BNIP3	0	-	chr28	40040543	40050846	1	10303	9.70591e-05	chr28	40049826	40049926	17	#N/A	#N/A	#N/A	17_0.736541
18	chr20	54380424	54380425	0.547568	chr20	54380321	54381821	SAFB2	0	+	chr20	54369332	54389186	2	19854	0.000100735	chr20	54380374	54380474	18	chr19	5623779	5623966	18_0.547568
19	chr20	54380424	54380425	0.547568	chr20	54380323	54381823	SAFB2	0	+	chr20	54369332	54389186	2	19854	0.000100735	chr20	54380374	54380474	19	chr19	5623779	5623966	19_0.547568
20	chr20	45448063	45448064	0.680875	chr20	45447455	45448955	ABHD8	0	+	chr20	45443750	45453553	1	9803	0.00010201	chr20	45448013	45448113	20	chr19	17309931	17310031	20_0.680875
21	chr17	36806397	36806398	0.689116	chr17	36805449	36806949	CHCHD5	0	+	chr17	36801834	36820905	2	19071	0.000104871	chr17	36806347	36806447	21	chr2	112584385	112584466	21_0.689116
22	chr6	17668208	17668209	0.616317	chr6	17666764	17668264	SEPHS2	0	+	chr6	17656899	17674842	2	17943	0.000111464	chr6	17668158	17668258	22	chr16	30445374	30445474	22_0.616317
23	chr24	14204211	14204212	0.57039	chr24	14203541	14205041	HAO1	0	+	chr24	14203067	14211700	1	8633	0.000115835	chr24	14204161	14204261	23	chr20	7940834	7940948	23_0.57039
24	chr18	43574360	43574361	0.674937	chr18	43573150	43574650	CRY2	0	-	chr18	43566858	43575312	1	8454	0.000118287	chr18	43574310	43574410	24	chr11	45846679	45846779	24_0.674937
25	chr10	8670576	8670577	0.684211	chr10	8670447	8671947	TMBIM4	0	-	chr10	8663741	8672023	1	8282	0.000120744	chr10	8670526	8670626	25	chr12	66169555	66169694	25_0.684211
26	chr20	39014086	39014087	0.699437	chr20	39013637	39015137	RASSF1	0	+	chr20	39013164	39020979	1	7815	0.000127959	chr20	39014036	39014136	26	chr3	50341301	50341411	26_0.699437
27	chr8	49865835	49865836	0.696598	chr8	49865140	49866640	IRF2BPL	0	-	chr8	49858536	49881929	3	23393	0.000128243	chr8	49865785	49865885	27	chr14	77028896	77028996	27_0.696598
28	chr18	54581079	54581080	0.588792	chr18	54581052	54582552	FADS2	0	-	chr18	54574121	54581750	1	7629	0.000131079	chr18	54581029	54581129	28	chr11	61829067	61829350	28_0.588792
29	chr16	40570838	40570839	0.681493	chr16	40570712	40572212	CNOT7	0	-	chr16	40570539	40578146	1	7607	0.000131458	chr16	40570788	40570888	29	chr8	17245858	17245935	29_0.681493
30	chr22	1822810	1822811	0.612903	chr22	1821855	1823355	LOC102156997	0	+	chr22	1822531	1830120	1	7589	0.00013177	chr22	1822760	1822860	30	#N/A	#N/A	#N/A	30_0.612903
31	chr1	72926426	72926427	0.622642	chr1	72926344	72927844	GAS1	0	+	chr1	72924859	72932438	1	7579	0.000131944	chr1	72926376	72926476	31	chr9	86948086	86948158	31_0.622642
32	chr10	23736381	23736382	0.548051	chr10	23735926	23737426	POLR3H	0	+	chr10	23736348	23743843	1	7495	0.000133422	chr10	23736331	23736431	32	#N/A	#N/A	#N/A	32_0.548051
33	chr18	15332405	15332406	0.762848	chr18	15332349	15333849	KMT2E	0	-	chr18	15330569	15337934	1	7365	0.000135777	chr18	15332355	15332455	33	chr7	105014584	105014671	33_0.762848
34	chr5	82392566	82392567	1	chr5	82391606	82393106	RRAD	0	+	chr5	82387146	82394477	1	7331	0.000136407	chr5	82392516	82392616	34	chr16	66925180	66925329	34_1
35	chr20	55037776	55037777	1	chr20	55037377	55038877	DPP9	0	+	chr20	55035931	55050576	2	14645	0.000136565	chr20	55037726	55037826	35	chr19	4722946	4723202	35_1
36	chr20	55037776	55037777	1	chr20	55037379	55038879	DPP9	0	+	chr20	55035931	55050576	2	14645	0.000136565	chr20	55037726	55037826	36	chr19	4722946	4723202	36_1
37	chr3	73061912	73061913	0.567276	chr3	73061290	73062790	RFC1	0	+	chr3	73061318	73068569	1	7251	0.000137912	chr3	73061862	73061962	37	#N/A	#N/A	#N/A	37_0.567276
38	chr26	28567775	28567776	0.582537	chr26	28567035	28568535	LOC477558	0	-	chr26	28557748	28571992	2	14244	0.00014041	chr26	28567725	28567825	38	#N/A	#N/A	#N/A	38_0.582537
39	chr18	54085067	54085068	0.675676	chr18	54084184	54085684	AHNAK	0	+	chr18	54075892	54089988	2	14096	0.000141884	chr18	54085017	54085117	39	chr11	62546895	62546989	39_0.675676
40	chr18	54085067	54085068	0.675676	chr18	54084185	54085685	AHNAK	0	+	chr18	54075892	54089988	2	14096	0.000141884	chr18	54085017	54085117	40	chr11	62546895	62546989	40_0.675676
41	chr9	2845944	2845945	0.573137	chr9	2844807	2846307	PGS1	0	-	chr9	2838965	2845977	1	7012	0.000142613	chr9	2845894	2845994	41	#N/A	#N/A	#N/A	41_0.573137
42	chr17	59513704	59513705	0.664747	chr17	59513659	59515159	C17H1orf54	0	+	chr17	59512594	59526564	2	13970	0.000143164	chr17	59513654	59513754	42	chr1	150268213	150268315	42_0.664747
43	chr17	15438257	15438258	0.593221	chr17	15437742	15439242	RHOB	0	+	chr17	15425055	15445705	3	20650	0.000145278	chr17	15438207	15438307	43	chr2	20446579	20446664	43_0.593221
44	chr17	15438457	15438458	0.755675	chr17	15437742	15439242	RHOB	0	+	chr17	15425055	15445705	3	20650	0.000145278	chr17	15438407	15438507	44	chr2	20446761	20446844	44_0.755675
45	chr16	7530202	7530203	0.625365	chr16	7530023	7531523	KIAA1147	0	+	chr16	7527996	7534653	1	6657	0.000150218	chr16	7530152	7530252	45	#N/A	#N/A	#N/A	45_0.625365
46	chr20	45383359	45383360	0.61426	chr20	45382755	45384255	BST2	0	+	chr20	45380904	45387533	1	6629	0.000150852	chr20	45383309	45383409	46	chr19	19553268	19553335	46_0.61426
47	chr5	34971272	34971273	0.610506	chr5	34970735	34972235	ADPRM	0	+	chr5	34970662	34977225	1	6563	0.000152369	chr5	34971222	34971322	47	chr17	10697020	10697180	47_0.610506
48	chr5	34971272	34971273	0.610506	chr5	34971183	34972683	LOC489505	0	-	chr5	34970662	34977225	1	6563	0.000152369	chr5	34971222	34971322	48	chr17	10697020	10697180	48_0.610506
49	chr1	109504043	109504044	0.633672	chr1	109503770	109505270	HIF3A	0	-	chr1	109498370	109504913	1	6543	0.000152835	chr1	109503993	109504093	49	chr19	46297212	46297329	49_0.633672
50	chr7	32927021	32927022	0.627907	chr7	32926935	32928435	FH	0	-	chr7	32923424	32936277	2	12853	0.000155606	chr7	32926971	32927071	50	chr1	241519179	241519309	50_0.627907
51	chr11	52624637	52624638	0.557515	chr11	52623194	52624694	GLIPR2	0	+	chr11	52623794	52630187	1	6393	0.000156421	chr11	52624587	52624687	51	chr9	36148449	36148553	51_0.557515
52	chr19	30645960	30645961	0.753425	chr19	30644798	30646298	C19H2orf76	0	+	chr19	30637151	30649714	2	12563	0.000159198	chr19	30645910	30646010	52	chr2	119366705	119366773	52_0.753425
53	chr19	30645960	30645961	0.753425	chr19	30644816	30646316	C19H2orf76	0	+	chr19	30637151	30649714	2	12563	0.000159198	chr19	30645910	30646010	53	chr2	119366705	119366773	53_0.753425
54	chr14	6913327	6913328	0.603877	chr14	6912597	6914097	UBE2H	0	+	chr14	6912269	6918548	1	6279	0.000159261	chr14	6913277	6913377	54	chr7	129952378	129952476	54_0.603877
55	chr5	64682786	64682787	0.654687	chr5	64682144	64683644	MVD	0	+	chr5	64680997	64687224	1	6227	0.000160591	chr5	64682736	64682836	55	#N/A	#N/A	#N/A	55_0.654687
56	chr10	117467	117468	0.679673	chr10	115991	117491	BLOC1S1	0	+	chr10	116120	122331	1	6211	0.000161005	chr10	117417	117517	56	chr12	55716699	55716891	56_0.679673
57	chr30	37850382	37850383	0.579568	chr30	37850267	37851767	CSK	0	+	chr30	37844495	37850699	1	6204	0.000161186	chr30	37850332	37850432	57	chr15	74781744	74781843	57_0.579568
58	chr6	15838251	15838252	0.648662	chr6	15837520	15839020	GPR146	0	-	chr6	15825730	15844229	3	18499	0.000162171	chr6	15838201	15838301	58	chr7	1044132	1044248	58_0.648662
59	chr26	22382140	22382141	0.749192	chr26	22381285	22382785	ZNRF3	0	+	chr26	22370969	22383210	2	12241	0.000163385	chr26	22382090	22382190	59	chr22	29039139	29039229	59_0.749192
60	chr26	22382140	22382141	0.749192	chr26	22381814	22383314	ZNRF3	0	+	chr26	22370969	22383210	2	12241	0.000163385	chr26	22382090	22382190	60	chr22	29039139	29039229	60_0.749192
61	chr9	43670915	43670916	0.595011	chr9	43669878	43671378	ABHD15	0	-	chr9	43661758	43673757	2	11999	0.000166681	chr9	43670865	43670965	61	chr17	29567366	29567447	61_0.595011
62	chr3	57480285	57480286	0.824434	chr3	57480003	57481503	MTHFS	0	+	chr3	57477877	57489867	2	11990	0.000166806	chr3	57480235	57480335	62	#N/A	#N/A	#N/A	62_0.824434
63	chr30	29650406	29650407	1	chr30	29649491	29650991	PARP16	0	-	chr30	29640287	29652276	2	11989	0.00016682	chr30	29650356	29650456	63	chr15	65287012	65287126	63_1
64	chr20	18621972	18621973	0.63285	chr20	18620958	18622458	PDZRN3	0	+	chr20	18620592	18626570	1	5978	0.00016728	chr20	18621922	18622022	64	chr3	73624872	73624964	64_0.63285
65	chr9	11844456	11844457	0.576734	chr9	11844442	11845942	CD79B	0	-	chr9	11843164	11855104	2	11940	0.000167504	chr9	11844406	11844506	65	chr17	63931834	63931905	65_0.576734
66	chr9	11844456	11844457	0.576734	chr9	11844443	11845943	CD79B	0	-	chr9	11843164	11855104	2	11940	0.000167504	chr9	11844406	11844506	66	chr17	63931834	63931905	66_0.576734
67	chr9	33057261	33057262	0.645271	chr9	33056138	33057638	RNF43	0	-	chr9	33056693	33062609	1	5916	0.000169033	chr9	33057211	33057311	67	chr17	58413389	58413483	67_0.645271
68	chr27	5340699	5340700	0.753425	chr27	5339862	5341362	LOC100856405	0	-	chr27	5335860	5341762	1	5902	0.000169434	chr27	5340649	5340749	68	#N/A	#N/A	#N/A	68_0.753425
69	chr20	3741001	3741002	0.804949	chr20	3740188	3741688	NUP210	0	-	chr20	3731948	3743697	2	11749	0.000170227	chr20	3740951	3741051	69	chr3	13420466	13420529	69_0.804949
70	chr5	21735404	21735405	0.56006	chr5	21735349	21736849	COLCA2	0	-	chr5	21735092	21740964	1	5872	0.0001703	chr5	21735354	21735454	70	chr11	111304062	111304162	70_0.56006
71	chr13	29949087	29949088	1	chr13	29948503	29950003	ST3GAL1	0	-	chr13	29943737	29949600	1	5863	0.000170561	chr13	29949037	29949137	71	chr8	133570762	133570857	71_1
72	chr20	37566460	37566461	1	chr20	37565360	37566860	ALAS1	0	-	chr20	37547557	37570784	4	23227	0.000172213	chr20	37566410	37566510	72	chr3	52198034	52198119	72_1
73	chr20	37566460	37566461	1	chr20	37565916	37567416	ALAS1	0	-	chr20	37547557	37570784	4	23227	0.000172213	chr20	37566410	37566510	73	chr3	52198034	52198119	73_1
74	chr10	19913594	19913595	0.654964	chr10	19913215	19914715	PKDREJ	0	+	chr10	19908843	19914646	1	5803	0.000172325	chr10	19913544	19913644	74	#N/A	#N/A	#N/A	74_0.654964
75	chr5	64563280	64563281	0.943435	chr5	64562152	64563652	APRT	0	+	chr5	64558650	64564383	1	5733	0.000174429	chr5	64563230	64563330	75	chr16	88811781	88811889	75_0.943435
76	chr26	28532611	28532612	0.63373	chr26	28532155	28533655	LOC100856518	0	-	chr26	28529013	28534678	1	5665	0.000176523	chr26	28532561	28532661	76	chr22	23949797	23949902	76_0.63373
77	chr9	367845	367846	0.585147	chr9	367100	368600	MAFG	0	+	chr9	367131	378436	2	11305	0.000176913	chr9	367795	367895	77	chr17	81928022	81928232	77_0.585147
78	chr9	367845	367846	0.585147	chr9	367645	369145	MAFG	0	+	chr9	367131	378436	2	11305	0.000176913	chr9	367795	367895	78	chr17	81928022	81928232	78_0.585147
79	chr2	81980064	81980065	0.58275	chr2	81979957	81981457	AGMAT	0	+	chr2	81976616	81987832	2	11216	0.000178317	chr2	81980014	81980114	79	chr1	15586265	15586354	79_0.58275
80	chr7	64860546	64860547	0.551211	chr7	64859364	64860864	TMEM241	0	+	chr7	64850902	64862094	2	11192	0.000178699	chr7	64860496	64860596	80	chr18	23453236	23453343	80_0.551211
81	chr7	35917146	35917147	1	chr7	35916154	35917654	EFCAB2	0	+	chr7	35914236	35919809	1	5573	0.000179437	chr7	35917096	35917196	81	chr1	244970220	244970326	81_1
82	chr21	29910548	29910549	0.613699	chr21	29910324	29911824	ILK	0	+	chr21	29909808	29915380	1	5572	0.000179469	chr21	29910498	29910598	82	chr11	6602878	6602952	82_0.613699
83	chr15	4578791	4578792	1	chr15	4578564	4580064	UTP11	0	-	chr15	4577749	4583291	1	5542	0.00018044	chr15	4578741	4578841	83	#N/A	#N/A	#N/A	83_1
84	chr18	14764214	14764215	0.581496	chr18	14763071	14764571	ATXN7L1	0	+	chr18	14760842	14766341	1	5499	0.000181851	chr18	14764164	14764264	84	chr7	105665517	105665616	84_0.581496
85	chr17	63131582	63131583	0.650929	chr17	63130733	63132233	CTTNBP2NL	0	-	chr17	63128292	63133786	1	5494	0.000182017	chr17	63131532	63131632	85	chr1	112395792	112395894	85_0.650929
86	chr9	58677059	58677060	0.634615	chr9	58676759	58678259	NEK6	0	-	chr9	58670303	58681277	2	10974	0.000182249	chr9	58677009	58677109	86	chr9	124258110	124258333	86_0.634615
87	chr9	58677059	58677060	0.634615	chr9	58676760	58678260	NEK6	0	-	chr9	58670303	58681277	2	10974	0.000182249	chr9	58677009	58677109	87	chr9	124258110	124258333	87_0.634615
88	chr12	20511712	20511713	0.632919	chr12	20510962	20512462	ICK	0	-	chr12	20506849	20512328	1	5479	0.000182515	chr12	20511662	20511762	88	chr6	53062171	53062265	88_0.632919
89	chr6	21355500	21355501	0.606681	chr6	21355093	21356593	TNRC6A	0	-	chr6	21345381	21356328	2	10947	0.000182698	chr6	21355450	21355550	89	chr16	24728974	24729071	89_0.606681
90	chr16	14675868	14675869	0.552103	chr16	14674431	14675931	RARRES2	0	-	chr16	14666331	14677220	2	10889	0.000183672	chr16	14675818	14675918	90	chr7	150342572	150342671	90_0.552103
91	chr16	14675868	14675869	0.552103	chr16	14674499	14675999	RARRES2	0	-	chr16	14666331	14677220	2	10889	0.000183672	chr16	14675818	14675918	91	chr7	150342572	150342671	91_0.552103
92	chr9	52804788	52804789	0.727771	chr9	52804510	52806010	FAM78A	0	+	chr9	52803971	52809366	1	5395	0.000185357	chr9	52804738	52804838	92	chr9	131277232	131277345	92_0.727771
93	chr2	18472553	18472554	0.575702	chr2	18471181	18472681	ARL5B	0	-	chr2	18468039	18473417	1	5378	0.000185943	chr2	18472503	18472603	93	#N/A	#N/A	#N/A	93_0.575702
94	chr24	43758735	43758736	0.629499	chr24	43758076	43759576	TUBB1	0	+	chr24	43757839	43763146	1	5307	0.00018843	chr24	43758685	43758785	94	chr20	59016140	59016226	94_0.629499
95	chr18	25363365	25363366	1	chr18	25362029	25363529	RIC8A	0	+	chr18	25359211	25364362	1	5151	0.000194137	chr18	25363315	25363415	95	chr11	209074	209226	95_1
96	chr24	34419494	34419495	0.678035	chr24	34418019	34419519	ZMYND8	0	-	chr24	34414239	34424505	2	10266	0.000194818	chr24	34419444	34419544	96	chr20	47319993	47320072	96_0.678035
97	chr3	74382482	74382483	0.82	chr3	74382010	74383510	PGM2	0	-	chr3	74378080	74388239	2	10159	0.00019687	chr3	74382432	74382532	97	chr4	37826670	37826735	97_0.82
98	chr34	17239008	17239009	0.751109	chr34	17238250	17239750	CLCN2	0	-	chr34	17237752	17242831	1	5079	0.000196889	chr34	17238958	17239058	98	chr3	184361794	184361889	98_0.751109
99	chr16	15354513	15354514	0.644876	chr16	15354235	15355735	NUB1	0	+	chr16	15350056	15355104	1	5048	0.000198098	chr16	15354463	15354563	99	chr7	151343884	151344300	99_0.644876
100	chr5	16396045	16396046	0.588235	chr5	16394970	16396470	TAGLN	0	-	chr5	16392203	16397250	1	5047	0.000198138	chr5	16395995	16396095	100	chr11	117198612	117198735	100_0.588235
101	chr7	17112409	17112410	0.648863	chr7	17111066	17112566	RGL1	0	+	chr7	17110897	17115875	1	4978	0.000200884	chr7	17112359	17112459	101	chr1	183805521	183805624	101_0.648863
102	chr18	54658712	54658713	0.735913	chr18	54658404	54659904	LOC483793	0	+	chr18	54657145	54662035	1	4890	0.000204499	chr18	54658662	54658762	102	chr11	61817798	61817873	102_0.735913
103	chr2	52661490	52661491	0.702637	chr2	52660329	52661829	CD180	0	-	chr2	52658178	52663059	1	4881	0.000204876	chr2	52661440	52661540	103	chr5	67197431	67197531	103_0.702637
104	chr25	29983077	29983078	0.636214	chr25	29981809	29983309	CLU	0	+	chr25	29979037	29988792	2	9755	0.000205023	chr25	29983027	29983127	104	chr8	27614389	27614470	104_0.636214
105	chr23	47248910	47248911	0.59799	chr23	47248494	47249994	P2RY1	0	+	chr23	47247356	47252225	1	4869	0.000205381	chr23	47248860	47248960	105	chr3	152835499	152835617	105_0.59799
106	chr5	56773916	56773917	0.678671	chr5	56773048	56774548	NADK	0	-	chr5	56767905	56777605	2	9700	0.000206186	chr5	56773866	56773966	106	chr1	1778661	1778753	106_0.678671
107	chr38	21612010	21612011	0.75892	chr38	21611399	21612899	CD48	0	+	chr38	21609986	21614817	1	4831	0.000206996	chr38	21611960	21612060	107	chr1	160712197	160712329	107_0.75892
108	chr1	107538931	107538932	0.651065	chr1	107538123	107539623	BCAT2	0	+	chr1	107535155	107544724	2	9569	0.000209008	chr1	107538881	107538981	108	#N/A	#N/A	#N/A	108_0.651065
109	chr1	107538931	107538932	0.651065	chr1	107538124	107539624	BCAT2	0	+	chr1	107535155	107544724	2	9569	0.000209008	chr1	107538881	107538981	109	#N/A	#N/A	#N/A	109_0.651065
110	chr10	26951907	26951908	0.588235	chr10	26951733	26953233	PDXP	0	-	chr10	26947809	26957305	2	9496	0.000210615	chr10	26951857	26951957	110	chr22	37659032	37659132	110_0.588235
111	chr37	11895776	11895777	0.579661	chr37	11894380	11895880	NBEAL1	0	+	chr37	11893898	11903358	2	9460	0.000211416	chr37	11895726	11895826	111	#N/A	#N/A	#N/A	111_0.579661
112	chr37	11895776	11895777	0.579661	chr37	11894382	11895882	NBEAL1	0	+	chr37	11893898	11903358	2	9460	0.000211416	chr37	11895726	11895826	112	#N/A	#N/A	#N/A	112_0.579661
113	chr8	71294368	71294369	0.721906	chr8	71293127	71294627	TRMT61A	0	+	chr8	71290236	71294943	1	4707	0.00021245	chr8	71294318	71294418	113	chr14	103529884	103529992	113_0.721906
114	chr9	18254979	18254980	0.561358	chr9	18254414	18255914	MAP3K14	0	+	chr9	18254083	18258711	1	4628	0.000216076	chr9	18254929	18255029	114	chr17	45317483	45317567	114_0.561358
115	chr28	22199266	22199267	0.645068	chr28	22198287	22199787	PDCD4	0	+	chr28	22197152	22201729	1	4577	0.000218484	chr28	22199216	22199316	115	chr10	110872828	110872896	115_0.645068
116	chr3	60205550	60205551	0.570027	chr3	60205195	60206695	ACOX3	0	-	chr3	60203897	60212899	2	9002	0.000222173	chr3	60205500	60205600	116	#N/A	#N/A	#N/A	116_0.570027
117	chr3	60205856	60205857	0.576251	chr3	60205195	60206695	ACOX3	0	-	chr3	60203897	60212899	2	9002	0.000222173	chr3	60205806	60205906	117	#N/A	#N/A	#N/A	117_0.576251
118	chr13	23338150	23338151	1	chr13	23336786	23338286	TRIB1	0	+	chr13	23336252	23345245	2	8993	0.000222395	chr13	23338100	23338200	118	chr8	125430503	125430576	118_1
119	chr25	10099915	10099916	0.571425	chr25	10099522	10101022	UBL3	0	+	chr25	10099026	10108002	2	8976	0.000222816	chr25	10099865	10099965	119	chr13	29850257	29850357	119_0.571425
120	chr27	5679771	5679772	0.63931	chr27	5678627	5680127	RND1	0	+	chr27	5671361	5680222	2	8861	0.000225708	chr27	5679721	5679821	120	chr12	48865694	48865794	120_0.63931
121	chr30	7905103	7905104	0.568709	chr30	7903713	7905213	C30H15orf62	0	+	chr30	7898331	7907148	2	8817	0.000226835	chr30	7905053	7905153	121	chr15	40768479	40768571	121_0.568709
122	chr1	113794111	113794112	0.605954	chr1	113793048	113794548	IL-15L	0	-	chr1	113792074	113796455	1	4381	0.000228258	chr1	113794061	113794161	122	chr19	39437642	39437743	122_0.605954
123	chr27	33373114	33373115	0.601895	chr27	33372680	33374180	HEBP1	0	+	chr27	33369734	33378472	2	8738	0.000228885	chr27	33373064	33373164	123	#N/A	#N/A	#N/A	123_0.601895
124	chr27	33373111	33373112	0.617111	chr27	33372680	33374180	HEBP1	0	+	chr27	33369734	33378472	2	8738	0.000228885	chr27	33373061	33373161	124	#N/A	#N/A	#N/A	124_0.617111
125	chr1	106875432	106875433	0.720222	chr1	106874014	106875514	IRF3	0	+	chr1	106871318	106875681	1	4363	0.0002292	chr1	106875382	106875482	125	chr19	49663163	49663262	125_0.720222
126	chr20	53722985	53722986	0.587238	chr20	53721626	53723126	CRB3	0	-	chr20	53719095	53723390	1	4295	0.000232829	chr20	53722935	53723035	126	chr19	6459534	6459634	126_0.587238
127	chr20	53722985	53722986	0.587238	chr20	53721839	53723339	SLC25A23	0	+	chr20	53719095	53723390	1	4295	0.000232829	chr20	53722935	53723035	127	chr19	6459534	6459634	127_0.587238
128	chr11	55340176	55340177	0.548623	chr11	55340097	55341597	TRIM14	0	-	chr11	55336412	55344992	2	8580	0.0002331	chr11	55340126	55340226	128	chr9	98109789	98109891	128_0.548623
129	chr11	55344200	55344201	0.671326	chr11	55342716	55344216	TRIM14	0	-	chr11	55336412	55344992	2	8580	0.0002331	chr11	55344150	55344250	129	chr9	98119526	98119595	129_0.671326
130	chr11	68556523	68556524	0.612693	chr11	68556338	68557838	LOC100685620	0	+	chr11	68555886	68560171	1	4285	0.000233372	chr11	68556473	68556573	130	chr9	114321915	114322314	130_0.612693
131	chr32	26705684	26705685	0.636028	chr32	26705145	26706645	NPNT	0	+	chr32	26699247	26707764	2	8517	0.000234824	chr32	26705634	26705734	131	chr4	105894906	105894989	131_0.636028
132	chr4	59434536	59434537	0.646356	chr4	59434528	59436028	CSNK1A1	0	+	chr4	59433784	59438038	1	4254	0.000235073	chr4	59434486	59434586	132	chr5	149552153	149552245	132_0.646356
133	chr11	26143275	26143276	0.658496	chr11	26141957	26143457	HSPA9	0	-	chr11	26140971	26145173	1	4202	0.000237982	chr11	26143225	26143325	133	#N/A	#N/A	#N/A	133_0.658496
134	chr13	37599820	37599821	0.579843	chr13	37598725	37600225	MAF1	0	+	chr13	37595715	37599889	1	4174	0.000239578	chr13	37599770	37599870	134	chr8	144105724	144105826	134_0.579843
135	chr1	89584304	89584305	1	chr1	89582908	89584408	KANK1	0	+	chr1	89574610	89587132	3	12522	0.000239578	chr1	89584254	89584354	135	chr21	45133955	45134063	135_1
136	chr1	89584304	89584305	1	chr1	89583136	89584636	KANK1	0	+	chr1	89574610	89587132	3	12522	0.000239578	chr1	89584254	89584354	136	chr21	45133955	45134063	136_1
137	chr1	89584304	89584305	1	chr1	89583159	89584659	KANK1	0	+	chr1	89574610	89587132	3	12522	0.000239578	chr1	89584254	89584354	137	chr21	45133955	45134063	137_1
138	chr14	55598710	55598711	1	chr14	55598045	55599545	MET	0	+	chr14	55594570	55602904	2	8334	0.000239981	chr14	55598660	55598760	138	chr7	116671855	116671962	138_1
139	chr14	55598710	55598711	1	chr14	55598183	55599683	MET	0	+	chr14	55594570	55602904	2	8334	0.000239981	chr14	55598660	55598760	139	chr7	116671855	116671962	139_1
140	chr14	42805548	42805549	0.646146	chr14	42804324	42805824	SCRN1	0	-	chr14	42804272	42808427	1	4155	0.000240674	chr14	42805498	42805598	140	chr7	30027087	30027177	140_0.646146
141	chr22	45400695	45400696	0.598835	chr22	45399627	45401127	TGDS	0	-	chr22	45398969	45403122	1	4153	0.00024079	chr22	45400645	45400745	141	chr13	94597358	94597443	141_0.598835
142	chr28	32563520	32563521	0.614487	chr28	32562695	32564195	ACADSB	0	+	chr28	32562524	32570789	2	8265	0.000241984	chr28	32563470	32563570	142	chr10	123007861	123007957	142_0.614487
143	chr28	32563520	32563521	0.614487	chr28	32562697	32564197	ACADSB	0	+	chr28	32562524	32570789	2	8265	0.000241984	chr28	32563470	32563570	143	chr10	123007861	123007957	143_0.614487
144	chr2	72234903	72234904	0.672584	chr2	72234057	72235557	PTAFR	0	+	chr2	72233625	72237741	1	4116	0.000242954	chr2	72234853	72234953	144	chr1	28177341	28177408	144_0.672584
145	chr9	42587610	42587611	0.633934	chr9	42587007	42588507	TNFAIP1	0	+	chr9	42586100	42594310	2	8210	0.000243605	chr9	42587560	42587660	145	chr17	28335197	28335329	145_0.633934
146	chr34	20126893	20126894	0.564754	chr34	20126532	20128032	BCL6	0	-	chr34	20122182	20146799	6	24617	0.000243734	chr34	20126843	20126943	146	chr3	187737049	187737150	146_0.564754
147	chr34	20131531	20131532	0.798817	chr34	20130798	20132298	BCL6	0	-	chr34	20122182	20146799	6	24617	0.000243734	chr34	20131481	20131581	147	#N/A	#N/A	#N/A	147_0.798817
148	chr34	20135949	20135950	0.823618	chr34	20135204	20136704	BCL6	0	-	chr34	20122182	20146799	6	24617	0.000243734	chr34	20135899	20135999	148	chr3	187745826	187745926	148_0.823618
149	chr20	39823969	39823970	0.570184	chr20	39823550	39825050	RHOA	0	+	chr20	39809645	39826043	4	16398	0.000243932	chr20	39823919	39824019	149	chr3	49412544	49412644	149_0.570184
150	chr20	39823969	39823970	0.570184	chr20	39823573	39825073	RHOA	0	+	chr20	39809645	39826043	4	16398	0.000243932	chr20	39823919	39824019	150	chr3	49412544	49412644	150_0.570184
151	chr20	37355987	37355988	0.737444	chr20	37354665	37356165	PHF7	0	-	chr20	37352392	37356480	1	4088	0.000244618	chr20	37355937	37356037	151	chr3	52409475	52409575	151_0.737444
152	chr20	55589649	55589650	0.609973	chr20	55589197	55590697	DAPK3	0	+	chr20	55589228	55593296	1	4068	0.000245821	chr20	55589599	55589699	152	chr19	3971613	3971695	152_0.609973
153	chr30	29880174	29880175	0.713078	chr30	29879565	29881065	HACD3	0	+	chr30	29875581	29883590	2	8009	0.000249719	chr30	29880124	29880224	153	chr15	65530171	65530251	153_0.713078
154	chr16	33960499	33960500	1	chr16	33959584	33961084	RBPMS	0	-	chr16	33951339	33963346	3	12007	0.000249854	chr16	33960449	33960549	154	chr8	30384380	30384477	154_1
155	chr16	33960499	33960500	1	chr16	33959596	33961096	RBPMS	0	-	chr16	33951339	33963346	3	12007	0.000249854	chr16	33960449	33960549	155	chr8	30384380	30384477	155_1
156	chr16	33960499	33960500	1	chr16	33959639	33961139	RBPMS	0	-	chr16	33951339	33963346	3	12007	0.000249854	chr16	33960449	33960549	156	chr8	30384380	30384477	156_1
157	chr9	46134014	46134015	0.610728	chr9	46133469	46134969	RTN4RL1	0	-	chr9	46130844	46138819	2	7975	0.000250784	chr9	46133964	46134064	157	chr17	2025369	2025469	157_0.610728
158	chr11	53773673	53773674	0.725181	chr11	53772782	53774282	ZBTB5	0	-	chr11	53773018	53776998	1	3980	0.000251256	chr11	53773623	53773723	158	chr9	37464259	37464324	158_0.725181
159	chr5	32689587	32689588	0.821255	chr5	32688466	32689966	KDM6B	0	+	chr5	32689566	32693543	1	3977	0.000251446	chr5	32689537	32689637	159	chr17	7834282	7834334	159_0.821255
160	chr1	107491518	107491519	0.759961	chr1	107490615	107492115	PLEKHA4	0	+	chr1	107488052	107491968	1	3916	0.000255363	chr1	107491468	107491568	160	chr19	48868682	48868775	160_0.759961
161	chr13	60006285	60006286	1	chr13	60006039	60007539	RUFY3	0	+	chr13	60004678	60008579	1	3901	0.000256345	chr13	60006235	60006335	161	chr4	70704140	70704229	161_1
162	chr15	33626939	33626940	0.588017	chr15	33626733	33628233	LOC111090036	0	-	chr15	33623698	33631428	2	7730	0.000258732	chr15	33626889	33626989	162	chr12	93377313	93377411	162_0.588017
163	chr15	33626939	33626940	0.588017	chr15	33626439	33627939	NUDT4	0	+	chr15	33623698	33631428	2	7730	0.000258732	chr15	33626889	33626989	163	chr12	93377313	93377411	163_0.588017
164	chr30	27642517	27642518	0.890411	chr30	27641296	27642796	TPM1	0	+	chr30	27640473	27651997	3	11524	0.000260326	chr30	27642467	27642567	164	chr15	63048687	63048783	164_0.890411
165	chr30	27642517	27642518	0.890411	chr30	27641331	27642831	TPM1	0	+	chr30	27640473	27651997	3	11524	0.000260326	chr30	27642467	27642567	165	chr15	63048687	63048783	165_0.890411
166	chr30	27642517	27642518	0.890411	chr30	27641332	27642832	TPM1	0	+	chr30	27640473	27651997	3	11524	0.000260326	chr30	27642467	27642567	166	chr15	63048687	63048783	166_0.890411
167	chr28	29424470	29424471	0.733776	chr28	29423348	29424848	GRK5	0	+	chr28	29422462	29437555	4	15093	0.000265024	chr28	29424420	29424520	167	chr10	119207780	119207851	167_0.733776
168	chr28	29424470	29424471	0.733776	chr28	29423352	29424852	GRK5	0	+	chr28	29422462	29437555	4	15093	0.000265024	chr28	29424420	29424520	168	chr10	119207780	119207851	168_0.733776
169	chr28	29424470	29424471	0.733776	chr28	29423896	29425396	GRK5	0	+	chr28	29422462	29437555	4	15093	0.000265024	chr28	29424420	29424520	169	chr10	119207780	119207851	169_0.733776
170	chr28	29424470	29424471	0.733776	chr28	29423930	29425430	GRK5	0	+	chr28	29422462	29437555	4	15093	0.000265024	chr28	29424420	29424520	170	chr10	119207780	119207851	170_0.733776
171	chr17	39514554	39514555	0.591117	chr17	39513814	39515314	GGCX	0	+	chr17	39511191	39514941	1	3750	0.000266667	chr17	39514504	39514604	171	chr2	85558807	85558895	171_0.591117
172	chr9	23489997	23489998	0.625812	chr9	23488619	23490119	PCGF2	0	+	chr9	23486778	23490516	1	3738	0.000267523	chr9	23489947	23490047	172	chr17	38747198	38747294	172_0.625812
173	chr5	41797735	41797736	0.691963	chr5	41796853	41798353	RAI1	0	-	chr5	41792598	41800067	2	7469	0.000267773	chr5	41797685	41797785	173	chr17	17693563	17693662	173_0.691963
174	chr7	10785866	10785867	0.550582	chr7	10784519	10786019	ATF3	0	+	chr7	10782246	10785963	1	3717	0.000269034	chr7	10785816	10785916	174	chr1	212610345	212610453	174_0.550582
175	chr3	91454028	91454029	1	chr3	91452854	91454354	RNF212	0	+	chr3	91453694	91457346	1	3652	0.000273823	chr3	91453978	91454078	175	chr4	1113268	1113370	175_1
176	chr17	15353175	15353176	0.615471	chr17	15352877	15354377	LOC111090393	0	+	chr17	15351672	15355316	1	3644	0.000274424	chr17	15353125	15353225	176	chr2	20350143	20350229	176_0.615471
177	chr11	53748532	53748533	0.642516	chr11	53747387	53748887	GRHPR	0	+	chr11	53743789	53751074	2	7285	0.000274537	chr11	53748482	53748582	177	chr9	37422818	37422872	177_0.642516
178	chr12	12082901	12082902	0.570379	chr12	12082129	12083629	GTPBP2	0	-	chr12	12079433	12083071	1	3638	0.000274876	chr12	12082851	12082951	178	#N/A	#N/A	#N/A	178_0.570379
179	chr8	71452203	71452204	0.589177	chr8	71450966	71452466	ZFYVE21	0	+	chr8	71450689	71454324	1	3635	0.000275103	chr8	71452153	71452253	179	chr14	103715975	103716046	179_0.589177
180	chr4	9965248	9965249	0.588814	chr4	9964967	9966467	RAB4A	0	-	chr4	9963756	9967390	1	3634	0.000275179	chr4	9965198	9965298	180	chr1	229271421	229271638	180_0.588814
181	chr35	14623380	14623381	0.587076	chr35	14622671	14624171	JARID2	0	+	chr35	14621716	14625326	1	3610	0.000277008	chr35	14623330	14623430	181	chr6	15400589	15400673	181_0.587076
182	chr2	76671188	76671189	0.568597	chr2	76670581	76672081	C1QA	0	-	chr2	76667768	76671359	1	3591	0.000278474	chr2	76671138	76671238	182	chr1	22636440	22636504	182_0.568597
183	chr18	50294309	50294310	0.551915	chr18	50293596	50295096	KDM2A	0	-	chr18	50291318	50294901	1	3583	0.000279096	chr18	50294259	50294359	183	chr11	67118007	67118107	183_0.551915
184	chr6	28507993	28507994	0.629775	chr6	28507221	28508721	RRN3	0	-	chr6	28506441	28513596	2	7155	0.000279525	chr6	28507943	28508043	184	chr16	15094479	15094578	184_0.629775
185	chr24	31943939	31943940	0.592544	chr24	31942539	31944039	TTPAL	0	+	chr24	31913465	31945313	9	31848	0.000282592	chr24	31943889	31943989	185	chr20	44475768	44475866	185_0.592544
186	chr24	31943939	31943940	0.592544	chr24	31943009	31944509	TTPAL	0	+	chr24	31913465	31945313	9	31848	0.000282592	chr24	31943889	31943989	186	chr20	44475768	44475866	186_0.592544
187	chr24	31943939	31943940	0.592544	chr24	31943018	31944518	TTPAL	0	+	chr24	31913465	31945313	9	31848	0.000282592	chr24	31943889	31943989	187	chr20	44475768	44475866	187_0.592544
188	chr24	31943939	31943940	0.592544	chr24	31943389	31944889	TTPAL	0	+	chr24	31913465	31945313	9	31848	0.000282592	chr24	31943889	31943989	188	chr20	44475768	44475866	188_0.592544
189	chr24	31942802	31942803	0.654431	chr24	31942539	31944039	TTPAL	0	+	chr24	31913465	31945313	9	31848	0.000282592	chr24	31942752	31942852	189	chr20	44474659	44474759	189_0.654431
190	chr1	30435444	30435445	0.803293	chr1	30434786	30436286	PERP	0	-	chr1	30432388	30439460	2	7072	0.000282805	chr1	30435394	30435494	190	chr6	138107616	138107721	190_0.803293
191	chr24	25244331	25244332	0.589518	chr24	25244217	25245717	DLGAP4	0	+	chr24	25243665	25247193	1	3528	0.000283447	chr24	25244281	25244381	191	chr20	36460449	36460576	191_0.589518
192	chr19	38877370	38877371	0.853786	chr19	38877239	38878739	CXCR4	0	-	chr19	38875815	38879327	1	3512	0.000284738	chr19	38877320	38877420	192	chr2	136117611	136117719	192_0.853786
193	chr25	51449888	51449889	1	chr25	51448698	51450198	BOK	0	+	chr25	51448848	51452358	1	3510	0.0002849	chr25	51449838	51449938	193	chr2	241558902	241559055	193_1
194	chr14	45100782	45100783	0.715249	chr14	45099316	45100816	NT5C3A	0	-	chr14	45096400	45103357	2	6957	0.00028748	chr14	45100732	45100832	194	chr7	33041854	33041961	194_0.715249
195	chr14	45100782	45100783	0.715249	chr14	45099344	45100844	NT5C3A	0	-	chr14	45096400	45103357	2	6957	0.00028748	chr14	45100732	45100832	195	chr7	33041854	33041961	195_0.715249
196	chr37	11341972	11341973	0.800063	chr37	11341290	11342790	BMPR2	0	+	chr37	11339817	11343278	1	3461	0.000288934	chr37	11341922	11342022	196	chr2	202377046	202377143	196_0.800063
197	chr2	79687637	79687638	0.654986	chr2	79687076	79688576	ALDH4A1	0	+	chr2	79687262	79697642	3	10380	0.000289017	chr2	79687587	79687687	197	chr1	18903012	18903168	197_0.654986
198	chr7	54002657	54002658	0.578394	chr7	54001545	54003045	MOCOS	0	-	chr7	53999914	54003366	1	3452	0.000289687	chr7	54002607	54002707	198	chr18	36186464	36186565	198_0.578394
199	chr5	56738159	56738160	0.647163	chr5	56737863	56739363	LOC489590	0	-	chr5	56736066	56746364	3	10298	0.000291319	chr5	56738109	56738209	199	chr1	1745226	1745312	199_0.647163
200	chr5	56738159	56738160	0.647163	chr5	56737898	56739398	LOC489590	0	-	chr5	56736066	56746364	3	10298	0.000291319	chr5	56738109	56738209	200	chr1	1745226	1745312	200_0.647163
201	chr5	56738159	56738160	0.647163	chr5	56737911	56739411	LOC489590	0	-	chr5	56736066	56746364	3	10298	0.000291319	chr5	56738109	56738209	201	chr1	1745226	1745312	201_0.647163
202	chr24	22937006	22937007	0.571584	chr24	22936988	22938488	ZNF341	0	+	chr24	22936636	22940061	1	3425	0.000291971	chr24	22936956	22937056	202	chr20	33728953	33729056	202_0.571584
203	chr5	82175835	82175836	0.625233	chr5	82174919	82176419	E2F4	0	-	chr5	82174403	82177813	1	3410	0.000293255	chr5	82175785	82175885	203	chr16	67191617	67191708	203_0.625233
204	chr1	98594613	98594614	0.551261	chr1	98594597	98596097	CARD19	0	-	chr1	98593407	98596808	1	3401	0.000294031	chr1	98594563	98594663	204	#N/A	#N/A	#N/A	204_0.551261
205	chr6	8675106	8675107	0.546706	chr6	8674451	8675951	MOGAT3	0	+	chr6	8672987	8679784	2	6797	0.000294247	chr6	8675056	8675156	205	chr7	101201753	101201859	205_0.546706
206	chr34	36081159	36081160	0.642539	chr34	36079882	36081382	PLD1	0	-	chr34	36079096	36082466	1	3370	0.000296736	chr34	36081109	36081209	206	#N/A	#N/A	#N/A	206_0.642539
207	chr14	55956167	55956168	0.609723	chr14	55955028	55956528	ST7	0	+	chr14	55950806	55957536	2	6730	0.000297177	chr14	55956117	55956217	207	chr7	117072749	117072849	207_0.609723
208	chr13	18858619	18858620	0.551418	chr13	18858524	18860024	DEPTOR	0	+	chr13	18858499	18861854	1	3355	0.000298063	chr13	18858569	18858669	208	#N/A	#N/A	#N/A	208_0.551418
209	chr10	31983447	31983448	0.605898	chr10	31982121	31983621	RIC8B	0	-	chr10	31981586	31988272	2	6686	0.000299133	chr10	31983397	31983497	209	chr12	106773769	106773870	209_0.605898
210	chr26	10729031	10729032	0.562117	chr26	10727586	10729086	SDS	0	-	chr26	10728228	10731569	1	3341	0.000299312	chr26	10728981	10729081	210	#N/A	#N/A	#N/A	210_0.562117
211	chr3	64684984	64684985	0.666667	chr3	64683487	64684987	FBXL5	0	+	chr3	64680218	64686828	2	6610	0.000302572	chr3	64684934	64685034	211	chr4	15654824	15654928	211_0.666667
212	chr3	64684889	64684890	0.684211	chr3	64683487	64684987	FBXL5	0	+	chr3	64680218	64686828	2	6610	0.000302572	chr3	64684839	64684939	212	chr4	15654923	15655009	212_0.684211
213	chr37	25051063	25051064	0.725318	chr37	25050837	25052337	CTDSP1	0	+	chr37	25046475	25059690	4	13215	0.000302686	chr37	25051013	25051113	213	chr2	218399174	218399274	213_0.725318
214	chr37	25051063	25051064	0.725318	chr37	25050863	25052363	CTDSP1	0	+	chr37	25046475	25059690	4	13215	0.000302686	chr37	25051013	25051113	214	chr2	218399174	218399274	214_0.725318
215	chr10	22398951	22398952	1	chr10	22398828	22400328	TSPO	0	-	chr10	22396646	22399946	1	3300	0.00030303	chr10	22398901	22399001	215	chr22	43151843	43151907	215_1
216	chr12	1220925	1220926	0.730337	chr12	1220276	1221776	MSH5	0	+	chr12	1219302	1222597	1	3295	0.00030349	chr12	1220875	1220975	216	#N/A	#N/A	#N/A	216_0.730337
217	chr5	77590086	77590087	0.700515	chr5	77588635	77590135	AP1G1	0	-	chr5	77587475	77590760	1	3285	0.000304414	chr5	77590036	77590136	217	chr16	71809843	71810255	217_0.700515
218	chr12	1150325	1150326	0.68677	chr12	1149554	1151054	GPANK1	0	-	chr12	1148275	1151558	1	3283	0.000304599	chr12	1150275	1150375	218	chr6	31666132	31666229	218_0.68677
219	chr25	12000429	12000430	0.602637	chr25	12000248	12001748	LOC102155751	0	-	chr25	11997601	12004146	2	6545	0.000305577	chr25	12000379	12000479	219	chr13	27620040	27620145	219_0.602637
220	chr37	23552608	23552609	0.556136	chr37	23552225	23553725	IGFBP2	0	+	chr37	23549550	23552810	1	3260	0.000306748	chr37	23552558	23552658	220	chr2	216642905	216643011	220_0.556136
221	chr30	28599758	28599759	0.56169	chr30	28598605	28600105	SNX1	0	+	chr30	28594135	28600629	2	6494	0.000307977	chr30	28599708	28599808	221	chr15	64096061	64096161	221_0.56169
222	chr30	28599758	28599759	0.56169	chr30	28598608	28600108	SNX1	0	+	chr30	28594135	28600629	2	6494	0.000307977	chr30	28599708	28599808	222	chr15	64096061	64096161	222_0.56169
223	chr18	34635255	34635256	0.670721	chr18	34634462	34635962	DEPDC7	0	-	chr18	34624566	34640739	5	16173	0.000309157	chr18	34635205	34635305	223	chr11	33009116	33009209	223_0.670721
224	chr18	34630759	34630760	0.710126	chr18	34630010	34631510	DEPDC7	0	-	chr18	34624566	34640739	5	16173	0.000309157	chr18	34630709	34630809	224	chr11	33015646	33015723	224_0.710126
225	chr18	34630644	34630645	1	chr18	34630010	34631510	DEPDC7	0	-	chr18	34624566	34640739	5	16173	0.000309157	chr18	34630594	34630694	225	chr11	33015734	33015826	225_1
226	chr17	59402635	59402636	0.670224	chr17	59401756	59403256	PLEKHO1	0	+	chr17	59401710	59408160	2	6450	0.000310078	chr17	59402585	59402685	226	chr1	150149558	150149689	226_0.670224
227	chr15	37931603	37931604	0.561359	chr15	37931601	37933101	TMPO	0	+	chr15	37930888	37934101	1	3213	0.000311236	chr15	37931553	37931653	227	chr12	98514603	98514712	227_0.561359
228	chr13	39588702	39588703	0.565345	chr13	39588378	39589878	ATP8A1	0	-	chr13	39585842	39589055	1	3213	0.000311236	chr13	39588652	39588752	228	chr4	42656709	42656836	228_0.565345
229	chr14	31742710	31742711	0.619272	chr14	31742702	31744202	AHR	0	+	chr14	31739970	31749576	3	9606	0.000312305	chr14	31742660	31742760	229	#N/A	#N/A	#N/A	229_0.619272
230	chr33	24152028	24152029	0.612903	chr33	24150877	24152377	RABL3	0	-	chr33	24150108	24153300	1	3192	0.000313283	chr33	24151978	24152078	230	#N/A	#N/A	#N/A	230_0.612903
231	chr10	21544940	21544941	0.629243	chr10	21544500	21546000	PARVG	0	-	chr10	21544430	21547618	1	3188	0.000313676	chr10	21544890	21544990	231	chr22	44183004	44183121	231_0.629243
232	chr13	59156475	59156476	0.734568	chr13	59155754	59157254	LOC475163	0	-	chr13	59152400	59158771	2	6371	0.000313922	chr13	59156425	59156525	232	#N/A	#N/A	#N/A	232_0.734568
233	chr13	59156522	59156523	0.741685	chr13	59155754	59157254	LOC475163	0	-	chr13	59152400	59158771	2	6371	0.000313922	chr13	59156472	59156572	233	#N/A	#N/A	#N/A	233_0.741685
234	chr17	60552464	60552465	0.718602	chr17	60552421	60553921	CGN	0	+	chr17	60552142	60558495	2	6353	0.000314812	chr17	60552414	60552514	234	chr1	151510443	151510555	234_0.718602
235	chr17	60552464	60552465	0.718602	chr17	60552438	60553938	CGN	0	+	chr17	60552142	60558495	2	6353	0.000314812	chr17	60552414	60552514	235	chr1	151510443	151510555	235_0.718602
236	chr1	111580387	111580388	0.629219	chr1	111579082	111580582	ZNF575	0	-	chr1	111577471	111580643	1	3172	0.000315259	chr1	111580337	111580437	236	#N/A	#N/A	#N/A	236_0.629219
237	chr30	32779522	32779523	0.634615	chr30	32778382	32779882	ANP32A	0	-	chr30	32777105	32780267	1	3162	0.000316256	chr30	32779472	32779572	237	chr15	68821348	68821439	237_0.634615
238	chr18	12134394	12134395	0.625857	chr18	12133919	12135419	PNPLA8	0	+	chr18	12134019	12137164	1	3145	0.000317965	chr18	12134344	12134444	238	chr7	108526838	108526931	238_0.625857
239	chr19	30646472	30646473	0.560705	chr19	30645203	30646703	DBI	0	-	chr19	30637151	30649714	4	12563	0.000318395	chr19	30646422	30646522	239	chr2	119366076	119366198	239_0.560705
240	chr19	30645960	30645961	0.753425	chr19	30644903	30646403	DBI	0	-	chr19	30637151	30649714	4	12563	0.000318395	chr19	30645910	30646010	240	chr2	119366705	119366773	240_0.753425
241	chr19	30645960	30645961	0.753425	chr19	30645203	30646703	DBI	0	-	chr19	30637151	30649714	4	12563	0.000318395	chr19	30645910	30646010	241	chr2	119366705	119366773	241_0.753425
242	chr38	22224221	22224222	0.871875	chr38	22223221	22224721	TAGLN2	0	+	chr38	22222461	22228710	2	6249	0.000320051	chr38	22224171	22224271	242	chr1	159925530	159925646	242_0.871875
243	chr3	53055617	53055618	0.808372	chr3	53055310	53056810	ZNF710	0	+	chr3	53052633	53055757	1	3124	0.000320102	chr3	53055567	53055667	243	#N/A	#N/A	#N/A	243_0.808372
244	chr22	32722443	32722444	0.688904	chr22	32722050	32723550	NDFIP2	0	+	chr22	32721807	32724924	1	3117	0.000320821	chr22	32722393	32722493	244	chr13	79480010	79480098	244_0.688904
245	chr20	45273590	45273591	0.574794	chr20	45272386	45273886	COLGALT1	0	-	chr20	45269617	45275841	2	6224	0.000321337	chr20	45273540	45273640	245	#N/A	#N/A	#N/A	245_0.574794
246	chr20	45273823	45273824	0.57976	chr20	45272386	45273886	COLGALT1	0	-	chr20	45269617	45275841	2	6224	0.000321337	chr20	45273773	45273873	246	#N/A	#N/A	#N/A	246_0.57976
247	chr9	46482946	46482947	0.736739	chr9	46481966	46483466	MNT	0	-	chr9	46479557	46488870	3	9313	0.00032213	chr9	46482896	46482996	247	chr17	2401580	2401685	247_0.736739
248	chr20	45741533	45741534	0.551245	chr20	45740063	45741563	F2RL3	0	-	chr20	45739493	45742596	1	3103	0.000322269	chr20	45741483	45741583	248	chr19	16887634	16887725	248_0.551245
249	chr4	37058157	37058158	0.943921	chr4	37057531	37059031	SIMC1	0	-	chr4	37053220	37059409	2	6189	0.000323154	chr4	37058107	37058207	249	chr5	176238269	176238355	249_0.943921
250	chr20	57909099	57909100	0.591385	chr20	57908043	57909543	POLRMT	0	+	chr20	57906359	57909440	1	3081	0.00032457	chr20	57909049	57909149	250	#N/A	#N/A	#N/A	250_0.591385
251	chr3	1445728	1445729	0.573727	chr3	1445093	1446593	LOC111094991	0	-	chr3	1445383	1448459	1	3076	0.000325098	chr3	1445678	1445778	251	#N/A	#N/A	#N/A	251_0.573727
252	chr4	29538500	29538501	0.555295	chr4	29538180	29539680	FAM213A	0	+	chr4	29537044	29546266	3	9222	0.000325309	chr4	29538450	29538550	252	chr10	80408011	80408063	252_0.555295
253	chr4	29538915	29538916	0.635055	chr4	29538180	29539680	FAM213A	0	+	chr4	29537044	29546266	3	9222	0.000325309	chr4	29538865	29538965	253	chr10	80408392	80408463	253_0.635055
254	chr13	19627238	19627239	0.730537	chr13	19626777	19628277	SNTB1	0	-	chr13	19622650	19628789	2	6139	0.000325786	chr13	19627188	19627288	254	chr8	120811819	120811922	254_0.730537
255	chr30	10054003	10054004	0.857899	chr30	10052671	10054171	CCNDBP1	0	+	chr30	10052142	10055209	1	3067	0.000326052	chr30	10053953	10054053	255	chr15	43185655	43185796	255_0.857899
256	chr5	45119771	45119772	0.700855	chr5	45119094	45120594	AK4	0	-	chr5	45117446	45123579	2	6133	0.000326105	chr5	45119721	45119821	256	chr1	65147990	65148093	256_0.700855
257	chr5	57292216	57292217	0.662921	chr5	57291363	57292863	PEX10	0	-	chr5	57290728	57293776	1	3048	0.000328084	chr5	57292166	57292266	257	chr1	2413103	2413281	257_0.662921
258	chr16	14887439	14887440	0.612903	chr16	14886306	14887806	LOC100687459	0	+	chr16	14886009	14889054	1	3045	0.000328407	chr16	14887389	14887489	258	chr7	150737604	150737673	258_0.612903
259	chr16	53944326	53944327	1	chr16	53943667	53945167	CBD108	0	-	chr16	53942951	53949034	2	6083	0.000328785	chr16	53944276	53944376	259	#N/A	#N/A	#N/A	259_1
260	chr9	43670915	43670916	0.595011	chr9	43670182	43671682	TP53I13	0	+	chr9	43661758	43673757	4	11999	0.000333361	chr9	43670865	43670965	260	chr17	29567366	29567447	260_0.595011
261	chr9	43670915	43670916	0.595011	chr9	43670871	43672371	TP53I13	0	+	chr9	43661758	43673757	4	11999	0.000333361	chr9	43670865	43670965	261	chr17	29567366	29567447	261_0.595011
262	chr5	82129754	82129755	0.548128	chr5	82128844	82130344	FHOD1	0	+	chr5	82127827	82133791	2	5964	0.000335345	chr5	82129704	82129804	262	chr16	67247572	67247658	262_0.548128
263	chr30	17702184	17702185	0.662268	chr30	17700776	17702276	LOC111093291	0	-	chr30	17699960	17705909	2	5949	0.000336191	chr30	17702134	17702234	263	chr15	52020142	52020240	263_0.662268
264	chr30	17702184	17702185	0.662268	chr30	17700792	17702292	MAPK6	0	+	chr30	17699960	17705909	2	5949	0.000336191	chr30	17702134	17702234	264	chr15	52020142	52020240	264_0.662268
265	chr10	45154982	45154983	0.571429	chr10	45154268	45155768	CNNM3	0	-	chr10	45153163	45156136	1	2973	0.000336361	chr10	45154932	45155032	265	chr2	96815936	96816100	265_0.571429
266	chr16	7119964	7119965	0.748127	chr16	7118894	7120394	MGAM2	0	-	chr16	7114333	7120276	2	5943	0.00033653	chr16	7119914	7120014	266	#N/A	#N/A	#N/A	266_0.748127
267	chr16	7119964	7119965	0.748127	chr16	7118895	7120395	MGAM2	0	-	chr16	7114333	7120276	2	5943	0.00033653	chr16	7119914	7120014	267	#N/A	#N/A	#N/A	267_0.748127
268	chr9	23385418	23385419	0.627274	chr9	23384369	23385869	LASP1	0	-	chr9	23378399	23387304	3	8905	0.000336889	chr9	23385368	23385468	268	chr17	38869478	38869579	268_0.627274
269	chr5	68400185	68400186	0.827787	chr5	68399464	68400964	MLYCD	0	-	chr5	68393708	68402607	3	8899	0.000337117	chr5	68400135	68400235	269	chr16	83898848	83898969	269_0.827787
270	chr27	23368930	23368931	0.792351	chr27	23367770	23369270	SOX5	0	+	chr27	23366166	23372098	2	5932	0.000337154	chr27	23368880	23368980	270	chr12	24038840	24038938	270_0.792351
271	chr27	5635930	5635931	0.626195	chr27	5635641	5637141	FKBP11	0	+	chr27	5635596	5638557	1	2961	0.000337724	chr27	5635880	5635980	271	chr12	48925965	48926052	271_0.626195
272	chr4	54955746	54955747	0.790245	chr4	54955499	54956999	CNOT8	0	-	chr4	54951226	54957096	2	5870	0.000340716	chr4	54955696	54955796	272	chr5	154857045	154857154	272_0.790245
273	chr4	54956380	54956381	0.828433	chr4	54955499	54956999	CNOT8	0	-	chr4	54951226	54957096	2	5870	0.000340716	chr4	54956330	54956430	273	chr5	154855503	154855607	273_0.828433
274	chr29	13165345	13165346	0.633898	chr29	13164527	13166027	GGH	0	-	chr29	13157754	13166482	3	8728	0.000343721	chr29	13165295	13165395	274	chr8	63039152	63039288	274_0.633898
275	chr5	63730270	63730271	0.693883	chr5	63729279	63730779	TCF25	0	-	chr5	63725017	63730825	2	5808	0.000344353	chr5	63730220	63730320	275	#N/A	#N/A	#N/A	275_0.693883
276	chr10	19910746	19910747	0.692618	chr10	19909846	19911346	TTC38	0	-	chr10	19908843	19914646	2	5803	0.000344649	chr10	19910696	19910796	276	#N/A	#N/A	#N/A	276_0.692618
277	chr5	13787342	13787343	0.60215	chr5	13786150	13787650	OAF	0	-	chr5	13776336	13787890	4	11554	0.0003462	chr5	13787292	13787392	277	#N/A	#N/A	#N/A	277_0.60215
278	chr5	13786933	13786934	0.761608	chr5	13786150	13787650	OAF	0	-	chr5	13776336	13787890	4	11554	0.0003462	chr5	13786883	13786983	278	chr11	120212062	120212155	278_0.761608
279	chr7	2716776	2716777	1	chr7	2715573	2717073	ZNF281	0	+	chr7	2716012	2727522	4	11510	0.000347524	chr7	2716726	2716826	279	chr1	200409865	200409927	279_1
280	chr7	2716776	2716777	1	chr7	2715613	2717113	ZNF281	0	+	chr7	2716012	2727522	4	11510	0.000347524	chr7	2716726	2716826	280	chr1	200409865	200409927	280_1
281	chr10	23816864	23816865	0.72389	chr10	23816776	23818276	TOB2	0	+	chr10	23814121	23822710	3	8589	0.000349284	chr10	23816814	23816914	281	chr22	41448500	41448592	281_0.72389
282	chr26	22578266	22578267	0.788808	chr26	22577780	22579280	EWSR1	0	+	chr26	22577326	22583052	2	5726	0.000349284	chr26	22578216	22578316	282	chr22	29267653	29267745	282_0.788808
283	chr26	22578266	22578267	0.788808	chr26	22577846	22579346	EWSR1	0	+	chr26	22577326	22583052	2	5726	0.000349284	chr26	22578216	22578316	283	chr22	29267653	29267745	283_0.788808
284	chr5	63979274	63979275	0.585973	chr5	63977888	63979388	CPNE7	0	-	chr5	63979116	63981978	1	2862	0.000349406	chr5	63979224	63979324	284	chr16	89562139	89562302	284_0.585973
285	chr5	63981151	63981152	0.764213	chr5	63980197	63981697	RPL13	0	-	chr5	63979116	63981978	1	2862	0.000349406	chr5	63981101	63981201	285	#N/A	#N/A	#N/A	285_0.764213
286	chr8	48004164	48004165	0.581819	chr8	48002728	48004228	DLST	0	+	chr8	48002701	48008377	2	5676	0.000352361	chr8	48004114	48004214	286	chr14	74882304	74882414	286_0.581819
287	chr15	38027243	38027244	0.763654	chr15	38025891	38027391	APAF1	0	+	chr15	38025339	38028168	1	2829	0.000353482	chr15	38027193	38027293	287	chr12	98645632	98645690	287_0.763654
288	chr11	15673593	15673594	0.702087	chr11	15672817	15674317	GRAMD2B	0	+	chr11	15667996	15676469	3	8473	0.000354066	chr11	15673543	15673643	288	chr5	126371045	126371151	288_0.702087
289	chr9	33148000	33148001	0.645344	chr9	33146510	33148010	SEPT4	0	-	chr9	33141845	33150309	3	8464	0.000354442	chr9	33147950	33148050	289	chr17	58530297	58530403	289_0.645344
290	chr9	33148000	33148001	0.645344	chr9	33146512	33148012	SEPT4	0	-	chr9	33141845	33150309	3	8464	0.000354442	chr9	33147950	33148050	290	chr17	58530297	58530403	290_0.645344
291	chr9	33148000	33148001	0.645344	chr9	33146515	33148015	SEPT4	0	-	chr9	33141845	33150309	3	8464	0.000354442	chr9	33147950	33148050	291	chr17	58530297	58530403	291_0.645344
292	chr9	12125643	12125644	0.561901	chr9	12124258	12125758	TEX2	0	-	chr9	12123597	12129229	2	5632	0.000355114	chr9	12125593	12125693	292	chr17	64263012	64263094	292_0.561901
293	chr10	5784019	5784020	0.550097	chr10	5783688	5785188	LOC100683026	0	-	chr10	5781337	5784150	1	2813	0.000355492	chr10	5783969	5784069	293	chr12	62606160	62606258	293_0.550097
294	chr17	6637805	6637806	0.603298	chr17	6637784	6639284	ADAM17	0	-	chr17	6637426	6640238	1	2812	0.000355619	chr17	6637755	6637855	294	chr2	9554764	9554832	294_0.603298
295	chr9	2909366	2909367	0.565708	chr9	2908867	2910367	LOC491550	0	+	chr9	2907695	2913311	2	5616	0.000356125	chr9	2909316	2909416	295	chr17	78257987	78258082	295_0.565708
296	chr9	2909366	2909367	0.565708	chr9	2908868	2910368	LOC491550	0	+	chr9	2907695	2913311	2	5616	0.000356125	chr9	2909316	2909416	296	chr17	78257987	78258082	296_0.565708
297	chr1	98759497	98759498	0.57634	chr1	98759102	98760602	IPPK	0	+	chr1	98758810	98761607	1	2797	0.000357526	chr1	98759447	98759547	297	chr9	92670644	92670702	297_0.57634
298	chr34	38749416	38749417	0.714355	chr34	38749369	38750869	NAALADL2	0	+	chr34	38749386	38752175	1	2789	0.000358551	chr34	38749366	38749466	298	chr3	174858273	174858377	298_0.714355
299	chr4	66990164	66990165	0.568345	chr4	66988707	66990207	CCDC152	0	-	chr4	66987852	66990639	1	2787	0.000358809	chr4	66990114	66990214	299	chr5	42755712	42755811	299_0.568345
300	chr34	25988122	25988123	0.55997	chr34	25987675	25989175	LOC478678	0	+	chr34	25988104	25993668	2	5564	0.000359454	chr34	25988072	25988172	300	#N/A	#N/A	#N/A	300_0.55997
301	chr34	25988118	25988119	0.642857	chr34	25987675	25989175	LOC478678	0	+	chr34	25988104	25993668	2	5564	0.000359454	chr34	25988068	25988168	301	#N/A	#N/A	#N/A	301_0.642857
302	chr28	1817159	1817160	0.565957	chr28	1816569	1818069	NCOA4	0	-	chr28	1811994	1828629	6	16635	0.000360685	chr28	1817109	1817209	302	chr10	46023513	46023586	302_0.565957
303	chr28	1825870	1825871	0.726478	chr28	1824597	1826097	NCOA4	0	-	chr28	1811994	1828629	6	16635	0.000360685	chr28	1825820	1825920	303	chr10	46031497	46031609	303_0.726478
304	chr28	1825870	1825871	0.726478	chr28	1824910	1826410	NCOA4	0	-	chr28	1811994	1828629	6	16635	0.000360685	chr28	1825820	1825920	304	chr10	46031497	46031609	304_0.726478
305	chr12	48339531	48339532	0.646676	chr12	48338944	48340444	PNRC1	0	+	chr12	48337920	48343434	2	5514	0.000362713	chr12	48339481	48339581	305	chr6	89080249	89080339	305_0.646676
306	chr2	71841433	71841434	0.699151	chr2	71841339	71842839	GMEB1	0	-	chr2	71841022	71843773	1	2751	0.000363504	chr2	71841383	71841483	306	chr1	28669925	28670003	306_0.699151
307	chr4	58459992	58459993	0.599425	chr4	58459803	58461303	RBM22	0	+	chr4	58459608	58462353	1	2745	0.000364299	chr4	58459942	58460042	307	chr5	150701814	150701910	307_0.599425
308	chr5	56663483	56663484	0.753488	chr5	56662195	56663695	FNDC10	0	-	chr5	56663014	56665742	1	2728	0.000366569	chr5	56663433	56663533	308	chr1	1600536	1600699	308_0.753488
309	chr12	3956236	3956237	0.598581	chr12	3954847	3956347	C12H6orf106	0	-	chr12	3951889	3957323	2	5434	0.000368053	chr12	3956186	3956286	309	chr6	34697557	34697688	309_0.598581
310	chr12	3956236	3956237	0.598581	chr12	3954855	3956355	C12H6orf106	0	-	chr12	3951889	3957323	2	5434	0.000368053	chr12	3956186	3956286	310	chr6	34697557	34697688	310_0.598581
311	chr18	33693334	33693335	0.574654	chr18	33692141	33693641	NAT10	0	-	chr18	33691332	33694048	1	2716	0.000368189	chr18	33693284	33693384	311	chr11	34104944	34105021	311_0.574654
312	chr17	62291589	62291590	0.60438	chr17	62290306	62291806	MAGI3	0	-	chr17	62282155	62292876	4	10721	0.0003731	chr17	62291539	62291639	312	chr1	113390126	113390224	312_0.60438
313	chr17	62291589	62291590	0.60438	chr17	62290307	62291807	MAGI3	0	-	chr17	62282155	62292876	4	10721	0.0003731	chr17	62291539	62291639	313	chr1	113390126	113390224	313_0.60438
314	chr1	23972363	23972364	0.762835	chr1	23971015	23972515	ELAC1	0	-	chr1	23970037	23972705	1	2668	0.000374813	chr1	23972313	23972413	314	#N/A	#N/A	#N/A	314_0.762835
315	chr24	47497005	47497006	0.662508	chr24	47496062	47497562	SOX18	0	-	chr24	47496255	47498918	1	2663	0.000375516	chr24	47496955	47497055	315	chr20	64050128	64050188	315_0.662508
316	chr5	32951157	32951158	0.706697	chr5	32949932	32951432	HES7	0	-	chr5	32948621	32951282	1	2661	0.000375799	chr5	32951107	32951207	316	#N/A	#N/A	#N/A	316_0.706697
317	chr4	59615052	59615053	0.659762	chr4	59613990	59615490	GRPEL2	0	-	chr4	59613228	59615873	1	2645	0.000378072	chr4	59615002	59615102	317	chr5	149344908	149345013	317_0.659762
318	chr1	116585435	116585436	0.690208	chr1	116585020	116586520	POLR2I	0	+	chr1	116585166	116587810	1	2644	0.000378215	chr1	116585385	116585485	318	chr19	36115778	36115879	318_0.690208
319	chr16	18260747	18260748	0.764939	chr16	18259454	18260954	INSIG1	0	+	chr16	18257922	18268470	4	10548	0.000379219	chr16	18260697	18260797	319	chr7	155298041	155298095	319_0.764939
320	chr16	18260747	18260748	0.764939	chr16	18259476	18260976	INSIG1	0	+	chr16	18257922	18268470	4	10548	0.000379219	chr16	18260697	18260797	320	chr7	155298041	155298095	320_0.764939
321	chr9	23175269	23175270	0.675514	chr9	23175155	23176655	RPL19	0	-	chr9	23174280	23176906	1	2626	0.000380807	chr9	23175219	23175319	321	chr17	39200580	39200680	321_0.675514
322	chr8	63341498	63341499	0.613336	chr8	63341328	63342828	LOC490838	0	-	chr8	63339877	63350315	4	10438	0.000383215	chr8	63341448	63341548	322	chr14	94322993	94323100	322_0.613336
323	chr8	63341454	63341455	0.622702	chr8	63341328	63342828	LOC490838	0	-	chr8	63339877	63350315	4	10438	0.000383215	chr8	63341404	63341504	323	chr14	94322947	94323058	323_0.622702
324	chr1	105014657	105014658	0.597291	chr1	105013244	105014744	PPP2R1A	0	-	chr1	105012373	105014981	1	2608	0.000383436	chr1	105014607	105014707	324	#N/A	#N/A	#N/A	324_0.597291
325	chr4	19537647	19537648	0.54972	chr4	19536503	19538003	PBLD	0	-	chr4	19533050	19540864	3	7814	0.000383926	chr4	19537597	19537697	325	#N/A	#N/A	#N/A	325_0.54972
326	chr4	54961589	54961590	0.612131	chr4	54961583	54963083	FAXDC2	0	+	chr4	54961503	54964106	1	2603	0.000384172	chr4	54961539	54961639	326	#N/A	#N/A	#N/A	326_0.612131
327	chr30	8702777	8702778	0.550112	chr30	8702208	8703708	MGA	0	+	chr30	8702338	8707542	2	5204	0.00038432	chr30	8702727	8702827	327	chr15	41659922	41660021	327_0.550112
328	chr30	8702777	8702778	0.550112	chr30	8702558	8704058	MGA	0	+	chr30	8702338	8707542	2	5204	0.00038432	chr30	8702727	8702827	328	chr15	41659922	41660021	328_0.550112
329	chr1	115805227	115805228	0.60298	chr1	115803788	115805288	LOC100687072	0	-	chr1	115802873	115805474	1	2601	0.000384468	chr1	115805177	115805277	329	#N/A	#N/A	#N/A	329_0.60298
330	chr2	58945106	58945107	0.697651	chr2	58944665	58946165	DOK4	0	+	chr2	58944741	58947337	1	2596	0.000385208	chr2	58945056	58945156	330	chr16	57480929	57480999	330_0.697651
331	chr13	25251887	25251888	0.652293	chr13	25251396	25252896	LOC102151812	0	+	chr13	25250734	25253328	1	2594	0.000385505	chr13	25251837	25251937	331	chr8	127795208	127795304	331_0.652293
332	chr18	33011401	33011402	0.654846	chr18	33011047	33012547	APIP	0	+	chr18	33010808	33013395	1	2587	0.000386548	chr18	33011351	33011451	332	chr11	34917047	34917140	332_0.654846
333	chr6	33509717	33509718	0.549993	chr6	33509579	33511079	METTL22	0	-	chr6	33509613	33512198	1	2585	0.000386847	chr6	33509667	33509767	333	#N/A	#N/A	#N/A	333_0.549993
334	chr18	6626072	6626073	0.804878	chr18	6625735	6627235	STK17A	0	-	chr18	6623822	6626407	1	2585	0.000386847	chr18	6626022	6626122	334	chr7	43583492	43583554	334_0.804878
335	chr6	11086989	11086990	0.580352	chr6	11085496	11086996	TECPR1	0	+	chr6	11079811	11087463	3	7652	0.000392054	chr6	11086939	11087039	335	chr7	98251205	98251305	335_0.580352
336	chr6	11086185	11086186	0.728241	chr6	11085496	11086996	TECPR1	0	+	chr6	11079811	11087463	3	7652	0.000392054	chr6	11086135	11086235	336	chr7	98251954	98252087	336_0.728241
337	chr28	14775025	14775026	0.726196	chr28	14774429	14775929	GBF1	0	+	chr28	14774243	14776788	1	2545	0.000392927	chr28	14774975	14775075	337	chr10	102245071	102245163	337_0.726196
338	chr3	91575368	91575369	0.582704	chr3	91574557	91576057	LOC102152206	0	-	chr3	91572353	91577424	2	5071	0.0003944	chr3	91575318	91575418	338	chr4	932398	932491	338_0.582704
339	chr6	77396413	77396414	1	chr6	77395972	77397472	GADD45A	0	-	chr6	77393226	77398271	2	5045	0.000396432	chr6	77396363	77396463	339	chr1	67685280	67685448	339_1
340	chr19	17549850	17549851	0.687117	chr19	17549746	17551246	BBS12	0	-	chr19	17549175	17551694	1	2519	0.000396983	chr19	17549800	17549900	340	chr4	122733339	122733465	340_0.687117
341	chr19	17549850	17549851	0.687117	chr19	17549600	17551100	LOC483842	0	+	chr19	17549175	17551694	1	2519	0.000396983	chr19	17549800	17549900	341	chr4	122733339	122733465	341_0.687117
342	chr4	25466005	25466006	0.787072	chr4	25465717	25467217	COMTD1	0	-	chr4	25464330	25466841	1	2511	0.000398248	chr4	25465955	25466055	342	chr10	75235782	75235841	342_0.787072
343	chr15	17982191	17982192	0.643388	chr15	17981040	17982540	RNASE4	0	+	chr15	17981396	17998951	7	17555	0.000398747	chr15	17982141	17982241	343	chr14	20684887	20685044	343_0.643388
344	chr15	17981857	17981858	0.963365	chr15	17980659	17982159	RNASE4	0	+	chr15	17981396	17998951	7	17555	0.000398747	chr15	17981807	17981907	344	#N/A	#N/A	#N/A	344_0.963365
345	chr15	17981857	17981858	0.963365	chr15	17980673	17982173	RNASE4	0	+	chr15	17981396	17998951	7	17555	0.000398747	chr15	17981807	17981907	345	#N/A	#N/A	#N/A	345_0.963365
346	chr15	17981857	17981858	0.963365	chr15	17981040	17982540	RNASE4	0	+	chr15	17981396	17998951	7	17555	0.000398747	chr15	17981807	17981907	346	#N/A	#N/A	#N/A	346_0.963365
347	chr26	332959	332960	0.649544	chr26	332185	333685	GOLGA3	0	+	chr26	332336	334839	1	2503	0.000399521	chr26	332909	333009	347	#N/A	#N/A	#N/A	347_0.649544
348	chr5	14704274	14704275	1	chr5	14703704	14705204	NLRX1	0	-	chr5	14700431	14705411	2	4980	0.000401606	chr5	14704224	14704324	348	chr11	119169306	119169392	348_1
349	chr5	14704274	14704275	1	chr5	14703706	14705206	NLRX1	0	-	chr5	14700431	14705411	2	4980	0.000401606	chr5	14704224	14704324	349	chr11	119169306	119169392	349_1
350	chr16	15785947	15785948	0.55261	chr16	15785736	15787236	PRKAG2	0	-	chr16	15782184	15792118	4	9934	0.000402658	chr16	15785897	15785997	350	chr7	151877035	151877136	350_0.55261
351	chr16	15786383	15786384	1	chr16	15785736	15787236	PRKAG2	0	-	chr16	15782184	15792118	4	9934	0.000402658	chr16	15786333	15786433	351	chr7	151877504	151877607	351_1
352	chr23	29646090	29646091	0.648087	chr23	29644837	29646337	ACAD11	0	-	chr23	29639769	29647207	3	7438	0.000403334	chr23	29646040	29646140	352	chr3	132660612	132660712	352_0.648087
353	chr3	30709383	30709384	0.679266	chr3	30708006	30709506	POC5	0	+	chr3	30707546	30710005	1	2459	0.000406669	chr3	30709333	30709433	353	#N/A	#N/A	#N/A	353_0.679266
354	chr1	88587420	88587421	0.736264	chr1	88586536	88588036	FAM122A	0	-	chr1	88585687	88588146	1	2459	0.000406669	chr1	88587370	88587470	354	chr9	68779559	68779706	354_0.736264
355	chr32	538899	538900	0.614969	chr32	537792	539292	SDAD1	0	-	chr32	536793	539243	1	2450	0.000408163	chr32	538849	538949	355	chr4	75991670	75991761	355_0.614969
356	chr8	36186888	36186889	0.681692	chr8	36186417	36187917	PRKCH	0	+	chr8	36180803	36188147	3	7344	0.000408497	chr8	36186838	36186938	356	chr14	61281403	61281499	356_0.681692
357	chr16	9511649	9511650	0.742549	chr16	9510424	9511924	UBN2	0	-	chr16	9509559	9512003	1	2444	0.000409165	chr16	9511599	9511699	357	chr7	139230282	139230335	357_0.742549
358	chr2	84565356	84565357	0.667601	chr2	84564395	84565895	FBXO2	0	+	chr2	84565323	84567766	1	2443	0.000409333	chr2	84565306	84565406	358	chr1	11652222	11652358	358_0.667601
359	chr20	37774737	37774738	0.574283	chr20	37773475	37774975	RRP9	0	+	chr20	37772907	37775332	1	2425	0.000412371	chr20	37774687	37774787	359	chr3	51941621	51941720	359_0.574283
360	chr6	36714072	36714073	0.8	chr6	36713430	36714930	NUDT16L1	0	-	chr6	36713196	36718045	2	4849	0.000412456	chr6	36714022	36714122	360	#N/A	#N/A	#N/A	360_0.8
361	chr11	53435108	53435109	0.57467	chr11	53433787	53435287	ZCCHC7	0	+	chr11	53432995	53435418	1	2423	0.000412712	chr11	53435058	53435158	361	chr9	37121597	37121692	361_0.57467
362	chr17	62548205	62548206	0.658019	chr17	62548020	62549520	LRIG2	0	-	chr17	62547680	62550094	1	2414	0.00041425	chr17	62548155	62548255	362	chr1	113073802	113073932	362_0.658019
363	chr2	73829557	73829558	0.651099	chr2	73829214	73830714	FAM110D	0	-	chr2	73828280	73833086	2	4806	0.000416146	chr2	73829507	73829607	363	chr1	26159084	26159184	363_0.651099
364	chr15	14671811	14671812	0.736177	chr15	14671626	14673126	GPBP1L1	0	+	chr15	14670451	14675256	2	4805	0.000416233	chr15	14671761	14671861	364	#N/A	#N/A	#N/A	364_0.736177
365	chr15	14671811	14671812	0.736177	chr15	14671338	14672838	TMEM69	0	-	chr15	14670451	14675256	2	4805	0.000416233	chr15	14671761	14671861	365	#N/A	#N/A	#N/A	365_0.736177
366	chr7	38253264	38253265	0.72667	chr7	38252255	38253755	ITPKB	0	+	chr7	38252589	38257392	2	4803	0.000416406	chr7	38253214	38253314	366	chr1	226739281	226739411	366_0.72667
367	chr7	38253642	38253643	0.904031	chr7	38252255	38253755	ITPKB	0	+	chr7	38252589	38257392	2	4803	0.000416406	chr7	38253592	38253692	367	chr1	226738861	226738968	367_0.904031
368	chr5	30329251	30329252	0.622558	chr5	30328117	30329617	ANKFY1	0	-	chr5	30327020	30329404	1	2384	0.000419463	chr5	30329201	30329301	368	#N/A	#N/A	#N/A	368_0.622558
369	chr36	7727652	7727653	0.595954	chr36	7726576	7728076	GCA	0	+	chr36	7725893	7730656	2	4763	0.000419903	chr36	7727602	7727702	369	chr2	162319110	162319245	369_0.595954
370	chr36	7727652	7727653	0.595954	chr36	7726539	7728039	IFIH1	0	-	chr36	7725893	7730656	2	4763	0.000419903	chr36	7727602	7727702	370	chr2	162319110	162319245	370_0.595954
371	chr10	38096420	38096421	0.933754	chr10	38095405	38096905	TGFBRAP1	0	+	chr10	38095712	38098089	1	2377	0.000420698	chr10	38096370	38096470	371	#N/A	#N/A	#N/A	371_0.933754
372	chr29	1157410	1157411	0.617886	chr29	1156152	1157652	SNAI2	0	-	chr29	1153260	1158010	2	4750	0.000421053	chr29	1157360	1157460	372	#N/A	#N/A	#N/A	372_0.617886
373	chr24	43750225	43750226	0.845216	chr24	43749653	43751153	CTSZ	0	-	chr24	43748407	43750778	1	2371	0.000421763	chr24	43750175	43750275	373	chr20	59006504	59006588	373_0.845216
374	chr3	53307164	53307165	0.686218	chr3	53307162	53308662	UNC45A	0	-	chr3	53306330	53308696	1	2366	0.000422654	chr3	53307114	53307214	374	chr15	90935779	90935884	374_0.686218
375	chr15	34664156	34664157	0.602306	chr15	34663412	34664912	TMCC3	0	-	chr15	34660092	34664822	2	4730	0.000422833	chr15	34664106	34664206	375	chr12	94616324	94616417	375_0.602306
376	chr9	42285324	42285325	0.567488	chr9	42283880	42285380	LYRM9	0	-	chr9	42284760	42287123	1	2363	0.000423191	chr9	42285274	42285374	376	#N/A	#N/A	#N/A	376_0.567488
377	chr2	73820350	73820351	0.742816	chr2	73819681	73821181	LOC102152740	0	+	chr2	73819645	73821988	1	2343	0.000426803	chr2	73820300	73820400	377	chr1	26170196	26170297	377_0.742816
378	chr2	73820350	73820351	0.742816	chr2	73820204	73821704	ZNF593	0	-	chr2	73819645	73821988	1	2343	0.000426803	chr2	73820300	73820400	378	chr1	26170196	26170297	378_0.742816
379	chr33	25523748	25523749	0.567337	chr33	25523454	25524954	CCDC58	0	-	chr33	25522361	25527026	2	4665	0.000428725	chr33	25523698	25523798	379	chr3	122383020	122383096	379_0.567337
380	chr33	25523748	25523749	0.567337	chr33	25523536	25525036	CCDC58	0	-	chr33	25522361	25527026	2	4665	0.000428725	chr33	25523698	25523798	380	chr3	122383020	122383096	380_0.567337
381	chr26	30631071	30631072	0.602794	chr26	30629691	30631191	PI4KA	0	+	chr26	30627301	30631950	2	4649	0.0004302	chr26	30631021	30631121	381	chr22	20858342	20858449	381_0.602794
382	chr7	41130633	41130634	0.550562	chr7	41130031	41131531	PEAR1	0	-	chr7	41129103	41131411	1	2308	0.000433276	chr7	41130583	41130683	382	chr1	156893561	156893636	382_0.550562
383	chr22	58853923	58853924	0.912075	chr22	58853420	58854920	RAB20	0	-	chr22	58850373	58854953	2	4580	0.000436681	chr22	58853873	58853973	383	chr13	110561719	110561804	383_0.912075
384	chr2	47558515	47558516	0.603913	chr2	47558000	47559500	NDUFAF2	0	+	chr2	47558076	47560360	1	2284	0.000437828	chr2	47558465	47558565	384	chr5	60944531	60944636	384_0.603913
385	chr28	1767672	1767673	0.765565	chr28	1766222	1767722	LOC486776	0	+	chr28	1766141	1768420	1	2279	0.000438789	chr28	1767622	1767722	385	chr10	49942456	49942564	385_0.765565
386	chr27	4614649	4614650	0.774531	chr27	4613824	4615324	COX14	0	-	chr27	4613009	4617566	2	4557	0.000438885	chr27	4614599	4614699	386	chr12	50111538	50111643	386_0.774531
387	chr3	62895508	62895509	0.873804	chr3	62895087	62896587	MED28	0	-	chr3	62894390	62898941	2	4551	0.000439464	chr3	62895458	62895558	387	chr4	17614653	17614762	387_0.873804
388	chr8	50402087	50402088	0.609973	chr8	50400701	50402201	SPTLC2	0	-	chr8	50399856	50406667	3	6811	0.000440464	chr8	50402037	50402137	388	chr14	77617458	77617553	388_0.609973
389	chr8	50400914	50400915	0.923688	chr8	50400701	50402201	SPTLC2	0	-	chr8	50399856	50406667	3	6811	0.000440464	chr8	50400864	50400964	389	chr14	77616305	77616404	389_0.923688
390	chr13	59036637	59036638	0.696347	chr13	59035153	59036653	LOC100856129	0	+	chr13	59035542	59040063	2	4521	0.00044238	chr13	59036587	59036687	390	chr4	69346942	69347044	390_0.696347
391	chr13	59036637	59036638	0.696347	chr13	59035158	59036658	LOC100856129	0	+	chr13	59035542	59040063	2	4521	0.00044238	chr13	59036587	59036687	391	chr4	69346942	69347044	391_0.696347
392	chr11	38958970	38958971	0.670656	chr11	38958625	38960125	PLIN2	0	-	chr11	38957030	38961545	2	4515	0.000442968	chr11	38958920	38959020	392	#N/A	#N/A	#N/A	392_0.670656
393	chr18	48510192	48510193	0.657938	chr18	48509183	48510683	CCND1	0	-	chr18	48508877	48511134	1	2257	0.000443066	chr18	48510142	48510242	393	chr11	69642394	69642494	393_0.657938
394	chr18	46475720	46475721	0.751109	chr18	46475166	46476666	TSSC4	0	+	chr18	46472852	46477356	2	4504	0.00044405	chr18	46475670	46475770	394	chr11	2400164	2400303	394_0.751109
395	chr18	46475720	46475721	0.751109	chr18	46475190	46476690	TSSC4	0	+	chr18	46472852	46477356	2	4504	0.00044405	chr18	46475670	46475770	395	chr11	2400164	2400303	395_0.751109
396	chr10	68806991	68806992	0.705882	chr10	68805609	68807109	PCYOX1	0	+	chr10	68805489	68809989	2	4500	0.000444444	chr10	68806941	68807041	396	#N/A	#N/A	#N/A	396_0.705882
397	chr10	68807081	68807082	0.840426	chr10	68805609	68807109	PCYOX1	0	+	chr10	68805489	68809989	2	4500	0.000444444	chr10	68807031	68807131	397	#N/A	#N/A	#N/A	397_0.840426
398	chr21	7076876	7076877	0.743418	chr21	7075805	7077305	CEP295	0	-	chr21	7075126	7077359	1	2233	0.000447828	chr21	7076826	7076926	398	chr11	93660733	93660822	398_0.743418
399	chr13	43815701	43815702	0.646107	chr13	43814398	43815898	NFXL1	0	-	chr13	43813487	43815716	1	2229	0.000448632	chr13	43815651	43815751	399	chr4	47915908	47916011	399_0.646107
400	chr38	19998911	19998912	0.562792	chr38	19998576	20000076	HSD17B7	0	-	chr38	19997490	20001938	2	4448	0.00044964	chr38	19998861	19998961	400	chr1	162790837	162790922	400_0.562792
401	chr12	66897181	66897182	0.803571	chr12	66896951	66898451	CDC40	0	+	chr12	66897017	66899239	1	2222	0.000450045	chr12	66897131	66897231	401	chr6	110179244	110179343	401_0.803571
402	chr3	25209088	25209089	0.928842	chr3	25207810	25209310	RPS23	0	+	chr3	25208058	25210271	1	2213	0.000451875	chr3	25209038	25209138	402	chr5	82278166	82278267	402_0.928842
403	chr14	53313136	53313137	0.776618	chr14	53311975	53313475	FOXP2	0	+	chr14	53308909	53313328	2	4419	0.000452591	chr14	53313086	53313186	403	chr7	114088346	114088444	403_0.776618
404	chr8	35340741	35340742	0.764164	chr8	35339834	35341334	PPM1A	0	+	chr8	35337937	35342317	2	4380	0.000456621	chr8	35340691	35340791	404	chr14	60250193	60250291	404_0.764164
405	chr24	47441898	47441899	0.596339	chr24	47441690	47443190	PRPF6	0	+	chr24	47441667	47443851	1	2184	0.000457875	chr24	47441848	47441948	405	chr20	63980288	63980409	405_0.596339
406	chr24	47441898	47441899	0.596339	chr24	47440608	47442108	SAMD10	0	-	chr24	47441667	47443851	1	2184	0.000457875	chr24	47441848	47441948	406	chr20	63980288	63980409	406_0.596339
407	chr9	11807650	11807651	0.597741	chr9	11807617	11809117	SMARCD2	0	-	chr9	11807236	11809419	1	2183	0.000458085	chr9	11807600	11807700	407	#N/A	#N/A	#N/A	407_0.597741
408	chr32	7354615	7354616	0.567596	chr32	7354152	7355652	GPAT3	0	+	chr32	7353833	7358195	2	4362	0.000458505	chr32	7354565	7354665	408	chr4	83535920	83536029	408_0.567596
409	chr32	7354638	7354639	0.636326	chr32	7354152	7355652	GPAT3	0	+	chr32	7353833	7358195	2	4362	0.000458505	chr32	7354588	7354688	409	chr4	83535943	83536049	409_0.636326
410	chr27	31664268	31664269	0.689007	chr27	31663993	31665493	PDE6H	0	-	chr27	31661832	31666190	2	4358	0.000458926	chr27	31664218	31664318	410	chr12	14959866	14959966	410_0.689007
411	chr27	31664365	31664366	0.689473	chr27	31663993	31665493	PDE6H	0	-	chr27	31661832	31666190	2	4358	0.000458926	chr27	31664315	31664415	411	chr12	14959766	14959869	411_0.689473
412	chr5	15002504	15002505	0.591172	chr5	15001180	15002680	DDX6	0	+	chr5	14999716	15004066	2	4350	0.00045977	chr5	15002454	15002554	412	chr11	118790632	118790730	412_0.591172
413	chr5	15002504	15002505	0.591172	chr5	15002056	15003556	DDX6	0	+	chr5	14999716	15004066	2	4350	0.00045977	chr5	15002454	15002554	413	chr11	118790632	118790730	413_0.591172
414	chr6	55203673	55203674	0.552266	chr6	55203600	55205100	GCLM	0	+	chr6	55191387	55215265	11	23878	0.000460675	chr6	55203623	55203723	414	chr1	93966140	93966234	414_0.552266
415	chr6	55204698	55204699	0.552266	chr6	55203600	55205100	GCLM	0	+	chr6	55191387	55215265	11	23878	0.000460675	chr6	55204648	55204748	415	chr1	93965045	93965139	415_0.552266
416	chr6	55204705	55204706	0.552266	chr6	55203600	55205100	GCLM	0	+	chr6	55191387	55215265	11	23878	0.000460675	chr6	55204655	55204755	416	chr1	93965043	93965132	416_0.552266
417	chr6	55203931	55203932	0.567244	chr6	55203600	55205100	GCLM	0	+	chr6	55191387	55215265	11	23878	0.000460675	chr6	55203881	55203981	417	chr1	93965887	93965979	417_0.567244
418	chr6	55204738	55204739	0.584696	chr6	55203600	55205100	GCLM	0	+	chr6	55191387	55215265	11	23878	0.000460675	chr6	55204688	55204788	418	chr1	93965043	93965099	418_0.584696
419	chr6	55203795	55203796	0.599746	chr6	55203600	55205100	GCLM	0	+	chr6	55191387	55215265	11	23878	0.000460675	chr6	55203745	55203845	419	chr1	93966015	93966115	419_0.599746
420	chr6	55204365	55204366	0.675622	chr6	55203600	55205100	GCLM	0	+	chr6	55191387	55215265	11	23878	0.000460675	chr6	55204315	55204415	420	chr1	93965450	93965556	420_0.675622
421	chr6	55204369	55204370	0.675622	chr6	55203600	55205100	GCLM	0	+	chr6	55191387	55215265	11	23878	0.000460675	chr6	55204319	55204419	421	chr1	93965446	93965552	421_0.675622
422	chr26	18354078	18354079	0.56486	chr26	18352580	18354080	FICD	0	-	chr26	18352101	18354268	1	2167	0.000461467	chr26	18354028	18354128	422	chr12	108513855	108513943	422_0.56486
423	chr27	5407549	5407550	0.555522	chr27	5406904	5408404	LOC106557476	0	+	chr27	5407081	5409246	1	2165	0.000461894	chr27	5407499	5407599	423	chr12	49189382	49189472	423_0.555522
424	chr25	45114966	45114967	0.576903	chr25	45114835	45116335	UGT1A6	0	+	chr25	45111112	45128403	8	17291	0.000462668	chr25	45114916	45115016	424	#N/A	#N/A	#N/A	424_0.576903
425	chr25	45114970	45114971	0.673977	chr25	45114835	45116335	UGT1A6	0	+	chr25	45111112	45128403	8	17291	0.000462668	chr25	45114920	45115020	425	#N/A	#N/A	#N/A	425_0.673977
426	chr31	27159075	27159076	0.618735	chr31	27157643	27159143	URB1	0	-	chr31	27157238	27159384	1	2146	0.000465983	chr31	27159025	27159125	426	#N/A	#N/A	#N/A	426_0.618735
427	chr19	23480376	23480377	0.871842	chr19	23479622	23481122	LOC111091071	0	+	chr19	23479183	23481319	1	2136	0.000468165	chr19	23480326	23480426	427	chr2	127107904	127107984	427_0.871842
428	chr5	46783993	46783994	0.770006	chr5	46783987	46785487	ALG6	0	-	chr5	46783329	46785461	1	2132	0.000469043	chr5	46783943	46784043	428	chr1	63368019	63368100	428_0.770006
429	chr18	54037322	54037323	0.645616	chr18	54037071	54038571	MTA2	0	+	chr18	54036584	54040825	2	4241	0.000471587	chr18	54037272	54037372	429	chr11	62602245	62602344	429_0.645616
430	chr2	8496393	8496394	0.633574	chr2	8496060	8497560	THNSL1	0	-	chr2	8495432	8497547	1	2115	0.000472813	chr2	8496343	8496443	430	chr10	25017182	25017274	430_0.633574
431	chr7	35841879	35841880	0.576703	chr7	35841255	35842755	HNRNPU	0	-	chr7	35838944	35845271	3	6327	0.000474158	chr7	35841829	35841929	431	chr1	244863179	244863271	431_0.576703
432	chr10	68549780	68549781	0.627907	chr10	68549230	68550730	MXD1	0	+	chr10	68547938	68552151	2	4213	0.000474721	chr10	68549730	68549830	432	chr2	69914559	69914656	432_0.627907
433	chr32	24222266	24222267	0.652384	chr32	24221126	24222626	UBE2D3	0	-	chr32	24218571	24224885	3	6314	0.000475135	chr32	24222216	24222316	433	chr4	102828166	102828266	433_0.652384
434	chr13	37388249	37388250	0.588235	chr13	37387346	37388846	PUF60	0	-	chr13	37383544	37400352	8	16808	0.000475964	chr13	37388199	37388299	434	chr8	143829611	143829780	434_0.588235
435	chr13	37388249	37388250	0.588235	chr13	37387461	37388961	PUF60	0	-	chr13	37383544	37400352	8	16808	0.000475964	chr13	37388199	37388299	435	chr8	143829611	143829780	435_0.588235
436	chr13	37388249	37388250	0.588235	chr13	37387467	37388967	PUF60	0	-	chr13	37383544	37400352	8	16808	0.000475964	chr13	37388199	37388299	436	chr8	143829611	143829780	436_0.588235
437	chr13	37388249	37388250	0.588235	chr13	37387468	37388968	PUF60	0	-	chr13	37383544	37400352	8	16808	0.000475964	chr13	37388199	37388299	437	chr8	143829611	143829780	437_0.588235
438	chr4	20314763	20314764	0.701879	chr4	20313410	20314910	SUPV3L1	0	+	chr4	20312832	20314925	1	2093	0.000477783	chr4	20314713	20314813	438	chr10	69181015	69181113	438_0.701879
439	chr2	30706860	30706861	1	chr2	30706192	30707692	AKR1E2	0	-	chr2	30704031	30708187	2	4156	0.000481232	chr2	30706810	30706910	439	#N/A	#N/A	#N/A	439_1
440	chr22	55608968	55608969	0.944581	chr22	55608709	55610209	EFNB2	0	-	chr22	55607722	55609799	1	2077	0.000481464	chr22	55608918	55609018	440	chr13	106534672	106534755	440_0.944581
441	chr15	30480948	30480949	1	chr15	30480148	30481648	GALNT4	0	-	chr15	30479602	30481674	1	2072	0.000482625	chr15	30480898	30480998	441	#N/A	#N/A	#N/A	441_1
442	chr9	49790154	49790155	0.570552	chr9	49789185	49790685	SURF2	0	+	chr9	49787568	49791683	2	4115	0.000486027	chr9	49790104	49790204	442	chr9	133356410	133356519	442_0.570552
443	chr9	42587610	42587611	0.633934	chr9	42587327	42588827	IFT20	0	-	chr9	42586100	42594310	4	8210	0.000487211	chr9	42587560	42587660	443	chr17	28335197	28335329	443_0.633934
444	chr9	42587610	42587611	0.633934	chr9	42587329	42588829	IFT20	0	-	chr9	42586100	42594310	4	8210	0.000487211	chr9	42587560	42587660	444	chr17	28335197	28335329	444_0.633934
445	chr9	55676940	55676941	0.551167	chr9	55675603	55677103	PTRH1	0	+	chr9	55675498	55677547	1	2049	0.000488043	chr9	55676890	55676990	445	chr9	127715270	127715376	445_0.551167
446	chr9	55676940	55676941	0.551167	chr9	55675782	55677282	TTC16	0	-	chr9	55675498	55677547	1	2049	0.000488043	chr9	55676890	55676990	446	chr9	127715270	127715376	446_0.551167
447	chr25	45021342	45021343	0.768092	chr25	45021038	45022538	USP40	0	-	chr25	45017879	45021968	2	4089	0.000489117	chr25	45021292	45021392	447	chr2	233566525	233566651	447_0.768092
448	chr4	62456783	62456784	0.591666	chr4	62455439	62456939	ITGA1	0	-	chr4	62453506	62457590	2	4084	0.000489716	chr4	62456733	62456833	448	#N/A	#N/A	#N/A	448_0.591666
449	chr4	62456775	62456776	0.606367	chr4	62455439	62456939	ITGA1	0	-	chr4	62453506	62457590	2	4084	0.000489716	chr4	62456725	62456825	449	#N/A	#N/A	#N/A	449_0.606367
450	chr2	69617530	69617531	0.767967	chr2	69617503	69619003	SERINC2	0	-	chr2	69616469	69618509	1	2040	0.000490196	chr2	69617480	69617580	450	chr1	31413618	31413735	450_0.767967
451	chr13	4223548	4223549	0.787726	chr13	4223207	4224707	KLF10	0	-	chr13	4222689	4226758	2	4069	0.000491521	chr13	4223498	4223598	451	chr8	102655520	102655622	451_0.787726
452	chr5	4844528	4844529	0.641434	chr5	4844248	4845748	PRDM10	0	+	chr5	4844060	4850155	3	6095	0.000492207	chr5	4844478	4844578	452	chr11	130003816	130003937	452_0.641434
453	chr5	4844528	4844529	0.641434	chr5	4844345	4845845	PRDM10	0	+	chr5	4844060	4850155	3	6095	0.000492207	chr5	4844478	4844578	453	chr11	130003816	130003937	453_0.641434
454	chr5	4844528	4844529	0.641434	chr5	4844346	4845846	PRDM10	0	+	chr5	4844060	4850155	3	6095	0.000492207	chr5	4844478	4844578	454	chr11	130003816	130003937	454_0.641434
455	chr15	35049540	35049541	0.809069	chr15	35049311	35050811	NR2C1	0	-	chr15	35047160	35051220	2	4060	0.000492611	chr15	35049490	35049590	455	chr12	95073206	95073306	455_0.809069
456	chr8	42807970	42807971	1	chr8	42807598	42809098	ACTN1	0	-	chr8	42805616	42809645	2	4029	0.000496401	chr8	42807920	42808020	456	chr14	68978896	68978977	456_1
457	chr8	42807970	42807971	1	chr8	42807817	42809317	ACTN1	0	-	chr8	42805616	42809645	2	4029	0.000496401	chr8	42807920	42808020	457	chr14	68978896	68978977	457_1
458	chr20	37528448	37528449	0.6198	chr20	37528320	37529820	TLR9	0	+	chr20	37526910	37530923	2	4013	0.00049838	chr20	37528398	37528498	458	chr3	52240323	52240423	458_0.6198
459	chr20	37528448	37528449	0.6198	chr20	37528320	37529820	TWF2	0	+	chr20	37526910	37530923	2	4013	0.00049838	chr20	37528398	37528498	459	chr3	52240323	52240423	459_0.6198
460	chr3	72840973	72840974	0.655927	chr3	72839568	72841068	SMIM14	0	+	chr3	72838642	72844606	3	5964	0.000503018	chr3	72840923	72841023	460	chr4	39637858	39637962	460_0.655927
461	chr21	22820643	22820644	0.690667	chr21	22820524	22822024	UVRAG	0	-	chr21	22818358	22822332	2	3974	0.000503271	chr21	22820593	22820693	461	chr11	75815539	75815617	461_0.690667
462	chr21	22820643	22820644	0.690667	chr21	22820526	22822026	UVRAG	0	-	chr21	22818358	22822332	2	3974	0.000503271	chr21	22820593	22820693	462	chr11	75815539	75815617	462_0.690667
463	chr20	56731230	56731231	0.698822	chr20	56729887	56731387	SPPL2B	0	-	chr20	56729590	56731576	1	1986	0.000503525	chr20	56731180	56731280	463	#N/A	#N/A	#N/A	463_0.698822
464	chr1	29306226	29306227	0.587369	chr1	29305936	29307436	MAP3K5	0	-	chr1	29304196	29308165	2	3969	0.000503905	chr1	29306176	29306276	464	chr6	136792266	136792366	464_0.587369
465	chr30	7843067	7843068	0.577303	chr30	7841812	7843312	RAD51	0	+	chr30	7841257	7843232	1	1975	0.000506329	chr30	7843017	7843117	465	chr15	40695625	40695704	465_0.577303
466	chr13	21838375	21838376	0.704097	chr13	21837656	21839156	FBXO32	0	-	chr13	21836857	21838832	1	1975	0.000506329	chr13	21838325	21838425	466	chr8	123541142	123541203	466_0.704097
467	chr25	4442499	4442500	0.909091	chr25	4441194	4442694	DCLK1	0	+	chr25	4441398	4443367	1	1969	0.000507872	chr25	4442449	4442549	467	chr13	36131062	36131154	467_0.909091
468	chr23	15911550	15911551	0.602223	chr23	15910661	15912161	AZI2	0	+	chr23	15909281	15913215	2	3934	0.000508388	chr23	15911500	15911600	468	chr3	28348962	28349059	468_0.602223
469	chr35	12788443	12788444	0.6294	chr35	12787997	12789497	TBC1D7	0	-	chr35	12788317	12790283	1	1966	0.000508647	chr35	12788393	12788493	469	#N/A	#N/A	#N/A	469_0.6294
470	chr7	25362614	25362615	0.680222	chr7	25361597	25363097	ZBTB37	0	-	chr7	25360198	25364111	2	3913	0.000511117	chr7	25362564	25362664	470	chr1	173867699	173867799	470_0.680222
471	chr15	5895847	5895848	0.758074	chr15	5894432	5895932	STK40	0	+	chr15	5892769	5896674	2	3905	0.000512164	chr15	5895797	5895897	471	chr1	36385129	36385328	471_0.758074
472	chr15	5895847	5895848	0.758074	chr15	5894998	5896498	STK40	0	+	chr15	5892769	5896674	2	3905	0.000512164	chr15	5895797	5895897	472	chr1	36385129	36385328	472_0.758074
473	chr11	51688168	51688169	0.668381	chr11	51686978	51688478	FAM214B	0	-	chr11	51685748	51689636	2	3888	0.000514403	chr11	51688118	51688218	473	chr9	35112193	35112294	473_0.668381
474	chr11	51688168	51688169	0.668381	chr11	51687097	51688597	FAM214B	0	-	chr11	51685748	51689636	2	3888	0.000514403	chr11	51688118	51688218	474	chr9	35112193	35112294	474_0.668381
475	chr18	26356442	26356443	0.59987	chr18	26355079	26356579	API5	0	-	chr18	26354578	26356515	1	1937	0.000516262	chr18	26356392	26356492	475	#N/A	#N/A	#N/A	475_0.59987
476	chr14	31154353	31154354	0.664384	chr14	31153415	31154915	ANKMY2	0	-	chr14	31151917	31155788	2	3871	0.000516662	chr14	31154303	31154403	476	chr7	16646156	16646262	476_0.664384
477	chr1	99564301	99564302	0.561248	chr1	99563439	99564939	ZNF837	0	+	chr1	99563406	99567256	2	3850	0.000519481	chr1	99564251	99564351	477	chr19	58387241	58387341	477_0.561248
478	chr20	57770871	57770872	0.790599	chr20	57770541	57772041	MED16	0	+	chr20	57770602	57772523	1	1921	0.000520562	chr20	57770821	57770921	478	#N/A	#N/A	#N/A	478_0.790599
479	chr5	65683143	65683144	0.75	chr5	65681697	65683197	MAP1LC3B	0	-	chr5	65681008	65684847	2	3839	0.000520969	chr5	65683093	65683193	479	chr16	87392562	87392675	479_0.75
480	chr5	65683143	65683144	0.75	chr5	65682944	65684444	MAP1LC3B	0	-	chr5	65681008	65684847	2	3839	0.000520969	chr5	65683093	65683193	480	chr16	87392562	87392675	480_0.75
481	chr27	2006451	2006452	0.590274	chr27	2005098	2006598	ZNF740	0	-	chr27	2005104	2007020	1	1916	0.000521921	chr27	2006401	2006501	481	chr12	53179600	53179704	481_0.590274
482	chr1	112699461	112699462	0.558387	chr1	112697994	112699494	HNRNPUL1	0	-	chr1	112695780	112699604	2	3824	0.000523013	chr1	112699411	112699511	482	chr19	41262054	41262153	482_0.558387
483	chr1	112699461	112699462	0.558387	chr1	112698611	112700111	HNRNPUL1	0	-	chr1	112695780	112699604	2	3824	0.000523013	chr1	112699411	112699511	483	chr19	41262054	41262153	483_0.558387
484	chr21	13796568	13796569	0.831861	chr21	13795723	13797223	DLG2	0	+	chr21	13794903	13796808	1	1905	0.000524934	chr21	13796518	13796618	484	#N/A	#N/A	#N/A	484_0.831861
485	chr2	74458795	74458796	0.719014	chr2	74457625	74459125	TMEM57	0	-	chr2	74456083	74459883	2	3800	0.000526316	chr2	74458745	74458845	485	chr1	25430323	25430422	485_0.719014
486	chr18	16947024	16947025	0.589362	chr18	16945746	16947246	NAPEPLD	0	+	chr18	16943489	16947278	2	3789	0.000527844	chr18	16946974	16947074	486	#N/A	#N/A	#N/A	486_0.589362
487	chr7	11000711	11000712	0.593321	chr7	11000153	11001653	FLVCR1	0	+	chr7	10998672	11002461	2	3789	0.000527844	chr7	11000661	11000761	487	chr1	212858148	212858251	487_0.593321
488	chr18	16947002	16947003	0.608746	chr18	16945746	16947246	NAPEPLD	0	+	chr18	16943489	16947278	2	3789	0.000527844	chr18	16946952	16947052	488	#N/A	#N/A	#N/A	488_0.608746
489	chr14	45131198	45131199	0.64466	chr14	45131135	45132635	LOC102155480	0	+	chr14	45131104	45132997	1	1893	0.000528262	chr14	45131148	45131248	489	chr7	33061866	33061955	489_0.64466
490	chr5	57143645	57143646	0.654908	chr5	57143176	57144676	SKI	0	+	chr5	57142945	57144835	1	1890	0.000529101	chr5	57143595	57143695	490	chr1	2226927	2227031	490_0.654908
491	chr11	51326523	51326524	0.547111	chr11	51325686	51327186	IL11RA	0	+	chr11	51323149	51326929	2	3780	0.000529101	chr11	51326473	51326573	491	chr9	34653633	34653749	491_0.547111
492	chr11	51326523	51326524	0.547111	chr11	51325687	51327187	IL11RA	0	+	chr11	51323149	51326929	2	3780	0.000529101	chr11	51326473	51326573	492	chr9	34653633	34653749	492_0.547111
493	chr24	16736686	16736687	0.580524	chr24	16735784	16737284	RASSF2	0	+	chr24	16734681	16740349	3	5668	0.000529287	chr24	16736636	16736736	493	chr20	4823685	4823783	493_0.580524
494	chr24	16736686	16736687	0.580524	chr24	16736085	16737585	RASSF2	0	+	chr24	16734681	16740349	3	5668	0.000529287	chr24	16736636	16736736	494	chr20	4823685	4823783	494_0.580524
495	chr24	16736686	16736687	0.580524	chr24	16736182	16737682	RASSF2	0	+	chr24	16734681	16740349	3	5668	0.000529287	chr24	16736636	16736736	495	chr20	4823685	4823783	495_0.580524
496	chr19	12249740	12249741	0.772751	chr19	12249464	12250964	JADE1	0	-	chr19	12247050	12250821	2	3771	0.000530363	chr19	12249690	12249790	496	chr4	128810321	128810382	496_0.772751
497	chr19	12249740	12249741	0.772751	chr19	12249492	12250992	JADE1	0	-	chr19	12247050	12250821	2	3771	0.000530363	chr19	12249690	12249790	497	chr4	128810321	128810382	497_0.772751
498	chr1	112599343	112599344	0.710836	chr1	112598517	112600017	EXOSC5	0	+	chr1	112596492	112600240	2	3748	0.000533618	chr1	112599293	112599393	498	chr19	41397544	41397644	498_0.710836
499	chr31	38027906	38027907	0.574022	chr31	38027085	38028585	C31H21orf33	0	+	chr31	38020994	38028466	4	7472	0.000535332	chr31	38027856	38027956	499	#N/A	#N/A	#N/A	499_0.574022
500	chr31	38027909	38027910	0.775862	chr31	38027085	38028585	C31H21orf33	0	+	chr31	38020994	38028466	4	7472	0.000535332	chr31	38027859	38027959	500	#N/A	#N/A	#N/A	500_0.775862
501	chr1	107574969	107574970	0.575818	chr1	107574169	107575669	FGF21	0	-	chr1	107570140	107575736	3	5596	0.000536097	chr1	107574919	107575019	501	chr19	48752684	48752790	501_0.575818
502	chr1	107574969	107574970	0.575818	chr1	107574009	107575509	FUT1	0	+	chr1	107570140	107575736	3	5596	0.000536097	chr1	107574919	107575019	502	chr19	48752684	48752790	502_0.575818
503	chr1	107574660	107574661	0.80377	chr1	107574169	107575669	FGF21	0	-	chr1	107570140	107575736	3	5596	0.000536097	chr1	107574610	107574710	503	chr19	48753009	48753114	503_0.80377
504	chr1	107574660	107574661	0.80377	chr1	107574009	107575509	FUT1	0	+	chr1	107570140	107575736	3	5596	0.000536097	chr1	107574610	107574710	504	chr19	48753009	48753114	504_0.80377
505	chr21	5360756	5360757	0.678174	chr21	5359973	5361473	CEP57	0	-	chr21	5358725	5362450	2	3725	0.000536913	chr21	5360706	5360806	505	chr11	95790264	95790378	505_0.678174
506	chr17	51711031	51711032	0.753425	chr17	51710493	51711993	AP4B1	0	-	chr17	51709099	51712821	2	3722	0.000537346	chr17	51710981	51711081	506	chr1	113905006	113905109	506_0.753425
507	chr17	59586963	59586964	0.613515	chr17	59586155	59587655	RPRD2	0	+	chr17	59585143	59588860	2	3717	0.000538068	chr17	59586913	59587013	507	chr1	150364502	150364603	507_0.613515
508	chr20	55577670	55577671	0.739569	chr20	55576411	55577911	EEF2	0	+	chr20	55576408	55580118	2	3710	0.000539084	chr20	55577620	55577720	508	chr19	3985222	3985328	508_0.739569
509	chr14	14274204	14274205	0.83281	chr14	14273861	14275361	SRI	0	-	chr14	14272450	14276151	2	3701	0.000540394	chr14	14274154	14274254	509	chr7	88219906	88219999	509_0.83281
510	chr36	15675661	15675662	1	chr36	15674400	15675900	TLK1	0	-	chr36	15673401	15677101	2	3700	0.000540541	chr36	15675611	15675711	510	chr2	171161153	171161224	510_1
511	chr36	15675661	15675662	1	chr36	15674518	15676018	TLK1	0	-	chr36	15673401	15677101	2	3700	0.000540541	chr36	15675611	15675711	511	chr2	171161153	171161224	511_1
512	chr23	32664518	32664519	0.548021	chr23	32663384	32664884	MSL2	0	-	chr23	32660858	32666390	3	5532	0.000542299	chr23	32664468	32664568	512	chr3	136196921	136197024	512_0.548021
513	chr5	82429247	82429248	0.568887	chr5	82428049	82429549	PDP2	0	-	chr5	82424310	82429822	3	5512	0.000544267	chr5	82429197	82429297	513	#N/A	#N/A	#N/A	513_0.568887
514	chr5	82429247	82429248	0.568887	chr5	82428068	82429568	PDP2	0	-	chr5	82424310	82429822	3	5512	0.000544267	chr5	82429197	82429297	514	#N/A	#N/A	#N/A	514_0.568887
515	chr5	82429247	82429248	0.568887	chr5	82428099	82429599	PDP2	0	-	chr5	82424310	82429822	3	5512	0.000544267	chr5	82429197	82429297	515	#N/A	#N/A	#N/A	515_0.568887
516	chr32	29930332	29930333	0.654857	chr32	29929301	29930801	PLA2G12A	0	-	chr32	29927622	29931284	2	3662	0.00054615	chr32	29930282	29930382	516	chr4	109730433	109730550	516_0.654857
517	chr24	15211202	15211203	0.657693	chr24	15211008	15212508	BMP2	0	-	chr24	15210591	15212418	1	1827	0.000547345	chr24	15211152	15211252	517	chr20	6768980	6769086	517_0.657693
518	chr23	50652126	50652127	0.666667	chr23	50652084	50653584	LOC111091873	0	+	chr23	50650045	50653694	2	3649	0.000548095	chr23	50652076	50652176	518	chr3	157159482	157159635	518_0.666667
519	chr23	50652126	50652127	0.666667	chr23	50651796	50653296	LOC485730	0	-	chr23	50650045	50653694	2	3649	0.000548095	chr23	50652076	50652176	519	chr3	157159482	157159635	519_0.666667
520	chr8	47045221	47045222	0.549586	chr8	47043949	47045449	ELMSAN1	0	-	chr8	47042024	47045669	2	3645	0.000548697	chr8	47045171	47045271	520	chr14	73786369	73786469	520_0.549586
521	chr20	8296619	8296620	0.640147	chr20	8296261	8297761	EMC3	0	+	chr20	8296577	8298392	1	1815	0.000550964	chr20	8296569	8296669	521	chr3	10027002	10027114	521_0.640147
522	chr20	8296619	8296620	0.640147	chr20	8296319	8297819	FANCD2	0	-	chr20	8296577	8298392	1	1815	0.000550964	chr20	8296569	8296669	522	chr3	10027002	10027114	522_0.640147
523	chr11	41265485	41265486	0.597068	chr11	41264331	41265831	CDKN2B	0	-	chr11	41263783	41265597	1	1814	0.000551268	chr11	41265435	41265535	523	chr9	22009941	22010017	523_0.597068
524	chr9	10687356	10687357	0.666667	chr9	10686593	10688093	TLK2	0	+	chr9	10684129	10689531	3	5402	0.00055535	chr9	10687306	10687406	524	chr17	62478857	62478951	524_0.666667
525	chr9	10687146	10687147	1	chr9	10686593	10688093	TLK2	0	+	chr9	10684129	10689531	3	5402	0.00055535	chr9	10687096	10687196	525	chr17	62478645	62478747	525_1
526	chr27	6803843	6803844	0.943921	chr27	6802991	6804491	TMEM106C	0	-	chr27	6797262	6804461	4	7199	0.000555633	chr27	6803793	6803893	526	chr12	47963573	47963657	526_0.943921
527	chr27	6803843	6803844	0.943921	chr27	6803381	6804881	TMEM106C	0	-	chr27	6797262	6804461	4	7199	0.000555633	chr27	6803793	6803893	527	chr12	47963573	47963657	527_0.943921
528	chr4	54894443	54894444	0.596845	chr4	54893745	54895245	GEMIN5	0	+	chr4	54892378	54895953	2	3575	0.000559441	chr4	54894393	54894493	528	chr5	154938472	154938578	528_0.596845
529	chr38	22114381	22114382	0.546763	chr38	22113716	22115216	KCNJ10	0	+	chr38	22113493	22117067	2	3574	0.000559597	chr38	22114331	22114431	529	chr1	160070646	160070826	529_0.546763
530	chr38	22114381	22114382	0.546763	chr38	22113717	22115217	KCNJ10	0	+	chr38	22113493	22117067	2	3574	0.000559597	chr38	22114331	22114431	530	chr1	160070646	160070826	530_0.546763
531	chr14	4228934	4228935	0.593065	chr14	4228865	4230365	CHCHD3	0	+	chr14	4227946	4231520	2	3574	0.000559597	chr14	4228884	4228984	531	#N/A	#N/A	#N/A	531_0.593065
532	chr14	4228934	4228935	0.593065	chr14	4228867	4230367	CHCHD3	0	+	chr14	4227946	4231520	2	3574	0.000559597	chr14	4228884	4228984	532	#N/A	#N/A	#N/A	532_0.593065
533	chr8	2037040	2037041	0.554003	chr8	2036380	2037880	ITPK1	0	-	chr8	2031345	2038489	4	7144	0.00055991	chr8	2036990	2037090	533	chr14	93009676	93009784	533_0.554003
534	chr8	2037802	2037803	0.566987	chr8	2036380	2037880	ITPK1	0	-	chr8	2031345	2038489	4	7144	0.00055991	chr8	2037752	2037852	534	chr14	93010410	93010499	534_0.566987
535	chr4	58892112	58892113	0.683333	chr4	58891856	58893356	SLC6A7	0	-	chr4	58891544	58893322	1	1778	0.00056243	chr4	58892062	58892162	535	chr5	150190378	150190487	535_0.683333
536	chr2	3415413	3415414	0.71588	chr2	3415060	3416560	NRP1	0	+	chr2	3413272	3420364	4	7092	0.000564016	chr2	3415363	3415463	536	chr10	33335079	33335146	536_0.71588
537	chr2	3415415	3415416	0.740493	chr2	3415060	3416560	NRP1	0	+	chr2	3413272	3420364	4	7092	0.000564016	chr2	3415365	3415465	537	chr10	33335076	33335144	537_0.740493
538	chr29	7240457	7240458	0.752474	chr29	7240048	7241548	TGS1	0	+	chr29	7239916	7247002	4	7086	0.000564493	chr29	7240407	7240507	538	chr8	55772821	55772960	538_0.752474
539	chr29	7240947	7240948	0.756416	chr29	7240048	7241548	TGS1	0	+	chr29	7239916	7247002	4	7086	0.000564493	chr29	7240897	7240997	539	chr8	55773286	55773383	539_0.756416
540	chr20	38759097	38759098	0.951996	chr20	38758499	38759999	MAPKAPK3	0	-	chr20	38754356	38759633	3	5277	0.000568505	chr20	38759047	38759147	540	chr3	50616870	50616987	540_0.951996
541	chr24	32705951	32705952	0.559102	chr24	32705474	32706974	PIGT	0	+	chr24	32705619	32707377	1	1758	0.000568828	chr24	32705901	32706001	541	chr20	45415723	45415796	541_0.559102
542	chr38	2131110	2131111	0.598904	chr38	2129732	2131232	SLC45A3	0	-	chr38	2129785	2131542	1	1757	0.000569152	chr38	2131060	2131160	542	chr1	205681803	205681912	542_0.598904
543	chr13	47484352	47484353	0.566563	chr13	47484073	47485573	KDR	0	-	chr13	47481845	47485359	2	3514	0.000569152	chr13	47484302	47484402	543	chr4	55125065	55125136	543_0.566563
544	chr6	18115933	18115934	0.556119	chr6	18115227	18116727	MAPK3	0	-	chr6	18113313	18116823	2	3510	0.000569801	chr6	18115883	18115983	544	chr16	30123360	30123461	544_0.556119
545	chr9	11597719	11597720	0.724424	chr9	11597205	11598705	LOC100856685	0	+	chr9	11597575	11599327	1	1752	0.000570776	chr9	11597669	11597769	545	chr17	63599392	63599482	545_0.724424
546	chr8	72773636	72773637	0.553987	chr8	72773504	72775004	CRIP2	0	+	chr8	72773552	72777054	2	3502	0.000571102	chr8	72773586	72773686	546	chr14	105472722	105472889	546_0.553987
547	chr17	59525598	59525599	0.672999	chr17	59524268	59525768	CIART	0	+	chr17	59512594	59526564	8	13970	0.000572656	chr17	59525548	59525648	547	chr1	150282772	150282914	547_0.672999
548	chr17	59525135	59525136	0.738839	chr17	59523713	59525213	CIART	0	+	chr17	59512594	59526564	8	13970	0.000572656	chr17	59525085	59525185	548	chr1	150282312	150282412	548_0.738839
549	chr17	59525135	59525136	0.738839	chr17	59524268	59525768	CIART	0	+	chr17	59512594	59526564	8	13970	0.000572656	chr17	59525085	59525185	549	chr1	150282312	150282412	549_0.738839
550	chr17	59525336	59525337	0.763849	chr17	59524268	59525768	CIART	0	+	chr17	59512594	59526564	8	13970	0.000572656	chr17	59525286	59525386	550	chr1	150282512	150282618	550_0.763849
551	chr32	37844543	37844544	0.56394	chr32	37843842	37845342	SYNPO2	0	+	chr32	37843940	37847432	2	3492	0.000572738	chr32	37844493	37844593	551	#N/A	#N/A	#N/A	551_0.56394
552	chr4	39427716	39427717	0.572001	chr4	39426861	39428361	RPL26L1	0	-	chr4	39426765	39430255	2	3490	0.000573066	chr4	39427666	39427766	552	chr5	172959427	172959511	552_0.572001
553	chr25	45147976	45147977	0.560812	chr25	45147605	45149105	UGT1A6	0	+	chr25	45144017	45157951	8	13934	0.000574135	chr25	45147926	45148026	553	chr2	233759723	233759827	553_0.560812
554	chr25	45148671	45148672	0.779568	chr25	45147605	45149105	UGT1A6	0	+	chr25	45144017	45157951	8	13934	0.000574135	chr25	45148621	45148721	554	chr2	233760266	233760347	554_0.779568
555	chr25	45148729	45148730	0.853184	chr25	45147605	45149105	UGT1A6	0	+	chr25	45144017	45157951	8	13934	0.000574135	chr25	45148679	45148779	555	chr2	233760305	233760405	555_0.853184
556	chr15	6122940	6122941	0.690604	chr15	6121829	6123329	ADPRHL2	0	-	chr15	6121267	6123002	1	1735	0.000576369	chr15	6122890	6122990	556	chr1	36088131	36088283	556_0.690604
557	chr5	77363846	77363847	0.626105	chr5	77363493	77364993	LOC111096080	0	-	chr5	77362605	77366062	2	3457	0.000578536	chr5	77363796	77363896	557	chr16	71564760	71564853	557_0.626105
558	chr16	15484332	15484333	0.561506	chr16	15482988	15484488	RHEB	0	-	chr16	15480973	15484419	2	3446	0.000580383	chr16	15484282	15484382	558	chr7	151520414	151520518	558_0.561506
559	chr28	9971286	9971287	0.625322	chr28	9970291	9971791	TM9SF3	0	-	chr28	9969101	9972547	2	3446	0.000580383	chr28	9971236	9971336	559	chr10	96587282	96587378	559_0.625322
560	chr16	15484372	15484373	0.64843	chr16	15482988	15484488	RHEB	0	-	chr16	15480973	15484419	2	3446	0.000580383	chr16	15484322	15484422	560	chr7	151520452	151520554	560_0.64843
561	chr16	12601858	12601859	0.705882	chr16	12601719	12603219	STMP1	0	-	chr16	12601088	12602802	1	1714	0.000583431	chr16	12601808	12601908	561	chr7	135663069	135663157	561_0.705882
562	chr28	40936907	40936908	0.751728	chr28	40936210	40937710	FUOM	0	-	chr28	40933825	40938964	3	5139	0.000583771	chr28	40936857	40936957	562	chr10	133358272	133358377	562_0.751728
563	chr28	40936907	40936908	0.751728	chr28	40936213	40937713	FUOM	0	-	chr28	40933825	40938964	3	5139	0.000583771	chr28	40936857	40936957	563	chr10	133358272	133358377	563_0.751728
564	chr28	40936907	40936908	0.751728	chr28	40936221	40937721	FUOM	0	-	chr28	40933825	40938964	3	5139	0.000583771	chr28	40936857	40936957	564	chr10	133358272	133358377	564_0.751728
565	chr3	17695711	17695712	0.668561	chr3	17694995	17696495	ARRDC3	0	+	chr3	17694747	17698164	2	3417	0.000585309	chr3	17695661	17695761	565	chr5	91379303	91379415	565_0.668561
566	chr3	17695726	17695727	0.792911	chr3	17694995	17696495	ARRDC3	0	+	chr3	17694747	17698164	2	3417	0.000585309	chr3	17695676	17695776	566	chr5	91379288	91379398	566_0.792911
567	chr3	68306976	68306977	0.800317	chr3	68305510	68307010	HS3ST1	0	+	chr3	68306496	68308204	1	1708	0.00058548	chr3	68306926	68307026	567	chr4	11428428	11428503	567_0.800317
568	chr4	68554850	68554851	0.7294	chr4	68553886	68555386	RPL37	0	+	chr4	68553113	68556524	2	3411	0.000586338	chr4	68554800	68554900	568	chr5	40835329	40835481	568_0.7294
569	chr5	82175835	82175836	0.625233	chr5	82175550	82177050	EXOC3L1	0	+	chr5	82174403	82177813	2	3410	0.00058651	chr5	82175785	82175885	569	chr16	67191617	67191708	569_0.625233
570	chr5	82175835	82175836	0.625233	chr5	82175551	82177051	EXOC3L1	0	+	chr5	82174403	82177813	2	3410	0.00058651	chr5	82175785	82175885	570	chr16	67191617	67191708	570_0.625233
571	chr30	32120095	32120096	0.720198	chr30	32118932	32120432	PIAS1	0	+	chr30	32118938	32120635	1	1697	0.000589275	chr30	32120045	32120145	571	#N/A	#N/A	#N/A	571_0.720198
572	chr38	2238261	2238262	0.570497	chr38	2238229	2239729	SLC41A1	0	-	chr38	2236586	2239974	2	3388	0.000590319	chr38	2238211	2238311	572	chr1	205812649	205812728	572_0.570497
573	chr38	2238261	2238262	0.570497	chr38	2238230	2239730	SLC41A1	0	-	chr38	2236586	2239974	2	3388	0.000590319	chr38	2238211	2238311	573	chr1	205812649	205812728	573_0.570497
574	chr9	55058827	55058828	0.606367	chr9	55058796	55060296	GLE1	0	-	chr9	55058563	55060253	1	1690	0.000591716	chr9	55058777	55058877	574	chr9	128505129	128505237	574_0.606367
575	chr17	39495730	39495731	0.589217	chr17	39495294	39496794	VAMP5	0	-	chr17	39494130	39497505	2	3375	0.000592593	chr17	39495680	39495780	575	chr2	85584412	85584514	575_0.589217
576	chr38	23872099	23872100	0.632453	chr38	23870995	23872495	DISP1	0	-	chr38	23869422	23872792	2	3370	0.000593472	chr38	23872049	23872149	576	#N/A	#N/A	#N/A	576_0.632453
577	chr38	23872099	23872100	0.632453	chr38	23870996	23872496	DISP1	0	-	chr38	23869422	23872792	2	3370	0.000593472	chr38	23872049	23872149	577	#N/A	#N/A	#N/A	577_0.632453
578	chr9	25821176	25821177	0.895383	chr9	25821016	25822516	FAM117A	0	-	chr9	25820255	25821935	1	1680	0.000595238	chr9	25821126	25821226	578	chr17	49763757	49763856	578_0.895383
579	chr13	18861471	18861472	0.577394	chr13	18860101	18861601	LOC111098536	0	-	chr13	18858499	18861854	2	3355	0.000596125	chr13	18861421	18861521	579	chr8	119876222	119876298	579_0.577394
580	chr13	18861597	18861598	0.632593	chr13	18860101	18861601	LOC111098536	0	-	chr13	18858499	18861854	2	3355	0.000596125	chr13	18861547	18861647	580	chr8	119876331	119876405	580_0.632593
581	chr9	40617181	40617182	0.593825	chr9	40616593	40618093	C9H17orf75	0	+	chr9	40616858	40618532	1	1674	0.000597372	chr9	40617131	40617231	581	#N/A	#N/A	#N/A	581_0.593825
582	chr6	42315472	42315473	0.568872	chr6	42315044	42316544	GNAI3	0	-	chr6	42314711	42318056	2	3345	0.000597907	chr6	42315422	42315522	582	chr1	109548610	109548710	582_0.568872
583	chr31	39502310	39502311	0.6875	chr31	39501938	39503438	LSS	0	-	chr31	39500393	39503733	2	3340	0.000598802	chr31	39502260	39502360	583	chr21	46228576	46228662	583_0.6875
584	chr10	327064	327065	0.572257	chr10	326654	328154	SUOX	0	+	chr10	326107	329443	2	3336	0.00059952	chr10	327014	327114	584	chr12	55996340	55996440	584_0.572257
585	chr3	245229	245230	1	chr3	244577	246077	SRP19	0	-	chr3	243789	247123	2	3334	0.00059988	chr3	245179	245279	585	#N/A	#N/A	#N/A	585_1
586	chr5	80115844	80115845	0.598698	chr5	80114614	80116114	NFAT5	0	-	chr5	80115366	80118697	2	3331	0.00060042	chr5	80115794	80115894	586	chr16	69567370	69567463	586_0.598698
587	chr5	80115844	80115845	0.598698	chr5	80114615	80116115	NFAT5	0	-	chr5	80115366	80118697	2	3331	0.00060042	chr5	80115794	80115894	587	chr16	69567370	69567463	587_0.598698
588	chr34	22185526	22185527	0.62107	chr34	22184645	22186145	P3H2	0	-	chr34	22184361	22186023	1	1662	0.000601685	chr34	22185476	22185576	588	chr3	190121387	190121499	588_0.62107
589	chr14	31261054	31261055	1	chr14	31260221	31261721	TSPAN13	0	+	chr14	31260702	31264020	2	3318	0.000602773	chr14	31261004	31261104	589	chr7	16753573	16753672	589_1
590	chr2	67476375	67476376	0.696691	chr2	67476095	67477595	PHKB	0	-	chr2	67474792	67478104	2	3312	0.000603865	chr2	67476325	67476425	590	chr16	47461469	47461559	590_0.696691
591	chr18	25553867	25553868	0.569913	chr18	25553219	25554719	SIGIRR	0	-	chr18	25550131	25556754	4	6623	0.000603956	chr18	25553817	25553917	591	chr11	414904	415000	591_0.569913
592	chr18	25553801	25553802	0.602333	chr18	25553219	25554719	SIGIRR	0	-	chr18	25550131	25556754	4	6623	0.000603956	chr18	25553751	25553851	592	chr11	414847	414940	592_0.602333
593	chr26	30420073	30420074	0.672364	chr26	30419220	30420720	MZT2B	0	+	chr26	30417934	30421230	2	3296	0.000606796	chr26	30420023	30420123	593	#N/A	#N/A	#N/A	593_0.672364
594	chr5	47434519	47434520	0.760684	chr5	47434207	47435707	DOCK7	0	+	chr5	47432956	47436252	2	3296	0.000606796	chr5	47434469	47434569	594	chr1	62687935	62688058	594_0.760684
595	chr4	8053700	8053701	0.803571	chr4	8052484	8053984	EGLN1	0	+	chr4	8053294	8056585	2	3291	0.000607718	chr4	8053650	8053750	595	chr1	231421491	231421575	595_0.803571
596	chr1	110148947	110148948	0.575178	chr1	110148837	110150337	CD3EAP	0	-	chr1	110148399	110151687	2	3288	0.000608273	chr1	110148897	110148997	596	chr19	45406777	45406877	596_0.575178
597	chr1	110148947	110148948	0.575178	chr1	110148391	110149891	PPP1R13L	0	+	chr1	110148399	110151687	2	3288	0.000608273	chr1	110148897	110148997	597	chr19	45406777	45406877	597_0.575178
598	chr11	26273290	26273291	0.752108	chr11	26272320	26273820	CTNNA1	0	+	chr11	26272146	26275432	2	3286	0.000608643	chr11	26273240	26273340	598	chr5	138753273	138753401	598_0.752108
599	chr15	61293231	61293232	0.790675	chr15	61292767	61294267	MSMO1	0	+	chr15	61290917	61302417	7	11500	0.000608696	chr15	61293181	61293281	599	#N/A	#N/A	#N/A	599_0.790675
600	chr15	61293496	61293497	0.874706	chr15	61292767	61294267	MSMO1	0	+	chr15	61290917	61302417	7	11500	0.000608696	chr15	61293446	61293546	600	chr4	165327332	165327408	600_0.874706
601	chr15	61293679	61293680	1	chr15	61292767	61294267	MSMO1	0	+	chr15	61290917	61302417	7	11500	0.000608696	chr15	61293629	61293729	601	chr4	165327525	165327625	601_1
602	chr15	61293961	61293962	1	chr15	61292767	61294267	MSMO1	0	+	chr15	61290917	61302417	7	11500	0.000608696	chr15	61293911	61294011	602	#N/A	#N/A	#N/A	602_1
603	chr12	1150325	1150326	0.68677	chr12	1149206	1150706	CSNK2B	0	+	chr12	1148275	1151558	2	3283	0.000609199	chr12	1150275	1150375	603	chr6	31666132	31666229	603_0.68677
604	chr12	1150325	1150326	0.68677	chr12	1149475	1150975	CSNK2B	0	+	chr12	1148275	1151558	2	3283	0.000609199	chr12	1150275	1150375	604	chr6	31666132	31666229	604_0.68677
605	chr18	16859420	16859421	0.571102	chr18	16858509	16860009	PSMC2	0	-	chr18	16857621	16860901	2	3280	0.000609756	chr18	16859370	16859470	605	#N/A	#N/A	#N/A	605_0.571102
606	chr2	75047236	75047237	0.631627	chr2	75045822	75047322	SRRM1	0	-	chr2	75046359	75051276	3	4917	0.000610128	chr2	75047186	75047286	606	chr1	24645084	24645202	606_0.631627
607	chr2	75050406	75050407	0.689908	chr2	75049011	75050511	SRRM1	0	-	chr2	75046359	75051276	3	4917	0.000610128	chr2	75050356	75050456	607	#N/A	#N/A	#N/A	607_0.689908
608	chr2	75050406	75050407	0.689908	chr2	75049460	75050960	SRRM1	0	-	chr2	75046359	75051276	3	4917	0.000610128	chr2	75050356	75050456	608	#N/A	#N/A	#N/A	608_0.689908
609	chr20	57596280	57596281	0.821029	chr20	57595316	57596816	LOC106560111	0	-	chr20	57595173	57596811	1	1638	0.000610501	chr20	57596230	57596330	609	chr19	1171505	1171564	609_0.821029
610	chr25	12000429	12000430	0.602637	chr25	11999058	12000558	LNX2	0	+	chr25	11997601	12004146	4	6545	0.000611154	chr25	12000379	12000479	610	chr13	27620040	27620145	610_0.602637
611	chr25	12000429	12000430	0.602637	chr25	11999066	12000566	LNX2	0	+	chr25	11997601	12004146	4	6545	0.000611154	chr25	12000379	12000479	611	chr13	27620040	27620145	611_0.602637
612	chr9	43966124	43966125	0.764691	chr9	43964943	43966443	EFCAB5	0	+	chr9	43965540	43968812	2	3272	0.000611247	chr9	43966074	43966174	612	chr17	29930421	29930538	612_0.764691
613	chr9	43966124	43966125	0.764691	chr9	43965073	43966573	EFCAB5	0	+	chr9	43965540	43968812	2	3272	0.000611247	chr9	43966074	43966174	613	chr17	29930421	29930538	613_0.764691
614	chr11	24027033	24027034	0.577511	chr11	24026601	24028101	SMAD5	0	+	chr11	24026660	24029922	2	3262	0.000613121	chr11	24026983	24027083	614	chr5	136132338	136132445	614_0.577511
615	chr25	11550972	11550973	0.665881	chr25	11550370	11551870	FLT3	0	+	chr25	11549102	11552359	2	3257	0.000614062	chr25	11550922	11551022	615	chr13	28138327	28138428	615_0.665881
616	chr1	77552434	77552435	0.860976	chr1	77551166	77552666	LOC102155844	0	-	chr1	77550153	77553374	2	3221	0.000620925	chr1	77552384	77552484	616	chr9	81688891	81688991	616_0.860976
617	chr8	50257576	50257577	0.621753	chr8	50257110	50258610	AHSA1	0	+	chr8	50256405	50259613	2	3208	0.000623441	chr8	50257526	50257626	617	chr14	77457200	77457304	617_0.621753
618	chr12	3686949	3686950	0.548494	chr12	3686525	3688025	NUDT3	0	-	chr12	3685080	3688283	2	3203	0.000624415	chr12	3686899	3686999	618	chr6	34392525	34392628	618_0.548494
619	chr20	8453392	8453393	0.588876	chr20	8452630	8454130	ARPC4	0	-	chr20	8451451	8454651	2	3200	0.000625	chr20	8453342	8453442	619	chr3	9792630	9792729	619_0.588876
620	chr20	8453392	8453393	0.588876	chr20	8452267	8453767	TADA3	0	+	chr20	8451451	8454651	2	3200	0.000625	chr20	8453342	8453442	620	chr3	9792630	9792729	620_0.588876
621	chr4	58660649	58660650	0.551459	chr4	58660333	58661833	RPS14	0	+	chr4	58660330	58663527	2	3197	0.000625586	chr4	58660599	58660699	621	#N/A	#N/A	#N/A	621_0.551459
622	chr4	58660649	58660650	0.551459	chr4	58660407	58661907	RPS14	0	+	chr4	58660330	58663527	2	3197	0.000625586	chr4	58660599	58660699	622	#N/A	#N/A	#N/A	622_0.551459
623	chr21	10130230	10130231	0.684211	chr21	10128810	10130310	CHORDC1	0	+	chr21	10128860	10132057	2	3197	0.000625586	chr21	10130180	10130280	623	chr11	90222508	90222667	623_0.684211
624	chr29	36615918	36615919	0.745403	chr29	36615052	36616552	SLC26A7	0	+	chr29	36615798	36617395	1	1597	0.000626174	chr29	36615868	36615968	624	chr8	91249073	91249169	624_0.745403
625	chr10	17006127	17006128	0.611163	chr10	17005694	17007194	TUBGCP6	0	+	chr10	17006056	17007650	1	1594	0.000627353	chr10	17006077	17006177	625	#N/A	#N/A	#N/A	625_0.611163
626	chr27	3651253	3651254	0.70411	chr27	3650391	3651891	POU6F1	0	+	chr27	3649705	3651296	1	1591	0.000628536	chr27	3651203	3651303	626	#N/A	#N/A	#N/A	626_0.70411
627	chr7	69860004	69860005	0.574538	chr7	69859470	69860970	LOC607207	0	+	chr7	69857848	69862606	3	4758	0.000630517	chr7	69859954	69860054	627	chr18	3247174	3247269	627_0.574538
628	chr17	39532995	39532996	0.609347	chr17	39532011	39533511	MAT2A	0	-	chr17	39531092	39534261	2	3169	0.000631114	chr17	39532945	39533045	628	chr2	85538673	85538750	628_0.609347
629	chr7	30328775	30328776	0.809698	chr7	30327791	30329291	TIPRL	0	-	chr7	30327143	30330312	2	3169	0.000631114	chr7	30328725	30328825	629	chr1	168179465	168179549	629_0.809698
630	chr24	19770928	19770929	1	chr24	19770570	19772070	RAD21L1	0	-	chr24	19770691	19772275	1	1584	0.000631313	chr24	19770878	19770978	630	chr20	1226715	1226835	630_1
631	chr24	17489140	17489141	0.585049	chr24	17489107	17490607	LOC111092250	0	-	chr24	17487420	17490575	2	3155	0.000633914	chr24	17489090	17489190	631	chr20	3889506	3889606	631_0.585049
632	chr1	108705024	108705025	0.582704	chr1	108703716	108705216	C5AR1	0	-	chr1	108704916	108708070	2	3154	0.000634115	chr1	108704974	108705074	632	chr19	47274939	47275037	632_0.582704
633	chr1	108705024	108705025	0.582704	chr1	108704720	108706220	INAFM1	0	-	chr1	108704916	108708070	2	3154	0.000634115	chr1	108704974	108705074	633	chr19	47274939	47275037	633_0.582704
634	chr1	108704996	108704997	0.705882	chr1	108703716	108705216	C5AR1	0	-	chr1	108704916	108708070	2	3154	0.000634115	chr1	108704946	108705046	634	chr19	47274967	47275065	634_0.705882
635	chr1	108704996	108704997	0.705882	chr1	108704720	108706220	INAFM1	0	-	chr1	108704916	108708070	2	3154	0.000634115	chr1	108704946	108705046	635	chr19	47274967	47275065	635_0.705882
636	chr31	38000402	38000403	1	chr31	37999179	38000679	PWP2	0	+	chr31	37999615	38001191	1	1576	0.000634518	chr31	38000352	38000452	636	chr21	44107530	44107616	636_1
637	chr6	43053033	43053034	0.615921	chr6	43052121	43053621	PRPF38B	0	-	chr6	43051088	43054230	2	3142	0.000636537	chr6	43052983	43053083	637	chr1	108692037	108692156	637_0.615921
638	chr20	42791787	42791788	0.636684	chr20	42790954	42792454	SACM1L	0	-	chr20	42789980	42794689	3	4709	0.000637078	chr20	42791737	42791837	638	chr3	45688907	45689046	638_0.636684
639	chr4	59412610	59412611	0.699246	chr4	59411775	59413275	ARHGEF37	0	-	chr4	59408702	59413409	3	4707	0.000637349	chr4	59412560	59412660	639	chr5	149581243	149581340	639_0.699246
640	chr4	59412610	59412611	0.699246	chr4	59411794	59413294	ARHGEF37	0	-	chr4	59408702	59413409	3	4707	0.000637349	chr4	59412560	59412660	640	chr5	149581243	149581340	640_0.699246
641	chr4	59412610	59412611	0.699246	chr4	59412511	59414011	ARHGEF37	0	-	chr4	59408702	59413409	3	4707	0.000637349	chr4	59412560	59412660	641	chr5	149581243	149581340	641_0.699246
642	chr30	7735585	7735586	0.723816	chr30	7734757	7736257	RPUSD2	0	+	chr30	7735244	7736807	1	1563	0.000639795	chr30	7735535	7735635	642	#N/A	#N/A	#N/A	642_0.723816
643	chr1	85944076	85944077	0.807229	chr1	85943253	85944753	TMEM2	0	+	chr1	85943170	85944731	1	1561	0.000640615	chr1	85944026	85944126	643	chr9	71769594	71769680	643_0.807229
644	chr21	40831736	40831737	0.691327	chr21	40830733	40832233	LDHA	0	+	chr21	40829353	40832473	2	3120	0.000641026	chr21	40831686	40831786	644	chr11	18396297	18396413	644_0.691327
645	chr18	12322391	12322392	0.761246	chr18	12321145	12322645	NRCAM	0	+	chr18	12321064	12322615	1	1551	0.000644745	chr18	12322341	12322441	645	chr7	108328208	108328314	645_0.761246
646	chr13	38101616	38101617	0.649734	chr13	38100877	38102377	RPL8	0	+	chr13	38100404	38103505	2	3101	0.000644953	chr13	38101566	38101666	646	chr8	144792734	144792813	646_0.649734
647	chr4	66462654	66462655	0.587753	chr4	66461515	66463015	PAIP1	0	+	chr4	66460289	66463387	2	3098	0.000645578	chr4	66462604	66462704	647	chr5	43556139	43556228	647_0.587753
648	chr9	55619179	55619180	0.566585	chr9	55618992	55620492	CDK9	0	-	chr9	55618226	55621318	2	3092	0.000646831	chr9	55619129	55619229	648	chr9	127786235	127786332	648_0.566585
649	chr26	950950	950951	0.555556	chr26	950633	952133	EP400	0	-	chr26	949581	952652	2	3071	0.000651254	chr26	950900	951000	649	chr12	131950050	131950149	649_0.555556
650	chr26	950950	950951	0.555556	chr26	950634	952134	EP400	0	-	chr26	949581	952652	2	3071	0.000651254	chr26	950900	951000	650	chr12	131950050	131950149	650_0.555556
651	chr10	6072816	6072817	0.882717	chr10	6071657	6073157	PPM1H	0	-	chr10	6069909	6074515	3	4606	0.000651324	chr10	6072766	6072866	651	chr12	62935368	62935464	651_0.882717
652	chr10	6072816	6072817	0.882717	chr10	6071669	6073169	PPM1H	0	-	chr10	6069909	6074515	3	4606	0.000651324	chr10	6072766	6072866	652	chr12	62935368	62935464	652_0.882717
653	chr10	6072816	6072817	0.882717	chr10	6071681	6073181	PPM1H	0	-	chr10	6069909	6074515	3	4606	0.000651324	chr10	6072766	6072866	653	chr12	62935368	62935464	653_0.882717
654	chr14	17767865	17767866	0.66682	chr14	17766510	17768010	CYP51A1	0	-	chr14	17763394	17769530	4	6136	0.00065189	chr14	17767815	17767915	654	chr7	92136029	92136138	654_0.66682
655	chr14	17767865	17767866	0.66682	chr14	17766518	17768018	CYP51A1	0	-	chr14	17763394	17769530	4	6136	0.00065189	chr14	17767815	17767915	655	chr7	92136029	92136138	655_0.66682
656	chr9	11783659	11783660	0.562651	chr9	11782653	11784153	FTSJ3	0	-	chr9	11782050	11785103	2	3053	0.000655093	chr9	11783609	11783709	656	chr17	63827579	63827681	656_0.562651
657	chr9	11783659	11783660	0.562651	chr9	11782420	11783920	PSMC5	0	+	chr9	11782050	11785103	2	3053	0.000655093	chr9	11783609	11783709	657	chr17	63827579	63827681	657_0.562651
658	chr37	6963157	6963158	0.612911	chr37	6961973	6963473	SF3B1	0	-	chr37	6959581	6964160	3	4579	0.000655165	chr37	6963107	6963207	658	chr2	197435778	197435832	658_0.612911
659	chr37	6963339	6963340	0.620444	chr37	6961973	6963473	SF3B1	0	-	chr37	6959581	6964160	3	4579	0.000655165	chr37	6963289	6963389	659	#N/A	#N/A	#N/A	659_0.620444
660	chr12	48339531	48339532	0.646676	chr12	48338944	48340444	PNRC1	0	+	chr12	48338987	48342037	2	3050	0.000655738	chr12	48339481	48339581	660	chr6	89080249	89080339	660_0.646676
661	chr23	27203956	27203957	0.649391	chr23	27202940	27204440	EAF1	0	-	chr23	27201887	27204936	2	3049	0.000655953	chr23	27203906	27204006	661	chr3	15427028	15427123	661_0.649391
662	chr19	51909039	51909040	0.714286	chr19	51908527	51910027	RND3	0	-	chr19	51905888	51910458	3	4570	0.000656455	chr19	51908989	51909089	662	chr2	150487600	150487706	662_0.714286
663	chr15	35791571	35791572	0.788127	chr15	35790585	35792085	HAL	0	-	chr15	35788531	35793099	3	4568	0.000656743	chr15	35791521	35791621	663	chr12	95996452	95996557	663_0.788127
664	chr21	23041543	23041544	0.671894	chr21	23041124	23042624	SERPINH1	0	-	chr21	23039615	23045680	4	6065	0.000659522	chr21	23041493	23041593	664	chr11	75562212	75562342	664_0.671894
665	chr21	23041543	23041544	0.671894	chr21	23041148	23042648	SERPINH1	0	-	chr21	23039615	23045680	4	6065	0.000659522	chr21	23041493	23041593	665	chr11	75562212	75562342	665_0.671894
666	chr9	49026861	49026862	0.592333	chr9	49026621	49028121	LOC106559329	0	-	chr9	49024552	49029074	3	4522	0.000663423	chr9	49026811	49026911	666	chr9	136484070	136484222	666_0.592333
667	chr9	49027276	49027277	0.595717	chr9	49026621	49028121	LOC106559329	0	-	chr9	49024552	49029074	3	4522	0.000663423	chr9	49027226	49027326	667	chr9	136483576	136483678	667_0.595717
668	chr8	72308839	72308840	0.606293	chr8	72308398	72309898	SIVA1	0	+	chr8	72307542	72310550	2	3008	0.000664894	chr8	72308789	72308889	668	#N/A	#N/A	#N/A	668_0.606293
669	chr15	39365666	39365667	0.637134	chr15	39364629	39366129	DEPDC4	0	-	chr15	39364049	39367052	2	3003	0.000666001	chr15	39365616	39365716	669	chr12	100267121	100267222	669_0.637134
670	chr3	60211553	60211554	0.610554	chr3	60210673	60212173	TRMT44	0	+	chr3	60203897	60212899	6	9002	0.000666519	chr3	60211503	60211603	670	#N/A	#N/A	#N/A	670_0.610554
671	chr3	60211553	60211554	0.610554	chr3	60210694	60212194	TRMT44	0	+	chr3	60203897	60212899	6	9002	0.000666519	chr3	60211503	60211603	671	#N/A	#N/A	#N/A	671_0.610554
672	chr3	60211553	60211554	0.610554	chr3	60210696	60212196	TRMT44	0	+	chr3	60203897	60212899	6	9002	0.000666519	chr3	60211503	60211603	672	#N/A	#N/A	#N/A	672_0.610554
673	chr19	18337524	18337525	0.736	chr19	18336127	18337627	EXOSC9	0	-	chr19	18336080	18337580	1	1500	0.000666667	chr19	18337474	18337574	673	chr4	121800322	121800420	673_0.736
674	chr12	57606126	57606127	1	chr12	57605985	57607485	COQ3	0	-	chr12	57604470	57607450	2	2980	0.000671141	chr12	57606076	57606176	674	chr6	99393814	99393920	674_1
675	chr5	73985165	73985166	0.646884	chr5	73984511	73986011	LOC111096028	0	+	chr5	73984197	73987174	2	2977	0.000671817	chr5	73985115	73985215	675	chr16	77191173	77191276	675_0.646884
676	chr5	73985165	73985166	0.646884	chr5	73984970	73986470	MON1B	0	-	chr5	73984197	73987174	2	2977	0.000671817	chr5	73985115	73985215	676	chr16	77191173	77191276	676_0.646884
677	chr37	25954506	25954507	0.653858	chr37	25953951	25955451	SPEG	0	+	chr37	25952407	25955384	2	2977	0.000671817	chr37	25954456	25954556	677	chr2	219441478	219441569	677_0.653858
678	chr37	25954506	25954507	0.653858	chr37	25954001	25955501	SPEG	0	+	chr37	25952407	25955384	2	2977	0.000671817	chr37	25954456	25954556	678	chr2	219441478	219441569	678_0.653858
679	chr6	17071547	17071548	0.610471	chr6	17070726	17072226	FUS	0	-	chr6	17069431	17072399	2	2968	0.000673854	chr6	17071497	17071597	679	chr16	31179740	31179842	679_0.610471
680	chr9	50094104	50094105	0.65825	chr9	50093052	50094552	SARDH	0	-	chr9	50091112	50097046	4	5934	0.000674082	chr9	50094054	50094154	680	chr9	133738950	133739043	680_0.65825
681	chr9	50094104	50094105	0.65825	chr9	50093053	50094553	SARDH	0	-	chr9	50091112	50097046	4	5934	0.000674082	chr9	50094054	50094154	681	chr9	133738950	133739043	681_0.65825
682	chr1	112727727	112727728	0.604838	chr1	112726933	112728433	AXL	0	-	chr1	112724990	112727954	2	2964	0.000674764	chr1	112727677	112727777	682	chr19	41218511	41218606	682_0.604838
683	chr1	112727315	112727316	0.922476	chr1	112726933	112728433	AXL	0	-	chr1	112724990	112727954	2	2964	0.000674764	chr1	112727265	112727365	683	chr19	41218985	41219073	683_0.922476
684	chr6	62549607	62549608	1	chr6	62548275	62549775	DDAH1	0	+	chr6	62548217	62551174	2	2957	0.000676361	chr6	62549557	62549657	684	chr1	85464711	85464779	684_1
685	chr6	62549607	62549608	1	chr6	62549066	62550566	DDAH1	0	+	chr6	62548217	62551174	2	2957	0.000676361	chr6	62549557	62549657	685	chr1	85464711	85464779	685_1
686	chr11	4279091	4279092	0.820128	chr11	4278360	4279860	KCNN2	0	+	chr11	4277271	4283166	4	5895	0.000678541	chr11	4279041	4279141	686	chr5	114361628	114361729	686_0.820128
687	chr11	4279091	4279092	0.820128	chr11	4278370	4279870	KCNN2	0	+	chr11	4277271	4283166	4	5895	0.000678541	chr11	4279041	4279141	687	chr5	114361628	114361729	687_0.820128
688	chr5	41221396	41221397	0.554338	chr5	41220529	41222029	SHMT1	0	+	chr5	41220907	41229744	6	8837	0.000678963	chr5	41221346	41221446	688	chr17	18363611	18363731	688_0.554338
689	chr5	41221396	41221397	0.554338	chr5	41220679	41222179	SHMT1	0	+	chr5	41220907	41229744	6	8837	0.000678963	chr5	41221346	41221446	689	chr17	18363611	18363731	689_0.554338
690	chr16	33697473	33697474	0.62736	chr16	33696870	33698370	GTF2E2	0	+	chr16	33696325	33699269	2	2944	0.000679348	chr16	33697423	33697523	690	chr8	30658344	30658452	690_0.62736
691	chr28	36822515	36822516	0.546551	chr28	36821930	36823430	PTPRE	0	+	chr28	36822313	36823774	1	1461	0.000684463	chr28	36822465	36822565	691	chr10	127998923	127999021	691_0.546551
692	chr12	11574617	11574618	0.704163	chr12	11573817	11575317	CUL7	0	-	chr12	11572700	11575618	2	2918	0.000685401	chr12	11574567	11574667	692	#N/A	#N/A	#N/A	692_0.704163
693	chr12	11574617	11574618	0.704163	chr12	11573819	11575319	CUL7	0	-	chr12	11572700	11575618	2	2918	0.000685401	chr12	11574567	11574667	693	#N/A	#N/A	#N/A	693_0.704163
694	chr25	51535195	51535196	0.859813	chr25	51534519	51536019	ING5	0	+	chr25	51534583	51536041	1	1458	0.000685871	chr25	51535145	51535245	694	chr2	241701577	241701683	694_0.859813
695	chr17	2139280	2139281	0.566364	chr17	2138009	2139509	RPS7	0	+	chr17	2138401	2141315	2	2914	0.000686342	chr17	2139230	2139330	695	chr2	3575429	3575543	695_0.566364
696	chr6	24943212	24943213	0.638224	chr6	24942088	24943588	PDILT	0	+	chr6	24936890	24944170	5	7280	0.000686813	chr6	24943162	24943262	696	chr16	20405311	20405415	696_0.638224
697	chr6	24943212	24943213	0.638224	chr6	24942794	24944294	PDILT	0	+	chr6	24936890	24944170	5	7280	0.000686813	chr6	24943162	24943262	697	chr16	20405311	20405415	697_0.638224
698	chr6	24943436	24943437	0.638224	chr6	24942088	24943588	PDILT	0	+	chr6	24936890	24944170	5	7280	0.000686813	chr6	24943386	24943486	698	chr16	20404983	20405177	698_0.638224
699	chr6	24943436	24943437	0.638224	chr6	24942794	24944294	PDILT	0	+	chr6	24936890	24944170	5	7280	0.000686813	chr6	24943386	24943486	699	chr16	20404983	20405177	699_0.638224
700	chr6	24943849	24943850	0.638224	chr6	24942794	24944294	PDILT	0	+	chr6	24936890	24944170	5	7280	0.000686813	chr6	24943799	24943899	700	chr16	20404603	20404698	700_0.638224
701	chr15	40601912	40601913	0.780288	chr15	40601568	40603068	CHPT1	0	+	chr15	40601212	40604114	2	2902	0.00068918	chr15	40601862	40601962	701	chr12	101697198	101697319	701_0.780288
702	chr12	68070521	68070522	0.79394	chr12	68070400	68071900	TRAF3IP2	0	-	chr12	68064968	68072214	5	7246	0.000690036	chr12	68070471	68070571	702	chr6	111605453	111605529	702_0.79394
703	chr38	21200985	21200986	1	chr38	21199928	21201428	SDHC	0	-	chr38	21198834	21201732	2	2898	0.000690131	chr38	21200935	21201035	703	#N/A	#N/A	#N/A	703_1
704	chr38	21200987	21200988	1	chr38	21199928	21201428	SDHC	0	-	chr38	21198834	21201732	2	2898	0.000690131	chr38	21200937	21201037	704	#N/A	#N/A	#N/A	704_1
705	chr12	11477698	11477699	0.700156	chr12	11476657	11478157	CNPY3	0	+	chr12	11476518	11479412	2	2894	0.000691085	chr12	11477648	11477748	705	chr6	42929462	42929563	705_0.700156
706	chr22	2116419	2116420	0.660377	chr22	2115586	2117086	EBPL	0	+	chr22	2115480	2118371	2	2891	0.000691802	chr22	2116369	2116469	706	chr13	49691551	49691633	706_0.660377
707	chr4	61089053	61089054	0.574867	chr4	61089019	61090519	ARL15	0	+	chr4	61088592	61091479	2	2887	0.000692761	chr4	61089003	61089103	707	chr5	54311487	54311603	707_0.574867
708	chr4	61089053	61089054	0.574867	chr4	61089026	61090526	ARL15	0	+	chr4	61088592	61091479	2	2887	0.000692761	chr4	61089003	61089103	708	chr5	54311487	54311603	708_0.574867
709	chr9	59851100	59851101	0.847222	chr9	59850383	59851883	RABGAP1	0	-	chr9	59849649	59852536	2	2887	0.000692761	chr9	59851050	59851150	709	chr9	122940743	122940855	709_0.847222
710	chr16	40362631	40362632	0.909091	chr16	40361570	40363070	MICU3	0	+	chr16	40361420	40364301	2	2881	0.000694203	chr16	40362581	40362681	710	chr8	17027274	17027374	710_0.909091
711	chr11	56806172	56806173	0.621074	chr11	56805504	56807004	NR4A3	0	+	chr11	56804706	56807578	2	2872	0.000696379	chr11	56806122	56806222	711	chr9	99821509	99821609	711_0.621074
712	chr20	43451446	43451447	0.556163	chr20	43450740	43452240	TMEM42	0	-	chr20	43449943	43452813	2	2870	0.000696864	chr20	43451396	43451496	712	chr3	44861610	44861709	712_0.556163
713	chr9	54036204	54036205	1	chr9	54035531	54037031	TOR1B	0	-	chr9	54034398	54037254	2	2856	0.00070028	chr9	54036154	54036254	713	#N/A	#N/A	#N/A	713_1
714	chr34	34766139	34766140	1	chr34	34766064	34767564	PRKCI	0	+	chr34	34765849	34768695	2	2846	0.000702741	chr34	34766089	34766189	714	chr3	170221659	170221747	714_1
715	chr26	10687953	10687954	0.687628	chr26	10687681	10689181	SLC8B1	0	-	chr26	10686466	10689309	2	2843	0.000703482	chr26	10687903	10688003	715	chr12	113334849	113334926	715_0.687628
716	chr27	38103828	38103829	0.638443	chr27	38103052	38104552	C27H12orf57	0	-	chr27	38100270	38108795	6	8525	0.000703812	chr27	38103778	38103878	716	chr12	6943346	6943439	716_0.638443
717	chr27	38103125	38103126	0.697162	chr27	38103052	38104552	C27H12orf57	0	-	chr27	38100270	38108795	6	8525	0.000703812	chr27	38103075	38103175	717	chr12	6944053	6944157	717_0.697162
718	chr27	38103919	38103920	0.775198	chr27	38103052	38104552	C27H12orf57	0	-	chr27	38100270	38108795	6	8525	0.000703812	chr27	38103869	38103969	718	chr12	6942918	6943355	718_0.775198
719	chr5	32268612	32268613	0.6344	chr5	32267474	32268974	EIF5A	0	+	chr5	32266149	32270411	3	4262	0.000703895	chr5	32268562	32268662	719	chr17	7307683	7307780	719_0.6344
720	chr5	32268612	32268613	0.6344	chr5	32267869	32269369	EIF5A	0	+	chr5	32266149	32270411	3	4262	0.000703895	chr5	32268562	32268662	720	chr17	7307683	7307780	720_0.6344
721	chr5	32268612	32268613	0.6344	chr5	32268298	32269798	EIF5A	0	+	chr5	32266149	32270411	3	4262	0.000703895	chr5	32268562	32268662	721	chr17	7307683	7307780	721_0.6344
722	chr3	30134455	30134456	0.575797	chr3	30134093	30135593	IQGAP2	0	-	chr3	30132731	30135571	2	2840	0.000704225	chr3	30134405	30134505	722	chr5	76461632	76461992	722_0.575797
723	chr11	50554525	50554526	0.58686	chr11	50553171	50554671	UBE2R2	0	+	chr11	50553898	50556734	2	2836	0.000705219	chr11	50554475	50554575	723	chr9	33817637	33817738	723_0.58686
724	chr15	38027243	38027244	0.763654	chr15	38026207	38027707	IKBIP	0	-	chr15	38025339	38028168	2	2829	0.000706964	chr15	38027193	38027293	724	chr12	98645632	98645690	724_0.763654
725	chr15	38027243	38027244	0.763654	chr15	38026214	38027714	IKBIP	0	-	chr15	38025339	38028168	2	2829	0.000706964	chr15	38027193	38027293	725	chr12	98645632	98645690	725_0.763654
726	chr12	27044106	27044107	0.579107	chr12	27043468	27044968	PTP4A1	0	+	chr12	27039498	27049380	7	9882	0.000708359	chr12	27044056	27044156	726	chr6	63572101	63572249	726_0.579107
727	chr12	27044106	27044107	0.579107	chr12	27043479	27044979	PTP4A1	0	+	chr12	27039498	27049380	7	9882	0.000708359	chr12	27044056	27044156	727	chr6	63572101	63572249	727_0.579107
728	chr12	27044933	27044934	0.634615	chr12	27043468	27044968	PTP4A1	0	+	chr12	27039498	27049380	7	9882	0.000708359	chr12	27044883	27044983	728	chr6	63572924	63573015	728_0.634615
729	chr12	27044933	27044934	0.634615	chr12	27043479	27044979	PTP4A1	0	+	chr12	27039498	27049380	7	9882	0.000708359	chr12	27044883	27044983	729	chr6	63572924	63573015	729_0.634615
730	chr12	27044933	27044934	0.634615	chr12	27044414	27045914	PTP4A1	0	+	chr12	27039498	27049380	7	9882	0.000708359	chr12	27044883	27044983	730	chr6	63572924	63573015	730_0.634615
731	chr1	112900300	112900301	0.695626	chr1	112899506	112901006	CYP2A7	0	+	chr1	112899301	112904941	4	5640	0.00070922	chr1	112900250	112900350	731	chr19	41027859	41027980	731_0.695626
732	chr1	112900576	112900577	0.947424	chr1	112899506	112901006	CYP2A7	0	+	chr1	112899301	112904941	4	5640	0.00070922	chr1	112900526	112900626	732	chr19	41027603	41027703	732_0.947424
733	chr20	39029798	39029799	0.552133	chr20	39028424	39029924	HYAL2	0	+	chr20	39027236	39037085	7	9849	0.000710732	chr20	39029748	39029848	733	chr3	50322428	50322532	733_0.552133
734	chr20	39029798	39029799	0.552133	chr20	39028483	39029983	HYAL2	0	+	chr20	39027236	39037085	7	9849	0.000710732	chr20	39029748	39029848	734	chr3	50322428	50322532	734_0.552133
735	chr20	39029798	39029799	0.552133	chr20	39029728	39031228	HYAL2	0	+	chr20	39027236	39037085	7	9849	0.000710732	chr20	39029748	39029848	735	chr3	50322428	50322532	735_0.552133
736	chr20	39030507	39030508	0.789289	chr20	39029728	39031228	HYAL2	0	+	chr20	39027236	39037085	7	9849	0.000710732	chr20	39030457	39030557	736	chr3	50321655	50321756	736_0.789289
737	chr20	39030507	39030508	0.789289	chr20	39030046	39031546	HYAL2	0	+	chr20	39027236	39037085	7	9849	0.000710732	chr20	39030457	39030557	737	chr3	50321655	50321756	737_0.789289
738	chr7	64860546	64860547	0.551211	chr7	64859555	64861055	RIOK3	0	-	chr7	64850902	64862094	8	11192	0.000714796	chr7	64860496	64860596	738	chr18	23453236	23453343	738_0.551211
739	chr7	64860546	64860547	0.551211	chr7	64859954	64861454	RIOK3	0	-	chr7	64850902	64862094	8	11192	0.000714796	chr7	64860496	64860596	739	chr18	23453236	23453343	739_0.551211
740	chr7	64860546	64860547	0.551211	chr7	64859962	64861462	RIOK3	0	-	chr7	64850902	64862094	8	11192	0.000714796	chr7	64860496	64860596	740	chr18	23453236	23453343	740_0.551211
741	chr7	64860546	64860547	0.551211	chr7	64859963	64861463	RIOK3	0	-	chr7	64850902	64862094	8	11192	0.000714796	chr7	64860496	64860596	741	chr18	23453236	23453343	741_0.551211
742	chr7	13718022	13718023	0.594024	chr7	13717797	13719297	QSOX1	0	+	chr7	13717056	13718449	1	1393	0.000717875	chr7	13717972	13718072	742	chr1	180154373	180154463	742_0.594024
743	chr1	117319302	117319303	0.627645	chr1	117318896	117320396	USF2	0	-	chr1	117318592	117321368	2	2776	0.000720461	chr1	117319252	117319352	743	chr19	35268229	35268328	743_0.627645
744	chr11	65070094	65070095	0.726019	chr11	65069133	65070633	AKAP2	0	+	chr11	65069515	65072286	2	2771	0.000721761	chr11	65070044	65070144	744	chr9	110048609	110048702	744_0.726019
745	chr11	65069727	65069728	0.747074	chr11	65069133	65070633	AKAP2	0	+	chr11	65069515	65072286	2	2771	0.000721761	chr11	65069677	65069777	745	chr9	110048027	110048275	745_0.747074
746	chr16	7019062	7019063	0.725786	chr16	7018644	7020144	LOC482755	0	+	chr16	7018133	7019518	1	1385	0.000722022	chr16	7019012	7019112	746	chr7	142248109	142248209	746_0.725786
747	chr5	41535671	41535672	0.690878	chr5	41534172	41535672	TOM1L2	0	+	chr5	41534699	41536083	1	1384	0.000722543	chr5	41535621	41535721	747	chr17	17971486	17971585	747_0.690878
748	chr19	28485996	28485997	0.90161	chr19	28485047	28486547	NIFK	0	+	chr19	28484553	28487319	2	2766	0.000723066	chr19	28485946	28486046	748	chr2	121736914	121737003	748_0.90161
749	chr2	75166350	75166351	0.645452	chr2	75165899	75167399	RCAN3	0	-	chr2	75165487	75168250	2	2763	0.000723851	chr2	75166300	75166400	749	chr1	24503761	24503872	749_0.645452
750	chr1	114678257	114678258	0.865778	chr1	114677338	114678838	KCNK6	0	-	chr1	114676033	114678795	2	2762	0.000724113	chr1	114678207	114678307	750	#N/A	#N/A	#N/A	750_0.865778
751	chr1	114678257	114678258	0.865778	chr1	114677344	114678844	KCNK6	0	-	chr1	114676033	114678795	2	2762	0.000724113	chr1	114678207	114678307	751	#N/A	#N/A	#N/A	751_0.865778
752	chr9	4037340	4037341	0.654654	chr9	4036511	4038011	METTL23	0	-	chr9	4034560	4038691	3	4131	0.000726216	chr9	4037290	4037390	752	chr17	76726526	76726595	752_0.654654
753	chr21	39868027	39868028	0.583675	chr21	39867754	39869254	NUCB2	0	+	chr21	39867671	39870423	2	2752	0.000726744	chr21	39867977	39868077	753	chr11	17275960	17276032	753_0.583675
754	chr30	27753571	27753572	0.708377	chr30	27752725	27754225	RPS27L	0	-	chr30	27751567	27754319	2	2752	0.000726744	chr30	27753521	27753621	754	#N/A	#N/A	#N/A	754_0.708377
755	chr7	41565404	41565405	0.613316	chr7	41565222	41566722	TSACC	0	-	chr7	41564804	41567554	2	2750	0.000727273	chr7	41565354	41565454	755	chr1	156339629	156339735	755_0.613316
756	chr7	41565304	41565305	0.770115	chr7	41565222	41566722	TSACC	0	-	chr7	41564804	41567554	2	2750	0.000727273	chr7	41565254	41565354	756	chr1	156339735	156339835	756_0.770115
757	chr1	3275416	3275417	0.719439	chr1	3274253	3275753	ZNF516	0	+	chr1	3272821	3278318	4	5497	0.00072767	chr1	3275366	3275466	757	chr18	76494628	76494727	757_0.719439
758	chr1	3275416	3275417	0.719439	chr1	3274277	3275777	ZNF516	0	+	chr1	3272821	3278318	4	5497	0.00072767	chr1	3275366	3275466	758	chr18	76494628	76494727	758_0.719439
759	chr1	3275536	3275537	0.817811	chr1	3274253	3275753	ZNF516	0	+	chr1	3272821	3278318	4	5497	0.00072767	chr1	3275486	3275586	759	chr18	76494522	76494608	759_0.817811
760	chr1	3275536	3275537	0.817811	chr1	3274277	3275777	ZNF516	0	+	chr1	3272821	3278318	4	5497	0.00072767	chr1	3275486	3275586	760	chr18	76494522	76494608	760_0.817811
761	chr18	5570900	5570901	0.655011	chr18	5570436	5571936	SEC61G	0	-	chr18	5569284	5572026	2	2742	0.000729395	chr18	5570850	5570950	761	chr7	54759029	54759189	761_0.655011
762	chr33	28947209	28947210	0.736134	chr33	28946610	28948110	FYTTD1	0	-	chr33	28945027	28947766	2	2739	0.000730194	chr33	28947159	28947259	762	chr3	197749639	197749753	762_0.736134
763	chr33	28947209	28947210	0.736134	chr33	28946437	28947937	RUBCN	0	+	chr33	28945027	28947766	2	2739	0.000730194	chr33	28947159	28947259	763	chr3	197749639	197749753	763_0.736134
764	chr18	15100611	15100612	0.615516	chr18	15099617	15101117	SRPK2	0	+	chr18	15096573	15102046	4	5473	0.000730861	chr18	15100561	15100661	764	chr7	105268201	105268301	764_0.615516
765	chr18	15101078	15101079	0.67048	chr18	15099617	15101117	SRPK2	0	+	chr18	15096573	15102046	4	5473	0.000730861	chr18	15101028	15101128	765	chr7	105267751	105267840	765_0.67048
766	chr22	30599476	30599477	0.566279	chr22	30598378	30599878	FBXL3	0	-	chr22	30597376	30600101	2	2725	0.000733945	chr22	30599426	30599526	766	chr13	77027525	77027607	766_0.566279
767	chr15	16798253	16798254	0.660377	chr15	16797303	16798803	ELOVL1	0	+	chr15	16796950	16799674	2	2724	0.000734214	chr15	16798203	16798303	767	chr1	43368067	43368160	767_0.660377
768	chr15	16798253	16798254	0.660377	chr15	16797615	16799115	ELOVL1	0	+	chr15	16796950	16799674	2	2724	0.000734214	chr15	16798203	16798303	768	chr1	43368067	43368160	768_0.660377
769	chr13	55373820	55373821	0.803136	chr13	55372809	55374309	TECRL	0	-	chr13	55368618	55374047	4	5429	0.000736784	chr13	55373770	55373870	769	chr4	64409977	64410074	769_0.803136
770	chr13	55373820	55373821	0.803136	chr13	55372816	55374316	TECRL	0	-	chr13	55368618	55374047	4	5429	0.000736784	chr13	55373770	55373870	770	chr4	64409977	64410074	770_0.803136
771	chr13	55373556	55373557	0.840358	chr13	55372809	55374309	TECRL	0	-	chr13	55368618	55374047	4	5429	0.000736784	chr13	55373506	55373606	771	chr4	64409729	64409844	771_0.840358
772	chr13	55373556	55373557	0.840358	chr13	55372816	55374316	TECRL	0	-	chr13	55368618	55374047	4	5429	0.000736784	chr13	55373506	55373606	772	chr4	64409729	64409844	772_0.840358
773	chr34	14129846	14129847	0.552378	chr34	14128976	14130476	FXR1	0	+	chr34	14128912	14131622	2	2710	0.000738007	chr34	14129796	14129896	773	chr3	180912408	180912508	773_0.552378
774	chr12	67743146	67743147	0.567797	chr12	67741852	67743352	MFSD4B	0	+	chr12	67741382	67744092	2	2710	0.000738007	chr12	67743096	67743196	774	chr6	111259504	111259593	774_0.567797
775	chr12	20442753	20442754	0.687396	chr12	20442394	20443894	GSTA4	0	-	chr12	20436580	20444654	6	8074	0.000743126	chr12	20442703	20442803	775	chr6	52994667	52994768	775_0.687396
776	chr12	20442753	20442754	0.687396	chr12	20442622	20444122	GSTA4	0	-	chr12	20436580	20444654	6	8074	0.000743126	chr12	20442703	20442803	776	chr6	52994667	52994768	776_0.687396
777	chr12	20442753	20442754	0.687396	chr12	20442699	20444199	GSTA4	0	-	chr12	20436580	20444654	6	8074	0.000743126	chr12	20442703	20442803	777	chr6	52994667	52994768	777_0.687396
778	chr7	69877094	69877095	0.606836	chr7	69876725	69878225	MYL12B	0	+	chr7	69875852	69879885	3	4033	0.000743863	chr7	69877044	69877144	778	chr18	3261359	3261447	778_0.606836
779	chr7	69877593	69877594	0.634615	chr7	69876725	69878225	MYL12B	0	+	chr7	69875852	69879885	3	4033	0.000743863	chr7	69877543	69877643	779	chr18	3261879	3261995	779_0.634615
780	chr6	63568427	63568428	0.552857	chr6	63568097	63569597	SAMD13	0	-	chr6	63566940	63569625	2	2685	0.000744879	chr6	63568377	63568477	780	chr1	84298615	84298721	780_0.552857
781	chr4	55491821	55491822	1	chr4	55491118	55492618	GALNT10	0	-	chr4	55490586	55493271	2	2685	0.000744879	chr4	55491771	55491871	781	chr5	154190500	154190597	781_1
782	chr10	8638992	8638993	0.634669	chr10	8638421	8639921	LLPH	0	-	chr10	8637604	8640288	2	2684	0.000745156	chr10	8638942	8639042	782	#N/A	#N/A	#N/A	782_0.634669
783	chr2	21748948	21748949	0.594581	chr2	21748541	21750041	SUV39H2	0	-	chr2	21748226	21750904	2	2678	0.000746826	chr2	21748898	21748998	783	chr10	14879392	14879489	783_0.594581
784	chr33	13141	13142	1	chr33	12645	14145	C33H3orf38	0	+	chr33	12160	14827	2	2667	0.000749906	chr33	13091	13191	784	#N/A	#N/A	#N/A	784_1
785	chr1	106859423	106859424	0.548479	chr1	106859374	106860874	PRMT1	0	-	chr1	106856115	106861441	4	5326	0.000751033	chr1	106859373	106859473	785	chr19	49677585	49677684	785_0.548479
786	chr1	106859423	106859424	0.548479	chr1	106859395	106860895	PRMT1	0	-	chr1	106856115	106861441	4	5326	0.000751033	chr1	106859373	106859473	786	chr19	49677585	49677684	786_0.548479
787	chr1	106857996	106857997	0.55208	chr1	106856720	106858220	PRMT1	0	-	chr1	106856115	106861441	4	5326	0.000751033	chr1	106857946	106858046	787	chr19	49679412	49679502	787_0.55208
788	chr1	106857996	106857997	0.55208	chr1	106856791	106858291	PRMT1	0	-	chr1	106856115	106861441	4	5326	0.000751033	chr1	106857946	106858046	788	chr19	49679412	49679502	788_0.55208
789	chr24	23792690	23792691	0.591441	chr24	23791757	23793257	TP53INP2	0	+	chr24	23791542	23794202	2	2660	0.00075188	chr24	23792640	23792740	789	chr20	34704325	34704415	789_0.591441
790	chr24	23792690	23792691	0.591441	chr24	23791872	23793372	TP53INP2	0	+	chr24	23791542	23794202	2	2660	0.00075188	chr24	23792640	23792740	790	chr20	34704325	34704415	790_0.591441
791	chr30	20718107	20718108	0.653806	chr30	20717620	20719120	PIGB	0	+	chr30	20717170	20719830	2	2660	0.00075188	chr30	20718057	20718157	791	#N/A	#N/A	#N/A	791_0.653806
792	chr28	2446241	2446242	0.598103	chr28	2445743	2447243	ZNF22	0	-	chr28	2444678	2451327	5	6649	0.000751993	chr28	2446191	2446291	792	chr10	45001593	45001693	792_0.598103
793	chr28	2446240	2446241	0.629999	chr28	2445743	2447243	ZNF22	0	-	chr28	2444678	2451327	5	6649	0.000751993	chr28	2446190	2446290	793	chr10	45001594	45001694	793_0.629999
794	chr28	2447493	2447494	0.692997	chr28	2446399	2447899	ZNF22	0	-	chr28	2444678	2451327	5	6649	0.000751993	chr28	2447443	2447543	794	#N/A	#N/A	#N/A	794_0.692997
795	chr34	18154324	18154325	0.694444	chr34	18153504	18155004	MAP3K13	0	+	chr34	18154049	18158038	3	3989	0.000752068	chr34	18154274	18154374	795	chr3	185362904	185362986	795_0.694444
796	chr34	18154328	18154329	0.769571	chr34	18153504	18155004	MAP3K13	0	+	chr34	18154049	18158038	3	3989	0.000752068	chr34	18154278	18154378	796	chr3	185362908	185362990	796_0.769571
797	chr3	62924900	62924901	0.807593	chr3	62924237	62925737	LAP3	0	-	chr3	62923354	62926005	2	2651	0.000754432	chr3	62924850	62924950	797	chr4	17577194	17577296	797_0.807593
798	chr6	23358704	23358705	0.583106	chr6	23357397	23358897	LOC608689	0	-	chr6	23357216	23359866	2	2650	0.000754717	chr6	23358654	23358754	798	chr16	22297174	22297262	798_0.583106
799	chr34	18110498	18110499	0.734202	chr34	18110049	18111549	MAP3K13	0	+	chr34	18109542	18113516	3	3974	0.000754907	chr34	18110448	18110548	799	chr3	185328031	185328131	799_0.734202
800	chr1	116585435	116585436	0.690208	chr1	116584954	116586454	TBCB	0	-	chr1	116585166	116587810	2	2644	0.00075643	chr1	116585385	116585485	800	chr19	36115778	36115879	800_0.690208
801	chr1	116585435	116585436	0.690208	chr1	116585287	116586787	TBCB	0	-	chr1	116585166	116587810	2	2644	0.00075643	chr1	116585385	116585485	801	chr19	36115778	36115879	801_0.690208
802	chr10	31146810	31146811	0.592822	chr10	31146290	31147790	PWP1	0	-	chr10	31145547	31148185	2	2638	0.00075815	chr10	31146760	31146860	802	chr12	107685677	107685785	802_0.592822
803	chr30	10191012	10191013	0.60084	chr30	10190712	10192212	LCMT2	0	-	chr30	10189756	10192391	2	2635	0.000759013	chr30	10190962	10191062	803	chr15	43330337	43330437	803_0.60084
804	chr8	33575958	33575959	0.655237	chr8	33574582	33576082	C8H14orf37	0	-	chr8	33574032	33576662	2	2630	0.000760456	chr8	33575908	33576008	804	chr14	58200709	58200801	804_0.655237
805	chr11	67154631	67154632	0.647799	chr11	67153942	67155442	INIP	0	-	chr11	67153355	67155979	2	2624	0.000762195	chr11	67154581	67154681	805	chr9	112718173	112718254	805_0.647799
806	chr37	25757176	25757177	1	chr37	25756452	25757952	ZFAND2B	0	+	chr37	25756482	25759105	2	2623	0.000762486	chr37	25757126	25757226	806	#N/A	#N/A	#N/A	806_1
807	chr37	25757182	25757183	1	chr37	25756452	25757952	ZFAND2B	0	+	chr37	25756482	25759105	2	2623	0.000762486	chr37	25757132	25757232	807	#N/A	#N/A	#N/A	807_1
808	chr31	36197192	36197193	0.552143	chr31	36196099	36197599	RIPK4	0	-	chr31	36194662	36199896	4	5234	0.000764234	chr31	36197142	36197242	808	chr21	41767797	41767896	808_0.552143
809	chr31	36197393	36197394	0.552559	chr31	36196099	36197599	RIPK4	0	-	chr31	36194662	36199896	4	5234	0.000764234	chr31	36197343	36197443	809	chr21	41767995	41768089	809_0.552559
810	chr31	36197414	36197415	0.560164	chr31	36196099	36197599	RIPK4	0	-	chr31	36194662	36199896	4	5234	0.000764234	chr31	36197364	36197464	810	chr21	41768014	41768117	810_0.560164
811	chr31	36196365	36196366	0.7218	chr31	36196099	36197599	RIPK4	0	-	chr31	36194662	36199896	4	5234	0.000764234	chr31	36196315	36196415	811	chr21	41767190	41767323	811_0.7218
812	chr7	53934341	53934342	0.654999	chr7	53933031	53934531	FHOD3	0	-	chr7	53933296	53934601	1	1305	0.000766284	chr7	53934291	53934391	812	chr18	36296794	36296888	812_0.654999
813	chr4	21666168	21666169	0.549174	chr4	21665262	21666762	SGPL1	0	+	chr4	21665393	21667997	2	2604	0.000768049	chr4	21666118	21666218	813	chr10	70816534	70816631	813_0.549174
814	chr20	3793467	3793468	0.564569	chr20	3792660	3794160	HDAC11	0	+	chr20	3792577	3799073	5	6496	0.000769704	chr20	3793417	3793517	814	chr3	13481125	13481232	814_0.564569
815	chr20	3792901	3792902	0.588803	chr20	3791830	3793330	HDAC11	0	+	chr20	3792577	3799073	5	6496	0.000769704	chr20	3792851	3792951	815	chr3	13480653	13480733	815_0.588803
816	chr20	3792901	3792902	0.588803	chr20	3791840	3793340	HDAC11	0	+	chr20	3792577	3799073	5	6496	0.000769704	chr20	3792851	3792951	816	chr3	13480653	13480733	816_0.588803
817	chr20	3792901	3792902	0.588803	chr20	3791948	3793448	HDAC11	0	+	chr20	3792577	3799073	5	6496	0.000769704	chr20	3792851	3792951	817	chr3	13480653	13480733	817_0.588803
818	chr20	3792901	3792902	0.588803	chr20	3792660	3794160	HDAC11	0	+	chr20	3792577	3799073	5	6496	0.000769704	chr20	3792851	3792951	818	chr3	13480653	13480733	818_0.588803
819	chr11	3323125	3323126	0.725766	chr11	3323033	3324533	PHYKPL	0	+	chr11	3323007	3325603	2	2596	0.000770416	chr11	3323075	3323175	819	chr5	178233510	178233608	819_0.725766
820	chr11	3323161	3323162	0.729288	chr11	3323033	3324533	PHYKPL	0	+	chr11	3323007	3325603	2	2596	0.000770416	chr11	3323111	3323211	820	chr5	178233476	178233576	820_0.729288
821	chr20	57691240	57691241	0.604604	chr20	57691120	57692620	CNN2	0	-	chr20	57690039	57692632	2	2593	0.000771307	chr20	57691190	57691290	821	chr19	1026892	1027592	821_0.604604
822	chr20	57692069	57692070	0.676301	chr20	57691120	57692620	CNN2	0	-	chr20	57690039	57692632	2	2593	0.000771307	chr20	57692019	57692119	822	#N/A	#N/A	#N/A	822_0.676301
823	chr10	58431898	58431899	0.565654	chr10	58431142	58432642	VRK2	0	+	chr10	58431154	58433745	2	2591	0.000771903	chr10	58431848	58431948	823	chr2	58046519	58046660	823_0.565654
824	chr18	33012637	33012638	0.637608	chr18	33011344	33012844	PDHX	0	-	chr18	33010808	33013395	2	2587	0.000773096	chr18	33012587	33012687	824	chr11	34915548	34915645	824_0.637608
825	chr18	33011401	33011402	0.654846	chr18	33011344	33012844	PDHX	0	-	chr18	33010808	33013395	2	2587	0.000773096	chr18	33011351	33011451	825	chr11	34917047	34917140	825_0.654846
826	chr17	21336174	21336175	0.692931	chr17	21335176	21336676	ZNF513	0	-	chr17	21334389	21336976	2	2587	0.000773096	chr17	21336124	21336224	826	chr2	27381064	27381128	826_0.692931
827	chr17	21336174	21336175	0.692931	chr17	21335453	21336953	ZNF513	0	-	chr17	21334389	21336976	2	2587	0.000773096	chr17	21336124	21336224	827	chr2	27381064	27381128	827_0.692931
828	chr1	13638647	13638648	0.740174	chr1	13638338	13639838	SERPINB5	0	-	chr1	13637730	13640297	2	2567	0.00077912	chr1	13638597	13638697	828	chr18	63422839	63422970	828_0.740174
829	chr1	13638647	13638648	0.740174	chr1	13637963	13639463	VPS4B	0	+	chr1	13637730	13640297	2	2567	0.00077912	chr1	13638597	13638697	829	chr18	63422839	63422970	829_0.740174
830	chr16	31185736	31185737	0.548771	chr16	31185331	31186831	FUT10	0	+	chr16	31185141	31187702	2	2561	0.000780945	chr16	31185686	31185786	830	chr8	33474353	33474449	830_0.548771
831	chr16	31185736	31185737	0.548771	chr16	31185365	31186865	FUT10	0	+	chr16	31185141	31187702	2	2561	0.000780945	chr16	31185686	31185786	831	chr8	33474353	33474449	831_0.548771
832	chr14	16440443	16440444	0.615653	chr14	16439308	16440808	CDK14	0	+	chr14	16438683	16441244	2	2561	0.000780945	chr14	16440393	16440493	832	chr7	90596613	90596713	832_0.615653
833	chr9	32970744	32970745	0.696116	chr9	32970243	32971743	TSPOAP1	0	-	chr9	32970051	32971325	1	1274	0.000784929	chr9	32970694	32970794	833	chr17	58324701	58324806	833_0.696116
834	chr12	71997674	71997675	0.560486	chr12	71997429	71998929	ERMARD	0	+	chr12	71997500	72000047	2	2547	0.000785238	chr12	71997624	71997724	834	#N/A	#N/A	#N/A	834_0.560486
835	chr12	71997674	71997675	0.560486	chr12	71997430	71998930	ERMARD	0	+	chr12	71997500	72000047	2	2547	0.000785238	chr12	71997624	71997724	835	#N/A	#N/A	#N/A	835_0.560486
836	chr2	13057750	13057751	0.578973	chr2	13057157	13058657	PLXDC2	0	-	chr2	13056576	13059123	2	2547	0.000785238	chr2	13057700	13057800	836	chr10	19816320	19816373	836_0.578973
837	chr2	13057750	13057751	0.578973	chr2	13057750	13059250	PLXDC2	0	-	chr2	13056576	13059123	2	2547	0.000785238	chr2	13057700	13057800	837	chr10	19816320	19816373	837_0.578973
838	chr5	56420808	56420809	0.701599	chr5	56420685	56422185	B3GALT6	0	+	chr5	56418766	56422583	3	3817	0.000785958	chr5	56420758	56420858	838	#N/A	#N/A	#N/A	838_0.701599
839	chr5	56421381	56421382	0.837146	chr5	56420685	56422185	B3GALT6	0	+	chr5	56418766	56422583	3	3817	0.000785958	chr5	56421331	56421431	839	chr1	1231826	1231964	839_0.837146
840	chr30	37576439	37576440	1	chr30	37576379	37577879	UBL7	0	-	chr30	37576140	37577412	1	1272	0.000786164	chr30	37576389	37576489	840	chr15	74460521	74460582	840_1
841	chr14	7402601	7402602	0.588675	chr14	7402168	7403668	AHCYL2	0	-	chr14	7402420	7403692	1	1272	0.000786164	chr14	7402551	7402651	841	chr7	129368400	129368500	841_0.588675
842	chr31	38559055	38559056	1	chr31	38558173	38559673	FAM207A	0	+	chr31	38558545	38561086	2	2541	0.000787092	chr31	38559005	38559105	842	chr21	44939896	44939983	842_1
843	chr3	91575368	91575369	0.582704	chr3	91574861	91576361	TMEM175	0	-	chr3	91572353	91577424	4	5071	0.000788799	chr3	91575318	91575418	843	chr4	932398	932491	843_0.582704
844	chr3	91575368	91575369	0.582704	chr3	91574862	91576362	TMEM175	0	-	chr3	91572353	91577424	4	5071	0.000788799	chr3	91575318	91575418	844	chr4	932398	932491	844_0.582704
845	chr25	20518207	20518208	0.655789	chr25	20517855	20519355	NEK1	0	-	chr25	20516432	20518967	2	2535	0.000788955	chr25	20518157	20518257	845	chr4	169612419	169612516	845_0.655789
846	chr25	7019465	7019466	0.549467	chr25	7018157	7019657	STARD13	0	+	chr25	7018051	7021851	3	3800	0.000789474	chr25	7019415	7019515	846	chr13	33205699	33205804	846_0.549467
847	chr1	98696252	98696253	0.548145	chr1	98696048	98697548	BICD2	0	+	chr1	98695461	98697989	2	2528	0.000791139	chr1	98696202	98696302	847	#N/A	#N/A	#N/A	847_0.548145
848	chr1	98696252	98696253	0.548145	chr1	98696049	98697549	BICD2	0	+	chr1	98695461	98697989	2	2528	0.000791139	chr1	98696202	98696302	848	#N/A	#N/A	#N/A	848_0.548145
849	chr1	113011126	113011127	0.572823	chr1	113010851	113012351	RAB4B	0	-	chr1	113011109	113013637	2	2528	0.000791139	chr1	113011076	113011176	849	chr19	40779033	40779136	849_0.572823
850	chr1	113011126	113011127	0.572823	chr1	113010852	113012352	RAB4B	0	-	chr1	113011109	113013637	2	2528	0.000791139	chr1	113011076	113011176	850	chr19	40779033	40779136	850_0.572823
851	chr1	40342752	40342753	0.603717	chr1	40341615	40343115	PPIL4	0	-	chr1	40340787	40343310	2	2523	0.000792707	chr1	40342702	40342802	851	#N/A	#N/A	#N/A	851_0.603717
852	chr4	38887962	38887963	0.551448	chr4	38887094	38888594	BOD1	0	+	chr4	38886955	38889462	2	2507	0.000797766	chr4	38887912	38888012	852	chr5	173616580	173616679	852_0.551448
853	chr37	522609	522610	0.781821	chr37	521719	523219	PMS1	0	+	chr37	520251	522751	2	2500	0.0008	chr37	522559	522659	853	#N/A	#N/A	#N/A	853_0.781821
854	chr37	522609	522610	0.781821	chr37	521920	523420	PMS1	0	+	chr37	520251	522751	2	2500	0.0008	chr37	522559	522659	854	#N/A	#N/A	#N/A	854_0.781821
855	chr27	5689957	5689958	0.935431	chr27	5689450	5690950	DDX23	0	+	chr27	5689945	5692437	2	2492	0.000802568	chr27	5689907	5690007	855	chr12	48852687	48852803	855_0.935431
856	chr27	5689957	5689958	0.935431	chr27	5689504	5691004	DDX23	0	+	chr27	5689945	5692437	2	2492	0.000802568	chr27	5689907	5690007	856	chr12	48852687	48852803	856_0.935431
857	chr27	20420616	20420617	0.561533	chr27	20419585	20421085	ARNTL2	0	-	chr27	20419957	20421197	1	1240	0.000806452	chr27	20420566	20420666	857	chr12	27332289	27332387	857_0.561533
858	chr30	22865627	22865628	0.613662	chr30	22864986	22866486	POLR2M	0	+	chr30	22864837	22867317	2	2480	0.000806452	chr30	22865577	22865677	858	#N/A	#N/A	#N/A	858_0.613662
859	chr23	29646090	29646091	0.648087	chr23	29644753	29646253	UBA5	0	+	chr23	29639769	29647207	6	7438	0.000806668	chr23	29646040	29646140	859	chr3	132660612	132660712	859_0.648087
860	chr23	29646090	29646091	0.648087	chr23	29644993	29646493	UBA5	0	+	chr23	29639769	29647207	6	7438	0.000806668	chr23	29646040	29646140	860	chr3	132660612	132660712	860_0.648087
861	chr17	60253085	60253086	0.612194	chr17	60251821	60253321	VPS72	0	-	chr17	60251072	60253548	2	2476	0.000807754	chr17	60253035	60253135	861	#N/A	#N/A	#N/A	861_0.612194
862	chr17	60253085	60253086	0.612194	chr17	60251822	60253322	VPS72	0	-	chr17	60251072	60253548	2	2476	0.000807754	chr17	60253035	60253135	862	#N/A	#N/A	#N/A	862_0.612194
863	chr25	34319543	34319544	0.5802	chr25	34318533	34320033	RHOBTB2	0	-	chr25	34318470	34319707	1	1237	0.000808407	chr25	34319493	34319593	863	chr8	22999064	22999214	863_0.5802
864	chr24	8354646	8354647	0.567944	chr24	8353149	8354649	FLRT3	0	+	chr24	8352851	8355321	2	2470	0.000809717	chr24	8354596	8354696	864	chr20	14337111	14337212	864_0.567944
865	chr3	1507199	1507200	0.550918	chr3	1507195	1508695	TSLP	0	-	chr3	1506306	1507529	1	1223	0.000817661	chr3	1507149	1507249	865	chr5	111072137	111072231	865_0.550918
866	chr18	54027404	54027405	0.600574	chr18	54027302	54028802	ROM1	0	-	chr18	54026880	54029320	2	2440	0.000819672	chr18	54027354	54027454	866	chr11	62613202	62613302	866_0.600574
867	chr7	181124	181125	0.554556	chr7	180178	181678	TMEM183A	0	-	chr7	179454	181883	2	2429	0.000823384	chr7	181074	181174	867	#N/A	#N/A	#N/A	867_0.554556
868	chr7	181124	181125	0.554556	chr7	180179	181679	TMEM183A	0	-	chr7	179454	181883	2	2429	0.000823384	chr7	181074	181174	868	#N/A	#N/A	#N/A	868_0.554556
869	chr31	37117962	37117963	0.576174	chr31	37117199	37118699	NDUFV3	0	+	chr31	37116987	37119416	2	2429	0.000823384	chr31	37117912	37118012	869	chr21	42892980	42893075	869_0.576174
870	chr8	71452203	71452204	0.589177	chr8	71450795	71452295	XRCC3	0	-	chr8	71450689	71454324	3	3635	0.000825309	chr8	71452153	71452253	870	chr14	103715975	103716046	870_0.589177
871	chr8	71452203	71452204	0.589177	chr8	71451159	71452659	XRCC3	0	-	chr8	71450689	71454324	3	3635	0.000825309	chr8	71452153	71452253	871	chr14	103715975	103716046	871_0.589177
872	chr8	71452203	71452204	0.589177	chr8	71451186	71452686	XRCC3	0	-	chr8	71450689	71454324	3	3635	0.000825309	chr8	71452153	71452253	872	chr14	103715975	103716046	872_0.589177
873	chr28	9971286	9971287	0.625322	chr28	9970291	9971791	TM9SF3	0	-	chr28	9969764	9972187	2	2423	0.000825423	chr28	9971236	9971336	873	chr10	96587282	96587378	873_0.625322
874	chr30	39356627	39356628	0.837772	chr30	39356397	39357897	RCN2	0	-	chr30	39355943	39358366	2	2423	0.000825423	chr30	39356577	39356677	874	chr15	76931944	76932057	874_0.837772
875	chr30	39356627	39356628	0.837772	chr30	39356398	39357898	RCN2	0	-	chr30	39355943	39358366	2	2423	0.000825423	chr30	39356577	39356677	875	chr15	76931944	76932057	875_0.837772
876	chr5	81434486	81434487	0.559201	chr5	81433754	81435254	NFATC3	0	-	chr5	81431689	81441361	8	9672	0.00082713	chr5	81434436	81434536	876	chr16	68085089	68085223	876_0.559201
877	chr5	81434486	81434487	0.559201	chr5	81433755	81435255	NFATC3	0	-	chr5	81431689	81441361	8	9672	0.00082713	chr5	81434436	81434536	877	chr16	68085089	68085223	877_0.559201
878	chr5	81433774	81433775	0.645002	chr5	81433754	81435254	NFATC3	0	-	chr5	81431689	81441361	8	9672	0.00082713	chr5	81433724	81433824	878	chr16	68085815	68085892	878_0.645002
879	chr5	81433774	81433775	0.645002	chr5	81433755	81435255	NFATC3	0	-	chr5	81431689	81441361	8	9672	0.00082713	chr5	81433724	81433824	879	chr16	68085815	68085892	879_0.645002
880	chr20	55751021	55751022	0.803571	chr20	55750053	55751553	PIP5K1C	0	+	chr20	55750611	55753029	2	2418	0.00082713	chr20	55750971	55751071	880	chr19	3700471	3700563	880_0.803571
881	chr12	3131280	3131281	1	chr12	3130201	3131701	LEMD2	0	-	chr12	3130275	3132693	2	2418	0.00082713	chr12	3131230	3131330	881	chr6	33788610	33788698	881_1
882	chr12	3131280	3131281	1	chr12	3131278	3132778	LEMD2	0	-	chr12	3130275	3132693	2	2418	0.00082713	chr12	3131230	3131330	882	chr6	33788610	33788698	882_1
883	chr20	55465649	55465650	0.777448	chr20	55464458	55465958	MAP2K2	0	+	chr20	55465016	55466224	1	1208	0.000827815	chr20	55465599	55465699	883	chr19	4123582	4123731	883_0.777448
884	chr5	24546853	24546854	0.75	chr5	24546112	24547612	LOC111096068	0	+	chr5	24546274	24547482	1	1208	0.000827815	chr5	24546803	24546903	884	chr11	107928304	107928381	884_0.75
885	chr5	24546853	24546854	0.75	chr5	24546242	24547742	RAB39A	0	-	chr5	24546274	24547482	1	1208	0.000827815	chr5	24546803	24546903	885	chr11	107928304	107928381	885_0.75
886	chr5	39167621	39167622	0.765276	chr5	39167356	39168856	TRIM16	0	-	chr5	39165892	39168308	2	2416	0.000827815	chr5	39167571	39167671	886	chr17	15651377	15651501	886_0.765276
887	chr18	51863546	51863547	0.60337	chr18	51863093	51864593	CDC42EP2	0	-	chr18	51861897	51867929	5	6032	0.000828912	chr18	51863496	51863596	887	chr11	65314819	65314916	887_0.60337
888	chr18	51863753	51863754	0.686275	chr18	51863093	51864593	CDC42EP2	0	-	chr18	51861897	51867929	5	6032	0.000828912	chr18	51863703	51863803	888	chr11	65314683	65314785	888_0.686275
889	chr30	10226697	10226698	0.58893	chr30	10225556	10227056	TUBGCP4	0	+	chr30	10225241	10227652	2	2411	0.000829531	chr30	10226647	10226747	889	chr15	43371391	43371490	889_0.58893
890	chr2	78914742	78914743	0.554374	chr2	78914129	78915629	RNF186	0	+	chr2	78914721	78915925	1	1204	0.000830565	chr2	78914692	78914792	890	chr1	19815671	19815756	890_0.554374
891	chr20	37467156	37467157	0.603893	chr20	37466706	37468206	GLYCTK	0	-	chr20	37461591	37470005	7	8414	0.000831947	chr20	37467106	37467206	891	chr3	52288856	52288961	891_0.603893
892	chr20	37466149	37466150	0.611857	chr20	37465592	37467092	GLYCTK	0	-	chr20	37461591	37470005	7	8414	0.000831947	chr20	37466099	37466199	892	chr3	52289890	52289990	892_0.611857
893	chr2	84942280	84942281	0.671352	chr2	84941799	84943299	EXOSC10	0	+	chr2	84941827	84944231	2	2404	0.000831947	chr2	84942230	84942330	893	#N/A	#N/A	#N/A	893_0.671352
894	chr2	84942280	84942281	0.671352	chr2	84941820	84943320	EXOSC10	0	+	chr2	84941827	84944231	2	2404	0.000831947	chr2	84942230	84942330	894	#N/A	#N/A	#N/A	894_0.671352
895	chr20	37467224	37467225	0.786693	chr20	37466706	37468206	GLYCTK	0	-	chr20	37461591	37470005	7	8414	0.000831947	chr20	37467174	37467274	895	chr3	52288789	52288890	895_0.786693
896	chr6	77052770	77052771	0.840408	chr6	77052240	77053740	WLS	0	+	chr6	77052694	77053892	1	1198	0.000834725	chr6	77052720	77052820	896	#N/A	#N/A	#N/A	896_0.840408
897	chr30	14573099	14573100	0.824818	chr30	14571764	14573264	DUT	0	+	chr30	14571509	14573905	2	2396	0.000834725	chr30	14573049	14573149	897	chr15	48331751	48331857	897_0.824818
898	chr18	51271087	51271088	0.722901	chr18	51270983	51272483	BANF1	0	-	chr18	51270471	51272863	2	2392	0.00083612	chr18	51271037	51271137	898	chr11	66002805	66002894	898_0.722901
899	chr18	51271087	51271088	0.722901	chr18	51270848	51272348	EIF1AD	0	+	chr18	51270471	51272863	2	2392	0.00083612	chr18	51271037	51271137	899	chr11	66002805	66002894	899_0.722901
900	chr25	30276697	30276698	0.72534	chr25	30275674	30277174	TRIM35	0	+	chr25	30275276	30277666	2	2390	0.00083682	chr25	30276647	30276747	900	chr8	27311250	27311354	900_0.72534
901	chr37	14997272	14997273	0.721854	chr37	14996148	14997648	ADAM23	0	+	chr37	14996763	14999150	2	2387	0.000837872	chr37	14997222	14997322	901	chr2	206443924	206444036	901_0.721854
902	chr12	10833712	10833713	0.709475	chr12	10832902	10834402	MRPS10	0	-	chr12	10832661	10833854	1	1193	0.000838223	chr12	10833662	10833762	902	chr6	42218257	42218338	902_0.709475
903	chr27	33198730	33198731	0.588408	chr27	33198547	33200047	EMP1	0	-	chr27	33198422	33199612	1	1190	0.000840336	chr27	33198680	33198780	903	chr12	13196948	13197046	903_0.588408
904	chr9	23425688	23425689	0.658651	chr9	23425003	23426503	CWC25	0	+	chr9	23424755	23427133	2	2378	0.000841043	chr9	23425638	23425738	904	chr17	38825624	38825724	904_0.658651
905	chr7	16819851	16819852	0.547124	chr7	16819180	16820680	NMNAT2	0	-	chr7	16817907	16820284	2	2377	0.000841397	chr7	16819801	16819901	905	chr1	183472088	183472193	905_0.547124
906	chr15	16086275	16086276	0.599515	chr15	16085165	16086665	DMAP1	0	-	chr15	16084692	16087060	2	2368	0.000844595	chr15	16086225	16086325	906	#N/A	#N/A	#N/A	906_0.599515
907	chr37	10521369	10521370	0.739898	chr37	10520931	10522431	TRAK2	0	-	chr37	10520440	10522808	2	2368	0.000844595	chr37	10521319	10521419	907	chr2	201451486	201451588	907_0.739898
908	chr5	82205747	82205748	0.660115	chr5	82205557	82207057	FBXL8	0	-	chr5	82204795	82207162	2	2367	0.000844951	chr5	82205697	82205797	908	chr16	67160192	67160295	908_0.660115
909	chr27	16464412	16464413	0.740741	chr27	16463598	16465098	FGD4	0	-	chr27	16462444	16464811	2	2367	0.000844951	chr27	16464362	16464462	909	chr12	32399255	32399402	909_0.740741
910	chr1	112411108	112411109	0.669851	chr1	112409650	112411150	ARHGEF1	0	-	chr1	112408012	112411557	3	3545	0.000846262	chr1	112411058	112411158	910	chr19	41881393	41881465	910_0.669851
911	chr1	112411108	112411109	0.669851	chr1	112409651	112411151	ARHGEF1	0	-	chr1	112408012	112411557	3	3545	0.000846262	chr1	112411058	112411158	911	chr19	41881393	41881465	911_0.669851
912	chr1	112411108	112411109	0.669851	chr1	112409659	112411159	ARHGEF1	0	-	chr1	112408012	112411557	3	3545	0.000846262	chr1	112411058	112411158	912	chr19	41881393	41881465	912_0.669851
913	chr17	22348901	22348902	0.591117	chr17	22348813	22350313	FOSL2	0	+	chr17	22346764	22349123	2	2359	0.000847817	chr17	22348851	22348951	913	chr2	28400607	28400709	913_0.591117
914	chr6	18221819	18221820	0.617952	chr6	18221365	18222865	NUPR1	0	+	chr6	18220264	18224976	4	4712	0.000848896	chr6	18221769	18221869	914	chr16	28539919	28540013	914_0.617952
915	chr6	18221819	18221820	0.617952	chr6	18221373	18222873	NUPR1	0	+	chr6	18220264	18224976	4	4712	0.000848896	chr6	18221769	18221869	915	chr16	28539919	28540013	915_0.617952
916	chr6	18221594	18221595	0.626179	chr6	18221365	18222865	NUPR1	0	+	chr6	18220264	18224976	4	4712	0.000848896	chr6	18221544	18221644	916	chr16	28540075	28540136	916_0.626179
917	chr6	18221594	18221595	0.626179	chr6	18221373	18222873	NUPR1	0	+	chr6	18220264	18224976	4	4712	0.000848896	chr6	18221544	18221644	917	chr16	28540075	28540136	917_0.626179
918	chr6	7116024	7116025	0.690667	chr6	7115175	7116675	HIP1	0	-	chr6	7114454	7116806	2	2352	0.00085034	chr6	7115974	7116074	918	chr7	75739307	75739457	918_0.690667
919	chr1	23929793	23929794	1	chr1	23929526	23931026	SMAD4	0	-	chr1	23929013	23931360	2	2347	0.000852152	chr1	23929743	23929843	919	chr18	51030794	51030908	919_1
920	chr26	30631071	30631072	0.602794	chr26	30629937	30631437	SNAP29	0	-	chr26	30627301	30631950	4	4649	0.0008604	chr26	30631021	30631121	920	chr22	20858342	20858449	920_0.602794
921	chr26	30631071	30631072	0.602794	chr26	30629940	30631440	SNAP29	0	-	chr26	30627301	30631950	4	4649	0.0008604	chr26	30631021	30631121	921	chr22	20858342	20858449	921_0.602794
922	chr33	29511575	29511576	0.624304	chr33	29511252	29512752	UBXN7	0	-	chr33	29509984	29512304	2	2320	0.000862069	chr33	29511525	29511625	922	chr3	196432221	196432321	922_0.624304
923	chr25	44905902	44905903	0.628587	chr25	44904701	44906201	DGKD	0	+	chr25	44905088	44907407	2	2319	0.000862441	chr25	44905852	44905952	923	chr2	233419379	233419467	923_0.628587
924	chr13	52741673	52741674	0.623813	chr13	52741041	52742541	ADGRL3	0	+	chr13	52741170	52742327	1	1157	0.000864304	chr13	52741623	52741723	924	chr4	61200988	61201085	924_0.623813
925	chr8	50471409	50471410	0.569811	chr8	50470173	50471673	SLIRP	0	+	chr8	50469903	50472217	2	2314	0.000864304	chr8	50471359	50471459	925	chr14	77708242	77708340	925_0.569811
926	chr9	40933622	40933623	0.574348	chr9	40932396	40933896	CRLF3	0	+	chr9	40932310	40934623	2	2313	0.000864678	chr9	40933572	40933672	926	chr17	30824391	30824526	926_0.574348
927	chr1	112351701	112351702	0.830643	chr1	112350414	112351914	RABAC1	0	+	chr1	112350909	112353221	2	2312	0.000865052	chr1	112351651	112351751	927	chr19	41959039	41959127	927_0.830643
928	chr1	112351703	112351704	0.830643	chr1	112350414	112351914	RABAC1	0	+	chr1	112350909	112353221	2	2312	0.000865052	chr1	112351653	112351753	928	chr19	41959037	41959125	928_0.830643
929	chr16	33533184	33533185	0.634615	chr16	33531701	33533201	PPP2CB	0	+	chr16	33532080	33534388	2	2308	0.000866551	chr16	33533134	33533234	929	chr8	30812125	30812334	929_0.634615
930	chr8	62522962	62522963	0.797753	chr8	62522264	62523764	BTBD7	0	-	chr8	62521227	62523528	2	2301	0.000869187	chr8	62522912	62523012	930	chr14	93333010	93333110	930_0.797753
931	chr30	20718107	20718108	0.653806	chr30	20717620	20719120	PIGB	0	+	chr30	20717540	20719840	2	2300	0.000869565	chr30	20718057	20718157	931	#N/A	#N/A	#N/A	931_0.653806
932	chr4	54894443	54894444	0.596845	chr4	54893745	54895245	GEMIN5	0	+	chr4	54893002	54895298	2	2296	0.00087108	chr4	54894393	54894493	932	chr5	154938472	154938578	932_0.596845
933	chr21	7014017	7014018	0.724393	chr21	7012698	7014198	TAF1D	0	+	chr21	7003404	7014869	10	11465	0.00087222	chr21	7013967	7014067	933	chr11	93740692	93740794	933_0.724393
934	chr21	7013235	7013236	0.901426	chr21	7012381	7013881	TAF1D	0	+	chr21	7003404	7014869	10	11465	0.00087222	chr21	7013185	7013285	934	chr11	93741760	93741865	934_0.901426
935	chr21	7013235	7013236	0.901426	chr21	7012698	7014198	TAF1D	0	+	chr21	7003404	7014869	10	11465	0.00087222	chr21	7013185	7013285	935	chr11	93741760	93741865	935_0.901426
936	chr21	7013116	7013117	0.922642	chr21	7012381	7013881	TAF1D	0	+	chr21	7003404	7014869	10	11465	0.00087222	chr21	7013066	7013166	936	#N/A	#N/A	#N/A	936_0.922642
937	chr21	7013116	7013117	0.922642	chr21	7012698	7014198	TAF1D	0	+	chr21	7003404	7014869	10	11465	0.00087222	chr21	7013066	7013166	937	#N/A	#N/A	#N/A	937_0.922642
938	chr26	22578266	22578267	0.788808	chr26	22577478	22578978	RHBDD3	0	-	chr26	22577326	22583052	5	5726	0.00087321	chr26	22578216	22578316	938	chr22	29267653	29267745	938_0.788808
939	chr26	22578266	22578267	0.788808	chr26	22577693	22579193	RHBDD3	0	-	chr26	22577326	22583052	5	5726	0.00087321	chr26	22578216	22578316	939	chr22	29267653	29267745	939_0.788808
940	chr26	22578266	22578267	0.788808	chr26	22577694	22579194	RHBDD3	0	-	chr26	22577326	22583052	5	5726	0.00087321	chr26	22578216	22578316	940	chr22	29267653	29267745	940_0.788808
941	chr26	22578266	22578267	0.788808	chr26	22578035	22579535	RHBDD3	0	-	chr26	22577326	22583052	5	5726	0.00087321	chr26	22578216	22578316	941	chr22	29267653	29267745	941_0.788808
942	chr26	22578266	22578267	0.788808	chr26	22578042	22579542	RHBDD3	0	-	chr26	22577326	22583052	5	5726	0.00087321	chr26	22578216	22578316	942	chr22	29267653	29267745	942_0.788808
943	chr1	29306226	29306227	0.587369	chr1	29305936	29307436	MAP3K5	0	-	chr1	29305119	29307409	2	2290	0.000873362	chr1	29306176	29306276	943	chr6	136792266	136792366	943_0.587369
944	chr5	41664101	41664102	0.913309	chr5	41662807	41664307	SREBF1	0	+	chr5	41663566	41670436	6	6870	0.000873362	chr5	41664051	41664151	944	chr17	17836546	17836620	944_0.913309
945	chr5	41664101	41664102	0.913309	chr5	41662841	41664341	SREBF1	0	+	chr5	41663566	41670436	6	6870	0.000873362	chr5	41664051	41664151	945	chr17	17836546	17836620	945_0.913309
946	chr5	41664101	41664102	0.913309	chr5	41662856	41664356	SREBF1	0	+	chr5	41663566	41670436	6	6870	0.000873362	chr5	41664051	41664151	946	chr17	17836546	17836620	946_0.913309
947	chr26	9010303	9010304	0.563288	chr26	9009910	9011410	FAM109A	0	-	chr26	9008714	9011002	2	2288	0.000874126	chr26	9010253	9010353	947	chr12	111368852	111368949	947_0.563288
948	chr2	47558515	47558516	0.603913	chr2	47558510	47560010	ERCC8	0	-	chr2	47558076	47560360	2	2284	0.000875657	chr2	47558465	47558565	948	chr5	60944531	60944636	948_0.603913
949	chr2	47558515	47558516	0.603913	chr2	47558511	47560011	ERCC8	0	-	chr2	47558076	47560360	2	2284	0.000875657	chr2	47558465	47558565	949	chr5	60944531	60944636	949_0.603913
950	chr18	42076484	42076485	0.721374	chr18	42075165	42076665	KBTBD4	0	+	chr18	42074725	42077009	2	2284	0.000875657	chr18	42076434	42076534	950	chr11	47578368	47578469	950_0.721374
951	chr18	42076484	42076485	0.721374	chr18	42075342	42076842	NDUFS3	0	-	chr18	42074725	42077009	2	2284	0.000875657	chr18	42076434	42076534	951	chr11	47578368	47578469	951_0.721374
952	chr16	53955130	53955131	0.808511	chr16	53953812	53955312	LOC482938	0	+	chr16	53953890	53956174	2	2284	0.000875657	chr16	53955080	53955180	952	chr8	7518460	7518598	952_0.808511
953	chr16	53955130	53955131	0.808511	chr16	53953813	53955313	LOC482938	0	+	chr16	53953890	53956174	2	2284	0.000875657	chr16	53955080	53955180	953	chr8	7518460	7518598	953_0.808511
954	chr27	5266596	5266597	0.684211	chr27	5266034	5267534	DNAJC22	0	-	chr27	5264800	5268222	3	3422	0.00087668	chr27	5266546	5266646	954	chr12	49347787	49347885	954_0.684211
955	chr10	31247745	31247746	0.638224	chr10	31246254	31247754	BTBD11	0	-	chr10	31247075	31249356	2	2281	0.000876808	chr10	31247695	31247795	955	chr12	107579781	107579882	955_0.638224
956	chr5	64692207	64692208	0.570629	chr5	64691863	64693363	CYBA	0	+	chr5	64691841	64694121	2	2280	0.000877193	chr5	64692157	64692257	956	chr16	88651468	88651528	956_0.570629
957	chr5	64691914	64691915	0.60278	chr5	64691863	64693363	CYBA	0	+	chr5	64691841	64694121	2	2280	0.000877193	chr5	64691864	64691964	957	#N/A	#N/A	#N/A	957_0.60278
958	chr10	35339322	35339323	0.803571	chr10	35338599	35340099	LIMS1	0	-	chr10	35336934	35340354	3	3420	0.000877193	chr10	35339272	35339372	958	#N/A	#N/A	#N/A	958_0.803571
959	chr10	35338666	35338667	0.869053	chr10	35338599	35340099	LIMS1	0	-	chr10	35336934	35340354	3	3420	0.000877193	chr10	35338616	35338716	959	chr2	108534780	108534865	959_0.869053
960	chr12	12780270	12780271	0.815305	chr12	12778934	12780434	CDC5L	0	+	chr12	12778811	12781086	2	2275	0.000879121	chr12	12780220	12780320	960	chr6	44387967	44388065	960_0.815305
961	chr20	44863716	44863717	0.594115	chr20	44863332	44864832	MAST3	0	-	chr20	44862299	44864572	2	2273	0.000879894	chr20	44863666	44863766	961	chr19	18118232	18118333	961_0.594115
962	chr20	44863716	44863717	0.594115	chr20	44863546	44865046	MAST3	0	-	chr20	44862299	44864572	2	2273	0.000879894	chr20	44863666	44863766	962	chr19	18118232	18118333	962_0.594115
963	chr5	18959043	18959044	0.658368	chr5	18959034	18960534	C5H11orf71	0	+	chr5	18958392	18961796	3	3404	0.000881316	chr5	18958993	18959093	963	chr11	114401262	114401349	963_0.658368
964	chr5	18959104	18959105	0.680139	chr5	18959034	18960534	C5H11orf71	0	+	chr5	18958392	18961796	3	3404	0.000881316	chr5	18959054	18959154	964	chr11	114401185	114401289	964_0.680139
965	chr5	18960696	18960697	0.701987	chr5	18959343	18960843	RBM7	0	-	chr5	18958392	18961796	3	3404	0.000881316	chr5	18960646	18960746	965	chr11	114399666	114399783	965_0.701987
966	chr5	18959315	18959316	0.796805	chr5	18959034	18960534	C5H11orf71	0	+	chr5	18958392	18961796	3	3404	0.000881316	chr5	18959265	18959365	966	chr11	114401000	114401085	966_0.796805
967	chr28	21890034	21890035	0.646381	chr28	21888688	21890188	SMC3	0	+	chr28	21888700	21890960	2	2260	0.000884956	chr28	21889984	21890084	967	chr10	110567964	110568076	967_0.646381
968	chr1	69076689	69076690	0.665796	chr1	69076631	69078131	LOC106559350	0	-	chr1	69074550	69077940	3	3390	0.000884956	chr1	69076639	69076739	968	chr6	130764687	130764806	968_0.665796
969	chr20	40659218	40659219	1	chr20	40657936	40659436	PLXNB1	0	+	chr20	40655530	40660040	4	4510	0.000886918	chr20	40659168	40659268	969	chr3	48429713	48429811	969_1
970	chr20	40659218	40659219	1	chr20	40658548	40660048	PLXNB1	0	+	chr20	40655530	40660040	4	4510	0.000886918	chr20	40659168	40659268	970	chr3	48429713	48429811	970_1
971	chr5	20964647	20964648	0.575919	chr5	20963680	20965180	BCO2	0	-	chr5	20962721	20964975	2	2254	0.000887311	chr5	20964597	20964697	971	chr11	112175070	112175160	971_0.575919
972	chr5	20964647	20964648	0.575919	chr5	20963709	20965209	BCO2	0	-	chr5	20962721	20964975	2	2254	0.000887311	chr5	20964597	20964697	972	chr11	112175070	112175160	972_0.575919
973	chr37	12162594	12162595	0.732026	chr37	12161813	12163313	ABI2	0	+	chr37	12161366	12163620	2	2254	0.000887311	chr37	12162544	12162644	973	chr2	203328292	203328377	973_0.732026
974	chr21	13777391	13777392	0.600265	chr21	13776766	13778266	CREBZF	0	+	chr21	13776264	13779637	3	3373	0.000889416	chr21	13777341	13777441	974	#N/A	#N/A	#N/A	974_0.600265
975	chr27	6584909	6584910	0.885986	chr27	6583868	6585368	LOC111092738	0	+	chr27	6584190	6586436	2	2246	0.000890472	chr27	6584859	6584959	975	chr12	48183308	48183462	975_0.885986
976	chr2	72638590	72638591	0.592021	chr2	72637655	72639155	IFI6	0	+	chr2	72637411	72639651	2	2240	0.000892857	chr2	72638540	72638640	976	chr1	27672275	27672334	976_0.592021
977	chr2	72638142	72638143	0.666633	chr2	72637655	72639155	IFI6	0	+	chr2	72637411	72639651	2	2240	0.000892857	chr2	72638092	72638192	977	chr1	27672536	27672642	977_0.666633
978	chr37	22420588	22420589	0.634146	chr37	22419643	22421143	ATIC	0	+	chr37	22419711	22421946	2	2235	0.000894855	chr37	22420538	22420638	978	chr2	215311982	215312086	978_0.634146
979	chr5	82803358	82803359	0.776669	chr5	82802565	82804065	BEAN1	0	-	chr5	82802425	82803539	1	1114	0.000897666	chr5	82803308	82803408	979	#N/A	#N/A	#N/A	979_0.776669
980	chr27	31805320	31805321	0.559763	chr27	31804588	31806088	WBP11	0	+	chr27	31804417	31806643	2	2226	0.000898473	chr27	31805270	31805370	980	chr12	14803684	14803777	980_0.559763
981	chr6	28417328	28417329	0.63897	chr6	28416010	28417510	PDXDC1	0	+	chr6	28411026	28418785	7	7759	0.000902178	chr6	28417278	28417378	981	chr16	14981105	14981176	981_0.63897
982	chr24	31295540	31295541	0.762306	chr24	31294985	31296485	IFT52	0	+	chr24	31290502	31297145	6	6643	0.000903206	chr24	31295490	31295590	982	#N/A	#N/A	#N/A	982_0.762306
983	chr24	31295540	31295541	0.762306	chr24	31295431	31296931	IFT52	0	+	chr24	31290502	31297145	6	6643	0.000903206	chr24	31295490	31295590	983	#N/A	#N/A	#N/A	983_0.762306
984	chr3	58822527	58822528	0.549174	chr3	58821403	58822903	BLOC1S4	0	+	chr3	58821633	58823847	2	2214	0.000903342	chr3	58822477	58822577	984	chr4	6716205	6716302	984_0.549174
985	chr3	73494447	73494448	1	chr3	73493918	73495418	FAM114A1	0	-	chr3	73492960	73495161	2	2201	0.000908678	chr3	73494397	73494497	985	chr4	38867671	38867777	985_1
986	chr31	39576947	39576948	0.670206	chr31	39575737	39577237	C31H21orf58	0	-	chr31	39576027	39577124	1	1097	0.000911577	chr31	39576897	39576997	986	#N/A	#N/A	#N/A	986_0.670206
987	chr19	12000781	12000782	0.626712	chr19	12000501	12002001	C19H4orf33	0	-	chr19	11999997	12002191	2	2194	0.000911577	chr19	12000731	12000831	987	chr4	129094070	129094207	987_0.626712
988	chr19	12000781	12000782	0.626712	chr19	12000717	12002217	C19H4orf33	0	-	chr19	11999997	12002191	2	2194	0.000911577	chr19	12000731	12000831	988	chr4	129094070	129094207	988_0.626712
989	chr1	5071327	5071328	0.620723	chr1	5069923	5071423	CYB5A	0	+	chr1	5068049	5088852	19	20803	0.00091333	chr1	5071277	5071377	989	chr18	74291411	74291537	989_0.620723
990	chr1	5070852	5070853	0.696391	chr1	5069815	5071315	CYB5A	0	+	chr1	5068049	5088852	19	20803	0.00091333	chr1	5070802	5070902	990	chr18	74291926	74292026	990_0.696391
991	chr1	5070852	5070853	0.696391	chr1	5069923	5071423	CYB5A	0	+	chr1	5068049	5088852	19	20803	0.00091333	chr1	5070802	5070902	991	chr18	74291926	74292026	991_0.696391
992	chr1	5070716	5070717	0.729672	chr1	5069815	5071315	CYB5A	0	+	chr1	5068049	5088852	19	20803	0.00091333	chr1	5070666	5070766	992	chr18	74292062	74292190	992_0.729672
993	chr1	5070716	5070717	0.729672	chr1	5069923	5071423	CYB5A	0	+	chr1	5068049	5088852	19	20803	0.00091333	chr1	5070666	5070766	993	chr18	74292062	74292190	993_0.729672
994	chr1	5070521	5070522	0.775377	chr1	5069815	5071315	CYB5A	0	+	chr1	5068049	5088852	19	20803	0.00091333	chr1	5070471	5070571	994	chr18	74292363	74292460	994_0.775377
995	chr1	5070521	5070522	0.775377	chr1	5069923	5071423	CYB5A	0	+	chr1	5068049	5088852	19	20803	0.00091333	chr1	5070471	5070571	995	chr18	74292363	74292460	995_0.775377
996	chr1	5069915	5069916	0.77875	chr1	5069815	5071315	CYB5A	0	+	chr1	5068049	5088852	19	20803	0.00091333	chr1	5069865	5069965	996	#N/A	#N/A	#N/A	996_0.77875
997	chr1	5070598	5070599	0.850528	chr1	5069815	5071315	CYB5A	0	+	chr1	5068049	5088852	19	20803	0.00091333	chr1	5070548	5070648	997	chr18	74292222	74292381	997_0.850528
998	chr1	5070598	5070599	0.850528	chr1	5069923	5071423	CYB5A	0	+	chr1	5068049	5088852	19	20803	0.00091333	chr1	5070548	5070648	998	chr18	74292222	74292381	998_0.850528
999	chr1	99404442	99404443	0.627864	chr1	99404320	99405820	CHMP2A	0	+	chr1	99404409	99406594	2	2185	0.000915332	chr1	99404392	99404492	999	chr19	58555944	58556046	999_0.627864
1000	chr1	99404442	99404443	0.627864	chr1	99404327	99405827	CHMP2A	0	+	chr1	99404409	99406594	2	2185	0.000915332	chr1	99404392	99404492	1000	chr19	58555944	58556046	1000_0.627864
1001	chr20	45447187	45447188	0.61564	chr20	45445845	45447345	DDA1	0	-	chr20	45443750	45453553	9	9803	0.000918086	chr20	45447137	45447237	1001	chr19	17310848	17310948	1001_0.61564
1002	chr20	45447187	45447188	0.61564	chr20	45446597	45448097	DDA1	0	-	chr20	45443750	45453553	9	9803	0.000918086	chr20	45447137	45447237	1002	chr19	17310848	17310948	1002_0.61564
1003	chr20	45447187	45447188	0.61564	chr20	45447176	45448676	DDA1	0	-	chr20	45443750	45453553	9	9803	0.000918086	chr20	45447137	45447237	1003	chr19	17310848	17310948	1003_0.61564
1004	chr20	45446066	45446067	0.663472	chr20	45445845	45447345	DDA1	0	-	chr20	45443750	45453553	9	9803	0.000918086	chr20	45446016	45446116	1004	chr19	17312531	17312622	1004_0.663472
1005	chr20	45448063	45448064	0.680875	chr20	45446597	45448097	DDA1	0	-	chr20	45443750	45453553	9	9803	0.000918086	chr20	45448013	45448113	1005	chr19	17309931	17310031	1005_0.680875
1006	chr20	45448063	45448064	0.680875	chr20	45447176	45448676	DDA1	0	-	chr20	45443750	45453553	9	9803	0.000918086	chr20	45448013	45448113	1006	chr19	17309931	17310031	1006_0.680875
1007	chr20	45448063	45448064	0.680875	chr20	45447432	45448932	DDA1	0	-	chr20	45443750	45453553	9	9803	0.000918086	chr20	45448013	45448113	1007	chr19	17309931	17310031	1007_0.680875
1008	chr20	45448063	45448064	0.680875	chr20	45448019	45449519	DDA1	0	-	chr20	45443750	45453553	9	9803	0.000918086	chr20	45448013	45448113	1008	chr19	17309931	17310031	1008_0.680875
1009	chr20	45448063	45448064	0.680875	chr20	45448063	45449563	DDA1	0	-	chr20	45443750	45453553	9	9803	0.000918086	chr20	45448013	45448113	1009	chr19	17309931	17310031	1009_0.680875
1010	chr6	10967882	10967883	0.663757	chr6	10967098	10968598	BAIAP2L1	0	+	chr6	10963241	10969728	6	6487	0.000924927	chr6	10967832	10967932	1010	chr7	98401237	98401341	1010_0.663757
1011	chr6	10967882	10967883	0.663757	chr6	10967104	10968604	BAIAP2L1	0	+	chr6	10963241	10969728	6	6487	0.000924927	chr6	10967832	10967932	1011	chr7	98401237	98401341	1011_0.663757
1012	chr6	10967882	10967883	0.663757	chr6	10967109	10968609	BAIAP2L1	0	+	chr6	10963241	10969728	6	6487	0.000924927	chr6	10967832	10967932	1012	chr7	98401237	98401341	1012_0.663757
1013	chr6	6681167	6681168	0.590209	chr6	6679693	6681193	BCL7B	0	+	chr6	6679776	6681936	2	2160	0.000925926	chr6	6681117	6681217	1013	chr7	73557068	73557193	1013_0.590209
1014	chr8	33770401	33770402	0.621859	chr8	33770355	33771855	KIAA0586	0	+	chr8	33768925	33772163	3	3238	0.000926498	chr8	33770351	33770451	1014	chr14	58426742	58426842	1014_0.621859
1015	chr8	33770401	33770402	0.621859	chr8	33770366	33771866	KIAA0586	0	+	chr8	33768925	33772163	3	3238	0.000926498	chr8	33770351	33770451	1015	chr14	58426742	58426842	1015_0.621859
1016	chr8	33770401	33770402	0.621859	chr8	33770368	33771868	KIAA0586	0	+	chr8	33768925	33772163	3	3238	0.000926498	chr8	33770351	33770451	1016	chr14	58426742	58426842	1016_0.621859
1017	chr8	33770401	33770402	0.621859	chr8	33770309	33771809	TIMM9	0	-	chr8	33768925	33772163	3	3238	0.000926498	chr8	33770351	33770451	1017	chr14	58426742	58426842	1017_0.621859
1018	chr8	33770401	33770402	0.621859	chr8	33770310	33771810	TIMM9	0	-	chr8	33768925	33772163	3	3238	0.000926498	chr8	33770351	33770451	1018	chr14	58426742	58426842	1018_0.621859
1019	chr8	33770401	33770402	0.621859	chr8	33770322	33771822	TIMM9	0	-	chr8	33768925	33772163	3	3238	0.000926498	chr8	33770351	33770451	1019	chr14	58426742	58426842	1019_0.621859
1020	chr9	50869527	50869528	0.571999	chr9	50869384	50870884	FCN2	0	+	chr9	50868913	50873222	4	4309	0.00092829	chr9	50869477	50869577	1020	chr9	134865158	134865293	1020_0.571999
1021	chr9	50869747	50869748	0.626404	chr9	50869384	50870884	FCN2	0	+	chr9	50868913	50873222	4	4309	0.00092829	chr9	50869697	50869797	1021	chr9	134865406	134865517	1021_0.626404
1022	chr9	50869483	50869484	0.740327	chr9	50869384	50870884	FCN2	0	+	chr9	50868913	50873222	4	4309	0.00092829	chr9	50869433	50869533	1022	chr9	134865073	134865224	1022_0.740327
1023	chr9	50869559	50869560	0.773263	chr9	50869384	50870884	FCN2	0	+	chr9	50868913	50873222	4	4309	0.00092829	chr9	50869509	50869609	1023	chr9	134865196	134865328	1023_0.773263
1024	chr12	46969328	46969329	0.75	chr12	46968412	46969912	SLC35A1	0	+	chr12	46967725	46969873	2	2148	0.000931099	chr12	46969278	46969378	1024	chr6	87473584	87473679	1024_0.75
1025	chr12	46969325	46969326	1	chr12	46968412	46969912	SLC35A1	0	+	chr12	46967725	46969873	2	2148	0.000931099	chr12	46969275	46969375	1025	chr6	87473581	87473676	1025_1
1026	chr10	49129665	49129666	0.736486	chr10	49128567	49130067	TTC7A	0	+	chr10	49128044	49130184	2	2140	0.000934579	chr10	49129615	49129715	1026	chr2	46940580	46940671	1026_0.736486
1027	chr10	49129661	49129662	0.828243	chr10	49128567	49130067	TTC7A	0	+	chr10	49128044	49130184	2	2140	0.000934579	chr10	49129611	49129711	1027	chr2	46940576	46940667	1027_0.828243
1028	chr5	67958879	67958880	0.717532	chr5	67957594	67959094	TLDC1	0	+	chr5	67958565	67959633	1	1068	0.00093633	chr5	67958829	67958929	1028	chr16	84504326	84504458	1028_0.717532
1029	chr30	9502567	9502568	0.708767	chr30	9501734	9503234	LRRC57	0	-	chr30	9501221	9503354	2	2133	0.000937647	chr30	9502517	9502617	1029	chr15	42548963	42549059	1029_0.708767
1030	chr8	71033487	71033488	1	chr8	71032878	71034378	LOC480441	0	-	chr8	71032514	71034644	2	2130	0.000938967	chr8	71033437	71033537	1030	chr14	103206331	103207298	1030_1
1031	chr1	99019975	99019976	0.554612	chr1	99018870	99020370	CENPP	0	-	chr1	99018889	99021015	2	2126	0.000940734	chr1	99019925	99020025	1031	chr9	92325267	92325369	1031_0.554612
1032	chr1	99019975	99019976	0.554612	chr1	99018644	99020144	NOL8	0	+	chr1	99018889	99021015	2	2126	0.000940734	chr1	99019925	99020025	1032	chr9	92325267	92325369	1032_0.554612
1033	chr1	83309230	83309231	1	chr1	83308275	83309775	TRPM6	0	+	chr1	83308261	83309323	1	1062	0.00094162	chr1	83309180	83309280	1033	chr9	74887338	74887466	1033_1
1034	chr8	47842323	47842324	0.563264	chr8	47841121	47842621	FCF1	0	+	chr8	47838812	47843052	4	4240	0.000943396	chr8	47842273	47842373	1034	chr14	74713215	74713316	1034_0.563264
1035	chr8	47842323	47842324	0.563264	chr8	47841219	47842719	FCF1	0	+	chr8	47838812	47843052	4	4240	0.000943396	chr8	47842273	47842373	1035	chr14	74713215	74713316	1035_0.563264
1036	chr4	75770470	75770471	0.679986	chr4	75770399	75771899	C4H5orf22	0	-	chr4	75769775	75771893	2	2118	0.000944287	chr4	75770420	75770520	1036	#N/A	#N/A	#N/A	1036_0.679986
1037	chr9	24700912	24700913	0.752617	chr9	24700078	24701578	SKAP1	0	-	chr9	24700200	24701258	1	1058	0.00094518	chr9	24700862	24700962	1037	chr17	48430591	48430690	1037_0.752617
1038	chr2	8496393	8496394	0.633574	chr2	8496250	8497750	ENKUR	0	+	chr2	8495432	8497547	2	2115	0.000945626	chr2	8496343	8496443	1038	chr10	25017182	25017274	1038_0.633574
1039	chr2	8496393	8496394	0.633574	chr2	8496312	8497812	ENKUR	0	+	chr2	8495432	8497547	2	2115	0.000945626	chr2	8496343	8496443	1039	chr10	25017182	25017274	1039_0.633574
1040	chr4	71331067	71331068	0.566652	chr4	71330274	71331774	WDR70	0	-	chr4	71330215	71331271	1	1056	0.00094697	chr4	71331017	71331117	1040	chr9	99877703	99877791	1040_0.566652
1041	chr28	27854503	27854504	0.680693	chr28	27853456	27854956	PDZD8	0	-	chr28	27850921	27855143	4	4222	0.000947418	chr28	27854453	27854553	1041	chr10	117375892	117375990	1041_0.680693
1042	chr28	27853876	27853877	0.808547	chr28	27853456	27854956	PDZD8	0	-	chr28	27850921	27855143	4	4222	0.000947418	chr28	27853826	27853926	1042	chr10	117375275	117375375	1042_0.808547
1043	chr29	36466445	36466446	0.572891	chr29	36465594	36467094	OTUD6B	0	+	chr29	36465518	36467627	2	2109	0.000948317	chr29	36466395	36466495	1043	chr8	91069817	91069914	1043_0.572891
1044	chr5	41445856	41445857	0.745973	chr5	41445205	41446705	DRG2	0	-	chr5	41444494	41446599	2	2105	0.000950119	chr5	41445806	41445906	1044	chr17	18087737	18087818	1044_0.745973
1045	chr14	22863494	22863495	0.557267	chr14	22862859	22864359	C1GALT1	0	+	chr14	22859560	22865864	6	6304	0.000951777	chr14	22863444	22863544	1045	chr7	7182234	7182333	1045_0.557267
1046	chr14	22863494	22863495	0.557267	chr14	22862860	22864360	C1GALT1	0	+	chr14	22859560	22865864	6	6304	0.000951777	chr14	22863444	22863544	1046	chr7	7182234	7182333	1046_0.557267
1047	chr14	22863494	22863495	0.557267	chr14	22863110	22864610	C1GALT1	0	+	chr14	22859560	22865864	6	6304	0.000951777	chr14	22863444	22863544	1047	chr7	7182234	7182333	1047_0.557267
1048	chr4	58295228	58295229	0.594155	chr4	58294095	58295595	ZNF300	0	+	chr4	58293904	58296005	2	2101	0.000951928	chr4	58295178	58295278	1048	chr5	150904696	150904801	1048_0.594155
1049	chr17	39532995	39532996	0.609347	chr17	39532011	39533511	MAT2A	0	-	chr17	39531290	39533390	2	2100	0.000952381	chr17	39532945	39533045	1049	chr2	85538673	85538750	1049_0.609347
1050	chr5	31784379	31784380	0.557799	chr5	31783871	31785371	GLTPD2	0	-	chr5	31780293	31784483	4	4190	0.000954654	chr5	31784329	31784429	1050	chr17	4788888	4788989	1050_0.557799
1051	chr5	31784379	31784380	0.557799	chr5	31783872	31785372	GLTPD2	0	-	chr5	31780293	31784483	4	4190	0.000954654	chr5	31784329	31784429	1051	chr17	4788888	4788989	1051_0.557799
1052	chr5	31784379	31784380	0.557799	chr5	31783282	31784782	VMO1	0	+	chr5	31780293	31784483	4	4190	0.000954654	chr5	31784329	31784429	1052	chr17	4788888	4788989	1052_0.557799
1053	chr5	31784379	31784380	0.557799	chr5	31784049	31785549	VMO1	0	+	chr5	31780293	31784483	4	4190	0.000954654	chr5	31784329	31784429	1053	chr17	4788888	4788989	1053_0.557799
1054	chr25	43719142	43719143	0.64523	chr25	43718468	43719968	NPPC	0	-	chr25	43718860	43719907	1	1047	0.00095511	chr25	43719092	43719192	1054	chr2	231926545	231926651	1054_0.64523
1055	chr3	18529610	18529611	0.706097	chr3	18528196	18529696	CETN3	0	+	chr3	18528126	18530219	2	2093	0.000955566	chr3	18529560	18529660	1055	chr5	90409332	90409428	1055_0.706097
1056	chr3	18529610	18529611	0.706097	chr3	18528803	18530303	POLR3G	0	-	chr3	18528126	18530219	2	2093	0.000955566	chr3	18529560	18529660	1056	chr5	90409332	90409428	1056_0.706097
1057	chr17	34827811	34827812	0.570773	chr17	34827332	34828832	PROM2	0	-	chr17	34827757	34828802	1	1045	0.000956938	chr17	34827761	34827861	1057	chr2	95274469	95274575	1057_0.570773
1058	chr14	31154353	31154354	0.664384	chr14	31153415	31154915	ANKMY2	0	-	chr14	31152643	31154733	2	2090	0.000956938	chr14	31154303	31154403	1058	chr7	16646156	16646262	1058_0.664384
1059	chr10	37998002	37998003	0.610538	chr10	37996910	37998410	FHL2	0	+	chr10	37996691	37999825	3	3134	0.000957243	chr10	37997952	37998052	1059	chr2	105438385	105438500	1059_0.610538
1060	chr5	77363846	77363847	0.626105	chr5	77363493	77364993	LOC111096080	0	-	chr5	77363216	77365305	2	2089	0.000957396	chr5	77363796	77363896	1060	chr16	71564760	71564853	1060_0.626105
1061	chr2	44088131	44088132	0.567797	chr2	44087470	44088970	MIER3	0	-	chr2	44086903	44091077	4	4174	0.000958313	chr2	44088081	44088181	1061	chr5	56951689	56951792	1061_0.567797
1062	chr2	44088131	44088132	0.567797	chr2	44088093	44089593	MIER3	0	-	chr2	44086903	44091077	4	4174	0.000958313	chr2	44088081	44088181	1062	chr5	56951689	56951792	1062_0.567797
1063	chr4	20556048	20556049	0.554703	chr4	20555979	20557479	TSPAN15	0	+	chr4	20554864	20557988	3	3124	0.000960307	chr4	20555998	20556098	1063	chr10	69450200	69450909	1063_0.554703
1064	chr20	39165703	39165704	0.836478	chr20	39164880	39166380	SEMA3F	0	-	chr20	39164293	39166374	2	2081	0.000961076	chr20	39165653	39165753	1064	chr3	50155177	50155257	1064_0.836478
1065	chr20	44395239	44395240	0.665796	chr20	44393883	44395383	CRTC1	0	-	chr20	44393247	44395323	2	2076	0.000963391	chr20	44395189	44395289	1065	chr19	18682702	18682842	1065_0.665796
1066	chr20	44395239	44395240	0.665796	chr20	44393884	44395384	CRTC1	0	-	chr20	44393247	44395323	2	2076	0.000963391	chr20	44395189	44395289	1066	chr19	18682702	18682842	1066_0.665796
1067	chr24	21523075	21523076	0.817792	chr24	21522095	21523595	TM9SF4	0	+	chr24	21522490	21524560	2	2070	0.000966184	chr24	21523025	21523125	1067	chr20	32109454	32109545	1067_0.817792
1068	chr17	21045689	21045690	0.636364	chr17	21045026	21046526	AGBL5	0	+	chr17	21044156	21048293	4	4137	0.000966884	chr17	21045639	21045739	1068	#N/A	#N/A	#N/A	1068_0.636364
1069	chr17	21045689	21045690	0.636364	chr17	21045028	21046528	AGBL5	0	+	chr17	21044156	21048293	4	4137	0.000966884	chr17	21045639	21045739	1069	#N/A	#N/A	#N/A	1069_0.636364
1070	chr17	21045689	21045690	0.636364	chr17	21045029	21046529	AGBL5	0	+	chr17	21044156	21048293	4	4137	0.000966884	chr17	21045639	21045739	1070	#N/A	#N/A	#N/A	1070_0.636364
1071	chr17	21045689	21045690	0.636364	chr17	21045030	21046530	AGBL5	0	+	chr17	21044156	21048293	4	4137	0.000966884	chr17	21045639	21045739	1071	#N/A	#N/A	#N/A	1071_0.636364
1072	chr2	76050887	76050888	0.665852	chr2	76050097	76051597	ZNF436	0	+	chr2	76048650	76051750	3	3100	0.000967742	chr2	76050837	76050937	1072	chr1	23368115	23368215	1072_0.665852
1073	chr12	48849823	48849824	0.626829	chr12	48849594	48851094	LYRM2	0	-	chr12	48849057	48851123	2	2066	0.000968054	chr12	48849773	48849873	1073	#N/A	#N/A	#N/A	1073_0.626829
1074	chr5	64535040	64535041	0.757868	chr5	64533578	64535078	TRAPPC2L	0	-	chr5	64533029	64535095	2	2066	0.000968054	chr5	64534990	64535090	1074	#N/A	#N/A	#N/A	1074_0.757868
1075	chr5	64535040	64535041	0.757868	chr5	64533589	64535089	TRAPPC2L	0	-	chr5	64533029	64535095	2	2066	0.000968054	chr5	64534990	64535090	1075	#N/A	#N/A	#N/A	1075_0.757868
1076	chr2	79182297	79182298	0.727839	chr2	79181666	79183166	CAPZB	0	+	chr2	79179557	79183685	4	4128	0.000968992	chr2	79182247	79182347	1076	chr1	19484635	19484732	1076_0.727839
1077	chr2	79182297	79182298	0.727839	chr2	79181719	79183219	CAPZB	0	+	chr2	79179557	79183685	4	4128	0.000968992	chr2	79182247	79182347	1077	chr1	19484635	19484732	1077_0.727839
1078	chr2	79182188	79182189	0.824818	chr2	79181666	79183166	CAPZB	0	+	chr2	79179557	79183685	4	4128	0.000968992	chr2	79182138	79182238	1078	chr1	19484743	19484870	1078_0.824818
1079	chr2	79182188	79182189	0.824818	chr2	79181719	79183219	CAPZB	0	+	chr2	79179557	79183685	4	4128	0.000968992	chr2	79182138	79182238	1079	chr1	19484743	19484870	1079_0.824818
1080	chr13	38175988	38175989	0.690937	chr13	38175308	38176808	ZNF16	0	-	chr13	38174790	38176851	2	2061	0.000970403	chr13	38175938	38176038	1080	#N/A	#N/A	#N/A	1080_0.690937
1081	chr25	48503952	48503953	1	chr25	48502864	48504364	UBE2F	0	+	chr25	48502878	48504939	2	2061	0.000970403	chr25	48503902	48504002	1081	chr2	237967043	237967124	1081_1
1082	chr25	48503952	48503953	1	chr25	48503303	48504803	UBE2F	0	+	chr25	48502878	48504939	2	2061	0.000970403	chr25	48503902	48504002	1082	chr2	237967043	237967124	1082_1
1083	chr9	49790154	49790155	0.570552	chr9	49789249	49790749	LOC480681	0	-	chr9	49787568	49791683	4	4115	0.000972053	chr9	49790104	49790204	1083	chr9	133356410	133356519	1083_0.570552
1084	chr9	49790154	49790155	0.570552	chr9	49789503	49791003	LOC480681	0	-	chr9	49787568	49791683	4	4115	0.000972053	chr9	49790104	49790204	1084	chr9	133356410	133356519	1084_0.570552
1085	chr4	73453497	73453498	0.588723	chr4	73453059	73454559	TTC23L	0	-	chr4	73452734	73456847	4	4113	0.000972526	chr4	73453447	73453547	1085	chr5	34839423	34839551	1085_0.588723
1086	chr4	73453497	73453498	0.588723	chr4	73453233	73454733	TTC23L	0	-	chr4	73452734	73456847	4	4113	0.000972526	chr4	73453447	73453547	1086	chr5	34839423	34839551	1086_0.588723
1087	chr20	52224115	52224116	0.760684	chr20	52223043	52224543	ARHGEF18	0	+	chr20	52222314	52226416	4	4102	0.000975134	chr20	52224065	52224165	1087	chr19	7395134	7395245	1087_0.760684
1088	chr20	52224115	52224116	0.760684	chr20	52223063	52224563	ARHGEF18	0	+	chr20	52222314	52226416	4	4102	0.000975134	chr20	52224065	52224165	1088	chr19	7395134	7395245	1088_0.760684
1089	chr14	19500286	19500287	0.557799	chr14	19499459	19500959	BET1	0	-	chr14	19498723	19500771	2	2048	0.000976562	chr14	19500236	19500336	1089	chr7	94004693	94004790	1089_0.557799
1090	chr2	84998523	84998524	0.59202	chr2	84997635	84999135	TARDBP	0	-	chr2	84996939	84998987	2	2048	0.000976562	chr2	84998473	84998573	1090	chr1	11012220	11012289	1090_0.59202
1091	chr9	4567932	4567933	0.606201	chr9	4566611	4568111	SRP68	0	+	chr9	4566697	4568741	2	2044	0.000978474	chr9	4567882	4567982	1091	chr17	76072117	76072221	1091_0.606201
1092	chr9	4567932	4567933	0.606201	chr9	4566626	4568126	SRP68	0	+	chr9	4566697	4568741	2	2044	0.000978474	chr9	4567882	4567982	1092	chr17	76072117	76072221	1092_0.606201
1093	chr20	37354516	37354517	0.730576	chr20	37354497	37355997	BAP1	0	+	chr20	37352392	37356480	4	4088	0.000978474	chr20	37354466	37354566	1093	chr3	52411210	52411283	1093_0.730576
1094	chr20	37355987	37355988	0.737444	chr20	37354497	37355997	BAP1	0	+	chr20	37352392	37356480	4	4088	0.000978474	chr20	37355937	37356037	1094	chr3	52409475	52409575	1094_0.737444
1095	chr20	37355987	37355988	0.737444	chr20	37354554	37356054	BAP1	0	+	chr20	37352392	37356480	4	4088	0.000978474	chr20	37355937	37356037	1095	chr3	52409475	52409575	1095_0.737444
1096	chr6	61721465	61721466	0.73229	chr6	61720111	61721611	ODF2L	0	+	chr6	61720524	61722566	2	2042	0.000979432	chr6	61721415	61721515	1096	#N/A	#N/A	#N/A	1096_0.73229
1097	chr20	41418473	41418474	0.587402	chr20	41417505	41419005	SCAP	0	+	chr20	41416946	41419988	3	3042	0.000986193	chr20	41418423	41418523	1097	chr3	47475883	47475972	1097_0.587402
1098	chr23	27377535	27377536	0.81288	chr23	27377083	27378583	CAPN7	0	-	chr23	27376114	27378131	2	2017	0.000991572	chr23	27377485	27377585	1098	chr3	15206271	15206398	1098_0.81288
1099	chr34	14204809	14204810	0.604183	chr34	14204235	14205735	DNAJC19	0	-	chr34	14202917	14205942	3	3025	0.000991736	chr34	14204759	14204859	1099	chr3	180989786	180989882	1099_0.604183
1100	chr29	245003	245004	0.570554	chr29	243632	245132	MCM4	0	+	chr29	243063	245076	2	2013	0.000993542	chr29	244953	245053	1100	chr8	47961289	47961360	1100_0.570554
1101	chr16	33697473	33697474	0.62736	chr16	33696870	33698370	GTF2E2	0	+	chr16	33696871	33698881	2	2010	0.000995025	chr16	33697423	33697523	1101	chr8	30658344	30658452	1101_0.62736
1102	chr2	24239539	24239540	0.594929	chr2	24238992	24240492	CDC123	0	-	chr2	24237059	24241072	4	4013	0.000996761	chr2	24239489	24239589	1102	chr10	12196027	12196087	1102_0.594929
1103	chr2	24239539	24239540	0.594929	chr2	24238994	24240494	CDC123	0	-	chr2	24237059	24241072	4	4013	0.000996761	chr2	24239489	24239589	1103	chr10	12196027	12196087	1103_0.594929
1104	chr10	24378928	24378929	0.574255	chr10	24378848	24380348	XPNPEP3	0	-	chr10	24378056	24382061	4	4005	0.000998752	chr10	24378878	24378978	1104	chr22	40857589	40857680	1104_0.574255
1105	chr10	24378928	24378929	0.574255	chr10	24378908	24380408	XPNPEP3	0	-	chr10	24378056	24382061	4	4005	0.000998752	chr10	24378878	24378978	1105	chr22	40857589	40857680	1105_0.574255
1106	chr5	44976068	44976069	1	chr5	44974961	44976461	DNAJC6	0	-	chr5	44975250	44976249	1	999	0.001001	chr5	44976018	44976118	1106	chr1	65309612	65309685	1106_1
1107	chr32	22067003	22067004	0.711832	chr32	22066863	22068363	DDIT4L	0	-	chr32	22066781	22067779	1	998	0.001002	chr32	22066953	22067053	1107	chr4	100190076	100190178	1107_0.711832
1108	chr6	22209046	22209047	0.641949	chr6	22208709	22210209	PALB2	0	+	chr6	22208745	22210741	2	1996	0.001002	chr6	22208996	22209096	1108	#N/A	#N/A	#N/A	1108_0.641949
1109	chr6	22208945	22208946	0.666378	chr6	22208709	22210209	PALB2	0	+	chr6	22208745	22210741	2	1996	0.001002	chr6	22208895	22208995	1109	#N/A	#N/A	#N/A	1109_0.666378
1110	chr20	13652077	13652078	0.736264	chr20	13651482	13652982	LRRN1	0	-	chr20	13650980	13652975	2	1995	0.00100251	chr20	13652027	13652127	1110	chr3	3799294	3799388	1110_0.736264
1111	chr10	55247044	55247045	1	chr10	55246126	55247626	C10H2orf73	0	+	chr10	55245715	55247700	2	1985	0.00100756	chr10	55246994	55247094	1111	chr2	54330688	54330810	1111_1
1112	chr1	107382111	107382112	0.570997	chr1	107381853	107383353	LHB	0	+	chr1	107380701	107382682	2	1981	0.00100959	chr1	107382061	107382161	1112	chr19	49017777	49017880	1112_0.570997
1113	chr1	114728041	114728042	0.671162	chr1	114727262	114728762	SPINT2	0	-	chr1	114724973	114728923	4	3950	0.00101266	chr1	114727991	114728091	1113	chr19	38264256	38264375	1113_0.671162
1114	chr1	114728041	114728042	0.671162	chr1	114727301	114728801	SPINT2	0	-	chr1	114724973	114728923	4	3950	0.00101266	chr1	114727991	114728091	1114	chr19	38264256	38264375	1114_0.671162
1115	chr8	35687097	35687098	0.692142	chr8	35686920	35688420	LOC111097064	0	-	chr8	35686852	35687839	1	987	0.00101317	chr8	35687047	35687147	1115	chr14	60656597	60656697	1115_0.692142
1116	chr33	23153565	23153566	0.584163	chr33	23152986	23154486	TIMMDC1	0	+	chr33	23152932	23154905	2	1973	0.00101368	chr33	23153515	23153615	1116	chr3	119497830	119497913	1116_0.584163
1117	chr2	75453436	75453437	0.676287	chr2	75453085	75454585	IL22RA1	0	+	chr2	75452744	75457674	5	4930	0.0010142	chr2	75453386	75453486	1117	chr1	24143796	24143878	1117_0.676287
1118	chr2	75453438	75453439	0.676287	chr2	75453085	75454585	IL22RA1	0	+	chr2	75452744	75457674	5	4930	0.0010142	chr2	75453388	75453488	1118	chr1	24143795	24143876	1118_0.676287
1119	chr2	75453536	75453537	0.754766	chr2	75453085	75454585	IL22RA1	0	+	chr2	75452744	75457674	5	4930	0.0010142	chr2	75453486	75453586	1119	chr1	24143700	24143796	1119_0.754766
1120	chr2	75453658	75453659	0.757441	chr2	75453085	75454585	IL22RA1	0	+	chr2	75452744	75457674	5	4930	0.0010142	chr2	75453608	75453708	1120	chr1	24143580	24143681	1120_0.757441
1121	chr6	443870	443871	0.566318	chr6	443854	445354	MRPS17	0	+	chr6	443328	446258	3	2930	0.00102389	chr6	443820	443920	1121	#N/A	#N/A	#N/A	1121_0.566318
1122	chr6	443958	443959	0.668637	chr6	443854	445354	MRPS17	0	+	chr6	443328	446258	3	2930	0.00102389	chr6	443908	444008	1122	#N/A	#N/A	#N/A	1122_0.668637
1123	chr9	30326955	30326956	1	chr9	30326426	30327926	HLF	0	+	chr9	30326544	30332386	6	5842	0.00102705	chr9	30326905	30327005	1123	chr17	55264955	55265055	1123_1
1124	chr9	30326955	30326956	1	chr9	30326433	30327933	HLF	0	+	chr9	30326544	30332386	6	5842	0.00102705	chr9	30326905	30327005	1124	chr17	55264955	55265055	1124_1
1125	chr9	30326955	30326956	1	chr9	30326774	30328274	HLF	0	+	chr9	30326544	30332386	6	5842	0.00102705	chr9	30326905	30327005	1125	chr17	55264955	55265055	1125_1
1126	chr20	33664747	33664748	0.564485	chr20	33664229	33665729	FAM208A	0	+	chr20	33664519	33666464	2	1945	0.00102828	chr20	33664697	33664797	1126	chr3	56683499	56683596	1126_0.564485
1127	chr20	33664747	33664748	0.564485	chr20	33664230	33665730	FAM208A	0	+	chr20	33664519	33666464	2	1945	0.00102828	chr20	33664697	33664797	1127	chr3	56683499	56683596	1127_0.564485
1128	chr34	13058944	13058945	1	chr34	13058097	13059597	USP13	0	+	chr34	13058525	13060467	2	1942	0.00102987	chr34	13058894	13058994	1128	chr3	179652865	179652972	1128_1
1129	chr23	38695619	38695620	1	chr23	38694625	38696125	CHST2	0	+	chr23	38694913	38695883	1	970	0.00103093	chr23	38695569	38695669	1129	chr3	143120744	143120844	1129_1
1130	chr17	63687415	63687416	0.859813	chr17	63687002	63688502	DDX20	0	-	chr17	63686853	63688790	2	1937	0.00103252	chr17	63687365	63687465	1130	chr1	111756013	111756113	1130_0.859813
1131	chr8	62522962	62522963	0.797753	chr8	62522264	62523764	BTBD7	0	-	chr8	62521853	62523789	2	1936	0.00103306	chr8	62522912	62523012	1131	chr14	93333010	93333110	1131_0.797753
1132	chr14	31154353	31154354	0.664384	chr14	31153283	31154783	BZW2	0	+	chr14	31151917	31155788	4	3871	0.00103332	chr14	31154303	31154403	1132	chr7	16646156	16646262	1132_0.664384
1133	chr14	31154353	31154354	0.664384	chr14	31153316	31154816	BZW2	0	+	chr14	31151917	31155788	4	3871	0.00103332	chr14	31154303	31154403	1133	chr7	16646156	16646262	1133_0.664384
1134	chr9	46405008	46405009	0.555042	chr9	46404888	46406388	LOC480654	0	+	chr9	46404367	46407268	3	2901	0.00103413	chr9	46404958	46405058	1134	chr17	2302951	2303060	1134_0.555042
1135	chr9	46405008	46405009	0.555042	chr9	46404890	46406390	LOC480654	0	+	chr9	46404367	46407268	3	2901	0.00103413	chr9	46404958	46405058	1135	chr17	2302951	2303060	1135_0.555042
1136	chr9	46405008	46405009	0.555042	chr9	46404938	46406438	LOC480654	0	+	chr9	46404367	46407268	3	2901	0.00103413	chr9	46404958	46405058	1136	chr17	2302951	2303060	1136_0.555042
1137	chr23	18039044	18039045	0.666573	chr23	18038788	18040288	OXSM	0	-	chr23	18038498	18041395	3	2897	0.00103555	chr23	18038994	18039094	1137	chr3	25790287	25790568	1137_0.666573
1138	chr23	18039044	18039045	0.666573	chr23	18038737	18040237	OXSM	0	-	chr23	18038498	18041395	3	2897	0.00103555	chr23	18038994	18039094	1138	chr3	25790287	25790568	1138_0.666573
1139	chr23	18039044	18039045	0.666573	chr23	18038751	18040251	OXSM	0	-	chr23	18038498	18041395	3	2897	0.00103555	chr23	18038994	18039094	1139	chr3	25790287	25790568	1139_0.666573
1140	chr11	27584732	27584733	0.597875	chr11	27583949	27585449	GLDC	0	-	chr11	27580374	27585201	5	4827	0.00103584	chr11	27584682	27584782	1140	chr9	6645767	6645877	1140_0.597875
1141	chr11	27584453	27584454	0.67299	chr11	27583949	27585449	GLDC	0	-	chr11	27580374	27585201	5	4827	0.00103584	chr11	27584403	27584503	1141	chr9	6645452	6645561	1141_0.67299
1142	chr11	27584560	27584561	0.90068	chr11	27583949	27585449	GLDC	0	-	chr11	27580374	27585201	5	4827	0.00103584	chr11	27584510	27584610	1142	chr9	6645568	6645693	1142_0.90068
1143	chr27	19580363	19580364	0.616246	chr27	19579400	19580900	CCDC91	0	-	chr27	19578569	19580499	2	1930	0.00103627	chr27	19580313	19580413	1143	chr12	28189960	28190072	1143_0.616246
1144	chr27	35125653	35125654	0.687117	chr27	35124784	35126284	MAGOHB	0	+	chr27	35124990	35126917	2	1927	0.00103788	chr27	35125603	35125703	1144	chr12	10613709	10613826	1144_0.687117
1145	chr28	10095523	10095524	0.861461	chr28	10094861	10096361	PIK3AP1	0	-	chr28	10092203	10096055	4	3852	0.00103842	chr28	10095473	10095573	1145	chr10	96720606	96720725	1145_0.861461
1146	chr28	10095523	10095524	0.861461	chr28	10094862	10096362	PIK3AP1	0	-	chr28	10092203	10096055	4	3852	0.00103842	chr28	10095473	10095573	1146	chr10	96720606	96720725	1146_0.861461
1147	chr1	99564301	99564302	0.561248	chr1	99563526	99565026	RPS5	0	-	chr1	99563406	99567256	4	3850	0.00103896	chr1	99564251	99564351	1147	chr19	58387241	58387341	1147_0.561248
1148	chr1	99564301	99564302	0.561248	chr1	99563892	99565392	RPS5	0	-	chr1	99563406	99567256	4	3850	0.00103896	chr1	99564251	99564351	1148	chr19	58387241	58387341	1148_0.561248
1149	chr5	56482937	56482938	0.6	chr5	56481522	56483022	ACAP3	0	-	chr5	56481222	56483147	2	1925	0.00103896	chr5	56482887	56482987	1149	chr1	1308749	1308898	1149_0.6
1150	chr5	56482937	56482938	0.6	chr5	56481800	56483300	PUSL1	0	+	chr5	56481222	56483147	2	1925	0.00103896	chr5	56482887	56482987	1150	chr1	1308749	1308898	1150_0.6
1151	chr5	56482916	56482917	1	chr5	56481522	56483022	ACAP3	0	-	chr5	56481222	56483147	2	1925	0.00103896	chr5	56482866	56482966	1151	chr1	1308714	1308847	1151_1
1152	chr5	56482916	56482917	1	chr5	56481800	56483300	PUSL1	0	+	chr5	56481222	56483147	2	1925	0.00103896	chr5	56482866	56482966	1152	chr1	1308714	1308847	1152_1
1153	chr8	41354159	41354160	0.643803	chr8	41353557	41355057	ATP6V1D	0	-	chr8	41353096	41355971	3	2875	0.00104348	chr8	41354109	41354209	1153	chr14	67359887	67359981	1153_0.643803
1154	chr8	41354159	41354160	0.643803	chr8	41353398	41354898	EIF2S1	0	+	chr8	41353096	41355971	3	2875	0.00104348	chr8	41354109	41354209	1154	chr14	67359887	67359981	1154_0.643803
1155	chr8	48110204	48110205	0.840185	chr8	48109519	48111019	EIF2B2	0	+	chr8	48109492	48111407	2	1915	0.00104439	chr8	48110154	48110254	1155	chr14	75002572	75002670	1155_0.840185
1156	chr5	42732338	42732339	0.965746	chr5	42731749	42733249	MAP2K3	0	+	chr5	42731530	42732484	1	954	0.00104822	chr5	42732288	42732388	1156	chr17	21284235	21284345	1156_0.965746
1157	chr7	25362614	25362615	0.680222	chr7	25361597	25363097	ZBTB37	0	-	chr7	25361106	25363014	2	1908	0.00104822	chr7	25362564	25362664	1157	chr1	173867699	173867799	1157_0.680222
1158	chr21	13796568	13796569	0.831861	chr21	13795268	13796768	TMEM126A	0	-	chr21	13794903	13796808	2	1905	0.00104987	chr21	13796518	13796618	1158	#N/A	#N/A	#N/A	1158_0.831861
1159	chr21	13796568	13796569	0.831861	chr21	13795278	13796778	TMEM126A	0	-	chr21	13794903	13796808	2	1905	0.00104987	chr21	13796518	13796618	1159	#N/A	#N/A	#N/A	1159_0.831861
1160	chr15	17786227	17786228	0.623813	chr15	17785806	17787306	APEX1	0	+	chr15	17784484	17788289	4	3805	0.00105125	chr15	17786177	17786277	1160	#N/A	#N/A	#N/A	1160_0.623813
1161	chr15	17786227	17786228	0.623813	chr15	17785951	17787451	OSGEP	0	-	chr15	17784484	17788289	4	3805	0.00105125	chr15	17786177	17786277	1161	#N/A	#N/A	#N/A	1161_0.623813
1162	chr15	17786240	17786241	0.696116	chr15	17785806	17787306	APEX1	0	+	chr15	17784484	17788289	4	3805	0.00105125	chr15	17786190	17786290	1162	#N/A	#N/A	#N/A	1162_0.696116
1163	chr15	17786240	17786241	0.696116	chr15	17785951	17787451	OSGEP	0	-	chr15	17784484	17788289	4	3805	0.00105125	chr15	17786190	17786290	1163	#N/A	#N/A	#N/A	1163_0.696116
1164	chr21	29741010	29741011	0.581679	chr21	29740111	29741611	LOC102156231	0	+	chr21	29740602	29742499	2	1897	0.0010543	chr21	29740960	29741060	1164	chr11	6418452	6418540	1164_0.581679
1165	chr12	42771149	42771150	0.598565	chr12	42770181	42771681	IBTK	0	-	chr12	42768251	42772045	4	3794	0.0010543	chr12	42771099	42771199	1165	chr6	82247660	82247755	1165_0.598565
1166	chr12	42771149	42771150	0.598565	chr12	42770678	42772178	IBTK	0	-	chr12	42768251	42772045	4	3794	0.0010543	chr12	42771099	42771199	1166	chr6	82247660	82247755	1166_0.598565
1167	chr30	32264031	32264032	0.666667	chr30	32263739	32265239	CLN6	0	-	chr30	32263465	32264412	1	947	0.00105597	chr30	32263981	32264081	1167	chr15	68229334	68229488	1167_0.666667
1168	chr26	5979799	5979800	0.569416	chr26	5979352	5980852	TCTN2	0	-	chr26	5979328	5980274	1	946	0.00105708	chr26	5979749	5979849	1168	chr12	123671132	123671241	1168_0.569416
1169	chr3	49200043	49200044	0.604716	chr3	49199366	49200866	AKAP13	0	+	chr3	49197692	49202422	5	4730	0.00105708	chr3	49199993	49200093	1169	chr15	85619022	85619115	1169_0.604716
1170	chr3	49199510	49199511	0.606414	chr3	49199366	49200866	AKAP13	0	+	chr3	49197692	49202422	5	4730	0.00105708	chr3	49199460	49199560	1170	chr15	85618430	85618586	1170_0.606414
1171	chr1	118117351	118117352	0.840708	chr1	118116992	118118492	LSM14A	0	-	chr1	118116876	118118766	2	1890	0.0010582	chr1	118117301	118117401	1171	chr19	34172269	34172370	1171_0.840708
1172	chr30	3147051	3147052	0.674937	chr30	3146067	3147567	DPH6	0	-	chr30	3145764	3147649	2	1885	0.00106101	chr30	3147001	3147101	1172	chr15	35547299	35547380	1172_0.674937
1173	chr23	15911550	15911551	0.602223	chr23	15910661	15912161	AZI2	0	+	chr23	15910634	15912518	2	1884	0.00106157	chr23	15911500	15911600	1173	chr3	28348962	28349059	1173_0.602223
1174	chr11	45688149	45688150	0.56542	chr11	45687595	45689095	C11H9orf72	0	-	chr11	45686746	45690512	4	3766	0.00106213	chr11	45688099	45688199	1174	chr9	27572558	27572663	1174_0.56542
1175	chr11	45688149	45688150	0.56542	chr11	45687621	45689121	C11H9orf72	0	-	chr11	45686746	45690512	4	3766	0.00106213	chr11	45688099	45688199	1175	chr9	27572558	27572663	1175_0.56542
1176	chr14	48880823	48880824	0.67549	chr14	48879464	48880964	DNAJB9	0	+	chr14	48878740	48882489	4	3749	0.00106695	chr14	48880773	48880873	1176	chr7	108570146	108570239	1176_0.67549
1177	chr14	48880823	48880824	0.67549	chr14	48879640	48881140	DNAJB9	0	+	chr14	48878740	48882489	4	3749	0.00106695	chr14	48880773	48880873	1177	chr7	108570146	108570239	1177_0.67549
1178	chr1	112599343	112599344	0.710836	chr1	112598661	112600161	BCKDHA	0	-	chr1	112596492	112600240	4	3748	0.00106724	chr1	112599293	112599393	1178	chr19	41397544	41397644	1178_0.710836
1179	chr1	112599343	112599344	0.710836	chr1	112598662	112600162	BCKDHA	0	-	chr1	112596492	112600240	4	3748	0.00106724	chr1	112599293	112599393	1179	chr19	41397544	41397644	1179_0.710836
1180	chr2	21748948	21748949	0.594581	chr2	21748541	21750041	SUV39H2	0	-	chr2	21748892	21750764	2	1872	0.00106838	chr2	21748898	21748998	1180	chr10	14879392	14879489	1180_0.594581
1181	chr1	112166004	112166005	0.552	chr1	112164906	112166406	POU2F2	0	+	chr1	112165246	112166181	1	935	0.00106952	chr1	112165954	112166054	1181	chr19	42196655	42196756	1181_0.552
1182	chr5	20912164	20912165	0.941478	chr5	20911817	20913317	PTS	0	-	chr5	20911232	20913101	2	1869	0.00107009	chr5	20912114	20912214	1182	chr11	112226509	112226596	1182_0.941478
1183	chr5	56238832	56238833	0.552928	chr5	56238619	56240119	AGRN	0	+	chr5	56234977	56240581	6	5604	0.00107066	chr5	56238782	56238882	1183	chr1	1019410	1019495	1183_0.552928
1184	chr5	56238832	56238833	0.552928	chr5	56238620	56240120	AGRN	0	+	chr5	56234977	56240581	6	5604	0.00107066	chr5	56238782	56238882	1184	chr1	1019410	1019495	1184_0.552928
1185	chr5	56238832	56238833	0.552928	chr5	56238699	56240199	AGRN	0	+	chr5	56234977	56240581	6	5604	0.00107066	chr5	56238782	56238882	1185	chr1	1019410	1019495	1185_0.552928
1186	chr2	84349737	84349738	1	chr2	84348638	84350138	KIAA2013	0	+	chr2	84349213	84351080	2	1867	0.00107124	chr2	84349687	84349787	1186	chr1	11926104	11926204	1186_1
1187	chr17	51711031	51711032	0.753425	chr17	51710265	51711765	DCLRE1B	0	+	chr17	51709099	51712821	4	3722	0.00107469	chr17	51710981	51711081	1187	chr1	113905006	113905109	1187_0.753425
1188	chr17	51711031	51711032	0.753425	chr17	51710830	51712330	DCLRE1B	0	+	chr17	51709099	51712821	4	3722	0.00107469	chr17	51710981	51711081	1188	chr1	113905006	113905109	1188_0.753425
1189	chr1	46943944	46943945	0.588235	chr1	46942513	46944013	ZDHHC14	0	+	chr1	46941041	46944755	4	3714	0.00107701	chr1	46943894	46943994	1189	chr6	157382316	157382410	1189_0.588235
1190	chr1	46942871	46942872	0.634615	chr1	46942513	46944013	ZDHHC14	0	+	chr1	46941041	46944755	4	3714	0.00107701	chr1	46942821	46942921	1190	chr6	157381252	157381344	1190_0.634615
1191	chr1	46943943	46943944	0.697297	chr1	46942513	46944013	ZDHHC14	0	+	chr1	46941041	46944755	4	3714	0.00107701	chr1	46943893	46943993	1191	chr6	157382315	157382409	1191_0.697297
1192	chr30	29870017	29870018	1	chr30	29868701	29870201	DPP8	0	-	chr30	29868022	29870805	3	2783	0.00107797	chr30	29869967	29870067	1192	chr15	65518082	65518146	1192_1
1193	chr30	29870017	29870018	1	chr30	29868702	29870202	DPP8	0	-	chr30	29868022	29870805	3	2783	0.00107797	chr30	29869967	29870067	1193	chr15	65518082	65518146	1193_1
1194	chr30	29870017	29870018	1	chr30	29869006	29870506	DPP8	0	-	chr30	29868022	29870805	3	2783	0.00107797	chr30	29869967	29870067	1194	chr15	65518082	65518146	1194_1
1195	chr25	520562	520563	0.648639	chr25	520399	521899	MRPS31	0	+	chr25	519461	523164	4	3703	0.00108021	chr25	520512	520612	1195	#N/A	#N/A	#N/A	1195_0.648639
1196	chr25	520562	520563	0.648639	chr25	520400	521900	MRPS31	0	+	chr25	519461	523164	4	3703	0.00108021	chr25	520512	520612	1196	#N/A	#N/A	#N/A	1196_0.648639
1197	chr12	8613636	8613637	0.547407	chr12	8612796	8614296	KIF6	0	-	chr12	8613125	8614050	1	925	0.00108108	chr12	8613586	8613686	1197	chr6	39725316	39725414	1197_0.547407
1198	chr18	53924437	53924438	0.608222	chr18	53923156	53924656	ZBTB3	0	+	chr18	53923312	53925160	2	1848	0.00108225	chr18	53924387	53924487	1198	chr11	62753831	62753933	1198_0.608222
1199	chr28	22366564	22366565	0.548718	chr28	22365987	22367487	ADRA2A	0	+	chr28	22365969	22367815	2	1846	0.00108342	chr28	22366514	22366614	1199	chr10	111076747	111076856	1199_0.548718
1200	chr17	57698654	57698655	0.581432	chr17	57697882	57699382	FMO5	0	-	chr17	57693768	57700219	7	6451	0.0010851	chr17	57698604	57698704	1200	chr1	147225676	147225759	1200_0.581432
1201	chr17	57698654	57698655	0.581432	chr17	57698039	57699539	FMO5	0	-	chr17	57693768	57700219	7	6451	0.0010851	chr17	57698604	57698704	1201	chr1	147225676	147225759	1201_0.581432
1202	chr17	57699480	57699481	0.647035	chr17	57698039	57699539	FMO5	0	-	chr17	57693768	57700219	7	6451	0.0010851	chr17	57699430	57699530	1202	chr1	147226603	147226700	1202_0.647035
1203	chr1	45071700	45071701	0.598889	chr1	45070860	45072360	TFB1M	0	-	chr1	45069938	45071781	2	1843	0.00108519	chr1	45071650	45071750	1203	chr6	155314769	155314863	1203_0.598889
1204	chr11	3362471	3362472	0.572886	chr11	3361354	3362854	LOC111090018	0	-	chr11	3360974	3362816	2	1842	0.00108578	chr11	3362421	3362521	1204	chr5	178202958	178203081	1204_0.572886
1205	chr11	3362459	3362460	0.577857	chr11	3361354	3362854	LOC111090018	0	-	chr11	3360974	3362816	2	1842	0.00108578	chr11	3362409	3362509	1205	chr5	178202969	178203092	1205_0.577857
1206	chr10	15361116	15361117	0.704185	chr10	15360257	15361757	ATXN7L3B	0	+	chr10	15360328	15362170	2	1842	0.00108578	chr10	15361066	15361166	1206	#N/A	#N/A	#N/A	1206_0.704185
1207	chr30	29956228	29956229	0.64825	chr30	29955972	29957472	INTS14	0	-	chr30	29955252	29957089	2	1837	0.00108873	chr30	29956178	29956278	1207	chr15	65610892	65610979	1207_0.64825
1208	chr9	607221	607222	1	chr9	606196	607696	FAAP100	0	+	chr9	606616	608453	2	1837	0.00108873	chr9	607171	607271	1208	chr17	81552274	81552422	1208_1
1209	chr18	10788972	10788973	0.709753	chr18	10787844	10789344	VPS41	0	+	chr18	10788323	10790157	2	1834	0.00109051	chr18	10788922	10789022	1209	chr7	38909044	38909144	1209_0.709753
1210	chr9	58149385	58149386	0.561729	chr9	58148784	58150284	ARPC5L	0	-	chr9	58147147	58150810	4	3663	0.001092	chr9	58149335	58149435	1210	chr9	124869017	124869097	1210_0.561729
1211	chr9	58149383	58149384	0.595278	chr9	58148784	58150284	ARPC5L	0	-	chr9	58147147	58150810	4	3663	0.001092	chr9	58149333	58149433	1211	chr9	124869019	124869097	1211_0.595278
1212	chr25	18443471	18443472	0.611676	chr25	18442740	18444240	MPHOSPH8	0	-	chr25	18441691	18444438	3	2747	0.0010921	chr25	18443421	18443521	1212	chr13	19633442	19633507	1212_0.611676
1213	chr6	37746906	37746907	0.672368	chr6	37745852	37747352	CLUAP1	0	-	chr6	37744529	37747273	3	2744	0.00109329	chr6	37746856	37746956	1213	#N/A	#N/A	#N/A	1213_0.672368
1214	chr6	37746906	37746907	0.672368	chr6	37745853	37747353	CLUAP1	0	-	chr6	37744529	37747273	3	2744	0.00109329	chr6	37746856	37746956	1214	#N/A	#N/A	#N/A	1214_0.672368
1215	chr6	37746906	37746907	0.672368	chr6	37745860	37747360	CLUAP1	0	-	chr6	37744529	37747273	3	2744	0.00109329	chr6	37746856	37746956	1215	#N/A	#N/A	#N/A	1215_0.672368
1216	chr7	16819851	16819852	0.547124	chr7	16819180	16820680	NMNAT2	0	-	chr7	16818216	16820043	2	1827	0.00109469	chr7	16819801	16819901	1216	chr1	183472088	183472193	1216_0.547124
1217	chr5	70206588	70206589	1	chr5	70206230	70207730	PLCG2	0	-	chr5	70205870	70206782	1	912	0.00109649	chr5	70206538	70206638	1217	chr16	81779418	81779582	1217_1
1218	chr7	79287370	79287371	0.60033	chr7	79285936	79287436	DYM	0	+	chr7	79285974	79287793	2	1819	0.00109951	chr7	79287320	79287420	1218	chr18	49459783	49459907	1218_0.60033
1219	chr30	2339255	2339256	0.627335	chr30	2338792	2340292	ARHGAP11A	0	-	chr30	2338713	2340526	2	1813	0.00110314	chr30	2339205	2339305	1219	chr15	32615468	32615576	1219_0.627335
1220	chr1	119311891	119311892	0.860976	chr1	119311374	119312874	NUDT19	0	-	chr1	119310879	119312684	2	1805	0.00110803	chr1	119311841	119311941	1220	chr19	32691868	32691961	1220_0.860976
1221	chr20	54334995	54334996	0.711293	chr20	54334668	54336168	RPL36	0	-	chr20	54333693	54335495	2	1802	0.00110988	chr20	54334945	54335045	1221	chr19	5690318	5690418	1221_0.711293
1222	chr16	14183536	14183537	0.611016	chr16	14183307	14184807	ZNF425	0	-	chr16	14182749	14184550	2	1801	0.00111049	chr16	14183486	14183586	1222	chr7	149125947	149126087	1222_0.611016
1223	chr16	13738131	13738132	0.566112	chr16	13736917	13738417	ZNF672	0	+	chr16	13737197	13738997	2	1800	0.00111111	chr16	13738081	13738181	1223	chr1	248838728	248838855	1223_0.566112
1224	chr20	51182723	51182724	0.912102	chr20	51182062	51183562	FBXL12	0	+	chr20	51182208	51184004	2	1796	0.00111359	chr20	51182673	51182773	1224	chr19	9819419	9819619	1224_0.912102
1225	chr1	55094493	55094494	0.582315	chr1	55094424	55095924	UNC93A	0	-	chr1	55090550	55095923	6	5373	0.00111669	chr1	55094443	55094543	1225	chr6	167221697	167221784	1225_0.582315
1226	chr1	55094493	55094494	0.582315	chr1	55094448	55095948	UNC93A	0	-	chr1	55090550	55095923	6	5373	0.00111669	chr1	55094443	55094543	1226	chr6	167221697	167221784	1226_0.582315
1227	chr11	54107067	54107068	0.641686	chr11	54106163	54107663	DCAF10	0	+	chr11	54106697	54108487	2	1790	0.00111732	chr11	54107017	54107117	1227	chr9	37800687	37800789	1227_0.641686
1228	chr15	33626939	33626940	0.588017	chr15	33626733	33628233	LOC111090036	0	-	chr15	33626151	33627940	2	1789	0.00111794	chr15	33626889	33626989	1228	chr12	93377313	93377411	1228_0.588017
1229	chr15	33626939	33626940	0.588017	chr15	33626439	33627939	NUDT4	0	+	chr15	33626151	33627940	2	1789	0.00111794	chr15	33626889	33626989	1229	chr12	93377313	93377411	1229_0.588017
1230	chr11	17899413	17899414	0.773261	chr11	17898268	17899768	SLC27A6	0	+	chr11	17897821	17901389	4	3568	0.00112108	chr11	17899363	17899463	1230	chr5	128965908	128966019	1230_0.773261
1231	chr11	17899413	17899414	0.773261	chr11	17898273	17899773	SLC27A6	0	+	chr11	17897821	17901389	4	3568	0.00112108	chr11	17899363	17899463	1231	chr5	128965908	128966019	1231_0.773261
1232	chr27	932472	932473	0.552103	chr27	931976	933476	ZNF385A	0	+	chr27	932026	933808	2	1782	0.00112233	chr27	932422	932522	1232	chr12	54386297	54386400	1232_0.552103
1233	chr27	932118	932119	0.611465	chr27	931976	933476	ZNF385A	0	+	chr27	932026	933808	2	1782	0.00112233	chr27	932068	932168	1233	chr12	54386694	54386801	1233_0.611465
1234	chr16	7217704	7217705	0.583988	chr16	7217534	7219034	MGAM	0	-	chr16	7212888	7220013	8	7125	0.00112281	chr16	7217654	7217754	1234	chr7	141986717	141986815	1234_0.583988
1235	chr16	7217540	7217541	0.96091	chr16	7217534	7219034	MGAM	0	-	chr16	7212888	7220013	8	7125	0.00112281	chr16	7217490	7217590	1235	chr7	141986881	141986978	1235_0.96091
1236	chr16	7218410	7218411	0.96091	chr16	7217534	7219034	MGAM	0	-	chr16	7212888	7220013	8	7125	0.00112281	chr16	7218360	7218460	1236	chr7	141979853	141979958	1236_0.96091
1237	chr16	7218481	7218482	0.96091	chr16	7217534	7219034	MGAM	0	-	chr16	7212888	7220013	8	7125	0.00112281	chr16	7218431	7218531	1237	chr7	141979778	141979887	1237_0.96091
1238	chr31	33011016	33011017	0.557822	chr31	33010498	33011998	KCNJ6	0	-	chr31	33010136	33011026	1	890	0.0011236	chr31	33010966	33011066	1238	chr21	37916435	37916520	1238_0.557822
1239	chr6	39591017	39591018	0.841876	chr6	39589910	39591410	LOC490081	0	+	chr6	39590443	39591333	1	890	0.0011236	chr6	39590967	39591067	1239	chr16	1105460	1105561	1239_0.841876
1240	chr22	30599476	30599477	0.566279	chr22	30598378	30599878	FBXL3	0	-	chr22	30598022	30599798	2	1776	0.00112613	chr22	30599426	30599526	1240	chr13	77027525	77027607	1240_0.566279
1241	chr15	20119004	20119005	0.637545	chr15	20118704	20120204	NAV3	0	+	chr15	20118613	20120389	2	1776	0.00112613	chr15	20118954	20119054	1241	chr12	77324406	77324512	1241_0.637545
1242	chr36	16918412	16918413	0.718317	chr36	16917327	16918827	PDK1	0	+	chr36	16917838	16920496	3	2658	0.00112867	chr36	16918362	16918462	1242	chr2	172556770	172556865	1242_0.718317
1243	chr21	23186955	23186956	0.552652	chr21	23186533	23188033	RPS3	0	-	chr21	23185725	23187490	2	1765	0.00113314	chr21	23186905	23187005	1243	chr11	75399542	75399643	1243_0.552652
1244	chr7	41258857	41258858	0.574594	chr7	41257505	41259005	RRNAD1	0	-	chr7	41256676	41259313	3	2637	0.00113766	chr7	41258807	41258907	1244	chr1	156727611	156727711	1244_0.574594
1245	chr7	41258857	41258858	0.574594	chr7	41257511	41259011	RRNAD1	0	-	chr7	41256676	41259313	3	2637	0.00113766	chr7	41258807	41258907	1245	chr1	156727611	156727711	1245_0.574594
1246	chr7	41258857	41258858	0.574594	chr7	41257629	41259129	RRNAD1	0	-	chr7	41256676	41259313	3	2637	0.00113766	chr7	41258807	41258907	1246	chr1	156727611	156727711	1246_0.574594
1247	chr32	26540543	26540544	0.659936	chr32	26539235	26540735	GSTCD	0	+	chr32	26538743	26542257	4	3514	0.0011383	chr32	26540493	26540593	1247	chr4	105709005	105709088	1247_0.659936
1248	chr32	26540543	26540544	0.659936	chr32	26540511	26542011	GSTCD	0	+	chr32	26538743	26542257	4	3514	0.0011383	chr32	26540493	26540593	1248	chr4	105709005	105709088	1248_0.659936
1249	chr32	26540543	26540544	0.659936	chr32	26539751	26541251	INTS12	0	-	chr32	26538743	26542257	4	3514	0.0011383	chr32	26540493	26540593	1249	chr4	105709005	105709088	1249_0.659936
1250	chr32	26540543	26540544	0.659936	chr32	26539757	26541257	INTS12	0	-	chr32	26538743	26542257	4	3514	0.0011383	chr32	26540493	26540593	1250	chr4	105709005	105709088	1250_0.659936
1251	chr9	48316191	48316192	0.561936	chr9	48315695	48317195	NOXA1	0	-	chr9	48315161	48317789	3	2628	0.00114155	chr9	48316141	48316241	1251	chr9	137423368	137423451	1251_0.561936
1252	chr11	52194348	52194349	0.627133	chr11	52193410	52194910	CCDC107	0	+	chr11	52192185	52195685	4	3500	0.00114286	chr11	52194298	52194398	1252	chr9	35658232	35658320	1252_0.627133
1253	chr11	52194603	52194604	0.642015	chr11	52193410	52194910	CCDC107	0	+	chr11	52192185	52195685	4	3500	0.00114286	chr11	52194553	52194653	1253	chr9	35658490	35658591	1253_0.642015
1254	chr6	15726318	15726319	0.58573	chr6	15724901	15726401	ZFAND2A	0	+	chr6	15724263	15727760	4	3497	0.00114384	chr6	15726268	15726368	1254	#N/A	#N/A	#N/A	1254_0.58573
1255	chr6	15726318	15726319	0.58573	chr6	15724910	15726410	ZFAND2A	0	+	chr6	15724263	15727760	4	3497	0.00114384	chr6	15726268	15726368	1255	#N/A	#N/A	#N/A	1255_0.58573
1256	chr6	15725484	15725485	0.666807	chr6	15724901	15726401	ZFAND2A	0	+	chr6	15724263	15727760	4	3497	0.00114384	chr6	15725434	15725534	1256	#N/A	#N/A	#N/A	1256_0.666807
1257	chr6	15725484	15725485	0.666807	chr6	15724910	15726410	ZFAND2A	0	+	chr6	15724263	15727760	4	3497	0.00114384	chr6	15725434	15725534	1257	#N/A	#N/A	#N/A	1257_0.666807
1258	chr26	613383	613384	0.644594	chr26	612633	614133	FBRSL1	0	-	chr26	610798	614293	4	3495	0.00114449	chr26	613333	613433	1258	chr12	132489747	132489885	1258_0.644594
1259	chr26	613382	613383	0.654761	chr26	612633	614133	FBRSL1	0	-	chr26	610798	614293	4	3495	0.00114449	chr26	613332	613432	1259	chr12	132489748	132489886	1259_0.654761
1260	chr33	17073382	17073383	0.607477	chr33	17072702	17074202	ATG3	0	-	chr33	17071734	17075226	4	3492	0.00114548	chr33	17073332	17073432	1260	chr3	112561784	112561866	1260_0.607477
1261	chr33	17073382	17073383	0.607477	chr33	17072376	17073876	SLC35A5	0	+	chr33	17071734	17075226	4	3492	0.00114548	chr33	17073332	17073432	1261	chr3	112561784	112561866	1261_0.607477
1262	chr33	17073147	17073148	0.684211	chr33	17072702	17074202	ATG3	0	-	chr33	17071734	17075226	4	3492	0.00114548	chr33	17073097	17073197	1262	chr3	112561506	112561653	1262_0.684211
1263	chr33	17073147	17073148	0.684211	chr33	17072376	17073876	SLC35A5	0	+	chr33	17071734	17075226	4	3492	0.00114548	chr33	17073097	17073197	1263	chr3	112561506	112561653	1263_0.684211
1264	chr34	22319146	22319147	0.583143	chr34	22318600	22320100	CLDN1	0	-	chr34	22318074	22319816	2	1742	0.00114811	chr34	22319096	22319196	1264	chr3	190322259	190322348	1264_0.583143
1265	chr30	10361385	10361386	0.745166	chr30	10360869	10362369	MAP1A	0	+	chr30	10360976	10362718	2	1742	0.00114811	chr30	10361335	10361435	1265	chr15	43510389	43510493	1265_0.745166
1266	chr30	10361385	10361386	0.745166	chr30	10360871	10362371	MAP1A	0	+	chr30	10360976	10362718	2	1742	0.00114811	chr30	10361335	10361435	1266	chr15	43510389	43510493	1266_0.745166
1267	chr5	79979271	79979272	0.58584	chr5	79978591	79980091	NQO1	0	+	chr5	79977498	79980969	4	3471	0.00115241	chr5	79979221	79979321	1267	#N/A	#N/A	#N/A	1267_0.58584
1268	chr5	79979312	79979313	1	chr5	79978591	79980091	NQO1	0	+	chr5	79977498	79980969	4	3471	0.00115241	chr5	79979262	79979362	1268	#N/A	#N/A	#N/A	1268_1
1269	chr17	21432267	21432268	0.575605	chr17	21431309	21432809	FNDC4	0	-	chr17	21430278	21433748	4	3470	0.00115274	chr17	21432217	21432317	1269	chr2	27495393	27495496	1269_0.575605
1270	chr17	21432267	21432268	0.575605	chr17	21431312	21432812	FNDC4	0	-	chr17	21430278	21433748	4	3470	0.00115274	chr17	21432217	21432317	1270	chr2	27495393	27495496	1270_0.575605
1271	chr5	41965123	41965124	0.582044	chr5	41964089	41965589	RASD1	0	+	chr5	41963911	41966509	3	2598	0.00115473	chr5	41965073	41965173	1271	chr17	17496171	17496276	1271_0.582044
1272	chr5	41964362	41964363	0.627907	chr5	41964089	41965589	RASD1	0	+	chr5	41963911	41966509	3	2598	0.00115473	chr5	41964312	41964412	1272	chr17	17496961	17497086	1272_0.627907
1273	chr8	26353877	26353878	1	chr8	26352984	26354484	KLHDC2	0	+	chr8	26351985	26357171	6	5186	0.00115696	chr8	26353827	26353927	1273	chr14	49768123	49768201	1273_1
1274	chr8	26353877	26353878	1	chr8	26353609	26355109	KLHDC2	0	+	chr8	26351985	26357171	6	5186	0.00115696	chr8	26353827	26353927	1274	chr14	49768123	49768201	1274_1
1275	chr8	26353877	26353878	1	chr8	26353849	26355349	KLHDC2	0	+	chr8	26351985	26357171	6	5186	0.00115696	chr8	26353827	26353927	1275	chr14	49768123	49768201	1275_1
1276	chr11	15712791	15712792	0.602367	chr11	15712608	15714108	GRAMD2B	0	+	chr11	15712287	15714876	3	2589	0.00115875	chr11	15712741	15712841	1276	chr5	126421986	126422089	1276_0.602367
1277	chr15	39365666	39365667	0.637134	chr15	39364629	39366129	DEPDC4	0	-	chr15	39364851	39366576	2	1725	0.00115942	chr15	39365616	39365716	1277	chr12	100267121	100267222	1277_0.637134
1278	chr3	57480285	57480286	0.824434	chr3	57480003	57481503	MTHFS	0	+	chr3	57480243	57481968	2	1725	0.00115942	chr3	57480235	57480335	1278	#N/A	#N/A	#N/A	1278_0.824434
1279	chr25	37309379	37309380	0.637693	chr25	37308017	37309517	LOC477391	0	-	chr25	37307680	37309403	2	1723	0.00116077	chr25	37309329	37309429	1279	#N/A	#N/A	#N/A	1279_0.637693
1280	chr25	37309296	37309297	0.759603	chr25	37308017	37309517	LOC477391	0	-	chr25	37307680	37309403	2	1723	0.00116077	chr25	37309246	37309346	1280	#N/A	#N/A	#N/A	1280_0.759603
1281	chr17	54507977	54507978	0.668618	chr17	54506776	54508276	TRIM45	0	-	chr17	54506237	54508818	3	2581	0.00116234	chr17	54507927	54508027	1281	chr1	117122440	117122566	1281_0.668618
1282	chr17	54507977	54507978	0.668618	chr17	54507407	54508907	TRIM45	0	-	chr17	54506237	54508818	3	2581	0.00116234	chr17	54507927	54508027	1282	chr1	117122440	117122566	1282_0.668618
1283	chr17	54507977	54507978	0.668618	chr17	54507427	54508927	TRIM45	0	-	chr17	54506237	54508818	3	2581	0.00116234	chr17	54507927	54508027	1283	chr1	117122440	117122566	1283_0.668618
1284	chr2	37527357	37527358	0.709725	chr2	37526317	37527817	FGF1	0	-	chr2	37524737	37528177	4	3440	0.00116279	chr2	37527307	37527407	1284	chr5	142655421	142655531	1284_0.709725
1285	chr2	37527283	37527284	0.788671	chr2	37526317	37527817	FGF1	0	-	chr2	37524737	37528177	4	3440	0.00116279	chr2	37527233	37527333	1285	chr5	142655351	142655456	1285_0.788671
1286	chr9	59851100	59851101	0.847222	chr9	59850383	59851883	RABGAP1	0	-	chr9	59849795	59851514	2	1719	0.00116347	chr9	59851050	59851150	1286	chr9	122940743	122940855	1286_0.847222
1287	chr20	57436145	57436146	0.589605	chr20	57435348	57436848	DAZAP1	0	-	chr20	57435313	57443046	9	7733	0.00116384	chr20	57436095	57436195	1287	chr19	1407232	1407337	1287_0.589605
1288	chr20	57436145	57436146	0.589605	chr20	57435350	57436850	DAZAP1	0	-	chr20	57435313	57443046	9	7733	0.00116384	chr20	57436095	57436195	1288	chr19	1407232	1407337	1288_0.589605
1289	chr20	57436145	57436146	0.589605	chr20	57435351	57436851	DAZAP1	0	-	chr20	57435313	57443046	9	7733	0.00116384	chr20	57436095	57436195	1289	chr19	1407232	1407337	1289_0.589605
1290	chr29	18733657	18733658	0.631509	chr29	18732621	18734121	SULF1	0	+	chr29	18733403	18734261	1	858	0.0011655	chr29	18733607	18733707	1290	chr8	69492841	69492964	1290_0.631509
1291	chr9	23753164	23753165	0.642447	chr9	23752813	23754313	ARHGAP23	0	-	chr9	23752156	23753872	2	1716	0.0011655	chr9	23753114	23753214	1291	chr17	38428570	38428674	1291_0.642447
1292	chr9	23753164	23753165	0.642447	chr9	23752854	23754354	ARHGAP23	0	-	chr9	23752156	23753872	2	1716	0.0011655	chr9	23753114	23753214	1292	chr17	38428570	38428674	1292_0.642447
1293	chr11	28661071	28661072	0.586162	chr11	28660196	28661696	DMAC1	0	-	chr11	28659455	28661166	2	1711	0.00116891	chr11	28661021	28661121	1293	chr9	7800120	7802824	1293_0.586162
1294	chr11	28660249	28660250	0.690351	chr11	28660196	28661696	DMAC1	0	-	chr11	28659455	28661166	2	1711	0.00116891	chr11	28660199	28660299	1294	chr9	7799245	7799339	1294_0.690351
1295	chr8	17350081	17350082	0.579776	chr8	17349662	17351162	TRAPPC6B	0	-	chr8	17348403	17355234	8	6831	0.00117113	chr8	17350031	17350131	1295	chr14	39170348	39170445	1295_0.579776
1296	chr8	17350095	17350096	0.638125	chr8	17349662	17351162	TRAPPC6B	0	-	chr8	17348403	17355234	8	6831	0.00117113	chr8	17350045	17350145	1296	chr14	39170362	39170459	1296_0.638125
1297	chr8	17349858	17349859	0.654554	chr8	17349662	17351162	TRAPPC6B	0	-	chr8	17348403	17355234	8	6831	0.00117113	chr8	17349808	17349908	1297	chr14	39170137	39170227	1297_0.654554
1298	chr36	4678564	4678565	0.902436	chr36	4677542	4679042	DAPL1	0	+	chr36	4678268	4679121	1	853	0.00117233	chr36	4678514	4678614	1298	chr2	158795275	158795370	1298_0.902436
1299	chr9	19102321	19102322	0.719799	chr9	19102102	19103602	SLC25A39	0	+	chr9	19100878	19104288	4	3410	0.00117302	chr9	19102271	19102371	1299	chr17	44325857	44326559	1299_0.719799
1300	chr9	19103048	19103049	0.801242	chr9	19102102	19103602	SLC25A39	0	+	chr9	19100878	19104288	4	3410	0.00117302	chr9	19102998	19103098	1300	chr17	44324861	44324991	1300_0.801242
1301	chr1	49348841	49348842	0.547567	chr1	49347934	49349434	SLC22A2	0	-	chr1	49347530	49349228	2	1698	0.00117786	chr1	49348791	49348891	1301	chr6	160259279	160259380	1301_0.547567
1302	chr22	28123026	28123027	0.866667	chr22	28122008	28123508	KLF12	0	-	chr22	28116498	28123280	8	6782	0.00117959	chr22	28122976	28123076	1302	chr13	74134398	74134498	1302_0.866667
1303	chr22	28123026	28123027	0.866667	chr22	28122253	28123753	KLF12	0	-	chr22	28116498	28123280	8	6782	0.00117959	chr22	28122976	28123076	1303	chr13	74134398	74134498	1303_0.866667
1304	chr22	28123026	28123027	0.866667	chr22	28122254	28123754	KLF12	0	-	chr22	28116498	28123280	8	6782	0.00117959	chr22	28122976	28123076	1304	chr13	74134398	74134498	1304_0.866667
1305	chr22	28123026	28123027	0.866667	chr22	28122261	28123761	KLF12	0	-	chr22	28116498	28123280	8	6782	0.00117959	chr22	28122976	28123076	1305	chr13	74134398	74134498	1305_0.866667
1306	chr2	36298541	36298542	0.566138	chr2	36297180	36298680	TAF7	0	-	chr2	36296920	36298613	2	1693	0.00118133	chr2	36298491	36298591	1306	chr5	141321885	141321980	1306_0.566138
1307	chr2	36298457	36298458	0.572689	chr2	36297180	36298680	TAF7	0	-	chr2	36296920	36298613	2	1693	0.00118133	chr2	36298407	36298507	1307	chr5	141321802	141321902	1307_0.572689
1308	chr25	20518207	20518208	0.655789	chr25	20517855	20519355	NEK1	0	-	chr25	20517130	20518822	2	1692	0.00118203	chr25	20518157	20518257	1308	chr4	169612419	169612516	1308_0.655789
1309	chr20	19304911	19304912	0.548131	chr20	19303837	19305337	SHQ1	0	+	chr20	19304262	19305948	2	1686	0.00118624	chr20	19304861	19304961	1309	chr3	72848312	72848418	1309_0.548131
1310	chr7	69860004	69860005	0.574538	chr7	69859470	69860970	LOC607207	0	+	chr7	69858549	69861076	3	2527	0.00118718	chr7	69859954	69860054	1310	chr18	3247174	3247269	1310_0.574538
1311	chr7	24342430	24342431	0.594202	chr7	24342185	24343685	TNN	0	-	chr7	24341904	24343585	2	1681	0.00118977	chr7	24342380	24342480	1311	chr1	175023385	175023485	1311_0.594202
1312	chr13	23338150	23338151	1	chr13	23336786	23338286	TRIB1	0	+	chr13	23337156	23338826	2	1670	0.0011976	chr13	23338100	23338200	1312	chr8	125430503	125430576	1312_1
1313	chr9	6948575	6948576	0.707782	chr9	6947938	6949438	C9H17orf80	0	-	chr9	6948089	6949757	2	1668	0.00119904	chr9	6948525	6948625	1313	chr17	73232307	73232407	1313_0.707782
1314	chr9	6948575	6948576	0.707782	chr9	6947610	6949110	FAM104A	0	+	chr9	6948089	6949757	2	1668	0.00119904	chr9	6948525	6948625	1314	chr17	73232307	73232407	1314_0.707782
1315	chr3	74382482	74382483	0.82	chr3	74382010	74383510	PGM2	0	-	chr3	74381574	74383239	2	1665	0.0012012	chr3	74382432	74382532	1315	chr4	37826670	37826735	1315_0.82
1316	chr25	7019465	7019466	0.549467	chr25	7018157	7019657	STARD13	0	+	chr25	7018558	7021048	3	2490	0.00120482	chr25	7019415	7019515	1316	chr13	33205699	33205804	1316_0.549467
1317	chr21	21659528	21659529	0.601521	chr21	21659040	21660540	CAPN5	0	-	chr21	21657449	21662420	6	4971	0.001207	chr21	21659478	21659578	1317	chr11	77087373	77087438	1317_0.601521
1318	chr2	67476375	67476376	0.696691	chr2	67475180	67476680	ITFG1	0	+	chr2	67474792	67478104	4	3312	0.00120773	chr2	67476325	67476425	1318	chr16	47461469	47461559	1318_0.696691
1319	chr2	67476375	67476376	0.696691	chr2	67475644	67477144	ITFG1	0	+	chr2	67474792	67478104	4	3312	0.00120773	chr2	67476325	67476425	1319	chr16	47461469	47461559	1319_0.696691
1320	chr2	72193944	72193945	0.617414	chr2	72192764	72194264	DNAJC8	0	+	chr2	72192953	72194607	2	1654	0.00120919	chr2	72193894	72193994	1320	chr1	28232842	28232941	1320_0.617414
1321	chr2	72193944	72193945	0.617414	chr2	72193465	72194965	DNAJC8	0	+	chr2	72192953	72194607	2	1654	0.00120919	chr2	72193894	72193994	1321	chr1	28232842	28232941	1321_0.617414
1322	chr2	6828385	6828386	0.645452	chr2	6828307	6829807	MASTL	0	+	chr2	6828023	6830503	3	2480	0.00120968	chr2	6828335	6828435	1322	chr10	27153532	27153627	1322_0.645452
1323	chr2	6828750	6828751	0.677805	chr2	6828307	6829807	MASTL	0	+	chr2	6828023	6830503	3	2480	0.00120968	chr2	6828700	6828800	1323	chr10	27153901	27154037	1323_0.677805
1324	chr15	35453942	35453943	0.553367	chr15	35453799	35455299	USP44	0	-	chr15	35452045	35455346	4	3301	0.00121175	chr15	35453892	35453992	1324	chr12	95573249	95573687	1324_0.553367
1325	chr15	35453942	35453943	0.553367	chr15	35453850	35455350	USP44	0	-	chr15	35452045	35455346	4	3301	0.00121175	chr15	35453892	35453992	1325	chr12	95573249	95573687	1325_0.553367
1326	chr34	19546994	19546995	0.707709	chr34	19545602	19547102	ST6GAL1	0	+	chr34	19546170	19547820	2	1650	0.00121212	chr34	19546944	19547044	1326	chr3	187025810	187025920	1326_0.707709
1327	chr13	47826146	47826147	0.877389	chr13	47825231	47826731	CLOCK	0	-	chr13	47825191	47826834	2	1643	0.00121729	chr13	47826096	47826196	1327	chr4	55547355	55547459	1327_0.877389
1328	chr13	47826146	47826147	0.877389	chr13	47825232	47826732	CLOCK	0	-	chr13	47825191	47826834	2	1643	0.00121729	chr13	47826096	47826196	1328	chr4	55547355	55547459	1328_0.877389
1329	chr10	31983447	31983448	0.605898	chr10	31982121	31983621	RIC8B	0	-	chr10	31982386	31984026	2	1640	0.00121951	chr10	31983397	31983497	1329	chr12	106773769	106773870	1329_0.605898
1330	chr27	4614649	4614650	0.774531	chr27	4613824	4615324	COX14	0	-	chr27	4613823	4615463	2	1640	0.00121951	chr27	4614599	4614699	1330	chr12	50111538	50111643	1330_0.774531
1331	chr1	104656265	104656266	0.636751	chr1	104656054	104657554	LOC482273	0	-	chr1	104655340	104656977	2	1637	0.00122175	chr1	104656215	104656315	1331	#N/A	#N/A	#N/A	1331_0.636751
1332	chr7	33774099	33774100	0.591757	chr7	33773628	33775128	PLD5	0	-	chr7	33773424	33774242	1	818	0.00122249	chr7	33774049	33774149	1332	chr1	242449691	242449790	1332_0.591757
1333	chr26	10599648	10599649	0.606409	chr26	10598896	10600396	TPCN1	0	+	chr26	10599288	10600106	1	818	0.00122249	chr26	10599598	10599698	1333	chr12	113221161	113221261	1333_0.606409
1334	chr2	67476375	67476376	0.696691	chr2	67476095	67477595	PHKB	0	-	chr2	67475500	67477136	2	1636	0.00122249	chr2	67476325	67476425	1334	chr16	47461469	47461559	1334_0.696691
1335	chr12	32383602	32383603	0.572376	chr12	32383236	32384736	LMBRD1	0	-	chr12	32382423	32384867	3	2444	0.0012275	chr12	32383552	32383652	1335	chr6	69796873	69796960	1335_0.572376
1336	chr25	11550972	11550973	0.665881	chr25	11550184	11551684	PAN3	0	-	chr25	11549102	11552359	4	3257	0.00122812	chr25	11550922	11551022	1336	chr13	28138327	28138428	1336_0.665881
1337	chr25	11550972	11550973	0.665881	chr25	11550329	11551829	PAN3	0	-	chr25	11549102	11552359	4	3257	0.00122812	chr25	11550922	11551022	1337	chr13	28138327	28138428	1337_0.665881
1338	chr36	22627186	22627187	0.688904	chr36	22625699	22627199	CCDC141	0	-	chr36	22624711	22627967	4	3256	0.0012285	chr36	22627136	22627236	1338	chr2	179051116	179051217	1338_0.688904
1339	chr36	22625822	22625823	0.793471	chr36	22625699	22627199	CCDC141	0	-	chr36	22624711	22627967	4	3256	0.0012285	chr36	22625772	22625872	1339	chr2	179049756	179049856	1339_0.793471
1340	chr2	58361590	58361591	0.570002	chr2	58360764	58362264	CCDC113	0	-	chr2	58360459	58362083	2	1624	0.00123153	chr2	58361540	58361640	1340	chr16	58249484	58249583	1340_0.570002
1341	chr29	1157410	1157411	0.617886	chr29	1156152	1157652	SNAI2	0	-	chr29	1155964	1157588	2	1624	0.00123153	chr29	1157360	1157460	1341	#N/A	#N/A	#N/A	1341_0.617886
1342	chr5	38913058	38913059	0.745653	chr5	38911573	38913073	LOC102156927	0	+	chr5	38912674	38913484	1	810	0.00123457	chr5	38913008	38913108	1342	chr17	15341524	15341623	1342_0.745653
1343	chr23	29703341	29703342	0.551099	chr23	29703126	29704626	NPHP3	0	-	chr23	29701853	29705091	4	3238	0.00123533	chr23	29703291	29703391	1343	chr3	132722095	132722195	1343_0.551099
1344	chr23	29703341	29703342	0.551099	chr23	29703128	29704628	NPHP3	0	-	chr23	29701853	29705091	4	3238	0.00123533	chr23	29703291	29703391	1344	chr3	132722095	132722195	1344_0.551099
1345	chr18	49717543	49717544	0.547542	chr18	49716510	49718010	CHKA	0	+	chr18	49717242	49720479	4	3237	0.00123571	chr18	49717493	49717593	1345	#N/A	#N/A	#N/A	1345_0.547542
1346	chr18	49717543	49717544	0.547542	chr18	49716515	49718015	CHKA	0	+	chr18	49717242	49720479	4	3237	0.00123571	chr18	49717493	49717593	1346	#N/A	#N/A	#N/A	1346_0.547542
1347	chr18	49717543	49717544	0.547542	chr18	49716517	49718017	CHKA	0	+	chr18	49717242	49720479	4	3237	0.00123571	chr18	49717493	49717593	1347	#N/A	#N/A	#N/A	1347_0.547542
1348	chr18	49717543	49717544	0.547542	chr18	49716595	49718095	CHKA	0	+	chr18	49717242	49720479	4	3237	0.00123571	chr18	49717493	49717593	1348	#N/A	#N/A	#N/A	1348_0.547542
1349	chr1	21232321	21232322	0.74598	chr1	21231258	21232758	MBD2	0	+	chr1	21232054	21232863	1	809	0.00123609	chr1	21232271	21232371	1349	chr18	54210453	54210545	1349_0.74598
1350	chr6	36980374	36980375	0.635828	chr6	36979300	36980800	CORO7	0	+	chr6	36979908	36981526	2	1618	0.00123609	chr6	36980324	36980424	1350	chr16	4416506	4416606	1350_0.635828
1351	chr20	37774737	37774738	0.574283	chr20	37773548	37775048	PARP3	0	-	chr20	37772907	37775332	3	2425	0.00123711	chr20	37774687	37774787	1351	chr3	51941621	51941720	1351_0.574283
1352	chr20	37774737	37774738	0.574283	chr20	37773550	37775050	PARP3	0	-	chr20	37772907	37775332	3	2425	0.00123711	chr20	37774687	37774787	1352	chr3	51941621	51941720	1352_0.574283
1353	chr20	37774737	37774738	0.574283	chr20	37773768	37775268	PARP3	0	-	chr20	37772907	37775332	3	2425	0.00123711	chr20	37774687	37774787	1353	chr3	51941621	51941720	1353_0.574283
1354	chr15	59720410	59720411	0.934076	chr15	59719316	59720816	TMA16	0	+	chr15	59719178	59720793	2	1615	0.00123839	chr15	59720360	59720460	1354	chr4	163494628	163494730	1354_0.934076
1355	chr30	2670739	2670740	0.615972	chr30	2670214	2671714	AQR	0	-	chr30	2669588	2671202	2	1614	0.00123916	chr30	2670689	2670789	1355	chr15	34969755	34969857	1355_0.615972
1356	chr1	94997143	94997144	0.645691	chr1	94996238	94997738	SPTLC1	0	+	chr1	94996701	94998315	2	1614	0.00123916	chr1	94997093	94997193	1356	#N/A	#N/A	#N/A	1356_0.645691
1357	chr13	38076439	38076440	0.578431	chr13	38076154	38077654	ZNF7	0	-	chr13	38075867	38078287	3	2420	0.00123967	chr13	38076389	38076489	1357	chr8	144828202	144828498	1357_0.578431
1358	chr13	38076439	38076440	0.578431	chr13	38076156	38077656	ZNF7	0	-	chr13	38075867	38078287	3	2420	0.00123967	chr13	38076389	38076489	1358	chr8	144828202	144828498	1358_0.578431
1359	chr13	38076439	38076440	0.578431	chr13	38076157	38077657	ZNF7	0	-	chr13	38075867	38078287	3	2420	0.00123967	chr13	38076389	38076489	1359	chr8	144828202	144828498	1359_0.578431
1360	chr1	17036673	17036674	0.592509	chr1	17035648	17037148	SEC11C	0	-	chr1	17033145	17037176	5	4031	0.00124039	chr1	17036623	17036723	1360	chr18	59139312	59139407	1360_0.592509
1361	chr1	17036765	17036766	0.738742	chr1	17035648	17037148	SEC11C	0	-	chr1	17033145	17037176	5	4031	0.00124039	chr1	17036715	17036815	1361	chr18	59139220	59139320	1361_0.738742
1362	chr15	525229	525230	0.624304	chr15	524256	525756	ZNF691	0	-	chr15	524265	525877	2	1612	0.00124069	chr15	525179	525279	1362	chr1	42846072	42846139	1362_0.624304
1363	chr7	17356247	17356248	0.596424	chr7	17355873	17357373	TSEN15	0	+	chr7	17355684	17357295	2	1611	0.00124146	chr7	17356197	17356297	1363	#N/A	#N/A	#N/A	1363_0.596424
1364	chr17	31738508	31738509	0.741218	chr17	31737950	31739450	THUMPD2	0	-	chr17	31737437	31739045	2	1608	0.00124378	chr17	31738458	31738558	1364	chr2	39779261	39779378	1364_0.741218
1365	chr23	35058786	35058787	0.5576	chr23	35058216	35059716	LOC111091871	0	-	chr23	35057465	35060678	4	3213	0.00124494	chr23	35058736	35058836	1365	chr3	138862624	138862725	1365_0.5576
1366	chr23	35058621	35058622	0.597621	chr23	35058216	35059716	LOC111091871	0	-	chr23	35057465	35060678	4	3213	0.00124494	chr23	35058571	35058671	1366	#N/A	#N/A	#N/A	1366_0.597621
1367	chr15	35049540	35049541	0.809069	chr15	35049311	35050811	NR2C1	0	-	chr15	35048725	35050331	2	1606	0.00124533	chr15	35049490	35049590	1367	chr12	95073206	95073306	1367_0.809069
1368	chr12	66380644	66380645	1	chr12	66380129	66381629	ZBTB24	0	-	chr12	66379597	66381199	2	1602	0.00124844	chr12	66380594	66380694	1368	chr6	109482901	109483015	1368_1
1369	chr12	66380644	66380645	1	chr12	66380130	66381630	ZBTB24	0	-	chr12	66379597	66381199	2	1602	0.00124844	chr12	66380594	66380694	1369	chr6	109482901	109483015	1369_1
1370	chr12	3686949	3686950	0.548494	chr12	3686525	3688025	NUDT3	0	-	chr12	3686095	3687695	2	1600	0.00125	chr12	3686899	3686999	1370	chr6	34392525	34392628	1370_0.548494
1371	chr11	26273290	26273291	0.752108	chr11	26272320	26273820	CTNNA1	0	+	chr11	26272905	26274504	2	1599	0.00125078	chr11	26273240	26273340	1371	chr5	138753273	138753401	1371_0.752108
1372	chr2	65218034	65218035	0.623104	chr2	65217628	65219128	HEATR3	0	-	chr2	65217031	65218628	2	1597	0.00125235	chr2	65217984	65218084	1372	chr16	50066034	50066125	1372_0.623104
1373	chr12	11593423	11593424	0.699625	chr12	11592015	11593515	PTK7	0	+	chr12	11592687	11594282	2	1595	0.00125392	chr12	11593373	11593473	1373	chr6	43076692	43076802	1373_0.699625
1374	chr25	42346606	42346607	0.717174	chr25	42346573	42348073	SLC16A14	0	-	chr25	42345594	42347983	3	2389	0.00125576	chr25	42346556	42346656	1374	chr2	230067851	230067990	1374_0.717174
1375	chr25	42346674	42346675	1	chr25	42346573	42348073	SLC16A14	0	-	chr25	42345594	42347983	3	2389	0.00125576	chr25	42346624	42346724	1375	chr2	230067952	230068140	1375_1
1376	chr25	42346919	42346920	1	chr25	42346573	42348073	SLC16A14	0	-	chr25	42345594	42347983	3	2389	0.00125576	chr25	42346869	42346969	1376	chr2	230068300	230068536	1376_1
1377	chr34	16947933	16947934	0.754117	chr34	16947343	16948843	ABCC5	0	-	chr34	16941870	16949029	9	7159	0.00125716	chr34	16947883	16947983	1377	#N/A	#N/A	#N/A	1377_0.754117
1378	chr34	16947751	16947752	0.790384	chr34	16947343	16948843	ABCC5	0	-	chr34	16941870	16949029	9	7159	0.00125716	chr34	16947701	16947801	1378	chr3	184019523	184019622	1378_0.790384
1379	chr34	16947052	16947053	0.805161	chr34	16946189	16947689	ABCC5	0	-	chr34	16941870	16949029	9	7159	0.00125716	chr34	16947002	16947102	1379	chr3	184018491	184018615	1379_0.805161
1380	chr34	16947052	16947053	0.805161	chr34	16946191	16947691	ABCC5	0	-	chr34	16941870	16949029	9	7159	0.00125716	chr34	16947002	16947102	1380	chr3	184018491	184018615	1380_0.805161
1381	chr34	16947052	16947053	0.805161	chr34	16946192	16947692	ABCC5	0	-	chr34	16941870	16949029	9	7159	0.00125716	chr34	16947002	16947102	1381	chr3	184018491	184018615	1381_0.805161
1382	chr1	4931714	4931715	0.74287	chr1	4930473	4931973	CNDP2	0	-	chr1	4926922	4933278	8	6356	0.00125865	chr1	4931664	4931764	1382	#N/A	#N/A	#N/A	1382_0.74287
1383	chr1	4931714	4931715	0.74287	chr1	4930644	4932144	CNDP2	0	-	chr1	4926922	4933278	8	6356	0.00125865	chr1	4931664	4931764	1383	#N/A	#N/A	#N/A	1383_0.74287
1384	chr1	4931714	4931715	0.74287	chr1	4930813	4932313	CNDP2	0	-	chr1	4926922	4933278	8	6356	0.00125865	chr1	4931664	4931764	1384	#N/A	#N/A	#N/A	1384_0.74287
1385	chr1	4931714	4931715	0.74287	chr1	4931199	4932699	CNDP2	0	-	chr1	4926922	4933278	8	6356	0.00125865	chr1	4931664	4931764	1385	#N/A	#N/A	#N/A	1385_0.74287
1386	chr9	44319566	44319567	0.747244	chr9	44319313	44320813	BLMH	0	-	chr9	44318929	44320518	2	1589	0.00125865	chr9	44319516	44319616	1386	chr17	30291699	30291773	1386_0.747244
1387	chr8	50136023	50136024	0.720644	chr8	50135359	50136859	GSTZ1	0	+	chr8	50131884	50139029	9	7145	0.00125962	chr8	50135973	50136073	1387	chr14	77323769	77323872	1387_0.720644
1388	chr8	50136023	50136024	0.720644	chr8	50135362	50136862	GSTZ1	0	+	chr8	50131884	50139029	9	7145	0.00125962	chr8	50135973	50136073	1388	chr14	77323769	77323872	1388_0.720644
1389	chr8	50136023	50136024	0.720644	chr8	50135553	50137053	GSTZ1	0	+	chr8	50131884	50139029	9	7145	0.00125962	chr8	50135973	50136073	1389	chr14	77323769	77323872	1389_0.720644
1390	chr8	50136088	50136089	0.720644	chr8	50135359	50136859	GSTZ1	0	+	chr8	50131884	50139029	9	7145	0.00125962	chr8	50136038	50136138	1390	chr14	77323837	77323935	1390_0.720644
1391	chr8	50136088	50136089	0.720644	chr8	50135362	50136862	GSTZ1	0	+	chr8	50131884	50139029	9	7145	0.00125962	chr8	50136038	50136138	1391	chr14	77323837	77323935	1391_0.720644
1392	chr8	50136088	50136089	0.720644	chr8	50135553	50137053	GSTZ1	0	+	chr8	50131884	50139029	9	7145	0.00125962	chr8	50136038	50136138	1392	chr14	77323837	77323935	1392_0.720644
1393	chr8	50135877	50135878	0.887774	chr8	50135359	50136859	GSTZ1	0	+	chr8	50131884	50139029	9	7145	0.00125962	chr8	50135827	50135927	1393	#N/A	#N/A	#N/A	1393_0.887774
1394	chr8	50135877	50135878	0.887774	chr8	50135362	50136862	GSTZ1	0	+	chr8	50131884	50139029	9	7145	0.00125962	chr8	50135827	50135927	1394	#N/A	#N/A	#N/A	1394_0.887774
1395	chr8	50135877	50135878	0.887774	chr8	50135553	50137053	GSTZ1	0	+	chr8	50131884	50139029	9	7145	0.00125962	chr8	50135827	50135927	1395	#N/A	#N/A	#N/A	1395_0.887774
1396	chr3	53294138	53294139	0.552999	chr3	53293697	53295197	LOC102155853	0	-	chr3	53292238	53295412	4	3174	0.00126024	chr3	53294088	53294188	1396	chr15	90954877	90954957	1396_0.552999
1397	chr3	53294331	53294332	0.573847	chr3	53293697	53295197	LOC102155853	0	-	chr3	53292238	53295412	4	3174	0.00126024	chr3	53294281	53294381	1397	chr15	90954715	90954793	1397_0.573847
1398	chr5	77757184	77757185	0.620291	chr5	77755854	77757354	PKD1L3	0	-	chr5	77755215	77757594	3	2379	0.00126103	chr5	77757134	77757234	1398	chr16	72010178	72010256	1398_0.620291
1399	chr5	77756463	77756464	0.646085	chr5	77755854	77757354	PKD1L3	0	-	chr5	77755215	77757594	3	2379	0.00126103	chr5	77756413	77756513	1399	chr16	72008650	72008751	1399_0.646085
1400	chr18	1665267	1665268	0.865569	chr18	1665232	1666732	IKZF1	0	+	chr18	1664278	1670609	8	6331	0.00126362	chr18	1665217	1665317	1400	chr7	50307446	50307548	1400_0.865569
1401	chr5	14743348	14743349	0.604969	chr5	14742392	14743892	HINFP	0	-	chr5	14741365	14744526	4	3161	0.00126542	chr5	14743298	14743398	1401	#N/A	#N/A	#N/A	1401_0.604969
1402	chr5	14742928	14742929	0.62136	chr5	14742392	14743892	HINFP	0	-	chr5	14741365	14744526	4	3161	0.00126542	chr5	14742878	14742978	1402	chr11	119121370	119121504	1402_0.62136
1403	chr28	21672568	21672569	0.606695	chr28	21671383	21672883	SMNDC1	0	-	chr28	21670648	21673801	4	3153	0.00126863	chr28	21672518	21672618	1403	chr10	110305104	110305244	1403_0.606695
1404	chr28	21672568	21672569	0.606695	chr28	21671778	21673278	SMNDC1	0	-	chr28	21670648	21673801	4	3153	0.00126863	chr28	21672518	21672618	1404	chr10	110305104	110305244	1404_0.606695
1405	chr11	67456875	67456876	0.547138	chr11	67456270	67457770	ZFP37	0	-	chr11	67456012	67457588	2	1576	0.00126904	chr11	67456825	67456925	1405	#N/A	#N/A	#N/A	1405_0.547138
1406	chr1	40342752	40342753	0.603717	chr1	40341615	40343115	PPIL4	0	-	chr1	40341181	40342757	2	1576	0.00126904	chr1	40342702	40342802	1406	#N/A	#N/A	#N/A	1406_0.603717
1407	chr8	13400084	13400085	0.714236	chr8	13398718	13400218	EAPP	0	-	chr8	13397853	13400212	3	2359	0.00127173	chr8	13400034	13400134	1407	#N/A	#N/A	#N/A	1407_0.714236
1408	chr8	13400084	13400085	0.714236	chr8	13398719	13400219	EAPP	0	-	chr8	13397853	13400212	3	2359	0.00127173	chr8	13400034	13400134	1408	#N/A	#N/A	#N/A	1408_0.714236
1409	chr8	13400084	13400085	0.714236	chr8	13398720	13400220	EAPP	0	-	chr8	13397853	13400212	3	2359	0.00127173	chr8	13400034	13400134	1409	#N/A	#N/A	#N/A	1409_0.714236
1410	chr10	61874182	61874183	0.704652	chr10	61873529	61875029	CCT4	0	-	chr10	61872524	61875668	4	3144	0.00127226	chr10	61874132	61874232	1410	chr2	61888716	61888799	1410_0.704652
1411	chr10	61874472	61874473	0.859813	chr10	61873529	61875029	CCT4	0	-	chr10	61872524	61875668	4	3144	0.00127226	chr10	61874422	61874522	1411	#N/A	#N/A	#N/A	1411_0.859813
1412	chr11	45161812	45161813	0.578673	chr11	45160323	45161823	IFT74	0	+	chr11	45158001	45162709	6	4708	0.00127443	chr11	45161762	45161862	1412	#N/A	#N/A	#N/A	1412_0.578673
1413	chr11	45159398	45159399	0.662446	chr11	45158122	45159622	IFT74	0	+	chr11	45158001	45162709	6	4708	0.00127443	chr11	45159348	45159448	1413	chr9	26947413	26947510	1413_0.662446
1414	chr11	45159466	45159467	0.765511	chr11	45158122	45159622	IFT74	0	+	chr11	45158001	45162709	6	4708	0.00127443	chr11	45159416	45159516	1414	chr9	26947480	26947577	1414_0.765511
1415	chr12	10423060	10423061	1	chr12	10422834	10424334	TFEB	0	-	chr12	10420871	10424009	4	3138	0.0012747	chr12	10423010	10423110	1415	chr6	41735129	41735223	1415_1
1416	chr12	10423060	10423061	1	chr12	10422977	10424477	TFEB	0	-	chr12	10420871	10424009	4	3138	0.0012747	chr12	10423010	10423110	1416	chr6	41735129	41735223	1416_1
1417	chr13	35783619	35783620	0.70839	chr13	35783431	35784931	SLC45A4	0	-	chr13	35783339	35784123	1	784	0.00127551	chr13	35783569	35783669	1417	chr8	141305554	141305655	1417_0.70839
1418	chr30	2339255	2339256	0.627335	chr30	2338792	2340292	ARHGAP11A	0	-	chr30	2338902	2340467	2	1565	0.00127796	chr30	2339205	2339305	1418	chr15	32615468	32615576	1418_0.627335
1419	chr2	14835280	14835281	0.587277	chr2	14834904	14836404	KIF5B	0	+	chr2	14834927	14838053	4	3126	0.00127959	chr2	14835230	14835330	1419	#N/A	#N/A	#N/A	1419_0.587277
1420	chr2	14835403	14835404	0.599424	chr2	14834904	14836404	KIF5B	0	+	chr2	14834927	14838053	4	3126	0.00127959	chr2	14835353	14835453	1420	#N/A	#N/A	#N/A	1420_0.599424
1421	chr2	14835616	14835617	0.601407	chr2	14834904	14836404	KIF5B	0	+	chr2	14834927	14838053	4	3126	0.00127959	chr2	14835566	14835666	1421	chr10	32056748	32056956	1421_0.601407
1422	chr2	14835616	14835617	0.601407	chr2	14835415	14836915	LOC608816	0	-	chr2	14834927	14838053	4	3126	0.00127959	chr2	14835566	14835666	1422	chr10	32056748	32056956	1422_0.601407
1423	chr2	14836610	14836611	0.624525	chr2	14835415	14836915	LOC608816	0	-	chr2	14834927	14838053	4	3126	0.00127959	chr2	14836560	14836660	1423	chr10	32055666	32055780	1423_0.624525
1424	chr18	42673252	42673253	0.849929	chr18	42672430	42673930	CKAP5	0	+	chr18	42672898	42674460	2	1562	0.00128041	chr18	42673202	42673302	1424	chr11	46846452	46846527	1424_0.849929
1425	chr18	42673252	42673253	0.849929	chr18	42672431	42673931	CKAP5	0	+	chr18	42672898	42674460	2	1562	0.00128041	chr18	42673202	42673302	1425	chr11	46846452	46846527	1425_0.849929
1426	chr22	31997272	31997273	0.680756	chr22	31996565	31998065	POU4F1	0	-	chr22	31996647	31997427	1	780	0.00128205	chr22	31997222	31997322	1426	chr13	78603762	78603861	1426_0.680756
1427	chr8	36667154	36667155	0.592376	chr8	36666081	36667581	SNAPC1	0	+	chr8	36665596	36668703	4	3107	0.00128742	chr8	36667104	36667204	1427	chr14	61762375	61762493	1427_0.592376
1428	chr8	36667154	36667155	0.592376	chr8	36666082	36667582	SNAPC1	0	+	chr8	36665596	36668703	4	3107	0.00128742	chr8	36667104	36667204	1428	chr14	61762375	61762493	1428_0.592376
1429	chr13	2978429	2978430	0.596988	chr13	2977539	2979039	ZNF706	0	-	chr13	2977702	2979255	2	1553	0.00128783	chr13	2978379	2978479	1429	chr8	101207009	101207121	1429_0.596988
1430	chr13	38101616	38101617	0.649734	chr13	38101223	38102723	LOC102153851	0	-	chr13	38100404	38103505	4	3101	0.00128991	chr13	38101566	38101666	1430	chr8	144792734	144792813	1430_0.649734
1431	chr13	38101616	38101617	0.649734	chr13	38101224	38102724	LOC102153851	0	-	chr13	38100404	38103505	4	3101	0.00128991	chr13	38101566	38101666	1431	chr8	144792734	144792813	1431_0.649734
1432	chr18	54862667	54862668	0.559098	chr18	54862070	54863570	SYT7	0	+	chr18	54862460	54863235	1	775	0.00129032	chr18	54862617	54862717	1432	chr11	61581453	61581552	1432_0.559098
1433	chr14	22733825	22733826	1	chr14	22733220	22734720	ASNS	0	-	chr14	22732876	22734422	2	1546	0.00129366	chr14	22733775	22733875	1433	chr7	97872179	97872251	1433_1
1434	chr14	22733825	22733826	1	chr14	22733608	22735108	ASNS	0	-	chr14	22732876	22734422	2	1546	0.00129366	chr14	22733775	22733875	1434	chr7	97872179	97872251	1434_1
1435	chr33	13141	13142	1	chr33	12645	14145	C33H3orf38	0	+	chr33	12795	14341	2	1546	0.00129366	chr33	13091	13191	1435	#N/A	#N/A	#N/A	1435_1
1436	chr8	50471409	50471410	0.569811	chr8	50470650	50472150	ALKBH1	0	-	chr8	50469903	50472217	3	2314	0.00129646	chr8	50471359	50471459	1436	chr14	77708242	77708340	1436_0.569811
1437	chr17	25548570	25548571	0.605035	chr17	25547609	25549109	YIPF4	0	+	chr17	25547515	25549829	3	2314	0.00129646	chr17	25548520	25548620	1437	chr2	32277841	32277941	1437_0.605035
1438	chr5	33151776	33151777	0.65426	chr5	33150599	33152099	KRBA2	0	-	chr5	33149921	33152235	3	2314	0.00129646	chr5	33151726	33151826	1438	chr17	8377152	8377245	1438_0.65426
1439	chr5	33151776	33151777	0.65426	chr5	33150603	33152103	KRBA2	0	-	chr5	33149921	33152235	3	2314	0.00129646	chr5	33151726	33151826	1439	chr17	8377152	8377245	1439_0.65426
1440	chr5	33151776	33151777	0.65426	chr5	33150674	33152174	KRBA2	0	-	chr5	33149921	33152235	3	2314	0.00129646	chr5	33151726	33151826	1440	chr17	8377152	8377245	1440_0.65426
1441	chr8	50471979	50471980	0.682928	chr8	50470650	50472150	ALKBH1	0	-	chr8	50469903	50472217	3	2314	0.00129646	chr8	50471929	50472029	1441	chr14	77708646	77708748	1441_0.682928
1442	chr18	51314037	51314038	0.612903	chr18	51313303	51314803	SART1	0	-	chr18	51312716	51315029	3	2313	0.00129702	chr18	51313987	51314087	1442	chr11	65961395	65961530	1442_0.612903
1443	chr18	51314047	51314048	0.781022	chr18	51313303	51314803	SART1	0	-	chr18	51312716	51315029	3	2313	0.00129702	chr18	51313997	51314097	1443	chr11	65961391	65961520	1443_0.781022
1444	chr18	51314044	51314045	0.815789	chr18	51313303	51314803	SART1	0	-	chr18	51312716	51315029	3	2313	0.00129702	chr18	51313994	51314094	1444	chr11	65961391	65961523	1444_0.815789
1445	chr6	40118697	40118698	0.710117	chr6	40118259	40119759	DECR2	0	-	chr6	40118213	40119753	2	1540	0.0012987	chr6	40118647	40118747	1445	#N/A	#N/A	#N/A	1445_0.710117
1446	chr16	14642163	14642164	0.581687	chr16	14641088	14642588	ATP6V0E2	0	+	chr16	14641548	14643086	2	1538	0.00130039	chr16	14642113	14642213	1446	chr7	149873979	149874079	1446_0.581687
1447	chr31	21960778	21960779	0.569225	chr31	21959687	21961187	CYYR1	0	-	chr31	21959454	21960990	2	1536	0.00130208	chr31	21960728	21960828	1447	chr21	26573522	26573613	1447_0.569225
1448	chr31	21960199	21960200	0.569892	chr31	21959687	21961187	CYYR1	0	-	chr31	21959454	21960990	2	1536	0.00130208	chr31	21960149	21960249	1448	chr21	26572971	26573054	1448_0.569892
1449	chr30	32297793	32297794	0.567797	chr30	32296845	32298345	FEM1B	0	+	chr30	32297313	32298848	2	1535	0.00130293	chr30	32297743	32297843	1449	chr15	68278184	68278281	1449_0.567797
1450	chr12	68513819	68513820	0.743818	chr12	68513626	68515126	TUBE1	0	-	chr12	68512973	68514508	2	1535	0.00130293	chr12	68513769	68513869	1450	chr6	112087207	112087260	1450_0.743818
1451	chr13	43401175	43401176	0.740875	chr13	43400036	43401536	ATP10D	0	+	chr13	43400288	43403357	4	3069	0.00130336	chr13	43401125	43401225	1451	chr4	47485378	47485462	1451_0.740875
1452	chr13	43400880	43400881	0.810874	chr13	43400036	43401536	ATP10D	0	+	chr13	43400288	43403357	4	3069	0.00130336	chr13	43400830	43400930	1452	chr4	47484980	47485145	1452_0.810874
1453	chr11	66882950	66882951	0.824916	chr11	66882020	66883520	HSDL2	0	+	chr11	66881938	66886538	6	4600	0.00130435	chr11	66882900	66883000	1453	chr9	112379893	112379987	1453_0.824916
1454	chr11	66882950	66882951	0.824916	chr11	66882027	66883527	HSDL2	0	+	chr11	66881938	66886538	6	4600	0.00130435	chr11	66882900	66883000	1454	chr9	112379893	112379987	1454_0.824916
1455	chr7	24201546	24201547	0.727273	chr7	24200128	24201628	KIAA0040	0	+	chr7	24200719	24203782	4	3063	0.00130591	chr7	24201496	24201596	1455	chr1	175193109	175193239	1455_0.727273
1456	chr7	24201546	24201547	0.727273	chr7	24200658	24202158	KIAA0040	0	+	chr7	24200719	24203782	4	3063	0.00130591	chr7	24201496	24201596	1456	chr1	175193109	175193239	1456_0.727273
1457	chr7	24201546	24201547	0.727273	chr7	24200922	24202422	KIAA0040	0	+	chr7	24200719	24203782	4	3063	0.00130591	chr7	24201496	24201596	1457	chr1	175193109	175193239	1457_0.727273
1458	chr7	24201546	24201547	0.727273	chr7	24200923	24202423	KIAA0040	0	+	chr7	24200719	24203782	4	3063	0.00130591	chr7	24201496	24201596	1458	chr1	175193109	175193239	1458_0.727273
1459	chr5	26250598	26250599	0.651497	chr5	26250311	26251811	MSANTD4	0	+	chr5	26250022	26252309	3	2287	0.00131176	chr5	26250548	26250648	1459	#N/A	#N/A	#N/A	1459_0.651497
1460	chr5	26250598	26250599	0.651497	chr5	26250329	26251829	MSANTD4	0	+	chr5	26250022	26252309	3	2287	0.00131176	chr5	26250548	26250648	1460	#N/A	#N/A	#N/A	1460_0.651497
1461	chr5	26250598	26250599	0.651497	chr5	26250364	26251864	MSANTD4	0	+	chr5	26250022	26252309	3	2287	0.00131176	chr5	26250548	26250648	1461	#N/A	#N/A	#N/A	1461_0.651497
1462	chr6	39931386	39931387	0.630682	chr6	39931038	39932538	METTL26	0	+	chr6	39930217	39933266	4	3049	0.00131191	chr6	39931336	39931436	1462	chr16	636959	637066	1462_0.630682
1463	chr6	39931256	39931257	1	chr6	39931038	39932538	METTL26	0	+	chr6	39930217	39933266	4	3049	0.00131191	chr6	39931206	39931306	1463	chr16	637150	637337	1463_1
1464	chr12	6291675	6291676	1	chr12	6291603	6293103	TMEM217	0	-	chr12	6291037	6294086	4	3049	0.00131191	chr12	6291625	6291725	1464	chr6	37257853	37257932	1464_1
1465	chr12	6291675	6291676	1	chr12	6291197	6292697	TMEM217	0	-	chr12	6291037	6294086	4	3049	0.00131191	chr12	6291625	6291725	1465	chr6	37257853	37257932	1465_1
1466	chr2	23477569	23477570	1	chr2	23476694	23478194	CCDC3	0	+	chr2	23477410	23478171	1	761	0.00131406	chr2	23477519	23477619	1466	chr10	13001666	13001753	1466_1
1467	chr10	55247044	55247045	1	chr10	55246126	55247626	C10H2orf73	0	+	chr10	55246009	55247531	2	1522	0.00131406	chr10	55246994	55247094	1467	chr2	54330688	54330810	1467_1
1468	chr1	25018494	25018495	0.548565	chr1	25017450	25018950	MOXD1	0	+	chr1	25017720	25022282	6	4562	0.00131521	chr1	25018444	25018544	1468	chr6	132401390	132401485	1468_0.548565
1469	chr1	25018494	25018495	0.548565	chr1	25017452	25018952	MOXD1	0	+	chr1	25017720	25022282	6	4562	0.00131521	chr1	25018444	25018544	1469	chr6	132401390	132401485	1469_0.548565
1470	chr1	71389162	71389163	0.575855	chr1	71387929	71389429	FANCC	0	+	chr1	71387419	71390457	4	3038	0.00131666	chr1	71389112	71389212	1470	chr9	95317450	95317554	1470_0.575855
1471	chr1	71389162	71389163	0.575855	chr1	71387930	71389430	FANCC	0	+	chr1	71387419	71390457	4	3038	0.00131666	chr1	71389112	71389212	1471	chr9	95317450	95317554	1471_0.575855
1472	chr1	64861345	64861346	0.607629	chr1	64860402	64861902	TRMT11	0	+	chr1	64859781	64862816	4	3035	0.00131796	chr1	64861295	64861395	1472	#N/A	#N/A	#N/A	1472_0.607629
1473	chr1	64861345	64861346	0.607629	chr1	64861185	64862685	TRMT11	0	+	chr1	64859781	64862816	4	3035	0.00131796	chr1	64861295	64861395	1473	#N/A	#N/A	#N/A	1473_0.607629
1474	chr16	9032703	9032704	0.563946	chr16	9031552	9033052	TBXAS1	0	-	chr16	9032664	9034179	2	1515	0.00132013	chr16	9032653	9032753	1474	chr7	139818801	139818889	1474_0.563946
1475	chr16	9032703	9032704	0.563946	chr16	9031604	9033104	TBXAS1	0	-	chr16	9032664	9034179	2	1515	0.00132013	chr16	9032653	9032753	1475	chr7	139818801	139818889	1475_0.563946
1476	chr36	21702012	21702013	0.772097	chr36	21701475	21702975	PDE11A	0	-	chr36	21701786	21702543	1	757	0.001321	chr36	21701962	21702062	1476	chr2	178072629	178072743	1476_0.772097
1477	chr30	34580282	34580283	0.911062	chr30	34580196	34581696	THAP10	0	-	chr30	34579710	34581223	2	1513	0.00132188	chr30	34580232	34580332	1477	#N/A	#N/A	#N/A	1477_0.911062
1478	chr2	66678802	66678803	0.579284	chr2	66677541	66679041	SIAH1	0	+	chr2	66677671	66679174	2	1503	0.00133067	chr2	66678752	66678852	1478	#N/A	#N/A	#N/A	1478_0.579284
1479	chr4	59091664	59091665	0.581686	chr4	59090302	59091802	SLC26A2	0	-	chr4	59090384	59091887	2	1503	0.00133067	chr4	59091614	59091714	1479	chr5	149959813	149959927	1479_0.581686
1480	chr4	59091793	59091794	0.630388	chr4	59090302	59091802	SLC26A2	0	-	chr4	59090384	59091887	2	1503	0.00133067	chr4	59091743	59091843	1480	chr5	149959705	149959785	1480_0.630388
1481	chr24	3294913	3294914	0.685355	chr24	3293605	3295105	CRNKL1	0	+	chr24	3294157	3295660	2	1503	0.00133067	chr24	3294863	3294963	1481	chr20	20052122	20052217	1481_0.685355
1482	chr1	104886423	104886424	0.616541	chr1	104885539	104887039	LOC106558995	0	-	chr1	104885788	104887290	2	1502	0.00133156	chr1	104886373	104886473	1482	chr19	52269693	52269842	1482_0.616541
1483	chr5	55963937	55963938	0.695074	chr5	55963542	55965042	SCP2	0	-	chr5	55963652	55965152	2	1500	0.00133333	chr5	55963887	55963987	1483	chr1	52927362	52927466	1483_0.695074
1484	chr17	39495730	39495731	0.589217	chr17	39495294	39496794	VAMP5	0	-	chr17	39494795	39496294	2	1499	0.00133422	chr17	39495680	39495780	1484	chr2	85584412	85584514	1484_0.589217
1485	chr30	37770301	37770302	0.809069	chr30	37769994	37771494	EDC3	0	-	chr30	37769420	37771666	3	2246	0.00133571	chr30	37770251	37770351	1485	chr15	74695792	74695863	1485_0.809069
1486	chr30	37770301	37770302	0.809069	chr30	37769995	37771495	EDC3	0	-	chr30	37769420	37771666	3	2246	0.00133571	chr30	37770251	37770351	1486	chr15	74695792	74695863	1486_0.809069
1487	chr30	37770301	37770302	0.809069	chr30	37770002	37771502	EDC3	0	-	chr30	37769420	37771666	3	2246	0.00133571	chr30	37770251	37770351	1487	chr15	74695792	74695863	1487_0.809069
1488	chr32	38148364	38148365	0.550622	chr32	38147118	38148618	USP53	0	+	chr32	38146588	38149576	4	2988	0.00133869	chr32	38148314	38148414	1488	chr4	119212920	119213018	1488_0.550622
1489	chr32	38148364	38148365	0.550622	chr32	38147121	38148621	USP53	0	+	chr32	38146588	38149576	4	2988	0.00133869	chr32	38148314	38148414	1489	chr4	119212920	119213018	1489_0.550622
1490	chr5	47434519	47434520	0.760684	chr5	47434207	47435707	DOCK7	0	+	chr5	47433763	47435257	2	1494	0.00133869	chr5	47434469	47434569	1490	chr1	62687935	62688058	1490_0.760684
1491	chr8	71033487	71033488	1	chr8	71032878	71034378	LOC480441	0	-	chr8	71032046	71033539	2	1493	0.00133958	chr8	71033437	71033537	1491	chr14	103206331	103207298	1491_1
1492	chr37	10824866	10824867	0.631139	chr37	10824072	10825572	ALS2	0	-	chr37	10823513	10826497	4	2984	0.00134048	chr37	10824816	10824916	1492	chr2	201780772	201780872	1492_0.631139
1493	chr37	10824866	10824867	0.631139	chr37	10824571	10826071	ALS2	0	-	chr37	10823513	10826497	4	2984	0.00134048	chr37	10824816	10824916	1493	chr2	201780772	201780872	1493_0.631139
1494	chr1	118662744	118662745	0.732026	chr1	118661558	118663058	PEPD	0	+	chr1	118661309	118663544	3	2235	0.00134228	chr1	118662694	118662794	1494	chr19	33521584	33521694	1494_0.732026
1495	chr1	118662847	118662848	0.890411	chr1	118661558	118663058	PEPD	0	+	chr1	118661309	118663544	3	2235	0.00134228	chr1	118662797	118662897	1495	chr19	33521490	33521581	1495_0.890411
1496	chr6	33471718	33471719	0.814437	chr6	33470847	33472347	ABAT	0	-	chr6	33470168	33472396	3	2228	0.0013465	chr6	33471668	33471768	1496	chr16	8674204	8674296	1496_0.814437
1497	chr12	66897181	66897182	0.803571	chr12	66896664	66898164	WASF1	0	-	chr12	66897017	66899239	3	2222	0.00135014	chr12	66897131	66897231	1497	chr6	110179244	110179343	1497_0.803571
1498	chr12	66897181	66897182	0.803571	chr12	66896959	66898459	WASF1	0	-	chr12	66897017	66899239	3	2222	0.00135014	chr12	66897131	66897231	1498	chr6	110179244	110179343	1498_0.803571
1499	chr12	66897181	66897182	0.803571	chr12	66896999	66898499	WASF1	0	-	chr12	66897017	66899239	3	2222	0.00135014	chr12	66897131	66897231	1499	chr6	110179244	110179343	1499_0.803571
1500	chr14	55194901	55194902	0.759907	chr14	55193542	55195042	TFEC	0	-	chr14	55193571	55195052	2	1481	0.00135044	chr14	55194851	55194951	1500	chr7	116212411	116212497	1500_0.759907
1501	chr14	55194901	55194902	0.759907	chr14	55194227	55195727	TFEC	0	-	chr14	55193571	55195052	2	1481	0.00135044	chr14	55194851	55194951	1501	chr7	116212411	116212497	1501_0.759907
1502	chr1	48065711	48065712	0.582691	chr1	48065447	48066947	SYTL3	0	+	chr1	48064741	48066962	3	2221	0.00135074	chr1	48065661	48065761	1502	#N/A	#N/A	#N/A	1502_0.582691
1503	chr1	48065711	48065712	0.582691	chr1	48065448	48066948	SYTL3	0	+	chr1	48064741	48066962	3	2221	0.00135074	chr1	48065661	48065761	1503	#N/A	#N/A	#N/A	1503_0.582691
1504	chr1	48065711	48065712	0.582691	chr1	48065450	48066950	SYTL3	0	+	chr1	48064741	48066962	3	2221	0.00135074	chr1	48065661	48065761	1504	#N/A	#N/A	#N/A	1504_0.582691
1505	chr7	67527700	67527701	0.623297	chr7	67527033	67528533	ENOSF1	0	-	chr7	67526023	67528984	4	2961	0.00135089	chr7	67527650	67527750	1505	chr18	712850	712951	1505_0.623297
1506	chr7	67527643	67527644	0.721854	chr7	67527033	67528533	ENOSF1	0	-	chr7	67526023	67528984	4	2961	0.00135089	chr7	67527593	67527693	1506	chr18	712770	712894	1506_0.721854
1507	chr9	37255562	37255563	0.605443	chr9	37254374	37255874	DUSP14	0	+	chr9	37255315	37256055	1	740	0.00135135	chr9	37255512	37255612	1507	chr17	37490504	37490608	1507_0.605443
1508	chr10	68469109	68469110	1	chr10	68468367	68469867	GMCL1	0	+	chr10	68468899	68470379	2	1480	0.00135135	chr10	68469059	68469159	1508	chr2	69829448	69829580	1508_1
1509	chr10	68469109	68469110	1	chr10	68468469	68469969	GMCL1	0	+	chr10	68468899	68470379	2	1480	0.00135135	chr10	68469059	68469159	1509	chr2	69829448	69829580	1509_1
1510	chr7	42514195	42514196	0.600543	chr7	42513304	42514804	PBXIP1	0	+	chr7	42511634	42516073	6	4439	0.00135166	chr7	42514145	42514245	1510	chr1	154956282	154956419	1510_0.600543
1511	chr7	42514195	42514196	0.600543	chr7	42514070	42515570	PBXIP1	0	+	chr7	42511634	42516073	6	4439	0.00135166	chr7	42514145	42514245	1511	chr1	154956282	154956419	1511_0.600543
1512	chr8	44323123	44323124	0.646954	chr8	44323053	44324553	MED6	0	-	chr8	44322970	44324449	2	1479	0.00135227	chr8	44323073	44323173	1512	chr14	70600233	70600342	1512_0.646954
1513	chr9	6046281	6046282	0.578473	chr9	6045809	6047309	BTBD17	0	+	chr9	6045312	6047530	3	2218	0.00135257	chr9	6046231	6046331	1513	chr17	74363380	74363491	1513_0.578473
1514	chr5	77659828	77659829	0.667279	chr5	77659031	77660531	IST1	0	+	chr5	77658802	77661759	4	2957	0.00135272	chr5	77659778	77659878	1514	chr16	71895247	71895332	1514_0.667279
1515	chr5	77659828	77659829	0.667279	chr5	77659049	77660549	IST1	0	+	chr5	77658802	77661759	4	2957	0.00135272	chr5	77659778	77659878	1515	chr16	71895247	71895332	1515_0.667279
1516	chr32	29930332	29930333	0.654857	chr32	29929301	29930801	PLA2G12A	0	-	chr32	29929141	29930619	2	1478	0.00135318	chr32	29930282	29930382	1516	chr4	109730433	109730550	1516_0.654857
1517	chr3	62924900	62924901	0.807593	chr3	62924237	62925737	LAP3	0	-	chr3	62923815	62925293	2	1478	0.00135318	chr3	62924850	62924950	1517	chr4	17577194	17577296	1517_0.807593
1518	chr2	71468957	71468958	0.612405	chr2	71468121	71469621	TMEM200B	0	+	chr2	71468646	71470122	2	1476	0.00135501	chr2	71468907	71469007	1518	chr1	29124026	29124176	1518_0.612405
1519	chr17	40000670	40000671	0.609031	chr17	39999896	40001396	KCMF1	0	-	chr17	40000185	40001660	2	1475	0.00135593	chr17	40000620	40000720	1519	chr2	84970527	84970636	1519_0.609031
1520	chr33	30723356	30723357	1	chr33	30723244	30724744	XXYLT1	0	+	chr33	30722969	30724442	2	1473	0.00135777	chr33	30723306	30723406	1520	#N/A	#N/A	#N/A	1520_1
1521	chr10	54790073	54790074	0.827525	chr10	54789668	54791168	CHAC2	0	+	chr10	54789185	54792121	4	2936	0.0013624	chr10	54790023	54790123	1521	#N/A	#N/A	#N/A	1521_0.827525
1522	chr10	54790073	54790074	0.827525	chr10	54789903	54791403	CHAC2	0	+	chr10	54789185	54792121	4	2936	0.0013624	chr10	54790023	54790123	1522	#N/A	#N/A	#N/A	1522_0.827525
1523	chr12	67743146	67743147	0.567797	chr12	67741852	67743352	MFSD4B	0	+	chr12	67742018	67743485	2	1467	0.00136333	chr12	67743096	67743196	1523	chr6	111259504	111259593	1523_0.567797
1524	chr17	51711031	51711032	0.753425	chr17	51710493	51711993	AP4B1	0	-	chr17	51710237	51711702	2	1465	0.00136519	chr17	51710981	51711081	1524	chr1	113905006	113905109	1524_0.753425
1525	chr9	11783659	11783660	0.562651	chr9	11782653	11784153	FTSJ3	0	-	chr9	11782924	11784387	2	1463	0.00136705	chr9	11783609	11783709	1525	chr17	63827579	63827681	1525_0.562651
1526	chr9	11783659	11783660	0.562651	chr9	11782420	11783920	PSMC5	0	+	chr9	11782924	11784387	2	1463	0.00136705	chr9	11783609	11783709	1526	chr17	63827579	63827681	1526_0.562651
1527	chr10	362650	362651	0.850739	chr10	361697	363197	RPS26	0	+	chr10	361668	364591	4	2923	0.00136846	chr10	362600	362700	1527	chr12	56041796	56041898	1527_0.850739
1528	chr10	363033	363034	0.871362	chr10	361697	363197	RPS26	0	+	chr10	361668	364591	4	2923	0.00136846	chr10	362983	363083	1528	chr12	56042291	56042413	1528_0.871362
1529	chr3	39347075	39347076	0.620311	chr3	39345692	39347192	TARSL2	0	+	chr3	39346390	39347849	2	1459	0.0013708	chr3	39347025	39347125	1529	chr15	101724009	101724103	1529_0.620311
1530	chr2	67959002	67959003	0.580783	chr2	67958711	67960211	ZSCAN20	0	-	chr2	67958283	67959738	2	1455	0.00137457	chr2	67958952	67959052	1530	chr1	33472835	33472934	1530_0.580783
1531	chr2	67959000	67959001	0.603342	chr2	67958711	67960211	ZSCAN20	0	-	chr2	67958283	67959738	2	1455	0.00137457	chr2	67958950	67959050	1531	chr1	33472837	33472936	1531_0.603342
1532	chr24	47328602	47328603	0.803571	chr24	47327760	47329260	LOC485980	0	-	chr24	47327555	47329001	2	1446	0.00138313	chr24	47328552	47328652	1532	chr20	63830371	63830486	1532_0.803571
1533	chr24	47328602	47328603	0.803571	chr24	47328001	47329501	LOC485980	0	-	chr24	47327555	47329001	2	1446	0.00138313	chr24	47328552	47328652	1533	chr20	63830371	63830486	1533_0.803571
1534	chr5	20912164	20912165	0.941478	chr5	20911817	20913317	PTS	0	-	chr5	20911456	20912902	2	1446	0.00138313	chr5	20912114	20912214	1534	chr11	112226509	112226596	1534_0.941478
1535	chr15	19747305	19747306	0.564153	chr15	19746608	19748108	LOC111098871	0	-	chr15	19743048	19748830	8	5782	0.0013836	chr15	19747255	19747355	1535	chr12	76879920	76880035	1535_0.564153
1536	chr15	19746871	19746872	0.584423	chr15	19746608	19748108	LOC111098871	0	-	chr15	19743048	19748830	8	5782	0.0013836	chr15	19746821	19746921	1536	chr12	76879601	76879703	1536_0.584423
1537	chr15	19746900	19746901	0.631682	chr15	19746608	19748108	LOC111098871	0	-	chr15	19743048	19748830	8	5782	0.0013836	chr15	19746850	19746950	1537	chr12	76879627	76879733	1537_0.631682
1538	chr15	19746878	19746879	0.634147	chr15	19746608	19748108	LOC111098871	0	-	chr15	19743048	19748830	8	5782	0.0013836	chr15	19746828	19746928	1538	chr12	76879605	76879710	1538_0.634147
1539	chr15	19747832	19747833	0.666499	chr15	19746608	19748108	LOC111098871	0	-	chr15	19743048	19748830	8	5782	0.0013836	chr15	19747782	19747882	1539	chr12	76880432	76880526	1539_0.666499
1540	chr2	14344412	14344413	0.683004	chr2	14344156	14345656	LOC111091118	0	-	chr2	14343429	14344874	2	1445	0.00138408	chr2	14344362	14344462	1540	chr8	737541	737643	1540_0.683004
1541	chr16	5673735	5673736	0.666667	chr16	5672982	5674482	ARHGEF5	0	-	chr16	5672783	5674221	2	1438	0.00139082	chr16	5673685	5673785	1541	chr7	144355064	144355159	1541_0.666667
1542	chr16	5673735	5673736	0.666667	chr16	5672987	5674487	ARHGEF5	0	-	chr16	5672783	5674221	2	1438	0.00139082	chr16	5673685	5673785	1542	chr7	144355064	144355159	1542_0.666667
1543	chr26	18307274	18307275	0.601133	chr26	18307003	18308503	ISCU	0	-	chr26	18302704	18311326	12	8622	0.00139179	chr26	18307224	18307324	1543	chr12	108562863	108563060	1543_0.601133
1544	chr26	18307274	18307275	0.601133	chr26	18307167	18308667	ISCU	0	-	chr26	18302704	18311326	12	8622	0.00139179	chr26	18307224	18307324	1544	chr12	108562863	108563060	1544_0.601133
1545	chr26	18307274	18307275	0.601133	chr26	18307063	18308563	SART3	0	+	chr26	18302704	18311326	12	8622	0.00139179	chr26	18307224	18307324	1545	chr12	108562863	108563060	1545_0.601133
1546	chr26	18307274	18307275	0.601133	chr26	18307066	18308566	SART3	0	+	chr26	18302704	18311326	12	8622	0.00139179	chr26	18307224	18307324	1546	chr12	108562863	108563060	1546_0.601133
1547	chr26	18307310	18307311	0.625298	chr26	18307003	18308503	ISCU	0	-	chr26	18302704	18311326	12	8622	0.00139179	chr26	18307260	18307360	1547	chr12	108562827	108563008	1547_0.625298
1548	chr26	18307310	18307311	0.625298	chr26	18307167	18308667	ISCU	0	-	chr26	18302704	18311326	12	8622	0.00139179	chr26	18307260	18307360	1548	chr12	108562827	108563008	1548_0.625298
1549	chr26	18307310	18307311	0.625298	chr26	18307063	18308563	SART3	0	+	chr26	18302704	18311326	12	8622	0.00139179	chr26	18307260	18307360	1549	chr12	108562827	108563008	1549_0.625298
1550	chr26	18307310	18307311	0.625298	chr26	18307066	18308566	SART3	0	+	chr26	18302704	18311326	12	8622	0.00139179	chr26	18307260	18307360	1550	chr12	108562827	108563008	1550_0.625298
1551	chr26	18307315	18307316	0.649299	chr26	18307003	18308503	ISCU	0	-	chr26	18302704	18311326	12	8622	0.00139179	chr26	18307265	18307365	1551	chr12	108562822	108563003	1551_0.649299
1552	chr26	18307315	18307316	0.649299	chr26	18307167	18308667	ISCU	0	-	chr26	18302704	18311326	12	8622	0.00139179	chr26	18307265	18307365	1552	chr12	108562822	108563003	1552_0.649299
1553	chr26	18307315	18307316	0.649299	chr26	18307063	18308563	SART3	0	+	chr26	18302704	18311326	12	8622	0.00139179	chr26	18307265	18307365	1553	chr12	108562822	108563003	1553_0.649299
1554	chr26	18307315	18307316	0.649299	chr26	18307066	18308566	SART3	0	+	chr26	18302704	18311326	12	8622	0.00139179	chr26	18307265	18307365	1554	chr12	108562822	108563003	1554_0.649299
1555	chr6	36980374	36980375	0.635828	chr6	36979300	36980800	CORO7	0	+	chr6	36979958	36981393	2	1435	0.00139373	chr6	36980324	36980424	1555	chr16	4416506	4416606	1555_0.635828
1556	chr26	30038086	30038087	0.613662	chr26	30036952	30038452	ESS2	0	+	chr26	30036784	30038936	3	2152	0.00139405	chr26	30038036	30038136	1556	chr22	19144518	19144618	1556_0.613662
1557	chr26	30037419	30037420	0.684993	chr26	30036952	30038452	ESS2	0	+	chr26	30036784	30038936	3	2152	0.00139405	chr26	30037369	30037469	1557	#N/A	#N/A	#N/A	1557_0.684993
1558	chr30	7436686	7436687	0.577105	chr30	7435841	7437341	PAK6	0	+	chr30	7436417	7437133	1	716	0.00139665	chr30	7436636	7436736	1558	chr15	40252387	40252501	1558_0.577105
1559	chr1	77552434	77552435	0.860976	chr1	77551166	77552666	LOC102155844	0	-	chr1	77551571	77553001	2	1430	0.0013986	chr1	77552384	77552484	1559	chr9	81688891	81688991	1559_0.860976
1560	chr22	58945864	58945865	0.703579	chr22	58945611	58947111	CARS2	0	-	chr22	58945204	58946631	2	1427	0.00140154	chr22	58945814	58945914	1560	chr13	110705153	110705253	1560_0.703579
1561	chr30	9502567	9502568	0.708767	chr30	9501734	9503234	LRRC57	0	-	chr30	9501531	9502957	2	1426	0.00140252	chr30	9502517	9502617	1561	chr15	42548963	42549059	1561_0.708767
1562	chr12	12780270	12780271	0.815305	chr12	12778934	12780434	CDC5L	0	+	chr12	12779270	12780696	2	1426	0.00140252	chr12	12780220	12780320	1562	chr6	44387967	44388065	1562_0.815305
1563	chr14	47285302	47285303	0.743192	chr14	47284018	47285518	HERPUD2	0	-	chr14	47284067	47286204	3	2137	0.00140384	chr14	47285252	47285352	1563	#N/A	#N/A	#N/A	1563_0.743192
1564	chr18	42076484	42076485	0.721374	chr18	42075165	42076665	KBTBD4	0	+	chr18	42075434	42076855	2	1421	0.00140746	chr18	42076434	42076534	1564	chr11	47578368	47578469	1564_0.721374
1565	chr18	42076484	42076485	0.721374	chr18	42075342	42076842	NDUFS3	0	-	chr18	42075434	42076855	2	1421	0.00140746	chr18	42076434	42076534	1565	chr11	47578368	47578469	1565_0.721374
1566	chr28	22366564	22366565	0.548718	chr28	22365987	22367487	ADRA2A	0	+	chr28	22365643	22367063	2	1420	0.00140845	chr28	22366514	22366614	1566	chr10	111076747	111076856	1566_0.548718
1567	chr17	52374392	52374393	0.624346	chr17	52374345	52375845	DENND2C	0	-	chr17	52373818	52375235	2	1417	0.00141143	chr17	52374342	52374442	1567	chr1	114669483	114669588	1567_0.624346
1568	chr24	2675916	2675917	0.758144	chr24	2675322	2676822	RALGAPA2	0	+	chr24	2675328	2679579	6	4251	0.00141143	chr24	2675866	2675966	1568	chr20	20713014	20713111	1568_0.758144
1569	chr24	2675916	2675917	0.758144	chr24	2675325	2676825	RALGAPA2	0	+	chr24	2675328	2679579	6	4251	0.00141143	chr24	2675866	2675966	1569	chr20	20713014	20713111	1569_0.758144
1570	chr24	2676641	2676642	1	chr24	2675322	2676822	RALGAPA2	0	+	chr24	2675328	2679579	6	4251	0.00141143	chr24	2676591	2676691	1570	chr20	20712177	20712350	1570_1
1571	chr24	2676641	2676642	1	chr24	2675325	2676825	RALGAPA2	0	+	chr24	2675328	2679579	6	4251	0.00141143	chr24	2676591	2676691	1571	chr20	20712177	20712350	1571_1
1572	chr6	28016714	28016715	0.742748	chr6	28015251	28016751	FOPNL	0	+	chr6	28015819	28017235	2	1416	0.00141243	chr6	28016664	28016764	1572	chr16	15888163	15888268	1572_0.742748
1573	chr6	28016714	28016715	0.742748	chr6	28015258	28016758	FOPNL	0	+	chr6	28015819	28017235	2	1416	0.00141243	chr6	28016664	28016764	1573	chr16	15888163	15888268	1573_0.742748
1574	chr9	21011093	21011094	0.933754	chr9	21010012	21011512	P3H4	0	+	chr9	21009710	21011125	2	1415	0.00141343	chr9	21011043	21011143	1574	chr17	41811821	41811921	1574_0.933754
1575	chr24	43424931	43424932	0.690667	chr24	43424717	43426217	STX16	0	+	chr24	43424457	43427286	4	2829	0.00141393	chr24	43424881	43424981	1575	chr20	58650465	58650538	1575_0.690667
1576	chr24	43424931	43424932	0.690667	chr24	43424718	43426218	STX16	0	+	chr24	43424457	43427286	4	2829	0.00141393	chr24	43424881	43424981	1576	chr20	58650465	58650538	1576_0.690667
1577	chr24	43424931	43424932	0.690667	chr24	43424719	43426219	STX16	0	+	chr24	43424457	43427286	4	2829	0.00141393	chr24	43424881	43424981	1577	chr20	58650465	58650538	1577_0.690667
1578	chr24	43424931	43424932	0.690667	chr24	43424720	43426220	STX16	0	+	chr24	43424457	43427286	4	2829	0.00141393	chr24	43424881	43424981	1578	chr20	58650465	58650538	1578_0.690667
1579	chr1	72448157	72448158	1	chr1	72447326	72448826	DAPK1	0	-	chr1	72446773	72449593	4	2820	0.00141844	chr1	72448107	72448207	1579	chr9	87498585	87498670	1579_1
1580	chr1	72448157	72448158	1	chr1	72447455	72448955	DAPK1	0	-	chr1	72446773	72449593	4	2820	0.00141844	chr1	72448107	72448207	1580	chr9	87498585	87498670	1580_1
1581	chr1	72448157	72448158	1	chr1	72447669	72449169	DAPK1	0	-	chr1	72446773	72449593	4	2820	0.00141844	chr1	72448107	72448207	1581	chr9	87498585	87498670	1581_1
1582	chr1	72448157	72448158	1	chr1	72448156	72449656	DAPK1	0	-	chr1	72446773	72449593	4	2820	0.00141844	chr1	72448107	72448207	1582	chr9	87498585	87498670	1582_1
1583	chr1	721328	721329	0.694038	chr1	721221	722721	TXNL4A	0	+	chr1	720643	723454	4	2811	0.00142298	chr1	721278	721378	1583	#N/A	#N/A	#N/A	1583_0.694038
1584	chr1	721328	721329	0.694038	chr1	721224	722724	TXNL4A	0	+	chr1	720643	723454	4	2811	0.00142298	chr1	721278	721378	1584	#N/A	#N/A	#N/A	1584_0.694038
1585	chr1	721328	721329	0.694038	chr1	721235	722735	TXNL4A	0	+	chr1	720643	723454	4	2811	0.00142298	chr1	721278	721378	1585	#N/A	#N/A	#N/A	1585_0.694038
1586	chr1	721328	721329	0.694038	chr1	721296	722796	TXNL4A	0	+	chr1	720643	723454	4	2811	0.00142298	chr1	721278	721378	1586	#N/A	#N/A	#N/A	1586_0.694038
1587	chr12	48849823	48849824	0.626829	chr12	48849594	48851094	LYRM2	0	-	chr12	48849425	48850828	2	1403	0.00142552	chr12	48849773	48849873	1587	#N/A	#N/A	#N/A	1587_0.626829
1588	chr24	43107339	43107340	0.665998	chr24	43107141	43108641	LOC477273	0	-	chr24	43106602	43108005	2	1403	0.00142552	chr24	43107289	43107389	1588	chr20	58308904	58309005	1588_0.665998
1589	chr24	43107339	43107340	0.665998	chr24	43107143	43108643	LOC477273	0	-	chr24	43106602	43108005	2	1403	0.00142552	chr24	43107289	43107389	1589	chr20	58308904	58309005	1589_0.665998
1590	chr8	50257576	50257577	0.621753	chr8	50257110	50258610	AHSA1	0	+	chr8	50257517	50258919	2	1402	0.00142653	chr8	50257526	50257626	1590	chr14	77457200	77457304	1590_0.621753
1591	chr30	767078	767079	0.550897	chr30	765799	767299	NOP10	0	+	chr30	766433	767834	2	1401	0.00142755	chr30	767028	767128	1591	#N/A	#N/A	#N/A	1591_0.550897
1592	chr30	767078	767079	0.550897	chr30	765972	767472	NUTM1	0	-	chr30	766433	767834	2	1401	0.00142755	chr30	767028	767128	1592	#N/A	#N/A	#N/A	1592_0.550897
1593	chr1	41799486	41799487	0.631703	chr1	41798851	41800351	ARMT1	0	+	chr1	41798103	41801605	5	3502	0.00142776	chr1	41799436	41799536	1593	chr6	151452034	151452119	1593_0.631703
1594	chr1	41800161	41800162	0.649351	chr1	41798851	41800351	ARMT1	0	+	chr1	41798103	41801605	5	3502	0.00142776	chr1	41800111	41800211	1594	chr6	151452673	151452737	1594_0.649351
1595	chr6	17246980	17246981	0.550399	chr6	17246026	17247526	SETD1A	0	-	chr6	17245450	17248242	4	2792	0.00143266	chr6	17246930	17247030	1595	chr16	30957552	30957651	1595_0.550399
1596	chr6	17247467	17247468	0.609579	chr6	17246026	17247526	SETD1A	0	-	chr6	17245450	17248242	4	2792	0.00143266	chr6	17247417	17247517	1596	chr16	30957068	30957169	1596_0.609579
1597	chr25	34257629	34257630	0.718823	chr25	34256767	34258267	CHMP7	0	-	chr25	34255820	34258602	4	2782	0.00143781	chr25	34257579	34257679	1597	#N/A	#N/A	#N/A	1597_0.718823
1598	chr25	34257481	34257482	0.75272	chr25	34256767	34258267	CHMP7	0	-	chr25	34255820	34258602	4	2782	0.00143781	chr25	34257431	34257531	1598	chr8	23246350	23246435	1598_0.75272
1599	chr1	64797140	64797141	0.570602	chr1	64797119	64798619	NCOA7	0	+	chr1	64796552	64798637	3	2085	0.00143885	chr1	64797090	64797190	1599	chr6	125917235	125917359	1599_0.570602
1600	chr1	64798386	64798387	0.87837	chr1	64797119	64798619	NCOA7	0	+	chr1	64796552	64798637	3	2085	0.00143885	chr1	64798336	64798436	1600	chr6	125919576	125919674	1600_0.87837
1601	chr7	25484651	25484652	0.635953	chr7	25483744	25485244	KLHL20	0	-	chr7	25482757	25484840	3	2083	0.00144023	chr7	25484601	25484701	1601	chr1	173714518	173714617	1601_0.635953
1602	chr4	53000078	53000079	0.562231	chr4	52998615	53000115	MED7	0	+	chr4	52997873	53000650	4	2777	0.0014404	chr4	53000028	53000128	1602	#N/A	#N/A	#N/A	1602_0.562231
1603	chr4	53000078	53000079	0.562231	chr4	52998941	53000441	MED7	0	+	chr4	52997873	53000650	4	2777	0.0014404	chr4	53000028	53000128	1603	#N/A	#N/A	#N/A	1603_0.562231
1604	chr4	52998099	52998100	0.698344	chr4	52997746	52999246	MED7	0	+	chr4	52997873	53000650	4	2777	0.0014404	chr4	52998049	52998149	1604	#N/A	#N/A	#N/A	1604_0.698344
1605	chr4	52998163	52998164	0.773823	chr4	52997746	52999246	MED7	0	+	chr4	52997873	53000650	4	2777	0.0014404	chr4	52998113	52998213	1605	#N/A	#N/A	#N/A	1605_0.773823
1606	chr15	29672080	29672081	0.804878	chr15	29671473	29672973	KITLG	0	-	chr15	29670017	29672789	4	2772	0.001443	chr15	29672030	29672130	1606	chr12	88580525	88580618	1606_0.804878
1607	chr15	29672080	29672081	0.804878	chr15	29671484	29672984	KITLG	0	-	chr15	29670017	29672789	4	2772	0.001443	chr15	29672030	29672130	1607	chr12	88580525	88580618	1607_0.804878
1608	chr27	6584909	6584910	0.885986	chr27	6583868	6585368	LOC111092738	0	+	chr27	6584467	6585851	2	1384	0.00144509	chr27	6584859	6584959	1608	chr12	48183308	48183462	1608_0.885986
1609	chr5	31822735	31822736	0.578488	chr5	31822439	31823939	MED11	0	-	chr5	31820980	31823747	4	2767	0.00144561	chr5	31822685	31822785	1609	chr17	4731545	4731650	1609_0.578488
1610	chr5	31822735	31822736	0.578488	chr5	31822445	31823945	MED11	0	-	chr5	31820980	31823747	4	2767	0.00144561	chr5	31822685	31822785	1610	chr17	4731545	4731650	1610_0.578488
1611	chr7	78092685	78092686	0.57362	chr7	78091602	78093102	CEP76	0	-	chr7	78091584	78094349	4	2765	0.00144665	chr7	78092635	78092735	1611	chr18	12702814	12702916	1611_0.57362
1612	chr7	78092685	78092686	0.57362	chr7	78091977	78093477	CEP76	0	-	chr7	78091584	78094349	4	2765	0.00144665	chr7	78092635	78092735	1612	chr18	12702814	12702916	1612_0.57362
1613	chr7	78092685	78092686	0.57362	chr7	78091875	78093375	PSMG2	0	+	chr7	78091584	78094349	4	2765	0.00144665	chr7	78092635	78092735	1613	chr18	12702814	12702916	1613_0.57362
1614	chr7	78092685	78092686	0.57362	chr7	78092200	78093700	PSMG2	0	+	chr7	78091584	78094349	4	2765	0.00144665	chr7	78092635	78092735	1614	chr18	12702814	12702916	1614_0.57362
1615	chr15	30480948	30480949	1	chr15	30480258	30481758	POC1B	0	-	chr15	30479602	30481674	3	2072	0.00144788	chr15	30480898	30480998	1615	#N/A	#N/A	#N/A	1615_1
1616	chr15	30480948	30480949	1	chr15	30480753	30482253	POC1B	0	-	chr15	30479602	30481674	3	2072	0.00144788	chr15	30480898	30480998	1616	#N/A	#N/A	#N/A	1616_1
1617	chr15	30480948	30480949	1	chr15	30480793	30482293	POC1B	0	-	chr15	30479602	30481674	3	2072	0.00144788	chr15	30480898	30480998	1617	#N/A	#N/A	#N/A	1617_1
1618	chr18	16783141	16783142	0.574074	chr18	16782793	16784293	SLC26A5	0	+	chr18	16782813	16784194	2	1381	0.00144823	chr18	16783091	16783191	1618	#N/A	#N/A	#N/A	1618_0.574074
1619	chr18	16783063	16783064	0.63074	chr18	16782793	16784293	SLC26A5	0	+	chr18	16782813	16784194	2	1381	0.00144823	chr18	16783013	16783113	1619	#N/A	#N/A	#N/A	1619_0.63074
1620	chr15	50534828	50534829	0.753425	chr15	50534528	50536028	TMEM154	0	-	chr15	50533145	50535907	4	2762	0.00144823	chr15	50534778	50534878	1620	chr4	152679795	152679884	1620_0.753425
1621	chr15	50534828	50534829	0.753425	chr15	50534529	50536029	TMEM154	0	-	chr15	50533145	50535907	4	2762	0.00144823	chr15	50534778	50534878	1621	chr4	152679795	152679884	1621_0.753425
1622	chr15	50534828	50534829	0.753425	chr15	50534530	50536030	TMEM154	0	-	chr15	50533145	50535907	4	2762	0.00144823	chr15	50534778	50534878	1622	chr4	152679795	152679884	1622_0.753425
1623	chr15	50534828	50534829	0.753425	chr15	50534531	50536031	TMEM154	0	-	chr15	50533145	50535907	4	2762	0.00144823	chr15	50534778	50534878	1623	chr4	152679795	152679884	1623_0.753425
1624	chr9	49567530	49567531	0.68675	chr9	49566683	49568183	KCNT1	0	-	chr9	49567305	49567995	1	690	0.00144928	chr9	49567480	49567580	1624	chr9	135736211	135736287	1624_0.68675
1625	chr38	21495737	21495738	0.780714	chr38	21494647	21496147	CD244	0	+	chr38	21495481	21496169	1	688	0.00145349	chr38	21495687	21495787	1625	chr1	160862609	160862721	1625_0.780714
1626	chr7	41565404	41565405	0.613316	chr7	41565272	41566772	CCT3	0	+	chr7	41564804	41567554	4	2750	0.00145455	chr7	41565354	41565454	1626	chr1	156339629	156339735	1626_0.613316
1627	chr7	41565404	41565405	0.613316	chr7	41565273	41566773	CCT3	0	+	chr7	41564804	41567554	4	2750	0.00145455	chr7	41565354	41565454	1627	chr1	156339629	156339735	1627_0.613316
1628	chr7	41565304	41565305	0.770115	chr7	41565272	41566772	CCT3	0	+	chr7	41564804	41567554	4	2750	0.00145455	chr7	41565254	41565354	1628	chr1	156339735	156339835	1628_0.770115
1629	chr7	41565304	41565305	0.770115	chr7	41565273	41566773	CCT3	0	+	chr7	41564804	41567554	4	2750	0.00145455	chr7	41565254	41565354	1629	chr1	156339735	156339835	1629_0.770115
1630	chr29	12022329	12022330	1	chr29	12022053	12023553	ASPH	0	-	chr29	12021093	12023841	4	2748	0.0014556	chr29	12022279	12022379	1630	chr8	61714168	61714271	1630_1
1631	chr29	12022329	12022330	1	chr29	12022254	12023754	ASPH	0	-	chr29	12021093	12023841	4	2748	0.0014556	chr29	12022279	12022379	1631	chr8	61714168	61714271	1631_1
1632	chr8	48004164	48004165	0.581819	chr8	48002728	48004228	DLST	0	+	chr8	48003170	48004543	2	1373	0.00145666	chr8	48004114	48004214	1632	chr14	74882304	74882414	1632_0.581819
1633	chr10	61764845	61764846	0.563992	chr10	61763685	61765185	LOC102157173	0	-	chr10	61762040	61766158	6	4118	0.00145702	chr10	61764795	61764895	1633	chr2	61764372	61764467	1633_0.563992
1634	chr10	61764759	61764760	0.621965	chr10	61763685	61765185	LOC102157173	0	-	chr10	61762040	61766158	6	4118	0.00145702	chr10	61764709	61764809	1634	chr2	61764268	61764382	1634_0.621965
1635	chr10	61764791	61764792	0.765315	chr10	61763685	61765185	LOC102157173	0	-	chr10	61762040	61766158	6	4118	0.00145702	chr10	61764741	61764841	1635	chr2	61764301	61764414	1635_0.765315
1636	chr2	47102924	47102925	0.795531	chr2	47102243	47103743	PDE4D	0	-	chr2	47102276	47102962	1	686	0.00145773	chr2	47102874	47102974	1636	chr5	60360487	60360582	1636_0.795531
1637	chr34	14129846	14129847	0.552378	chr34	14128976	14130476	FXR1	0	+	chr34	14129283	14130655	2	1372	0.00145773	chr34	14129796	14129896	1637	chr3	180912408	180912508	1637_0.552378
1638	chr2	6828750	6828751	0.677805	chr2	6828307	6829807	MASTL	0	+	chr2	6828677	6830733	3	2056	0.00145914	chr2	6828700	6828800	1638	chr10	27153901	27154037	1638_0.677805
1639	chr5	39535570	39535571	0.557045	chr5	39534619	39536119	UBB	0	-	chr5	39533954	39538060	6	4106	0.00146128	chr5	39535520	39535620	1639	#N/A	#N/A	#N/A	1639_0.557045
1640	chr5	39535570	39535571	0.557045	chr5	39534293	39535793	UBB	0	-	chr5	39533954	39538060	6	4106	0.00146128	chr5	39535520	39535620	1640	#N/A	#N/A	#N/A	1640_0.557045
1641	chr5	80278204	80278205	0.754933	chr5	80277222	80278722	TERF2	0	+	chr5	80277474	80279525	3	2051	0.0014627	chr5	80278154	80278254	1641	chr16	69385986	69386086	1641_0.754933
1642	chr8	44323123	44323124	0.646954	chr8	44323053	44324553	MED6	0	-	chr8	44322325	44323690	2	1365	0.0014652	chr8	44323073	44323173	1642	chr14	70600233	70600342	1642_0.646954
1643	chr2	69532163	69532164	0.658413	chr2	69530684	69532184	TINAGL1	0	-	chr2	69531679	69532361	1	682	0.00146628	chr2	69532113	69532213	1643	chr1	31575432	31575518	1643_0.658413
1644	chr17	59586963	59586964	0.613515	chr17	59586155	59587655	RPRD2	0	+	chr17	59585625	59586989	2	1364	0.00146628	chr17	59586913	59587013	1644	chr1	150364502	150364603	1644_0.613515
1645	chr20	51177259	51177260	0.646087	chr20	51175900	51177400	UBL5	0	-	chr20	51175356	51177398	3	2042	0.00146915	chr20	51177209	51177309	1645	#N/A	#N/A	#N/A	1645_0.646087
1646	chr20	51176718	51176719	0.768715	chr20	51175900	51177400	UBL5	0	-	chr20	51175356	51177398	3	2042	0.00146915	chr20	51176668	51176768	1646	chr19	9827450	9827555	1646_0.768715
1647	chr15	39187300	39187301	0.664306	chr15	39185840	39187340	ANKS1B	0	-	chr15	39186847	39188886	3	2039	0.00147131	chr15	39187250	39187350	1647	chr12	99985464	99985555	1647_0.664306
1648	chr12	57606126	57606127	1	chr12	57605985	57607485	COQ3	0	-	chr12	57605593	57606950	2	1357	0.00147384	chr12	57606076	57606176	1648	chr6	99393814	99393920	1648_1
1649	chr12	68044007	68044008	0.559588	chr12	68043859	68045359	TRAF3IP2	0	-	chr12	68041592	68044980	5	3388	0.0014758	chr12	68043957	68044057	1649	chr6	111575853	111575958	1649_0.559588
1650	chr30	10226697	10226698	0.58893	chr30	10225556	10227056	TUBGCP4	0	+	chr30	10225878	10227233	2	1355	0.00147601	chr30	10226647	10226747	1650	chr15	43371391	43371490	1650_0.58893
1651	chr2	68485469	68485470	0.625	chr2	68484939	68486439	FNDC5	0	+	chr2	68484405	68485760	2	1355	0.00147601	chr2	68485419	68485519	1651	chr1	32871126	32871256	1651_0.625
1652	chr2	68485469	68485470	0.625	chr2	68484957	68486457	FNDC5	0	+	chr2	68484405	68485760	2	1355	0.00147601	chr2	68485419	68485519	1652	chr1	32871126	32871256	1652_0.625
1653	chr13	19627238	19627239	0.730537	chr13	19626777	19628277	SNTB1	0	-	chr13	19626659	19628014	2	1355	0.00147601	chr13	19627188	19627288	1653	chr8	120811819	120811922	1653_0.730537
1654	chr30	22761040	22761041	0.594106	chr30	22759850	22761350	MYZAP	0	+	chr30	22760866	22761543	1	677	0.0014771	chr30	22760990	22761090	1654	chr15	57592190	57592319	1654_0.594106
1655	chr1	111011874	111011875	0.65727	chr1	111010556	111012056	ZNF235	0	+	chr1	111011071	111012421	2	1350	0.00148148	chr1	111011824	111011924	1655	chr19	44304684	44304767	1655_0.65727
1656	chr6	55472781	55472782	0.566292	chr6	55471739	55473239	BCAR3	0	+	chr6	55468070	55480207	18	12137	0.00148307	chr6	55472731	55472831	1656	chr1	93614217	93614326	1656_0.566292
1657	chr6	55472745	55472746	0.575428	chr6	55471739	55473239	BCAR3	0	+	chr6	55468070	55480207	18	12137	0.00148307	chr6	55472695	55472795	1657	chr1	93614254	93614364	1657_0.575428
1658	chr31	38469777	38469778	0.6	chr31	38469664	38471164	UBE2G2	0	-	chr31	38468510	38471879	5	3369	0.00148412	chr31	38469727	38469827	1658	#N/A	#N/A	#N/A	1658_0.6
1659	chr31	38469777	38469778	0.6	chr31	38469701	38471201	UBE2G2	0	-	chr31	38468510	38471879	5	3369	0.00148412	chr31	38469727	38469827	1659	#N/A	#N/A	#N/A	1659_0.6
1660	chr31	38469777	38469778	0.6	chr31	38468312	38469812	UBE2G2	0	-	chr31	38468510	38471879	5	3369	0.00148412	chr31	38469727	38469827	1660	#N/A	#N/A	#N/A	1660_0.6
1661	chr31	38469777	38469778	0.6	chr31	38468850	38470350	UBE2G2	0	-	chr31	38468510	38471879	5	3369	0.00148412	chr31	38469727	38469827	1661	#N/A	#N/A	#N/A	1661_0.6
1662	chr31	38469777	38469778	0.6	chr31	38469128	38470628	UBE2G2	0	-	chr31	38468510	38471879	5	3369	0.00148412	chr31	38469727	38469827	1662	#N/A	#N/A	#N/A	1662_0.6
1663	chr32	26705684	26705685	0.636028	chr32	26705145	26706645	NPNT	0	+	chr32	26705485	26706831	2	1346	0.00148588	chr32	26705634	26705734	1663	chr4	105894906	105894989	1663_0.636028
1664	chr2	48645445	48645446	0.570552	chr2	48644832	48646332	KIF2A	0	+	chr2	48644473	48647159	4	2686	0.0014892	chr2	48645395	48645495	1664	chr5	62305940	62306045	1664_0.570552
1665	chr2	48645445	48645446	0.570552	chr2	48644860	48646360	KIF2A	0	+	chr2	48644473	48647159	4	2686	0.0014892	chr2	48645395	48645495	1665	chr5	62305940	62306045	1665_0.570552
1666	chr11	4279091	4279092	0.820128	chr11	4278360	4279860	KCNN2	0	+	chr11	4277745	4280425	4	2680	0.00149254	chr11	4279041	4279141	1666	chr5	114361628	114361729	1666_0.820128
1667	chr11	4279091	4279092	0.820128	chr11	4278370	4279870	KCNN2	0	+	chr11	4277745	4280425	4	2680	0.00149254	chr11	4279041	4279141	1667	chr5	114361628	114361729	1667_0.820128
1668	chr17	59552963	59552964	0.569262	chr17	59551646	59553146	PRPF3	0	+	chr17	59551260	59553268	3	2008	0.00149402	chr17	59552913	59553013	1668	chr1	150322120	150322227	1668_0.569262
1669	chr17	59551748	59551749	0.712209	chr17	59551225	59552725	PRPF3	0	+	chr17	59551260	59553268	3	2008	0.00149402	chr17	59551698	59551798	1669	chr1	150320818	150320879	1669_0.712209
1670	chr17	59551748	59551749	0.712209	chr17	59551646	59553146	PRPF3	0	+	chr17	59551260	59553268	3	2008	0.00149402	chr17	59551698	59551798	1670	chr1	150320818	150320879	1670_0.712209
1671	chr16	12316304	12316305	0.548848	chr16	12315485	12316985	MTPN	0	+	chr16	12315117	12317794	4	2677	0.00149421	chr16	12316254	12316354	1671	chr7	135977250	135977349	1671_0.548848
1672	chr16	12315613	12315614	0.582796	chr16	12315485	12316985	MTPN	0	+	chr16	12315117	12317794	4	2677	0.00149421	chr16	12315563	12315663	1672	#N/A	#N/A	#N/A	1672_0.582796
1673	chr11	45688149	45688150	0.56542	chr11	45687595	45689095	C11H9orf72	0	-	chr11	45687291	45689964	4	2673	0.00149645	chr11	45688099	45688199	1673	chr9	27572558	27572663	1673_0.56542
1674	chr11	45688149	45688150	0.56542	chr11	45687621	45689121	C11H9orf72	0	-	chr11	45687291	45689964	4	2673	0.00149645	chr11	45688099	45688199	1674	chr9	27572558	27572663	1674_0.56542
1675	chr12	59349400	59349401	0.59799	chr12	59348371	59349871	GRIK2	0	+	chr12	59348933	59349601	1	668	0.00149701	chr12	59349350	59349450	1675	chr6	101393768	101393871	1675_0.59799
1676	chr11	54107067	54107068	0.641686	chr11	54106163	54107663	DCAF10	0	+	chr11	54106845	54108179	2	1334	0.00149925	chr11	54107017	54107117	1676	chr9	37800687	37800789	1676_0.641686
1677	chr21	36402277	36402278	0.933754	chr21	36402167	36403667	BTBD10	0	-	chr21	36401490	36404158	4	2668	0.00149925	chr21	36402227	36402327	1677	chr11	13462848	13462943	1677_0.933754
1678	chr21	36402277	36402278	0.933754	chr21	36402168	36403668	BTBD10	0	-	chr21	36401490	36404158	4	2668	0.00149925	chr21	36402227	36402327	1678	chr11	13462848	13462943	1678_0.933754
1679	chr30	20718107	20718108	0.653806	chr30	20718023	20719523	PIGBOS1	0	-	chr30	20717170	20719830	4	2660	0.00150376	chr30	20718057	20718157	1679	#N/A	#N/A	#N/A	1679_0.653806
1680	chr30	20718107	20718108	0.653806	chr30	20718107	20719607	PIGBOS1	0	-	chr30	20717170	20719830	4	2660	0.00150376	chr30	20718057	20718157	1680	#N/A	#N/A	#N/A	1680_0.653806
1681	chr30	27753571	27753572	0.708377	chr30	27752725	27754225	RPS27L	0	-	chr30	27752289	27753619	2	1330	0.00150376	chr30	27753521	27753621	1681	#N/A	#N/A	#N/A	1681_0.708377
1682	chr30	28850660	28850661	0.814471	chr30	28850312	28851812	TRIP4	0	+	chr30	28850335	28852330	3	1995	0.00150376	chr30	28850610	28850710	1682	chr15	64387052	64387149	1682_0.814471
1683	chr30	28850660	28850661	0.814471	chr30	28850313	28851813	TRIP4	0	+	chr30	28850335	28852330	3	1995	0.00150376	chr30	28850610	28850710	1683	chr15	64387052	64387149	1683_0.814471
1684	chr30	28850660	28850661	0.814471	chr30	28850492	28851992	TRIP4	0	+	chr30	28850335	28852330	3	1995	0.00150376	chr30	28850610	28850710	1684	chr15	64387052	64387149	1684_0.814471
1685	chr21	21677072	21677073	0.8	chr21	21676682	21678182	CAPN5	0	-	chr21	21674823	21678809	6	3986	0.00150527	chr21	21677022	21677122	1685	chr11	77067235	77067340	1685_0.8
1686	chr21	21677072	21677073	0.8	chr21	21676857	21678357	CAPN5	0	-	chr21	21674823	21678809	6	3986	0.00150527	chr21	21677022	21677122	1686	chr11	77067235	77067340	1686_0.8
1687	chr21	21677072	21677073	0.8	chr21	21676885	21678385	CAPN5	0	-	chr21	21674823	21678809	6	3986	0.00150527	chr21	21677022	21677122	1687	chr11	77067235	77067340	1687_0.8
1688	chr36	3363034	3363035	0.585055	chr36	3362713	3364213	ERMN	0	-	chr36	3362926	3363590	1	664	0.00150602	chr36	3362984	3363084	1688	chr2	157325661	157325762	1688_0.585055
1689	chr10	69302250	69302251	0.615635	chr10	69301433	69302933	TEX261	0	-	chr10	69301430	69302758	2	1328	0.00150602	chr10	69302200	69302300	1689	#N/A	#N/A	#N/A	1689_0.615635
1690	chr1	114352171	114352172	0.556844	chr1	114351176	114352676	LOC111091228	0	+	chr1	114351584	114352247	1	663	0.0015083	chr1	114352121	114352221	1690	#N/A	#N/A	#N/A	1690_0.556844
1691	chr2	81289075	81289076	0.607738	chr2	81288904	81290404	NECAP2	0	-	chr2	81288654	81289979	2	1325	0.00150943	chr2	81289025	81289125	1691	#N/A	#N/A	#N/A	1691_0.607738
1692	chr10	327064	327065	0.572257	chr10	326654	328154	SUOX	0	+	chr10	326944	328268	2	1324	0.00151057	chr10	327014	327114	1692	chr12	55996340	55996440	1692_0.572257
1693	chr2	34670821	34670822	0.654254	chr2	34670128	34671628	PAIP2	0	+	chr2	34670180	34672828	4	2648	0.00151057	chr2	34670771	34670871	1693	chr5	139341465	139341579	1693_0.654254
1694	chr2	34670821	34670822	0.654254	chr2	34670250	34671750	PAIP2	0	+	chr2	34670180	34672828	4	2648	0.00151057	chr2	34670771	34670871	1694	chr5	139341465	139341579	1694_0.654254
1695	chr29	24960392	24960393	0.782741	chr29	24960189	24961689	PEX2	0	-	chr29	24959390	24962036	4	2646	0.00151172	chr29	24960342	24960442	1695	chr8	76999718	76999796	1695_0.782741
1696	chr29	24960392	24960393	0.782741	chr29	24960333	24961833	PEX2	0	-	chr29	24959390	24962036	4	2646	0.00151172	chr29	24960342	24960442	1696	chr8	76999718	76999796	1696_0.782741
1697	chr10	7726026	7726027	0.59799	chr10	7725674	7727174	WIF1	0	-	chr10	7725954	7726615	1	661	0.00151286	chr10	7725976	7726076	1697	chr12	65121124	65121321	1697_0.59799
1698	chr6	43053033	43053034	0.615921	chr6	43052121	43053621	PRPF38B	0	-	chr6	43052295	43053617	2	1322	0.00151286	chr6	43052983	43053083	1698	chr1	108692037	108692156	1698_0.615921
1699	chr8	43608501	43608502	0.625	chr8	43607509	43609009	SMOC1	0	+	chr8	43607770	43610411	4	2641	0.00151458	chr8	43608451	43608551	1699	chr14	69879566	69879669	1699_0.625
1700	chr8	43608501	43608502	0.625	chr8	43607559	43609059	SMOC1	0	+	chr8	43607770	43610411	4	2641	0.00151458	chr8	43608451	43608551	1700	chr14	69879566	69879669	1700_0.625
1701	chr26	29573971	29573972	1	chr26	29573336	29574836	SEPT5	0	-	chr26	29573367	29574021	1	654	0.00152905	chr26	29573921	29574021	1701	chr22	19718257	19718364	1701_1
1702	chr30	28564147	28564148	0.649829	chr30	28564065	28565565	DAPK2	0	-	chr30	28563384	28565343	3	1959	0.00153139	chr30	28564097	28564197	1702	chr15	64045934	64046006	1702_0.649829
1703	chr30	28564143	28564144	0.788868	chr30	28564065	28565565	DAPK2	0	-	chr30	28563384	28565343	3	1959	0.00153139	chr30	28564093	28564193	1703	chr15	64045930	64046002	1703_0.788868
1704	chr30	28564131	28564132	0.867221	chr30	28564065	28565565	DAPK2	0	-	chr30	28563384	28565343	3	1959	0.00153139	chr30	28564081	28564181	1704	chr15	64045923	64045990	1704_0.867221
1705	chr5	36085218	36085219	0.643485	chr5	36084763	36086263	ZNF18	0	-	chr5	36084123	36086733	4	2610	0.00153257	chr5	36085168	36085268	1705	chr17	11996877	11996962	1705_0.643485
1706	chr5	36085218	36085219	0.643485	chr5	36084948	36086448	ZNF18	0	-	chr5	36084123	36086733	4	2610	0.00153257	chr5	36085168	36085268	1706	chr17	11996877	11996962	1706_0.643485
1707	chr20	19304911	19304912	0.548131	chr20	19303837	19305337	SHQ1	0	+	chr20	19304191	19305495	2	1304	0.00153374	chr20	19304861	19304961	1707	chr3	72848312	72848418	1707_0.548131
1708	chr1	30716627	30716628	0.589217	chr1	30715393	30716893	HEBP2	0	+	chr1	30715500	30718106	4	2606	0.00153492	chr1	30716577	30716677	1708	chr6	138404446	138404570	1708_0.589217
1709	chr1	30716627	30716628	0.589217	chr1	30715551	30717051	HEBP2	0	+	chr1	30715500	30718106	4	2606	0.00153492	chr1	30716577	30716677	1709	chr6	138404446	138404570	1709_0.589217
1710	chr3	70937664	70937665	0.77039	chr3	70936955	70938455	EVC	0	+	chr3	70937435	70938086	1	651	0.0015361	chr3	70937614	70937714	1710	chr4	5711092	5711193	1710_0.77039
1711	chr12	11593423	11593424	0.699625	chr12	11592015	11593515	PTK7	0	+	chr12	11592717	11594019	2	1302	0.0015361	chr12	11593373	11593473	1711	chr6	43076692	43076802	1711_0.699625
1712	chr24	47420934	47420935	0.58756	chr24	47420932	47422432	UCKL1	0	-	chr24	47420211	47421508	2	1297	0.00154202	chr24	47420884	47420984	1712	chr20	63949976	63950079	1712_0.58756
1713	chr1	49590750	49590751	0.560563	chr1	49589613	49591113	MAP3K4	0	+	chr1	49590003	49592595	4	2592	0.00154321	chr1	49590700	49590800	1713	chr6	160991307	160991432	1713_0.560563
1714	chr1	49590750	49590751	0.560563	chr1	49590084	49591584	MAP3K4	0	+	chr1	49590003	49592595	4	2592	0.00154321	chr1	49590700	49590800	1714	chr6	160991307	160991432	1714_0.560563
1715	chr16	33423947	33423948	0.603113	chr16	33423634	33425134	TEX15	0	+	chr16	33423942	33425236	2	1294	0.0015456	chr16	33423897	33423997	1715	chr8	30912560	30912659	1715_0.603113
1716	chr16	33423947	33423948	0.603113	chr16	33422544	33424044	TEX15	0	+	chr16	33423942	33425236	2	1294	0.0015456	chr16	33423897	33423997	1716	chr8	30912560	30912659	1716_0.603113
1717	chr32	24222266	24222267	0.652384	chr32	24221126	24222626	UBE2D3	0	-	chr32	24220938	24222879	3	1941	0.0015456	chr32	24222216	24222316	1717	chr4	102828166	102828266	1717_0.652384
1718	chr1	119322524	119322525	0.847222	chr1	119322355	119323855	RGS9BP	0	-	chr1	119321836	119323126	2	1290	0.00155039	chr1	119322474	119322574	1718	chr19	32676314	32676414	1718_0.847222
1719	chr27	19580363	19580364	0.616246	chr27	19579400	19580900	CCDC91	0	-	chr27	19579081	19580369	2	1288	0.0015528	chr27	19580313	19580413	1719	chr12	28189960	28190072	1719_0.616246
1720	chr34	34766139	34766140	1	chr34	34766064	34767564	PRKCI	0	+	chr34	34765677	34766961	2	1284	0.00155763	chr34	34766089	34766189	1720	chr3	170221659	170221747	1720_1
1721	chr9	33772940	33772941	0.709973	chr9	33772363	33773863	GDPD1	0	+	chr9	33772931	33774214	2	1283	0.00155885	chr9	33772890	33772990	1721	#N/A	#N/A	#N/A	1721_0.709973
1722	chr9	33772940	33772941	0.709973	chr9	33772713	33774213	GDPD1	0	+	chr9	33772931	33774214	2	1283	0.00155885	chr9	33772890	33772990	1722	#N/A	#N/A	#N/A	1722_0.709973
1723	chr23	32664518	32664519	0.548021	chr23	32663384	32664884	MSL2	0	-	chr23	32662912	32664830	3	1918	0.00156413	chr23	32664468	32664568	1723	chr3	136196921	136197024	1723_0.548021
1724	chr31	27399734	27399735	0.561583	chr31	27398696	27400196	SYNJ1	0	-	chr31	27397721	27400276	4	2555	0.00156556	chr31	27399684	27399784	1724	chr21	32728607	32728735	1724_0.561583
1725	chr31	27399734	27399735	0.561583	chr31	27398725	27400225	SYNJ1	0	-	chr31	27397721	27400276	4	2555	0.00156556	chr31	27399684	27399784	1725	chr21	32728607	32728735	1725_0.561583
1726	chr6	39921249	39921250	0.662742	chr6	39921013	39922513	WDR90	0	-	chr6	39920710	39926458	9	5748	0.00156576	chr6	39921199	39921299	1726	chr16	649630	649697	1726_0.662742
1727	chr6	39921249	39921250	0.662742	chr6	39921014	39922514	WDR90	0	-	chr6	39920710	39926458	9	5748	0.00156576	chr6	39921199	39921299	1727	chr16	649630	649697	1727_0.662742
1728	chr6	39921249	39921250	0.662742	chr6	39921015	39922515	WDR90	0	-	chr6	39920710	39926458	9	5748	0.00156576	chr6	39921199	39921299	1728	chr16	649630	649697	1728_0.662742
1729	chr6	39921514	39921515	1	chr6	39921013	39922513	WDR90	0	-	chr6	39920710	39926458	9	5748	0.00156576	chr6	39921464	39921564	1729	chr16	649108	649363	1729_1
1730	chr6	39921514	39921515	1	chr6	39921014	39922514	WDR90	0	-	chr6	39920710	39926458	9	5748	0.00156576	chr6	39921464	39921564	1730	chr16	649108	649363	1730_1
1731	chr6	39921514	39921515	1	chr6	39921015	39922515	WDR90	0	-	chr6	39920710	39926458	9	5748	0.00156576	chr6	39921464	39921564	1731	chr16	649108	649363	1731_1
1732	chr33	24152028	24152029	0.612903	chr33	24150600	24152100	GTF2E1	0	+	chr33	24150108	24153300	5	3192	0.00156642	chr33	24151978	24152078	1732	#N/A	#N/A	#N/A	1732_0.612903
1733	chr33	24152028	24152029	0.612903	chr33	24150794	24152294	GTF2E1	0	+	chr33	24150108	24153300	5	3192	0.00156642	chr33	24151978	24152078	1733	#N/A	#N/A	#N/A	1733_0.612903
1734	chr33	24152028	24152029	0.612903	chr33	24151089	24152589	GTF2E1	0	+	chr33	24150108	24153300	5	3192	0.00156642	chr33	24151978	24152078	1734	#N/A	#N/A	#N/A	1734_0.612903
1735	chr33	24152028	24152029	0.612903	chr33	24151362	24152862	GTF2E1	0	+	chr33	24150108	24153300	5	3192	0.00156642	chr33	24151978	24152078	1735	#N/A	#N/A	#N/A	1735_0.612903
1736	chr33	24152028	24152029	0.612903	chr33	24151382	24152882	GTF2E1	0	+	chr33	24150108	24153300	5	3192	0.00156642	chr33	24151978	24152078	1736	#N/A	#N/A	#N/A	1736_0.612903
1737	chr1	80408082	80408083	0.72439	chr1	80407630	80409130	PSAT1	0	-	chr1	80407711	80408987	2	1276	0.0015674	chr1	80408032	80408132	1737	chr9	78297108	78297216	1737_0.72439
1738	chr1	80408082	80408083	0.72439	chr1	80407676	80409176	PSAT1	0	-	chr1	80407711	80408987	2	1276	0.0015674	chr1	80408032	80408132	1738	chr9	78297108	78297216	1738_0.72439
1739	chr6	17668208	17668209	0.616317	chr6	17666764	17668264	SEPHS2	0	+	chr6	17667284	17668559	2	1275	0.00156863	chr6	17668158	17668258	1739	chr16	30445374	30445474	1739_0.616317
1740	chr1	111011874	111011875	0.65727	chr1	111010556	111012056	ZNF235	0	+	chr1	111011007	111012281	2	1274	0.00156986	chr1	111011824	111011924	1740	chr19	44304684	44304767	1740_0.65727
1741	chr21	7014017	7014018	0.724393	chr21	7012545	7014045	C21H11orf54	0	-	chr21	7003404	7014869	18	11465	0.00157	chr21	7013967	7014067	1741	chr11	93740692	93740794	1741_0.724393
1742	chr21	7014017	7014018	0.724393	chr21	7012546	7014046	C21H11orf54	0	-	chr21	7003404	7014869	18	11465	0.00157	chr21	7013967	7014067	1742	chr11	93740692	93740794	1742_0.724393
1743	chr21	7014017	7014018	0.724393	chr21	7012552	7014052	C21H11orf54	0	-	chr21	7003404	7014869	18	11465	0.00157	chr21	7013967	7014067	1743	chr11	93740692	93740794	1743_0.724393
1744	chr21	7013235	7013236	0.901426	chr21	7012545	7014045	C21H11orf54	0	-	chr21	7003404	7014869	18	11465	0.00157	chr21	7013185	7013285	1744	chr11	93741760	93741865	1744_0.901426
1745	chr21	7013235	7013236	0.901426	chr21	7012546	7014046	C21H11orf54	0	-	chr21	7003404	7014869	18	11465	0.00157	chr21	7013185	7013285	1745	chr11	93741760	93741865	1745_0.901426
1746	chr21	7013235	7013236	0.901426	chr21	7012552	7014052	C21H11orf54	0	-	chr21	7003404	7014869	18	11465	0.00157	chr21	7013185	7013285	1746	chr11	93741760	93741865	1746_0.901426
1747	chr21	7013116	7013117	0.922642	chr21	7012545	7014045	C21H11orf54	0	-	chr21	7003404	7014869	18	11465	0.00157	chr21	7013066	7013166	1747	#N/A	#N/A	#N/A	1747_0.922642
1748	chr21	7013116	7013117	0.922642	chr21	7012546	7014046	C21H11orf54	0	-	chr21	7003404	7014869	18	11465	0.00157	chr21	7013066	7013166	1748	#N/A	#N/A	#N/A	1748_0.922642
1749	chr21	7013116	7013117	0.922642	chr21	7012552	7014052	C21H11orf54	0	-	chr21	7003404	7014869	18	11465	0.00157	chr21	7013066	7013166	1749	#N/A	#N/A	#N/A	1749_0.922642
1750	chr11	24027033	24027034	0.577511	chr11	24026601	24028101	SMAD5	0	+	chr11	24027032	24028305	2	1273	0.00157109	chr11	24026983	24027083	1750	chr5	136132338	136132445	1750_0.577511
1751	chr33	23218867	23218868	0.711199	chr33	23217631	23219131	ADPRH	0	+	chr33	23218337	23219608	2	1271	0.00157356	chr33	23218817	23218917	1751	#N/A	#N/A	#N/A	1751_0.711199
1752	chr16	40362631	40362632	0.909091	chr16	40361570	40363070	MICU3	0	+	chr16	40361663	40362934	2	1271	0.00157356	chr16	40362581	40362681	1752	chr8	17027274	17027374	1752_0.909091
1753	chr19	35630752	35630753	1	chr19	35629967	35631467	LYPD1	0	-	chr19	35630152	35630787	1	635	0.0015748	chr19	35630702	35630802	1753	chr2	132670497	132670662	1753_1
1754	chr7	24342430	24342431	0.594202	chr7	24342185	24343685	TNN	0	-	chr7	24342050	24343318	2	1268	0.00157729	chr7	24342380	24342480	1754	chr1	175023385	175023485	1754_0.594202
1755	chr28	16287254	16287255	0.639665	chr28	16285825	16287325	SLK	0	+	chr28	16286669	16289205	4	2536	0.00157729	chr28	16287204	16287304	1755	chr10	103967980	103968069	1755_0.639665
1756	chr28	16287254	16287255	0.639665	chr28	16285826	16287326	SLK	0	+	chr28	16286669	16289205	4	2536	0.00157729	chr28	16287204	16287304	1756	chr10	103967980	103968069	1756_0.639665
1757	chr17	31738508	31738509	0.741218	chr17	31737950	31739450	THUMPD2	0	-	chr17	31737787	31739055	2	1268	0.00157729	chr17	31738458	31738558	1757	chr2	39779261	39779378	1757_0.741218
1758	chr21	5360756	5360757	0.678174	chr21	5359973	5361473	CEP57	0	-	chr21	5360347	5361614	2	1267	0.00157853	chr21	5360706	5360806	1758	chr11	95790264	95790378	1758_0.678174
1759	chr26	30631071	30631072	0.602794	chr26	30629691	30631191	PI4KA	0	+	chr26	30630121	30631386	2	1265	0.00158103	chr26	30631021	30631121	1759	chr22	20858342	20858449	1759_0.602794
1760	chr1	73469223	73469224	0.579257	chr1	73467848	73469348	ISCA1	0	+	chr1	73467446	73471232	6	3786	0.00158479	chr1	73469173	73469273	1760	chr9	86282008	86282141	1760_0.579257
1761	chr1	73469223	73469224	0.579257	chr1	73467901	73469401	ISCA1	0	+	chr1	73467446	73471232	6	3786	0.00158479	chr1	73469173	73469273	1761	chr9	86282008	86282141	1761_0.579257
1762	chr1	73469223	73469224	0.579257	chr1	73468280	73469780	ISCA1	0	+	chr1	73467446	73471232	6	3786	0.00158479	chr1	73469173	73469273	1762	chr9	86282008	86282141	1762_0.579257
1763	chr18	54037322	54037323	0.645616	chr18	54037071	54038571	MTA2	0	+	chr18	54036794	54038053	2	1259	0.00158856	chr18	54037272	54037372	1763	chr11	62602245	62602344	1763_0.645616
1764	chr16	7211428	7211429	0.719834	chr16	7210860	7212360	MGAM	0	-	chr16	7207249	7212277	8	5028	0.00159109	chr16	7211378	7211478	1764	chr7	141995679	141995784	1764_0.719834
1765	chr16	7211354	7211355	0.947458	chr16	7210860	7212360	MGAM	0	-	chr16	7207249	7212277	8	5028	0.00159109	chr16	7211304	7211404	1765	chr7	141995758	141995865	1765_0.947458
1766	chr16	7212272	7212273	0.947458	chr16	7210860	7212360	MGAM	0	-	chr16	7207249	7212277	8	5028	0.00159109	chr16	7212222	7212322	1766	chr7	141993477	141993572	1766_0.947458
1767	chr5	63122118	63122119	0.627301	chr5	63121377	63122877	NMNAT1	0	+	chr5	63119933	63123701	6	3768	0.00159236	chr5	63122068	63122168	1767	chr1	9943078	9943163	1767_0.627301
1768	chr5	63122118	63122119	0.627301	chr5	63121408	63122908	NMNAT1	0	+	chr5	63119933	63123701	6	3768	0.00159236	chr5	63122068	63122168	1768	chr1	9943078	9943163	1768_0.627301
1769	chr5	63122118	63122119	0.627301	chr5	63121600	63123100	NMNAT1	0	+	chr5	63119933	63123701	6	3768	0.00159236	chr5	63122068	63122168	1769	chr1	9943078	9943163	1769_0.627301
1770	chr27	5679771	5679772	0.63931	chr27	5678627	5680127	RND1	0	+	chr27	5678588	5679844	2	1256	0.00159236	chr27	5679721	5679821	1770	chr12	48865694	48865794	1770_0.63931
1771	chr9	21084689	21084690	0.580256	chr9	21083621	21085121	GAST	0	-	chr9	21083245	21085128	3	1883	0.0015932	chr9	21084639	21084739	1771	chr17	41711346	41711462	1771_0.580256
1772	chr9	21084810	21084811	0.620389	chr9	21083621	21085121	GAST	0	-	chr9	21083245	21085128	3	1883	0.0015932	chr9	21084760	21084860	1772	chr17	41711129	41711273	1772_0.620389
1773	chr9	21084656	21084657	0.665431	chr9	21083621	21085121	GAST	0	-	chr9	21083245	21085128	3	1883	0.0015932	chr9	21084606	21084706	1773	chr17	41711387	41711495	1773_0.665431
1774	chr7	78571412	78571413	0.631869	chr7	78570765	78572265	LOC102154687	0	-	chr7	78570367	78572249	3	1882	0.00159405	chr7	78571362	78571462	1774	chr18	50307679	50307803	1774_0.631869
1775	chr5	5399192	5399193	0.636791	chr5	5397831	5399331	ARHGAP32	0	+	chr5	5398219	5399472	2	1253	0.00159617	chr5	5399142	5399242	1775	chr11	129278007	129278107	1775_0.636791
1776	chr2	74458795	74458796	0.719014	chr2	74457625	74459125	TMEM57	0	-	chr2	74457915	74459168	2	1253	0.00159617	chr2	74458745	74458845	1776	chr1	25430323	25430422	1776_0.719014
1777	chr21	13777391	13777392	0.600265	chr21	13776766	13778266	CREBZF	0	+	chr21	13777212	13779091	3	1879	0.00159659	chr21	13777341	13777441	1777	#N/A	#N/A	#N/A	1777_0.600265
1778	chr1	87705731	87705732	0.552093	chr1	87705685	87707185	PTAR1	0	+	chr1	87705466	87707970	4	2504	0.00159744	chr1	87705681	87705781	1778	chr9	69760818	69760899	1778_0.552093
1779	chr2	84998523	84998524	0.59202	chr2	84997635	84999135	TARDBP	0	-	chr2	84997508	84998760	2	1252	0.00159744	chr2	84998473	84998573	1779	chr1	11012220	11012289	1779_0.59202
1780	chr26	295018	295019	0.580128	chr26	293745	295245	CHFR	0	+	chr26	293601	296102	4	2501	0.00159936	chr26	294968	295068	1780	chr12	132887365	132887463	1780_0.580128
1781	chr26	295018	295019	0.580128	chr26	294091	295591	CHFR	0	+	chr26	293601	296102	4	2501	0.00159936	chr26	294968	295068	1781	chr12	132887365	132887463	1781_0.580128
1782	chr24	8354646	8354647	0.567944	chr24	8353149	8354649	FLRT3	0	+	chr24	8353938	8355187	2	1249	0.00160128	chr24	8354596	8354696	1782	chr20	14337111	14337212	1782_0.567944
1783	chr5	39167621	39167622	0.765276	chr5	39167356	39168856	TRIM16	0	-	chr5	39166904	39168153	2	1249	0.00160128	chr5	39167571	39167671	1783	chr17	15651377	15651501	1783_0.765276
1784	chr8	50286810	50286811	0.602782	chr8	50285372	50286872	ISM2	0	-	chr8	50286190	50286814	1	624	0.00160256	chr8	50286760	50286860	1784	chr14	77500280	77500377	1784_0.602782
1785	chr30	14573099	14573100	0.824818	chr30	14571764	14573264	DUT	0	+	chr30	14572359	14573605	2	1246	0.00160514	chr30	14573049	14573149	1785	chr15	48331751	48331857	1785_0.824818
1786	chr17	60925565	60925566	0.556444	chr17	60924347	60925847	THEM4	0	-	chr17	60920931	60925914	8	4983	0.00160546	chr17	60925515	60925615	1786	#N/A	#N/A	#N/A	1786_0.556444
1787	chr17	60925548	60925549	0.579994	chr17	60924347	60925847	THEM4	0	-	chr17	60920931	60925914	8	4983	0.00160546	chr17	60925498	60925598	1787	#N/A	#N/A	#N/A	1787_0.579994
1788	chr17	60925668	60925669	0.598691	chr17	60924347	60925847	THEM4	0	-	chr17	60920931	60925914	8	4983	0.00160546	chr17	60925618	60925718	1788	#N/A	#N/A	#N/A	1788_0.598691
1789	chr17	60924715	60924716	0.720803	chr17	60924347	60925847	THEM4	0	-	chr17	60920931	60925914	8	4983	0.00160546	chr17	60924665	60924765	1789	#N/A	#N/A	#N/A	1789_0.720803
1790	chr12	11445094	11445095	0.661578	chr12	11444223	11445723	RPL7L1	0	+	chr12	11444228	11446718	4	2490	0.00160643	chr12	11445044	11445144	1790	#N/A	#N/A	#N/A	1790_0.661578
1791	chr12	11445094	11445095	0.661578	chr12	11444231	11445731	RPL7L1	0	+	chr12	11444228	11446718	4	2490	0.00160643	chr12	11445044	11445144	1791	#N/A	#N/A	#N/A	1791_0.661578
1792	chr33	23121263	23121264	0.549733	chr33	23120768	23122268	TMEM39A	0	-	chr33	23120625	23121867	2	1242	0.00161031	chr33	23121213	23121313	1792	#N/A	#N/A	#N/A	1792_0.549733
1793	chr17	56323077	56323078	0.576919	chr17	56322187	56323687	WARS2	0	-	chr17	56321783	56323646	3	1863	0.00161031	chr17	56323027	56323127	1793	chr1	119141329	119141421	1793_0.576919
1794	chr17	56323370	56323371	0.594731	chr17	56322187	56323687	WARS2	0	-	chr17	56321783	56323646	3	1863	0.00161031	chr17	56323320	56323420	1794	chr1	119141622	119141723	1794_0.594731
1795	chr17	56322940	56322941	0.717836	chr17	56322187	56323687	WARS2	0	-	chr17	56321783	56323646	3	1863	0.00161031	chr17	56322890	56322990	1795	chr1	119140874	119140976	1795_0.717836
1796	chr7	38901929	38901930	0.602113	chr7	38901703	38903203	PYCR2	0	+	chr7	38901431	38903912	4	2481	0.00161225	chr7	38901879	38901979	1796	chr1	225925379	225925461	1796_0.602113
1797	chr7	38902623	38902624	0.635106	chr7	38901703	38903203	PYCR2	0	+	chr7	38901431	38903912	4	2481	0.00161225	chr7	38902573	38902673	1797	chr1	225924256	225924352	1797_0.635106
1798	chr7	38902961	38902962	0.947921	chr7	38901703	38903203	PYCR2	0	+	chr7	38901431	38903912	4	2481	0.00161225	chr7	38902911	38903011	1798	chr1	225923875	225923992	1798_0.947921
1799	chr1	67022398	67022399	0.712134	chr1	67022130	67023630	PTPRK	0	-	chr1	67021940	67022560	1	620	0.0016129	chr1	67022348	67022448	1799	chr6	128397404	128397505	1799_0.712134
1800	chr27	35125653	35125654	0.687117	chr27	35124784	35126284	MAGOHB	0	+	chr27	35125214	35126453	2	1239	0.00161421	chr27	35125603	35125703	1800	chr12	10613709	10613826	1800_0.687117
1801	chr6	31445007	31445008	0.600715	chr6	31444817	31446317	RMI2	0	-	chr6	31444957	31445576	1	619	0.00161551	chr6	31444957	31445057	1801	chr16	11345697	11345791	1801_0.600715
1802	chr6	63568427	63568428	0.552857	chr6	63568097	63569597	SAMD13	0	-	chr6	63567937	63569175	2	1238	0.00161551	chr6	63568377	63568477	1802	chr1	84298615	84298721	1802_0.552857
1803	chr11	56806172	56806173	0.621074	chr11	56805504	56807004	NR4A3	0	+	chr11	56805747	56806985	2	1238	0.00161551	chr11	56806122	56806222	1803	chr9	99821509	99821609	1803_0.621074
1804	chr36	7727652	7727653	0.595954	chr36	7726576	7728076	GCA	0	+	chr36	7727626	7728861	2	1235	0.00161943	chr36	7727602	7727702	1804	chr2	162319110	162319245	1804_0.595954
1805	chr36	7727652	7727653	0.595954	chr36	7726539	7728039	IFIH1	0	-	chr36	7727626	7728861	2	1235	0.00161943	chr36	7727602	7727702	1805	chr2	162319110	162319245	1805_0.595954
1806	chr30	10191012	10191013	0.60084	chr30	10190712	10192212	LCMT2	0	-	chr30	10190476	10191711	2	1235	0.00161943	chr30	10190962	10191062	1806	chr15	43330337	43330437	1806_0.60084
1807	chr9	54158563	54158564	0.565322	chr9	54157313	54158813	ASB6	0	+	chr9	54156959	54158811	3	1852	0.00161987	chr9	54158513	54158613	1807	#N/A	#N/A	#N/A	1807_0.565322
1808	chr9	54158638	54158639	0.655664	chr9	54157313	54158813	ASB6	0	+	chr9	54156959	54158811	3	1852	0.00161987	chr9	54158588	54158688	1808	#N/A	#N/A	#N/A	1808_0.655664
1809	chr9	54158532	54158533	0.694948	chr9	54157313	54158813	ASB6	0	+	chr9	54156959	54158811	3	1852	0.00161987	chr9	54158482	54158582	1809	#N/A	#N/A	#N/A	1809_0.694948
1810	chr14	31742710	31742711	0.619272	chr14	31742702	31744202	AHR	0	+	chr14	31742581	31744430	3	1849	0.0016225	chr14	31742660	31742760	1810	#N/A	#N/A	#N/A	1810_0.619272
1811	chr5	36979458	36979459	0.660804	chr5	36978144	36979644	ELAC2	0	-	chr5	36977776	36980235	4	2459	0.00162668	chr5	36979408	36979508	1811	#N/A	#N/A	#N/A	1811_0.660804
1812	chr5	36979458	36979459	0.660804	chr5	36978145	36979645	ELAC2	0	-	chr5	36977776	36980235	4	2459	0.00162668	chr5	36979408	36979508	1812	#N/A	#N/A	#N/A	1812_0.660804
1813	chr20	40031548	40031549	0.591478	chr20	40030571	40032071	CCDC71	0	+	chr20	40030854	40032691	3	1837	0.0016331	chr20	40031498	40031598	1813	chr3	49166325	49166425	1813_0.591478
1814	chr13	3204100	3204101	0.638684	chr13	3203896	3205396	GRHL2	0	+	chr13	3203834	3205058	2	1224	0.00163399	chr13	3204050	3204150	1814	chr8	101491785	101491886	1814_0.638684
1815	chr13	3204100	3204101	0.638684	chr13	3203984	3205484	GRHL2	0	+	chr13	3203834	3205058	2	1224	0.00163399	chr13	3204050	3204150	1815	chr8	101491785	101491886	1815_0.638684
1816	chr7	44328305	44328306	0.566313	chr7	44327106	44328606	HDHD2	0	+	chr7	44326917	44329361	4	2444	0.00163666	chr7	44328255	44328355	1816	chr18	47150253	47150367	1816_0.566313
1817	chr7	44328026	44328027	0.609274	chr7	44327106	44328606	HDHD2	0	+	chr7	44326917	44329361	4	2444	0.00163666	chr7	44327976	44328076	1817	chr18	47150537	47150619	1817_0.609274
1818	chr28	9148485	9148486	0.702855	chr28	9147561	9149061	ALDH18A1	0	-	chr28	9146166	9148605	4	2439	0.00164002	chr28	9148435	9148535	1818	chr10	95657174	95657273	1818_0.702855
1819	chr28	9148485	9148486	0.702855	chr28	9147562	9149062	ALDH18A1	0	-	chr28	9146166	9148605	4	2439	0.00164002	chr28	9148435	9148535	1819	chr10	95657174	95657273	1819_0.702855
1820	chr19	13276588	13276589	0.710526	chr19	13276092	13277592	INTU	0	-	chr19	13275862	13277081	2	1219	0.00164069	chr19	13276538	13276638	1820	chr4	127632913	127632992	1820_0.710526
1821	chr14	19500286	19500287	0.557799	chr14	19499459	19500959	BET1	0	-	chr14	19499393	19500609	2	1216	0.00164474	chr14	19500236	19500336	1821	chr7	94004693	94004790	1821_0.557799
1822	chr13	61888403	61888404	0.829111	chr13	61887566	61889066	COX18	0	-	chr13	61887239	61889662	4	2423	0.00165085	chr13	61888353	61888453	1822	chr4	73069999	73070104	1822_0.829111
1823	chr13	61888403	61888404	0.829111	chr13	61887567	61889067	COX18	0	-	chr13	61887239	61889662	4	2423	0.00165085	chr13	61888353	61888453	1823	chr4	73069999	73070104	1823_0.829111
1824	chr25	10099915	10099916	0.571425	chr25	10099522	10101022	UBL3	0	+	chr25	10099202	10100413	2	1211	0.00165153	chr25	10099865	10099965	1824	chr13	29850257	29850357	1824_0.571425
1825	chr29	5655669	5655670	0.576681	chr29	5654830	5656330	TCEA1	0	-	chr29	5653411	5657026	6	3615	0.00165975	chr29	5655619	5655719	1825	#N/A	#N/A	#N/A	1825_0.576681
1826	chr29	5655669	5655670	0.576681	chr29	5654831	5656331	TCEA1	0	-	chr29	5653411	5657026	6	3615	0.00165975	chr29	5655619	5655719	1826	#N/A	#N/A	#N/A	1826_0.576681
1827	chr29	5655669	5655670	0.576681	chr29	5654840	5656340	TCEA1	0	-	chr29	5653411	5657026	6	3615	0.00165975	chr29	5655619	5655719	1827	#N/A	#N/A	#N/A	1827_0.576681
1828	chr5	9731710	9731711	0.888889	chr5	9730638	9732138	SIAE	0	+	chr5	9731143	9734747	6	3604	0.00166482	chr5	9731660	9731760	1828	chr11	124673671	124673755	1828_0.888889
1829	chr5	9731710	9731711	0.888889	chr5	9730988	9732488	SIAE	0	+	chr5	9731143	9734747	6	3604	0.00166482	chr5	9731660	9731760	1829	chr11	124673671	124673755	1829_0.888889
1830	chr5	9731710	9731711	0.888889	chr5	9730498	9731998	SPA17	0	-	chr5	9731143	9734747	6	3604	0.00166482	chr5	9731660	9731760	1830	chr11	124673671	124673755	1830_0.888889
1831	chr5	9731710	9731711	0.888889	chr5	9731020	9732520	SPA17	0	-	chr5	9731143	9734747	6	3604	0.00166482	chr5	9731660	9731760	1831	chr11	124673671	124673755	1831_0.888889
1832	chr5	76737320	76737321	0.724955	chr5	76736913	76738413	VAC14	0	-	chr5	76736568	76738369	3	1801	0.00166574	chr5	76737270	76737370	1832	chr16	70801033	70801117	1832_0.724955
1833	chr7	43242093	43242094	0.639541	chr7	43240764	43242264	GATAD2B	0	+	chr7	43241984	43242584	1	600	0.00166667	chr7	43242043	43242143	1833	chr1	153881352	153881461	1833_0.639541
1834	chr2	73774380	73774381	0.56298	chr2	73773218	73774718	CEP85	0	-	chr2	73772330	73775927	6	3597	0.00166806	chr2	73774330	73774430	1834	chr1	26233812	26233906	1834_0.56298
1835	chr2	73774380	73774381	0.56298	chr2	73773617	73775117	CEP85	0	-	chr2	73772330	73775927	6	3597	0.00166806	chr2	73774330	73774430	1835	chr1	26233812	26233906	1835_0.56298
1836	chr2	73774380	73774381	0.56298	chr2	73774024	73775524	CEP85	0	-	chr2	73772330	73775927	6	3597	0.00166806	chr2	73774330	73774430	1836	chr1	26233812	26233906	1836_0.56298
1837	chr20	13652077	13652078	0.736264	chr20	13651482	13652982	LRRN1	0	-	chr20	13651466	13652665	2	1199	0.00166806	chr20	13652027	13652127	1837	chr3	3799294	3799388	1837_0.736264
1838	chr10	8638992	8638993	0.634669	chr10	8638421	8639921	LLPH	0	-	chr10	8638387	8639584	2	1197	0.00167084	chr10	8638942	8639042	1838	#N/A	#N/A	#N/A	1838_0.634669
1839	chr6	62956912	62956913	0.730495	chr6	62955795	62957295	MCOLN2	0	+	chr6	62955969	62957166	2	1197	0.00167084	chr6	62956862	62956962	1839	chr1	84997512	84997619	1839_0.730495
1840	chr6	62956929	62956930	0.730495	chr6	62955795	62957295	MCOLN2	0	+	chr6	62955969	62957166	2	1197	0.00167084	chr6	62956879	62956979	1840	chr1	84997495	84997602	1840_0.730495
1841	chr28	12624534	12624535	0.730348	chr28	12623240	12624740	CUTC	0	+	chr28	12622866	12626446	6	3580	0.00167598	chr28	12624484	12624584	1841	chr10	99732435	99732518	1841_0.730348
1842	chr28	12624534	12624535	0.730348	chr28	12623273	12624773	CUTC	0	+	chr28	12622866	12626446	6	3580	0.00167598	chr28	12624484	12624584	1842	chr10	99732435	99732518	1842_0.730348
1843	chr28	12624534	12624535	0.730348	chr28	12623534	12625034	CUTC	0	+	chr28	12622866	12626446	6	3580	0.00167598	chr28	12624484	12624584	1843	chr10	99732435	99732518	1843_0.730348
1844	chr28	12624534	12624535	0.730348	chr28	12623478	12624978	LOC477792	0	-	chr28	12622866	12626446	6	3580	0.00167598	chr28	12624484	12624584	1844	chr10	99732435	99732518	1844_0.730348
1845	chr28	12624534	12624535	0.730348	chr28	12623634	12625134	LOC477792	0	-	chr28	12622866	12626446	6	3580	0.00167598	chr28	12624484	12624584	1845	chr10	99732435	99732518	1845_0.730348
1846	chr28	12624534	12624535	0.730348	chr28	12623685	12625185	LOC477792	0	-	chr28	12622866	12626446	6	3580	0.00167598	chr28	12624484	12624584	1846	chr10	99732435	99732518	1846_0.730348
1847	chr2	36912073	36912074	0.735325	chr2	36910744	36912244	RNF14	0	+	chr2	36910863	36913247	4	2384	0.00167785	chr2	36912023	36912123	1847	chr7	99000536	99000600	1847_0.735325
1848	chr2	36912073	36912074	0.735325	chr2	36911110	36912610	RNF14	0	+	chr2	36910863	36913247	4	2384	0.00167785	chr2	36912023	36912123	1848	chr7	99000536	99000600	1848_0.735325
1849	chr4	54894443	54894444	0.596845	chr4	54893008	54894508	MRPL22	0	-	chr4	54892378	54895953	6	3575	0.00167832	chr4	54894393	54894493	1849	chr5	154938472	154938578	1849_0.596845
1850	chr4	54894443	54894444	0.596845	chr4	54893017	54894517	MRPL22	0	-	chr4	54892378	54895953	6	3575	0.00167832	chr4	54894393	54894493	1850	chr5	154938472	154938578	1850_0.596845
1851	chr4	54894443	54894444	0.596845	chr4	54894033	54895533	MRPL22	0	-	chr4	54892378	54895953	6	3575	0.00167832	chr4	54894393	54894493	1851	chr5	154938472	154938578	1851_0.596845
1852	chr14	60965385	60965386	0.894622	chr14	60964571	60966071	IQUB	0	-	chr14	60963634	60965421	3	1787	0.00167879	chr14	60965335	60965435	1852	chr7	123535336	123535420	1852_0.894622
1853	chr14	60965238	60965239	0.904527	chr14	60963798	60965298	IQUB	0	-	chr14	60963634	60965421	3	1787	0.00167879	chr14	60965188	60965288	1853	chr7	123535200	123535291	1853_0.904527
1854	chr14	60965238	60965239	0.904527	chr14	60964571	60966071	IQUB	0	-	chr14	60963634	60965421	3	1787	0.00167879	chr14	60965188	60965288	1854	chr7	123535200	123535291	1854_0.904527
1855	chr13	4223548	4223549	0.787726	chr13	4223207	4224707	KLF10	0	-	chr13	4223128	4224319	2	1191	0.00167926	chr13	4223498	4223598	1855	chr8	102655520	102655622	1855_0.787726
1856	chr5	77756463	77756464	0.646085	chr5	77755409	77756909	DHODH	0	+	chr5	77755215	77757594	4	2379	0.00168138	chr5	77756413	77756513	1856	chr16	72008650	72008751	1856_0.646085
1857	chr5	77756463	77756464	0.646085	chr5	77755672	77757172	DHODH	0	+	chr5	77755215	77757594	4	2379	0.00168138	chr5	77756413	77756513	1857	chr16	72008650	72008751	1857_0.646085
1858	chr14	31261054	31261055	1	chr14	31260221	31261721	TSPAN13	0	+	chr14	31260486	31261671	2	1185	0.00168776	chr14	31261004	31261104	1858	chr7	16753573	16753672	1858_1
1859	chr25	520562	520563	0.648639	chr25	520399	521899	MRPS31	0	+	chr25	520060	522426	4	2366	0.00169062	chr25	520512	520612	1859	#N/A	#N/A	#N/A	1859_0.648639
1860	chr25	520562	520563	0.648639	chr25	520400	521900	MRPS31	0	+	chr25	520060	522426	4	2366	0.00169062	chr25	520512	520612	1860	#N/A	#N/A	#N/A	1860_0.648639
1861	chr26	28673984	28673985	0.676957	chr26	28672701	28674201	SLC2A11	0	-	chr26	28672273	28674636	4	2363	0.00169276	chr26	28673934	28674034	1861	chr22	23856636	23856721	1861_0.676957
1862	chr26	28673984	28673985	0.676957	chr26	28673316	28674816	SLC2A11	0	-	chr26	28672273	28674636	4	2363	0.00169276	chr26	28673934	28674034	1862	chr22	23856636	23856721	1862_0.676957
1863	chr30	29880174	29880175	0.713078	chr30	29879565	29881065	HACD3	0	+	chr30	29879956	29881136	2	1180	0.00169492	chr30	29880124	29880224	1863	chr15	65530171	65530251	1863_0.713078
1864	chr7	64860546	64860547	0.551211	chr7	64859364	64860864	TMEM241	0	+	chr7	64859906	64861085	2	1179	0.00169635	chr7	64860496	64860596	1864	chr18	23453236	23453343	1864_0.551211
1865	chr11	50554525	50554526	0.58686	chr11	50553171	50554671	UBE2R2	0	+	chr11	50554152	50555330	2	1178	0.00169779	chr11	50554475	50554575	1865	chr9	33817637	33817738	1865_0.58686
1866	chr13	37124252	37124253	0.823009	chr13	37123394	37124894	MAFA	0	-	chr13	37123932	37124520	1	588	0.00170068	chr13	37124202	37124302	1866	chr8	143430850	143430950	1866_0.823009
1867	chr30	8304787	8304788	0.612522	chr30	8303937	8305437	CHP1	0	+	chr30	8303389	8306912	6	3523	0.00170309	chr30	8304737	8304837	1867	chr15	41230633	41230734	1867_0.612522
1868	chr30	8304787	8304788	0.612522	chr30	8304418	8305918	CHP1	0	+	chr30	8303389	8306912	6	3523	0.00170309	chr30	8304737	8304837	1868	chr15	41230633	41230734	1868_0.612522
1869	chr30	8304489	8304490	0.674536	chr30	8303937	8305437	CHP1	0	+	chr30	8303389	8306912	6	3523	0.00170309	chr30	8304439	8304539	1869	chr15	41230013	41230412	1869_0.674536
1870	chr30	8304489	8304490	0.674536	chr30	8304418	8305918	CHP1	0	+	chr30	8303389	8306912	6	3523	0.00170309	chr30	8304439	8304539	1870	chr15	41230013	41230412	1870_0.674536
1871	chr24	18424734	18424735	0.62899	chr24	18423934	18425434	PCED1A	0	+	chr24	18423249	18425597	4	2348	0.00170358	chr24	18424684	18424784	1871	chr20	2840512	2840597	1871_0.62899
1872	chr24	18424734	18424735	0.62899	chr24	18423935	18425435	PCED1A	0	+	chr24	18423249	18425597	4	2348	0.00170358	chr24	18424684	18424784	1872	chr20	2840512	2840597	1872_0.62899
1873	chr24	18424734	18424735	0.62899	chr24	18424073	18425573	VPS16	0	-	chr24	18423249	18425597	4	2348	0.00170358	chr24	18424684	18424784	1873	chr20	2840512	2840597	1873_0.62899
1874	chr24	18424734	18424735	0.62899	chr24	18424104	18425604	VPS16	0	-	chr24	18423249	18425597	4	2348	0.00170358	chr24	18424684	18424784	1874	chr20	2840512	2840597	1874_0.62899
1875	chr3	18529610	18529611	0.706097	chr3	18528196	18529696	CETN3	0	+	chr3	18528550	18529724	2	1174	0.00170358	chr3	18529560	18529660	1875	chr5	90409332	90409428	1875_0.706097
1876	chr3	18529610	18529611	0.706097	chr3	18528803	18530303	POLR3G	0	-	chr3	18528550	18529724	2	1174	0.00170358	chr3	18529560	18529660	1876	chr5	90409332	90409428	1876_0.706097
1877	chr10	20737413	20737414	0.615884	chr10	20737067	20738567	FAM118A	0	-	chr10	20736932	20738105	2	1173	0.00170503	chr10	20737363	20737463	1877	chr22	45310777	45310884	1877_0.615884
1878	chr10	20737413	20737414	0.615884	chr10	20737068	20738568	FAM118A	0	-	chr10	20736932	20738105	2	1173	0.00170503	chr10	20737363	20737463	1878	chr22	45310777	45310884	1878_0.615884
1879	chr6	23358704	23358705	0.583106	chr6	23357397	23358897	LOC608689	0	-	chr6	23357918	23359090	2	1172	0.00170648	chr6	23358654	23358754	1879	chr16	22297174	22297262	1879_0.583106
1880	chr21	26595623	26595624	0.615131	chr21	26594836	26596336	RRM1	0	+	chr21	26594683	26597019	4	2336	0.00171233	chr21	26595573	26595673	1880	chr11	4094490	4094598	1880_0.615131
1881	chr21	26595549	26595550	0.674721	chr21	26594836	26596336	RRM1	0	+	chr21	26594683	26597019	4	2336	0.00171233	chr21	26595499	26595599	1881	chr11	4094419	4094521	1881_0.674721
1882	chr25	45082087	45082088	0.763201	chr25	45080653	45082153	UGT1A6	0	+	chr25	45080267	45084934	8	4667	0.00171416	chr25	45082037	45082137	1882	chr2	233672288	233672388	1882_0.763201
1883	chr10	66631895	66631896	0.691517	chr10	66630409	66631909	ETAA1	0	+	chr10	66630743	66633076	4	2333	0.00171453	chr10	66631845	66631945	1883	#N/A	#N/A	#N/A	1883_0.691517
1884	chr10	66631895	66631896	0.691517	chr10	66631593	66633093	ETAA1	0	+	chr10	66630743	66633076	4	2333	0.00171453	chr10	66631845	66631945	1884	#N/A	#N/A	#N/A	1884_0.691517
1885	chr6	33337862	33337863	0.716855	chr6	33337575	33339075	CARHSP1	0	+	chr6	33337434	33339761	4	2327	0.00171895	chr6	33337812	33337912	1885	chr16	8863569	8863677	1885_0.716855
1886	chr6	33337862	33337863	0.716855	chr6	33337807	33339307	CARHSP1	0	+	chr6	33337434	33339761	4	2327	0.00171895	chr6	33337812	33337912	1886	chr16	8863569	8863677	1886_0.716855
1887	chr20	8453392	8453393	0.588876	chr20	8452630	8454130	ARPC4	0	-	chr20	8452480	8453643	2	1163	0.00171969	chr20	8453342	8453442	1887	chr3	9792630	9792729	1887_0.588876
1888	chr20	8453392	8453393	0.588876	chr20	8452267	8453767	TADA3	0	+	chr20	8452480	8453643	2	1163	0.00171969	chr20	8453342	8453442	1888	chr3	9792630	9792729	1888_0.588876
1889	chr23	41383109	41383110	0.739769	chr23	41382416	41383916	PLOD2	0	-	chr23	41381669	41383995	4	2326	0.00171969	chr23	41383059	41383159	1889	chr3	146161244	146161362	1889_0.739769
1890	chr23	41382890	41382891	0.836478	chr23	41382416	41383916	PLOD2	0	-	chr23	41381669	41383995	4	2326	0.00171969	chr23	41382840	41382940	1890	chr3	146161024	146161121	1890_0.836478
1891	chr2	76050887	76050888	0.665852	chr2	76050097	76051597	ZNF436	0	+	chr2	76049372	76051116	3	1744	0.00172018	chr2	76050837	76050937	1891	chr1	23368115	23368215	1891_0.665852
1892	chr35	7303369	7303370	0.59909	chr35	7302693	7304193	SSR1	0	-	chr35	7301550	7303871	4	2321	0.0017234	chr35	7303319	7303419	1892	chr6	7313297	7313388	1892_0.59909
1893	chr35	7303369	7303370	0.59909	chr35	7302722	7304222	SSR1	0	-	chr35	7301550	7303871	4	2321	0.0017234	chr35	7303319	7303419	1893	chr6	7313297	7313388	1893_0.59909
1894	chr26	10687953	10687954	0.687628	chr26	10687681	10689181	SLC8B1	0	-	chr26	10687615	10688775	2	1160	0.00172414	chr26	10687903	10688003	1894	chr12	113334849	113334926	1894_0.687628
1895	chr27	16464412	16464413	0.740741	chr27	16463598	16465098	FGD4	0	-	chr27	16463692	16464849	2	1157	0.00172861	chr27	16464362	16464462	1895	chr12	32399255	32399402	1895_0.740741
1896	chr1	112599343	112599344	0.710836	chr1	112598517	112600017	EXOSC5	0	+	chr1	112598790	112599946	2	1156	0.0017301	chr1	112599293	112599393	1896	chr19	41397544	41397644	1896_0.710836
1897	chr10	31146810	31146811	0.592822	chr10	31146290	31147790	PWP1	0	-	chr10	31146208	31147362	2	1154	0.0017331	chr10	31146760	31146860	1897	chr12	107685677	107685785	1897_0.592822
1898	chr6	61721465	61721466	0.73229	chr6	61720111	61721611	ODF2L	0	+	chr6	61720798	61721952	2	1154	0.0017331	chr6	61721415	61721515	1898	#N/A	#N/A	#N/A	1898_0.73229
1899	chr6	28428618	28428619	0.566881	chr6	28427788	28429288	PDXDC1	0	+	chr6	28427168	28431201	7	4033	0.00173568	chr6	28428568	28428668	1899	#N/A	#N/A	#N/A	1899_0.566881
1900	chr6	28428070	28428071	0.570259	chr6	28427788	28429288	PDXDC1	0	+	chr6	28427168	28431201	7	4033	0.00173568	chr6	28428020	28428120	1900	#N/A	#N/A	#N/A	1900_0.570259
1901	chr6	28427825	28427826	0.683013	chr6	28427788	28429288	PDXDC1	0	+	chr6	28427168	28431201	7	4033	0.00173568	chr6	28427775	28427875	1901	#N/A	#N/A	#N/A	1901_0.683013
1902	chr6	28427879	28427880	0.707836	chr6	28427788	28429288	PDXDC1	0	+	chr6	28427168	28431201	7	4033	0.00173568	chr6	28427829	28427929	1902	#N/A	#N/A	#N/A	1902_0.707836
1903	chr10	68799434	68799435	0.548861	chr10	68798111	68799611	TIA1	0	-	chr10	68796248	68799702	6	3454	0.00173712	chr10	68799384	68799484	1903	chr2	70249178	70249252	1903_0.548861
1904	chr10	68799434	68799435	0.548861	chr10	68798328	68799828	TIA1	0	-	chr10	68796248	68799702	6	3454	0.00173712	chr10	68799384	68799484	1904	chr2	70249178	70249252	1904_0.548861
1905	chr10	68799434	68799435	0.548861	chr10	68798332	68799832	TIA1	0	-	chr10	68796248	68799702	6	3454	0.00173712	chr10	68799384	68799484	1905	chr2	70249178	70249252	1905_0.548861
1906	chr10	68799434	68799435	0.548861	chr10	68798333	68799833	TIA1	0	-	chr10	68796248	68799702	6	3454	0.00173712	chr10	68799384	68799484	1906	chr2	70249178	70249252	1906_0.548861
1907	chr10	68799434	68799435	0.548861	chr10	68798335	68799835	TIA1	0	-	chr10	68796248	68799702	6	3454	0.00173712	chr10	68799384	68799484	1907	chr2	70249178	70249252	1907_0.548861
1908	chr10	68799434	68799435	0.548861	chr10	68798336	68799836	TIA1	0	-	chr10	68796248	68799702	6	3454	0.00173712	chr10	68799384	68799484	1908	chr2	70249178	70249252	1908_0.548861
1909	chr30	20718107	20718108	0.653806	chr30	20718023	20719523	PIGBOS1	0	-	chr30	20717540	20719840	4	2300	0.00173913	chr30	20718057	20718157	1909	#N/A	#N/A	#N/A	1909_0.653806
1910	chr30	20718107	20718108	0.653806	chr30	20718107	20719607	PIGBOS1	0	-	chr30	20717540	20719840	4	2300	0.00173913	chr30	20718057	20718157	1910	#N/A	#N/A	#N/A	1910_0.653806
1911	chr28	21890034	21890035	0.646381	chr28	21888688	21890188	SMC3	0	+	chr28	21888999	21890148	2	1149	0.00174064	chr28	21889984	21890084	1911	chr10	110567964	110568076	1911_0.646381
1912	chr6	57970872	57970873	0.859813	chr6	57970075	57971575	BARHL2	0	+	chr6	57970365	57970939	1	574	0.00174216	chr6	57970822	57970922	1912	chr1	90717674	90717772	1912_0.859813
1913	chr3	58822527	58822528	0.549174	chr3	58821403	58822903	BLOC1S4	0	+	chr3	58822097	58823245	2	1148	0.00174216	chr3	58822477	58822577	1913	chr4	6716205	6716302	1913_0.549174
1914	chr26	9010303	9010304	0.563288	chr26	9009910	9011410	FAM109A	0	-	chr26	9009699	9010845	2	1146	0.0017452	chr26	9010253	9010353	1914	chr12	111368852	111368949	1914_0.563288
1915	chr26	30835470	30835471	0.809539	chr26	30834220	30835720	UBE2L3	0	+	chr26	30834731	30837021	4	2290	0.00174672	chr26	30835420	30835520	1915	chr22	21567848	21567949	1915_0.809539
1916	chr26	30835470	30835471	0.809539	chr26	30834261	30835761	UBE2L3	0	+	chr26	30834731	30837021	4	2290	0.00174672	chr26	30835420	30835520	1916	chr22	21567848	21567949	1916_0.809539
1917	chr20	870999	871000	0.57893	chr20	870141	871641	CHCHD6	0	+	chr20	870801	871373	1	572	0.00174825	chr20	870949	871049	1917	chr3	126703978	126704131	1917_0.57893
1918	chr10	32132683	32132684	0.624662	chr10	32132651	32134151	RFX4	0	-	chr10	32132504	32133076	1	572	0.00174825	chr10	32132633	32132733	1918	chr12	106601650	106601806	1918_0.624662
1919	chr9	12472355	12472356	0.557598	chr9	12472135	12473635	SMURF2	0	-	chr9	12471703	12472847	2	1144	0.00174825	chr9	12472305	12472405	1919	chr17	68101292	68101395	1919_0.557598
1920	chr10	48839513	48839514	0.584321	chr10	48839241	48840741	CRIPT	0	+	chr10	48838270	48841127	5	2857	0.00175009	chr10	48839463	48839563	1920	chr2	46616423	46616504	1920_0.584321
1921	chr10	48839782	48839783	0.662786	chr10	48839241	48840741	CRIPT	0	+	chr10	48838270	48841127	5	2857	0.00175009	chr10	48839732	48839832	1921	chr2	46616681	46616779	1921_0.662786
1922	chr11	20836970	20836971	0.56208	chr11	20835861	20837361	RAD50	0	+	chr11	20835954	20838238	4	2284	0.00175131	chr11	20836920	20837020	1922	chr5	132556995	132557096	1922_0.56208
1923	chr11	20836970	20836971	0.56208	chr11	20836225	20837725	RAD50	0	+	chr11	20835954	20838238	4	2284	0.00175131	chr11	20836920	20837020	1923	chr5	132556995	132557096	1923_0.56208
1924	chr12	32383602	32383603	0.572376	chr12	32383236	32384736	LMBRD1	0	-	chr12	32382667	32384379	3	1712	0.00175234	chr12	32383552	32383652	1924	chr6	69796873	69796960	1924_0.572376
1925	chr18	33944900	33944901	0.735751	chr18	33943439	33944939	FBXO3	0	+	chr18	33943694	33945976	4	2282	0.00175285	chr18	33944850	33944950	1925	chr11	33774020	33774149	1925_0.735751
1926	chr18	33944636	33944637	0.75	chr18	33943439	33944939	FBXO3	0	+	chr18	33943694	33945976	4	2282	0.00175285	chr18	33944586	33944686	1926	chr11	33774303	33774403	1926_0.75
1927	chr29	10952939	10952940	1	chr29	10952423	10953923	RAB2A	0	+	chr29	10952322	10955743	6	3421	0.00175387	chr29	10952889	10952989	1927	chr8	60516698	60516788	1927_1
1928	chr29	10952939	10952940	1	chr29	10952757	10954257	RAB2A	0	+	chr29	10952322	10955743	6	3421	0.00175387	chr29	10952889	10952989	1928	chr8	60516698	60516788	1928_1
1929	chr29	10952939	10952940	1	chr29	10952872	10954372	RAB2A	0	+	chr29	10952322	10955743	6	3421	0.00175387	chr29	10952889	10952989	1929	chr8	60516698	60516788	1929_1
1930	chr28	1767672	1767673	0.765565	chr28	1766444	1767944	PARG	0	-	chr28	1766141	1768420	4	2279	0.00175516	chr28	1767622	1767722	1930	chr10	49942456	49942564	1930_0.765565
1931	chr28	1767672	1767673	0.765565	chr28	1766627	1768127	PARG	0	-	chr28	1766141	1768420	4	2279	0.00175516	chr28	1767622	1767722	1931	chr10	49942456	49942564	1931_0.765565
1932	chr28	1767672	1767673	0.765565	chr28	1766692	1768192	PARG	0	-	chr28	1766141	1768420	4	2279	0.00175516	chr28	1767622	1767722	1932	chr10	49942456	49942564	1932_0.765565
1933	chr28	1767672	1767673	0.765565	chr28	1766709	1768209	PARG	0	-	chr28	1766141	1768420	4	2279	0.00175516	chr28	1767622	1767722	1933	chr10	49942456	49942564	1933_0.765565
1934	chr29	17817630	17817631	0.555556	chr29	17816921	17818421	C29H8orf34	0	+	chr29	17816792	17818499	3	1707	0.00175747	chr29	17817580	17817680	1934	#N/A	#N/A	#N/A	1934_0.555556
1935	chr29	17817630	17817631	0.555556	chr29	17816922	17818422	C29H8orf34	0	+	chr29	17816792	17818499	3	1707	0.00175747	chr29	17817580	17817680	1935	#N/A	#N/A	#N/A	1935_0.555556
1936	chr29	17817630	17817631	0.555556	chr29	17816950	17818450	C29H8orf34	0	+	chr29	17816792	17818499	3	1707	0.00175747	chr29	17817580	17817680	1936	#N/A	#N/A	#N/A	1936_0.555556
1937	chr11	53793523	53793524	0.733334	chr11	53792322	53793822	POLR1E	0	+	chr11	53792116	53794380	4	2264	0.00176678	chr11	53793473	53793573	1937	chr9	37486081	37486180	1937_0.733334
1938	chr11	53793098	53793099	0.878947	chr11	53792322	53793822	POLR1E	0	+	chr11	53792116	53794380	4	2264	0.00176678	chr11	53793048	53793148	1938	#N/A	#N/A	#N/A	1938_0.878947
1939	chr37	12162594	12162595	0.732026	chr37	12161813	12163313	ABI2	0	+	chr37	12161780	12162910	2	1130	0.00176991	chr37	12162544	12162644	1939	chr2	203328292	203328377	1939_0.732026
1940	chr1	37025067	37025068	0.644795	chr1	37023822	37025322	FBXO30	0	-	chr1	37023431	37026817	6	3386	0.001772	chr1	37025017	37025117	1940	chr6	145813979	145814097	1940_0.644795
1941	chr1	37025067	37025068	0.644795	chr1	37024008	37025508	FBXO30	0	-	chr1	37023431	37026817	6	3386	0.001772	chr1	37025017	37025117	1941	chr6	145813979	145814097	1941_0.644795
1942	chr1	37025067	37025068	0.644795	chr1	37025063	37026563	FBXO30	0	-	chr1	37023431	37026817	6	3386	0.001772	chr1	37025017	37025117	1942	chr6	145813979	145814097	1942_0.644795
1943	chr6	30982242	30982243	0.560134	chr6	30981389	30982889	RSL1D1	0	+	chr6	30981134	30983391	4	2257	0.00177226	chr6	30982192	30982292	1943	chr16	11851668	11851766	1943_0.560134
1944	chr6	30982762	30982763	0.613841	chr6	30981389	30982889	RSL1D1	0	+	chr6	30981134	30983391	4	2257	0.00177226	chr6	30982712	30982812	1944	chr16	11851160	11851270	1944_0.613841
1945	chr24	3294913	3294914	0.685355	chr24	3293605	3295105	CRNKL1	0	+	chr24	3294061	3295189	2	1128	0.00177305	chr24	3294863	3294963	1945	chr20	20052122	20052217	1945_0.685355
1946	chr27	6584909	6584910	0.885986	chr27	6583832	6585332	CCDC184	0	-	chr27	6584190	6586436	4	2246	0.00178094	chr27	6584859	6584959	1946	chr12	48183308	48183462	1946_0.885986
1947	chr27	6584909	6584910	0.885986	chr27	6583833	6585333	CCDC184	0	-	chr27	6584190	6586436	4	2246	0.00178094	chr27	6584859	6584959	1947	chr12	48183308	48183462	1947_0.885986
1948	chr10	213932	213933	0.705094	chr10	212566	214066	DNAJC14	0	-	chr10	212363	215730	6	3367	0.001782	chr10	213882	213982	1948	chr12	55830132	55830220	1948_0.705094
1949	chr10	213932	213933	0.705094	chr10	212803	214303	DNAJC14	0	-	chr10	212363	215730	6	3367	0.001782	chr10	213882	213982	1949	chr12	55830132	55830220	1949_0.705094
1950	chr10	213932	213933	0.705094	chr10	212954	214454	DNAJC14	0	-	chr10	212363	215730	6	3367	0.001782	chr10	213882	213982	1950	chr12	55830132	55830220	1950_0.705094
1951	chr21	26347384	26347385	0.595266	chr21	26347326	26348826	PGAP2	0	+	chr21	26346280	26350208	7	3928	0.00178208	chr21	26347334	26347434	1951	chr11	3796889	3796984	1951_0.595266
1952	chr21	26347384	26347385	0.595266	chr21	26347344	26348844	PGAP2	0	+	chr21	26346280	26350208	7	3928	0.00178208	chr21	26347334	26347434	1952	chr11	3796889	3796984	1952_0.595266
1953	chr21	26347384	26347385	0.595266	chr21	26347356	26348856	PGAP2	0	+	chr21	26346280	26350208	7	3928	0.00178208	chr21	26347334	26347434	1953	chr11	3796889	3796984	1953_0.595266
1954	chr21	26347384	26347385	0.595266	chr21	26347357	26348857	PGAP2	0	+	chr21	26346280	26350208	7	3928	0.00178208	chr21	26347334	26347434	1954	chr11	3796889	3796984	1954_0.595266
1955	chr21	26347384	26347385	0.595266	chr21	26347361	26348861	PGAP2	0	+	chr21	26346280	26350208	7	3928	0.00178208	chr21	26347334	26347434	1955	chr11	3796889	3796984	1955_0.595266
1956	chr21	26347384	26347385	0.595266	chr21	26347364	26348864	PGAP2	0	+	chr21	26346280	26350208	7	3928	0.00178208	chr21	26347334	26347434	1956	chr11	3796889	3796984	1956_0.595266
1957	chr21	26347384	26347385	0.595266	chr21	26347369	26348869	PGAP2	0	+	chr21	26346280	26350208	7	3928	0.00178208	chr21	26347334	26347434	1957	chr11	3796889	3796984	1957_0.595266
1958	chr4	37058157	37058158	0.943921	chr4	37057531	37059031	SIMC1	0	-	chr4	37057576	37058698	2	1122	0.00178253	chr4	37058107	37058207	1958	chr5	176238269	176238355	1958_0.943921
1959	chr5	67544019	67544020	0.708333	chr5	67543575	67545075	KIAA0513	0	-	chr5	67542875	67545104	4	2229	0.00179453	chr5	67543969	67544069	1959	chr16	85027727	85027830	1959_0.708333
1960	chr5	67544019	67544020	0.708333	chr5	67543577	67545077	KIAA0513	0	-	chr5	67542875	67545104	4	2229	0.00179453	chr5	67543969	67544069	1960	chr16	85027727	85027830	1960_0.708333
1961	chr29	12022329	12022330	1	chr29	12022053	12023553	ASPH	0	-	chr29	12021078	12023305	4	2227	0.00179614	chr29	12022279	12022379	1961	chr8	61714168	61714271	1961_1
1962	chr29	12022329	12022330	1	chr29	12022254	12023754	ASPH	0	-	chr29	12021078	12023305	4	2227	0.00179614	chr29	12022279	12022379	1962	chr8	61714168	61714271	1962_1
1963	chr27	31805320	31805321	0.559763	chr27	31804457	31805957	C27H12orf60	0	-	chr27	31804417	31806643	4	2226	0.00179695	chr27	31805270	31805370	1963	chr12	14803684	14803777	1963_0.559763
1964	chr27	31805320	31805321	0.559763	chr27	31805100	31806600	C27H12orf60	0	-	chr27	31804417	31806643	4	2226	0.00179695	chr27	31805270	31805370	1964	chr12	14803684	14803777	1964_0.559763
1965	chr24	5462938	5462939	1	chr24	5461991	5463491	BFSP1	0	+	chr24	5462907	5463463	1	556	0.00179856	chr24	5462888	5462988	1965	chr20	17531351	17531441	1965_1
1966	chr5	28727452	28727453	0.569104	chr5	28726510	28728010	LOC102152873	0	+	chr5	28726416	28728639	4	2223	0.00179937	chr5	28727402	28727502	1966	chr11	103109308	103109440	1966_0.569104
1967	chr5	28727439	28727440	0.610781	chr5	28726510	28728010	LOC102152873	0	+	chr5	28726416	28728639	4	2223	0.00179937	chr5	28727389	28727489	1967	chr11	103109348	103109453	1967_0.610781
1968	chr17	59402635	59402636	0.670224	chr17	59401756	59403256	PLEKHO1	0	+	chr17	59402114	59403225	2	1111	0.00180018	chr17	59402585	59402685	1968	chr1	150149558	150149689	1968_0.670224
1969	chr10	362650	362651	0.850739	chr10	361697	363197	RPS26	0	+	chr10	362135	364357	4	2222	0.00180018	chr10	362600	362700	1969	chr12	56041796	56041898	1969_0.850739
1970	chr10	363033	363034	0.871362	chr10	361697	363197	RPS26	0	+	chr10	362135	364357	4	2222	0.00180018	chr10	362983	363083	1970	chr12	56042291	56042413	1970_0.871362
1971	chr4	49064846	49064847	0.629662	chr4	49064704	49066204	GABRA1	0	-	chr4	49064555	49065110	1	555	0.0018018	chr4	49064796	49064896	1971	chr5	161848279	161848365	1971_0.629662
1972	chr14	27280669	27280670	0.673365	chr14	27280233	27281733	VWDE	0	-	chr14	27280259	27281369	2	1110	0.0018018	chr14	27280619	27280719	1972	chr7	12403798	12403894	1972_0.673365
1973	chr14	27280669	27280670	0.673365	chr14	27280245	27281745	VWDE	0	-	chr14	27280259	27281369	2	1110	0.0018018	chr14	27280619	27280719	1973	chr7	12403798	12403894	1973_0.673365
1974	chr11	52519262	52519263	0.760951	chr11	52518301	52519801	RECK	0	+	chr11	52518955	52520064	2	1109	0.00180343	chr11	52519212	52519312	1974	chr9	36036848	36036967	1974_0.760951
1975	chr11	52519262	52519263	0.760951	chr11	52518315	52519815	RECK	0	+	chr11	52518955	52520064	2	1109	0.00180343	chr11	52519212	52519312	1975	chr9	36036848	36036967	1975_0.760951
1976	chr18	54951783	54951784	0.704236	chr18	54951599	54953099	PPP1R32	0	-	chr18	54951333	54951887	1	554	0.00180505	chr18	54951733	54951833	1976	chr11	61480905	61481004	1976_0.704236
1977	chr16	13738131	13738132	0.566112	chr16	13736917	13738417	ZNF672	0	+	chr16	13737419	13738527	2	1108	0.00180505	chr16	13738081	13738181	1977	chr1	248838728	248838855	1977_0.566112
1978	chr1	99527925	99527926	0.614144	chr1	99527413	99528913	ZNF584	0	-	chr1	99526904	99529115	4	2211	0.00180914	chr1	99527875	99527975	1978	chr19	58408641	58408740	1978_0.614144
1979	chr1	99527686	99527687	0.659784	chr1	99527413	99528913	ZNF584	0	-	chr1	99526904	99529115	4	2211	0.00180914	chr1	99527636	99527736	1979	chr19	58408887	58409025	1979_0.659784
1980	chr5	63730270	63730271	0.693883	chr5	63729279	63730779	TCF25	0	-	chr5	63729187	63730291	2	1104	0.00181159	chr5	63730220	63730320	1980	#N/A	#N/A	#N/A	1980_0.693883
1981	chr19	13276588	13276589	0.710526	chr19	13276092	13277592	INTU	0	-	chr19	13275645	13276749	2	1104	0.00181159	chr19	13276538	13276638	1981	chr4	127632913	127632992	1981_0.710526
1982	chr18	16859420	16859421	0.571102	chr18	16858509	16860009	PSMC2	0	-	chr18	16858421	16859524	2	1103	0.00181324	chr18	16859370	16859470	1982	#N/A	#N/A	#N/A	1982_0.571102
1983	chr21	39868027	39868028	0.583675	chr21	39867754	39869254	NUCB2	0	+	chr21	39867765	39868866	2	1101	0.00181653	chr21	39867977	39868077	1983	chr11	17275960	17276032	1983_0.583675
1984	chr1	111991067	111991068	0.671564	chr1	111989917	111991417	LIPE	0	+	chr1	111989689	111991891	4	2202	0.00181653	chr1	111991017	111991117	1984	chr19	42423363	42423463	1984_0.671564
1985	chr1	111991067	111991068	0.671564	chr1	111990279	111991779	LIPE	0	+	chr1	111989689	111991891	4	2202	0.00181653	chr1	111991017	111991117	1985	chr19	42423363	42423463	1985_0.671564
1986	chr36	22080061	22080062	0.561358	chr36	22079000	22080500	PRKRA	0	-	chr36	22079952	22081052	2	1100	0.00181818	chr36	22080011	22080111	1986	chr2	178450826	178450941	1986_0.561358
1987	chr36	22080061	22080062	0.561358	chr36	22079823	22081323	PRKRA	0	-	chr36	22079952	22081052	2	1100	0.00181818	chr36	22080011	22080111	1987	chr2	178450826	178450941	1987_0.561358
1988	chr25	6978874	6978875	0.600932	chr25	6978622	6980122	STARD13	0	+	chr25	6978772	6980422	3	1650	0.00181818	chr25	6978824	6978924	1988	chr13	33253116	33253214	1988_0.600932
1989	chr20	43451446	43451447	0.556163	chr20	43450740	43452240	TMEM42	0	-	chr20	43450991	43452088	2	1097	0.00182315	chr20	43451396	43451496	1989	chr3	44861610	44861709	1989_0.556163
1990	chr37	10682515	10682516	0.710168	chr37	10681507	10683007	C2CD6	0	-	chr37	10681655	10682751	2	1096	0.00182482	chr37	10682465	10682565	1990	chr2	201619447	201619574	1990_0.710168
1991	chr37	10682515	10682516	0.710168	chr37	10681723	10683223	C2CD6	0	-	chr37	10681655	10682751	2	1096	0.00182482	chr37	10682465	10682565	1991	chr2	201619447	201619574	1991_0.710168
1992	chr10	11363520	11363521	0.568577	chr10	11363433	11364933	YEATS4	0	+	chr10	11362710	11365993	6	3283	0.0018276	chr10	11363470	11363570	1992	#N/A	#N/A	#N/A	1992_0.568577
1993	chr10	11363520	11363521	0.568577	chr10	11363438	11364938	YEATS4	0	+	chr10	11362710	11365993	6	3283	0.0018276	chr10	11363470	11363570	1993	#N/A	#N/A	#N/A	1993_0.568577
1994	chr10	11363520	11363521	0.568577	chr10	11363442	11364942	YEATS4	0	+	chr10	11362710	11365993	6	3283	0.0018276	chr10	11363470	11363570	1994	#N/A	#N/A	#N/A	1994_0.568577
1995	chr6	6681167	6681168	0.590209	chr6	6679693	6681193	BCL7B	0	+	chr6	6680302	6681396	2	1094	0.00182815	chr6	6681117	6681217	1995	chr7	73557068	73557193	1995_0.590209
1996	chr10	26951907	26951908	0.588235	chr10	26951733	26953233	PDXP	0	-	chr10	26951799	26952892	2	1093	0.00182983	chr10	26951857	26951957	1996	chr22	37659032	37659132	1996_0.588235
1997	chr5	61430669	61430670	0.635238	chr5	61429709	61431209	VAMP3	0	+	chr5	61429918	61432103	4	2185	0.00183066	chr5	61430619	61430719	1997	chr1	7771127	7771277	1997_0.635238
1998	chr5	61430416	61430417	0.768899	chr5	61429709	61431209	VAMP3	0	+	chr5	61429918	61432103	4	2185	0.00183066	chr5	61430366	61430466	1998	chr1	7770857	7770956	1998_0.768899
1999	chr9	11807650	11807651	0.597741	chr9	11807505	11809005	LOC480476	0	+	chr9	11807236	11809419	4	2183	0.00183234	chr9	11807600	11807700	1999	#N/A	#N/A	#N/A	1999_0.597741
[truncated: 3,856 more rows]

## Sheet: STable_5b
# GREAT version 4.0.4	Species assembly: hg38
ARHGAP32	1775_0.636791 (-85859), 2482_0.636791 (-85859)
BARX2	1775_0.636791 (-97883), 2482_0.636791 (-97883)
BCO2	972_0.575919 (-352), 971_0.575919 (-352)
CNEP1R1	2844_0.603159 (+304), 2842_0.603159 (+304), 2843_0.603159 (+304), 2847_0.883248 (+1072), 2845_0.883248 (+1072), 2846_0.883248 (+1072)
CNOT4	2115_0.555237 (-55), 2761_0.555237 (-55), 2114_0.555237 (-55), 2762_0.555237 (-55)
DDX28	4105_0.668756 (-14864)
HSD11B1L	3882_0.711293 (+6335), 1221_0.711293 (+6335)
IKBKB	3259_0.558046 (+84), 3260_0.558046 (+84), 2250_0.558046 (+84), 2248_0.558046 (+84), 2249_0.558046 (+84), 3261_0.558046 (+84)
KDM6B	159_0.821255 (-5596)
LSS	583_0.6875 (+205), 3580_0.6875 (+205)
POU2F3	278_0.761608 (-24531), 5393_0.761608 (-24531)
PUM2	176_0.615471 (-22803)
RUFY3	161_1 (-17810)
SETX	5562_0.546568 (-248), 5564_0.546568 (-248), 2792_0.546568 (-248), 4678_0.546568 (-248), 4680_0.546568 (-248), 5563_0.546568 (-248), 2794_0.546568 (-248), 4679_0.546568 (-248), 2793_0.546568 (-248)
SLC1A7	4278_0.632245 (+7182), 4279_0.632245 (+7182)
SLK	1756_0.639665 (+824), 1755_0.639665 (+824), 2399_0.639665 (+824), 2398_0.639665 (+824)
TAGLN	100_0.588235 (-3199)
CLU	2951_0.636214 (+601), 104_0.636214 (+601)
AGTRAP	3883_0.615232 (+935), 3884_0.615232 (+935), 3885_0.615232 (+935), 3739_0.615232 (+935), 3737_0.615232 (+935), 3738_0.615232 (+935)
ITGB7	2081_0.686717 (-12811), 2080_0.686717 (-12811), 4991_0.686717 (-12811), 4992_0.686717 (-12811), 2078_0.592901 (-10327), 5124_0.592901 (-10327), 2077_0.577206 (-9529), 2079_0.636534 (-9463)
BZW2	2088_0.664384 (+75), 1133_0.664384 (+75), 1132_0.664384 (+75), 476_0.664384 (+75), 2087_0.664384 (+75), 1058_0.664384 (+75)
CNOT7	29_0.681493 (+981)
KCNT1	1624_0.68675 (+34057)
PDZD8	3427_0.680693 (-474), 1041_0.680693 (-474), 1042_0.808547 (+142), 3428_0.808547 (+142)
FNDC5	1652_0.625 (-378), 1651_0.625 (-378)
CLDND1	4936_0.608445 (+214), 4939_0.608445 (+214), 4938_0.608445 (+214), 4251_0.608445 (+214), 4252_0.608445 (+214), 4253_0.608445 (+214), 4254_0.608445 (+214), 4937_0.608445 (+214), 4941_0.73161 (+426), 4256_0.73161 (+426), 4257_0.73161 (+426), 4258_0.73161 (+426), 4255_0.73161 (+426), 4940_0.73161 (+426), 4943_0.73161 (+426), 4942_0.73161 (+426)
MAP3K14	114_0.561358 (-26549)
GALR2	1092_0.606201 (-2625), 1091_0.606201 (-2625)
KIF5B	1421_0.601407 (-421), 1422_0.601407 (-421), 2528_0.601407 (-421), 2529_0.601407 (-421), 2530_0.624525 (+708), 1423_0.624525 (+708)
MRAP2	2322_0.586124 (-591), 2323_0.586124 (-591)
DCUN1D2	5069_0.78166 (-214), 3694_0.78166 (-214), 3695_0.78166 (-214), 3693_0.78166 (-214), 5067_0.78166 (-214), 5068_0.78166 (-214), 5071_0.78166 (-214), 3690_0.78166 (-214), 5070_0.78166 (-214), 5073_0.78166 (-214), 3691_0.78166 (-214), 3696_0.78166 (-214), 5072_0.78166 (-214), 3692_0.78166 (-214)
ARHGEF37	639_0.699246 (-181), 640_0.699246 (-181), 641_0.699246 (-181)
ANO8	1004_0.663472 (+22252), 1003_0.61564 (+23931), 1001_0.61564 (+23931), 1002_0.61564 (+23931)
ZNF22	792_0.598103 (+1168), 4429_0.598103 (+1168), 793_0.629999 (+1169), 4430_0.629999 (+1169)
AXL	682_0.604838 (-644), 683_0.922476 (-174)
NAALADL2	298_0.714355 (-955)
FTSJ3	657_0.562651 (+41), 1525_0.562651 (+41), 656_0.562651 (+41), 1526_0.562651 (+41)
PSMD14	3944_0.943921 (+145), 2281_0.943921 (+145), 2280_0.94079 (+149), 3943_0.94079 (+149)
TINAGL1	450_0.767967 (-162858), 1643_0.658413 (-1060)
ARPIN	3244_0.785581 (+125), 3245_0.785581 (+125), 2384_0.785581 (+125), 3246_0.785581 (+125), 2383_0.785581 (+125), 2382_0.785581 (+125)
FNDC10	308_0.753488 (-522)
DNTTIP1	2648_0.55055 (-109), 2650_0.55055 (-109), 3823_0.55055 (-109), 2649_0.55055 (-109), 3824_0.55055 (-109), 3825_0.55055 (-109), 3822_0.55055 (-109), 2651_0.55055 (-109)
UBE2H	54_0.603877 (+522)
CCKAR	2343_0.568913 (+94)
STARD13	1988_0.600932 (+32590), 1316_0.549467 (+80003), 846_0.549467 (+80003)
HECTD1	2996_0.561274 (-212489), 5351_0.561274 (-212489), 5352_0.561274 (-212489), 4131_0.561274 (-212489), 4133_0.561274 (-212489), 5353_0.561274 (-212489), 2997_0.561274 (-212489), 4132_0.561274 (-212489), 2998_0.561274 (-212489)
RAB4B	849_0.572823 (+869), 850_0.572823 (+869)
VMO1	5407_0.557799 (-2507), 1050_0.557799 (-2507), 1051_0.557799 (-2507), 5406_0.557799 (-2507), 1053_0.557799 (-2507), 5405_0.557799 (-2507), 1052_0.557799 (-2507), 5408_0.557799 (-2507)
ZNF513	827_0.692931 (-371), 826_0.692931 (-371)
EFCAB2	81_1 (+404)
KRBA2	1440_0.65426 (-5659), 1439_0.65426 (-5659), 1438_0.65426 (-5659)
DRC3	747_0.690878 (-1349)
RHOBTB2	863_0.5802 (+11722)
CRIPT	4686_0.584321 (-687), 5394_0.584321 (-687), 1920_0.584321 (-687), 3306_0.584321 (-687), 3309_0.662786 (-421), 5665_0.662786 (-421), 4952_0.662786 (-421), 4951_0.662786 (-421), 5375_0.662786 (-421), 4103_0.662786 (-421), 5667_0.662786 (-421), 3308_0.662786 (-421), 1921_0.662786 (-421), 4953_0.662786 (-421), 3307_0.662786 (-421), 5666_0.662786 (-421)
PTS	1534_0.941478 (+188), 1182_0.941478 (+188)
CXCR4	192_0.853786 (-1422)
ZNF18	1706_0.643485 (+452), 1705_0.643485 (+452), 3048_0.643485 (+452), 3049_0.643485 (+452)
FN1	2_0.763528 (+1484)
ARPC5L	3535_0.561729 (+6927), 1210_0.561729 (+6927), 1211_0.595278 (+6928), 3536_0.595278 (+6928)
ZNF691	2756_0.624304 (-467), 1362_0.624304 (-467)
ZNF786	2101_0.888889 (+193), 2103_0.888889 (+193), 2102_0.888889 (+193), 2104_0.888889 (+193)
TTC23L	1085_0.588723 (+323), 1086_0.588723 (+323), 2787_0.588723 (+323), 2786_0.588723 (+323)
ABCC5	1378_0.790384 (-1558), 1379_0.805161 (-538), 1381_0.805161 (-538), 1380_0.805161 (-538), 5250_0.805161 (-538), 5249_0.805161 (-538), 5251_0.805161 (-538)
DENND2C	2678_0.624346 (+499), 1567_0.624346 (+499)
NPNT	131_0.636028 (-493), 1663_0.636028 (-493)
OGDHL	3741_0.704097 (-75), 3742_0.704097 (-75), 3740_0.704097 (-75)
CNN2	821_0.604604 (+613)
SCML4	3066_0.546502 (+331500), 3067_0.600754 (+331518)
FANCL	3040_0.565654 (+194760), 823_0.565654 (+194760)
EVC2	1710_0.77039 (-2576), 3345_0.565698 (-401), 3344_0.565698 (-398), 5668_0.645783 (-147), 3346_0.645783 (-147), 3347_0.652485 (-70), 3349_0.820128 (+26), 3348_0.783267 (+249)
CYP2B6	4506_0.947424 (+36354), 732_0.947424 (+36354), 4505_0.695626 (+36621), 731_0.695626 (+36621)
GRK5	5_0.60981 (-1644), 167_0.733776 (+227), 168_0.733776 (+227), 169_0.733776 (+227), 170_0.733776 (+227)
GATAD2B	1833_0.639541 (+41568)
PPM1A	3313_0.764164 (+4490), 404_0.764164 (+4490)
CYYR1	1447_0.569225 (-284), 1448_0.569892 (+271)
ZNF341	202_0.571584 (-2755)
TPM1	165_0.890411 (+6050), 166_0.890411 (+6050), 164_0.890411 (+6050)
ESAM	4345_0.801804 (-38183), 2165_0.801804 (-38183), 4344_0.801804 (-38183), 4342_0.801804 (-38183), 4343_0.801804 (-38183), 4341_0.801804 (-38183), 2169_0.801804 (-38183), 2167_0.801804 (-38183), 2168_0.801804 (-38183), 2166_0.801804 (-38183)
SLC16A14	1376_1 (+581), 1375_1 (+953), 1374_0.717174 (+1078)
DAB2IP	5288_0.747169 (-67691), 3068_0.747169 (-67691), 5293_0.747169 (-67691), 5290_0.747169 (-67691), 3074_0.747169 (-67691), 5291_0.747169 (-67691), 5289_0.747169 (-67691), 3073_0.747169 (-67691), 3069_0.747169 (-67691), 5292_0.747169 (-67691), 3070_0.747169 (-67691), 3071_0.747169 (-67691), 5287_0.747169 (-67691), 3072_0.747169 (-67691)
STXBP2	2893_0.752941 (+68), 2892_0.752941 (+68), 2193_0.752941 (+68), 4195_0.752941 (+68), 4196_0.752941 (+68), 2894_0.752941 (+68), 2192_0.752941 (+68), 3531_0.752941 (+68), 4197_0.752941 (+68), 3532_0.752941 (+68)
KIAA0040	1455_0.727273 (-420), 1458_0.727273 (-420), 1457_0.727273 (-420), 1456_0.727273 (-420)
FKBP10	2888_0.933754 (-1060), 1574_0.933754 (-1060)
CFTR	3036_0.680001 (-45)
GABRA1	1971_0.629662 (+667)
PLEKHA4	160_0.759961 (-97)
LRRFIP2	4856_0.696116 (-1855), 3979_0.696116 (-1855), 4860_0.696116 (-1855), 4858_0.696116 (-1855), 4863_0.696116 (-1855), 3983_0.696116 (-1855), 3974_0.696116 (-1855), 3980_0.696116 (-1855), 3973_0.696116 (-1855), 4857_0.696116 (-1855), 3978_0.696116 (-1855), 4859_0.696116 (-1855), 4854_0.696116 (-1855), 4862_0.696116 (-1855), 3981_0.696116 (-1855), 3984_0.696116 (-1855), 3977_0.696116 (-1855), 4853_0.6…
DEPDC1B	1636_0.795531 (+339626)
TUBGCP4	2233_0.563814 (-967), 3204_0.58893 (+340), 1650_0.58893 (+340), 2236_0.58893 (+340), 2235_0.58893 (+340), 3203_0.58893 (+340), 889_0.58893 (+340), 2234_0.583431 (+1018)
EDNRA	2162_0.711111 (+425)
TPCN1	1333_0.606409 (-249)
SART1	1443_0.781022 (-233), 1444_0.815789 (-232), 1442_0.612903 (-226)
MAP2K3	1156_0.965746 (-382)
ARHGAP23	1292_0.642447 (+204), 1291_0.642447 (+204)
RRNAD1	1244_0.574594 (-814), 1246_0.574594 (-814), 1245_0.574594 (-814)
HLF	5371_1 (-7), 1125_1 (-7), 5372_1 (-7), 1123_1 (-7), 1124_1 (-7), 5373_1 (-7)
KCNK6	3287_0.567162 (-4255), 3286_0.567162 (-4255), 3285_0.567162 (-4255), 3289_0.844078 (-3775), 5789_0.844078 (-3775), 5586_0.844078 (-3775), 3288_0.844078 (-3775), 5587_0.844078 (-3775), 5588_0.844078 (-3775), 5787_0.844078 (-3775), 5788_0.844078 (-3775), 3290_0.844078 (-3775), 3283_0.556574 (-3156), 3282_0.556574 (-3156), 3284_0.556574 (-3156)
CLDN1	2593_0.583143 (+171), 1264_0.583143 (+171)
NFXL1	399_0.646107 (-1421)
DUT	1785_0.824818 (+381), 897_0.824818 (+381)
RRAD	34_1 (+389)
BIN1	427_0.871842 (-589)
SLAMF1	2766_0.670891 (+340), 2765_0.644415 (+398)
FBXO3	2665_0.75 (+163), 1926_0.75 (+163), 1925_0.735751 (+431), 2664_0.735751 (+431)
ITFG1	1319_0.696691 (-240), 2495_0.696691 (-240), 1318_0.696691 (-240), 590_0.696691 (-240), 1334_0.696691 (-240), 2494_0.696691 (-240)
SARAF	3241_0.58125 (+12), 4304_0.58125 (+12), 4306_0.58125 (+12), 5533_0.58125 (+12), 3242_0.58125 (+12), 5532_0.58125 (+12), 4305_0.58125 (+12), 3243_0.58125 (+12), 5534_0.58125 (+12)
SMNDC1	1404_0.606695 (-223), 2938_0.606695 (-223), 2937_0.606695 (-223), 1403_0.606695 (-223)
EEF2	3032_0.739569 (+194), 508_0.739569 (+194)
P3H4	2888_0.933754 (+732), 1574_0.933754 (+732)
ADAM23	901_0.721854 (+441), 2964_0.721854 (+441)
RABAC1	927_0.830643 (+307), 928_0.830643 (+309)
FGD4	1895_0.740741 (-134995), 909_0.740741 (-134995)
CCNL1	519_0.666667 (+654), 2944_0.666667 (+654), 518_0.666667 (+654), 2945_0.666667 (+654), 2992_0.65401 (+332454), 5281_0.563068 (+333165), 2989_0.563068 (+333165), 2991_0.563068 (+333165), 5280_0.563068 (+333165), 2990_0.563068 (+333165), 4649_0.563068 (+333165), 4648_0.563068 (+333165), 5279_0.563068 (+333165), 4650_0.563068 (+333165)
TERF2	3131_0.754933 (-48), 1641_0.754933 (-48), 4964_0.754933 (-48)
AK8	5233_0.69175 (+150), 5231_0.69175 (+150), 5227_0.69175 (+150), 5228_0.69175 (+150), 5232_0.69175 (+150), 5229_0.69175 (+150), 5230_0.69175 (+150), 2558_0.69175 (+150), 5238_0.759747 (+196), 5235_0.759747 (+196), 5236_0.759747 (+196), 5234_0.759747 (+196), 5239_0.759747 (+196), 5237_0.759747 (+196), 5240_0.759747 (+196), 2559_0.759747 (+196)
DRG2	1044_0.745973 (-108), 2030_0.745973 (-108)
SUPT5H	122_0.605954 (-3950)
CKAP2	4085_0.559028 (-208), 4083_0.559028 (-208), 3279_0.559028 (-208), 3744_0.559028 (-208), 3705_0.559028 (-208), 3278_0.559028 (-208), 4084_0.559028 (-208), 4082_0.559028 (-208), 3703_0.559028 (-208), 3706_0.559028 (-208), 3743_0.559028 (-208), 3704_0.559028 (-208), 3281_0.57636 (+556), 3707_0.57636 (+556), 4086_0.57636 (+556), 3746_0.57636 (+556), 3745_0.57636 (+556), 3280_0.57636 (+556)
TDRP	1540_0.683004 (-191811), 2069_0.683004 (-191811)
DPY19L1	2417_0.687487 (-148240), 2418_0.687487 (-148240)
RPRD2	1644_0.613515 (-158), 507_0.613515 (-158)
ZNF467	4780_1 (+358), 4777_1 (+358), 4776_1 (+358), 5804_1 (+358), 4778_1 (+358), 5802_1 (+358), 5805_1 (+358), 5803_1 (+358), 5800_1 (+358), 4775_1 (+358), 4779_1 (+358), 5801_1 (+358)
PKP3	2522_0.568508 (-243), 2525_0.777092 (+347), 2524_0.714435 (+699)
NFAT5	586_0.598698 (+1209), 587_0.598698 (+1209)
ZFR2	3042_0.714286 (+10), 3041_0.714286 (+10)
ST3GAL1	71_1 (+1115)
TCEA1	3570_0.569499 (+142041)
BET1L	95_1 (-1722)
SULF1	1290_0.631509 (+26279)
PHYKPL	819_0.725766 (-774), 820_0.729288 (-741)
ITGB1	3384_0.71588 (-377219), 536_0.71588 (-377219), 537_0.740493 (-377216), 3385_0.740493 (-377216)
PIGF	5667_0.662786 (+389), 4953_0.662786 (+389), 3308_0.662786 (+389), 4103_0.662786 (+389), 5375_0.662786 (+389), 5665_0.662786 (+389), 3309_0.662786 (+389), 4951_0.662786 (+389), 3307_0.662786 (+389), 4952_0.662786 (+389), 5666_0.662786 (+389), 1921_0.662786 (+389), 1920_0.584321 (+655), 5394_0.584321 (+655), 4686_0.584321 (+655), 3306_0.584321 (+655)
PDHX	824_0.637608 (-975), 332_0.654846 (+522), 825_0.654846 (+522)
PPP1R3A	403_0.776618 (-169330), 3759_0.776618 (-169330)
CAPN10	2037_0.871842 (-399), 3584_0.871842 (-399), 2038_0.871842 (-399), 3583_0.871842 (-399)
SPA17	5589_0.888889 (-131), 5591_0.888889 (-131), 3333_0.888889 (-131), 1831_0.888889 (-131), 3332_0.888889 (-131), 3334_0.888889 (-131), 3331_0.888889 (-131), 1828_0.888889 (-131), 1830_0.888889 (-131), 5590_0.888889 (-131), 1829_0.888889 (-131), 5592_0.888889 (-131)
CTNNA1	1371_0.752108 (-86), 598_0.752108 (-86)
NHEJ1	4787_0.668283 (+746), 2011_0.668283 (+746), 2012_0.668283 (+746), 4786_0.668283 (+746)
FAM3D	5329_0.549873 (-382941), 4521_0.549873 (-382941), 4523_0.549873 (-382941), 4525_0.549873 (-382941), 5326_0.549873 (-382941), 5330_0.549873 (-382941), 4527_0.549873 (-382941), 5328_0.549873 (-382941), 5324_0.549873 (-382941), 4524_0.549873 (-382941), 5327_0.549873 (-382941), 5325_0.549873 (-382941), 4522_0.549873 (-382941), 5331_0.549873 (-382941), 4528_0.549873 (-382941), 4526_0.549873 (-382941)
HIP1	918_0.690667 (-435), 2585_0.690667 (-435)
KDELC2	2576_0.616893 (-69871)
MGARP	4619_0.628096 (+105048), 3554_0.628096 (+105048), 4620_0.628096 (+105048), 3552_0.628096 (+105048), 4623_0.628096 (+105048), 3553_0.628096 (+105048), 3557_0.628096 (+105048), 4621_0.628096 (+105048), 3555_0.628096 (+105048), 4622_0.628096 (+105048), 3556_0.628096 (+105048), 4618_0.628096 (+105048)
ARPC4	619_0.588876 (-437), 1888_0.588876 (-437), 1887_0.588876 (-437), 620_0.588876 (-437)
EXOSC5	1179_0.710836 (-115), 3105_0.710836 (-115), 498_0.710836 (-115), 1896_0.710836 (-115), 3106_0.710836 (-115), 1178_0.710836 (-115)
EVC	3348_0.783267 (-2879), 3349_0.820128 (-2656), 3347_0.652485 (-2560), 5668_0.645783 (-2483), 3346_0.645783 (-2483), 3344_0.565698 (-2232), 3345_0.565698 (-2229), 1710_0.77039 (-54)
POLR1E	3146_0.733334 (+196), 1937_0.733334 (+196)
WNT2	207_0.609723 (+250490), 3898_0.609723 (+250490)
CHST4	1060_0.626105 (+39574), 557_0.626105 (+39574)
TPH1	2107_0.641783 (-4960)
MGAM2	746_0.725786 (+136405)
ANKRD45	3375_0.597086 (+403), 3376_0.597086 (+403), 3374_0.597086 (+403)
DAPL1	1298_0.902436 (+6)
AXIN2	2306_0.928842 (+2038), 2303_0.928842 (+2038), 2305_0.928842 (+2038), 2304_0.928842 (+2038)
EP400	649_0.555556 (-10485), 650_0.555556 (-10485)
CEP57	4381_0.678174 (-140), 4375_0.678174 (-140), 5392_0.678174 (-140), 4385_0.678174 (-140), 4386_0.678174 (-140), 5384_0.678174 (-140), 5385_0.678174 (-140), 5379_0.678174 (-140), 4383_0.678174 (-140), 5382_0.678174 (-140), 5381_0.678174 (-140), 4379_0.678174 (-140), 4378_0.678174 (-140), 5389_0.678174 (-140), 5383_0.678174 (-140), 4384_0.678174 (-140), 5391_0.678174 (-140), 4388_0.678174 (-140), 175…
MDFI	3011_1 (+96729), 1415_1 (+96729), 3012_1 (+96729), 1416_1 (+96729)
PLK4	3054_0.551547 (+557), 3055_0.551547 (+557), 3056_0.567674 (+561), 3057_0.573873 (+570)
SMC1B	1877_0.615884 (+102736), 1878_0.615884 (+102736)
GOLGA7	3194_0.707848 (-159), 5559_0.707848 (-159), 5561_0.707848 (-159), 5560_0.707848 (-159), 3193_0.707848 (-159), 4510_0.707848 (-159), 4508_0.707848 (-159), 4509_0.707848 (-159), 3195_0.707848 (-159)
TMCC3	375_0.602306 (+34191), 3417_0.602306 (+34191)
FIP1L1	2818_0.692136 (-173), 4009_0.692136 (-173)
USP44	1324_0.553367 (-21978), 1325_0.553367 (-21978), 3355_0.556627 (+2170), 2879_0.556627 (+2170)
MYEF2	2868_0.599003 (+1050)
CD180	103_0.702637 (-682)
PURG	1716_0.603113 (+121105), 1715_0.603113 (+121105)
DDAH1	685_1 (+395), 684_1 (+395)
IGFBP2	220_0.556136 (+9563)
DCLK1	467_0.909091 (+198)
KATNAL1	3956_0.844925 (-495), 2589_0.844925 (-495), 3955_0.844925 (-495), 2588_0.844925 (-495), 3953_0.844925 (-495), 2590_0.844925 (-495), 2587_0.844925 (-495), 3954_0.844925 (-495)
GMEB1	306_0.699151 (+1184)
NRCAM	645_0.761246 (+128136)
STK40	472_0.758074 (+659), 471_0.758074 (+659)
SLC35E4	3518_1 (+51)
SPRY4	1284_0.709725 (-330475), 4614_0.709725 (-330475), 4615_0.788671 (-330403), 1285_0.788671 (-330403)
ALS2	2727_0.631139 (+367), 1492_0.631139 (+367), 1493_0.631139 (+367), 2728_0.631139 (+367)
AKTIP	4608_0.663312 (-403), 4609_0.663312 (-403), 5566_0.663312 (-403), 4606_0.663312 (-403), 3909_0.663312 (-403), 4607_0.663312 (-403), 3911_0.663312 (-403), 5565_0.663312 (-403), 3908_0.663312 (-403), 5567_0.663312 (-403), 5568_0.663312 (-403), 3910_0.663312 (-403)
ZNF436	4396_0.665852 (+1277), 1072_0.665852 (+1277), 1891_0.665852 (+1277)
SCEL	3232_0.614484 (+99)
FUS	679_0.610471 (-319), 2293_0.610471 (-319)
ADAM19	2551_0.593086 (-75624), 2550_0.593086 (-75624), 2549_0.593086 (-75624)
NUP214	92_0.727771 (+151728)
HEATR3	2845_0.883248 (-40459), 2846_0.883248 (-40459), 2847_0.883248 (-40459), 1372_0.623104 (+139), 2266_0.623104 (+139)
PIGT	541_0.559102 (-307)
TECRL	769_0.803136 (-564), 770_0.803136 (-564), 772_0.840358 (-325), 771_0.840358 (-325)
RALGAPA2	4353_0.758144 (-575), 1569_0.758144 (-575), 1568_0.758144 (-575), 4354_0.758144 (-575), 1570_1 (+224), 1571_1 (+224)
NUP210	69_0.804949 (-189), 2391_0.804949 (-189)
EHHADH	799_0.734202 (-73983)
SLC35A1	1025_1 (+652), 1024_0.75 (+655)
NR2C1	455_0.809069 (+447), 1367_0.809069 (+447)
DNAJC6	1106_1 (+104)
FAM76B	4381_0.678174 (-530), 4376_0.678174 (-530), 5387_0.678174 (-530), 5390_0.678174 (-530), 4386_0.678174 (-530), 5385_0.678174 (-530), 5389_0.678174 (-530), 4382_0.678174 (-530), 4377_0.678174 (-530), 5382_0.678174 (-530), 4378_0.678174 (-530), 5384_0.678174 (-530), 5388_0.678174 (-530), 4388_0.678174 (-530), 4385_0.678174 (-530), 1758_0.678174 (-530), 4383_0.678174 (-530), 5379_0.678174 (-530), 538…
ZNF672	1223_0.566112 (+512), 1977_0.566112 (+512)
RAB3GAP2	2758_0.619764 (-297), 4413_0.619764 (-297), 2757_0.619764 (-297), 4412_0.619764 (-297), 2760_0.759946 (-116), 4414_0.759946 (-116), 2759_0.759946 (-116), 4415_0.759946 (-116)
CLN6	1167_0.666667 (+332)
LAMB2	1813_0.591478 (-33257), 5437_0.591478 (-33257), 5001_0.591478 (-33257)
RPS6KC1	4740_0.703813 (-99), 4099_0.703813 (-99), 4098_0.703813 (-99), 4738_0.703813 (-99), 4097_0.703813 (-99), 4739_0.703813 (-99), 4101_0.809441 (-13), 4100_0.809441 (-13), 4102_0.809441 (-13), 4742_0.809441 (-13), 4743_0.809441 (-13), 4741_0.809441 (-13)
PIP5K1C	880_0.803571 (-127), 3397_0.803571 (-127)
SNAPC1	2462_0.592376 (+77), 1428_0.592376 (+77), 2463_0.592376 (+77), 1427_0.592376 (+77)
DSG2	2615_0.66862 (-787), 2083_0.66862 (-787), 2616_0.715574 (-414), 2084_0.715574 (-414), 2614_0.641913 (-392), 2082_0.641913 (-392)
SLC41A1	572_0.570497 (+487), 573_0.570497 (+487)
KLHL20	5140_0.635953 (-416), 3431_0.635953 (-416), 1601_0.635953 (-416)
TRIP12	1374_0.717174 (-145922)
SPTLC2	388_0.609973 (-733), 389_0.923688 (+418), 2435_0.923688 (+418)
PI4KA	921_0.602794 (+416), 1759_0.602794 (+416), 381_0.602794 (+416), 2949_0.602794 (+416), 920_0.602794 (+416), 2948_0.602794 (+416)
ARMT1	1593_0.631703 (-210), 4134_0.631703 (-210), 2738_0.631703 (-210), 2737_0.631703 (-210), 5008_0.631703 (-210), 2920_0.631703 (-210), 4328_0.631703 (-210), 4135_0.631703 (-210), 5007_0.631703 (-210), 1594_0.649351 (+418), 4137_0.649351 (+418), 2739_0.649351 (+418), 2921_0.649351 (+418), 2740_0.649351 (+418), 4136_0.649351 (+418)
TMEM30B	3711_0.681692 (+389), 4088_0.681692 (+389), 356_0.681692 (+389)
SEC14L5	4782_0.628761 (-253), 4781_0.628761 (-253), 4746_0.628761 (-253), 4745_0.628761 (-253)
THNSL1	430_0.633574 (+570), 1038_0.633574 (+570), 1039_0.633574 (+570)
ZNF593	3988_0.651099 (-10737), 363_0.651099 (-10737), 377_0.742816 (+376), 378_0.742816 (+376)
ZNF584	1978_0.614144 (+66), 3178_0.614144 (+66), 3179_0.659784 (+331), 1979_0.659784 (+331)
PLCH1	2467_0.770042 (-68754), 2466_0.770042 (-68754), 2465_0.770042 (-68754)
FBXL5	212_0.684211 (+446), 211_0.666667 (+536)
FHOD1	262_0.548128 (+43), 2273_0.548128 (+43)
GPAT3	408_0.567596 (+61), 409_0.636326 (+82)
RDH5	56_0.679673 (-3603)
CSE1L	2307_0.762138 (+115796)
QSOX1	742_0.594024 (-416)
FADS1	102_0.735913 (-674)
ZFYVE21	871_0.589177 (+281), 872_0.589177 (+281), 870_0.589177 (+281), 179_0.589177 (+281)
ARRDC2	5298_0.626925 (-41045), 5300_0.626925 (-41045), 5299_0.626925 (-41045)
REV3L	1649_0.559588 (-92191), 5143_0.559588 (-92191)
DOCK7	594_0.760684 (+267), 1490_0.760684 (+267)
WIF1	1697_0.59799 (+343)
ZSCAN29	2234_0.583431 (-2071), 2236_0.58893 (-1393), 1650_0.58893 (-1393), 3204_0.58893 (-1393), 889_0.58893 (-1393), 3203_0.58893 (-1393), 2235_0.58893 (-1393), 2233_0.563814 (-86)
HEBP2	1709_0.589217 (+289), 2710_0.589217 (+289), 1708_0.589217 (+289), 2709_0.589217 (+289)
APOBEC4	101_0.648863 (-152260)
DCLRE1B	2661_0.753425 (-83), 2662_0.753425 (-83), 1188_0.753425 (-83), 1187_0.753425 (-83), 1524_0.753425 (-83), 506_0.753425 (-83)
ZNF23	4538_0.973662 (-22844), 4539_0.973662 (-22844), 4541_0.974338 (-22834), 4540_0.974338 (-22834), 5443_0.740385 (-22402), 4535_0.740385 (-22402), 5442_0.740385 (-22402), 4534_0.740385 (-22402), 5444_0.740385 (-22402), 4536_0.740385 (-22402), 5441_0.651347 (-22331), 5439_0.651347 (-22331), 4532_0.651347 (-22331), 5440_0.651347 (-22331), 4531_0.651347 (-22331), 4530_0.651347 (-22331), 4537_0.776526 (…
TARSL2	3401_0.620311 (+548), 1529_0.620311 (+548)
SKA1	3091_0.631869 (-67254), 1774_0.631869 (-67254), 5108_0.631869 (-67254)
ISG20L2	1246_0.574594 (+774), 1245_0.574594 (+774), 1244_0.574594 (+774)
AP4B1	506_0.753425 (-60), 2662_0.753425 (-60), 1187_0.753425 (-60), 1524_0.753425 (-60), 2661_0.753425 (-60), 1188_0.753425 (-60)
ALAS1	73_1 (-17), 5012_1 (-17), 72_1 (-17), 5013_1 (-17)
NIFK	2284_0.90161 (-36), 748_0.90161 (-36)
F2RL2	722_0.575797 (+161622), 3297_0.575797 (+161622)
YDJC	1916_0.809539 (+62165), 3337_0.809539 (+62165), 1915_0.809539 (+62165), 3336_0.809539 (+62165)
RHBDD3	941_0.788808 (+279), 282_0.788808 (+279), 939_0.788808 (+279), 938_0.788808 (+279), 283_0.788808 (+279), 940_0.788808 (+279), 942_0.788808 (+279)
BCAR3	3446_0.878271 (+722), 4519_0.878271 (+722), 3447_0.878271 (+722), 4518_0.878271 (+722), 3445_0.878271 (+722), 4517_0.878271 (+722), 3443_0.760684 (+751), 4515_0.760684 (+751), 4514_0.760684 (+751), 3444_0.760684 (+751), 3442_0.760684 (+751), 4516_0.760684 (+751), 5411_0.575428 (+232841), 5733_0.575428 (+232841), 1657_0.575428 (+232841), 5732_0.566292 (+232878), 5410_0.566292 (+232878), 1656_0.566…
TMEM161B	4302_0.714264 (+485), 2603_0.714264 (+485), 2604_0.714264 (+485), 4299_0.714264 (+485), 2601_0.714264 (+485), 4300_0.714264 (+485), 4301_0.714264 (+485), 2602_0.714264 (+485)
RIC3	2898_0.554596 (+411), 2897_0.554596 (+411), 2896_0.554596 (+411), 2895_0.554596 (+411)
TMEM175	5059_0.582704 (+58), 5057_0.582704 (+58), 2131_0.582704 (+58), 4038_0.582704 (+58), 2130_0.582704 (+58), 844_0.582704 (+58), 2814_0.582704 (+58), 843_0.582704 (+58), 338_0.582704 (+58), 2133_0.582704 (+58), 5058_0.582704 (+58), 5056_0.582704 (+58), 5055_0.582704 (+58), 4037_0.582704 (+58), 2132_0.582704 (+58), 2129_0.582704 (+58)
EFCAB1	2830_0.586466 (+118), 2831_0.586466 (+118), 2832_0.809172 (+230), 2833_0.809172 (+230)
PLCB2	1558_0.577105 (+55478)
MOXD1	4034_0.863626 (-839), 4033_0.863626 (-839), 1469_0.548565 (+107), 3697_0.548565 (+107), 3698_0.548565 (+107), 1468_0.548565 (+107)
EBPL	2431_0.660377 (-117), 706_0.660377 (-117)
NDUFS3	950_0.721374 (-591), 1564_0.721374 (-591), 951_0.721374 (-591), 1565_0.721374 (-591)
VDR	4708_0.598751 (-377), 4709_0.598751 (-377), 4713_0.614023 (-322), 4712_0.614023 (-322), 4717_0.829743 (-8), 4716_0.829743 (-8), 4710_0.612814 (+68), 4711_0.612814 (+68), 4715_0.64183 (+335), 4714_0.64183 (+335)
HSF4	2555_0.660115 (-4568), 4110_0.660115 (-4568), 2557_0.660115 (-4568), 4111_0.660115 (-4568), 2556_0.660115 (-4568), 908_0.660115 (-4568), 4112_0.660115 (-4568), 2241_0.660115 (-4568)
ADPRHL2	556_0.690604 (-668)
ADARB1	135_1 (-37633), 136_1 (-37633), 137_1 (-37633)
CDK14	832_0.615653 (+166), 2643_0.615653 (+166)
RGS9	2303_0.928842 (+422135), 2304_0.928842 (+422135), 2305_0.928842 (+422135), 2306_0.928842 (+422135)
VAC14	3712_0.724955 (+86), 1832_0.724955 (+86), 5241_0.724955 (+86)
ST6GALNAC3	2237_0.598696 (-7821)
THEMIS	1799_0.712134 (-496382)
PLEKHA7	3353_0.739432 (+88570), 3352_0.59976 (+88673)
COQ7	5366_0.680795 (-300), 4833_0.680795 (-300), 5367_0.680795 (-300), 5723_0.680795 (-300), 5722_0.680795 (-300), 4832_0.680795 (-300), 5724_0.832452 (-226), 5368_0.832452 (-226), 5369_0.832452 (-226), 5725_0.832452 (-226), 4835_0.832452 (-226), 4834_0.832452 (-226), 4830_0.650439 (+475), 5365_0.650439 (+475), 5720_0.650439 (+475), 4831_0.650439 (+475), 5721_0.650439 (+475), 5364_0.650439 (+475)
PRPF6	406_0.596339 (-786), 405_0.596339 (-786)
WARS2	1794_0.594731 (-1002), 1793_0.576919 (-704), 1795_0.717836 (-254)
RAB3B	4233_0.567797 (+189), 4232_0.567797 (+189)
TMEM68	5066_0.756416 (+19), 539_0.756416 (+19), 2146_0.756416 (+19), 2143_0.756416 (+19), 5062_0.756416 (+19), 2144_0.756416 (+19), 5065_0.756416 (+19), 5063_0.756416 (+19), 5064_0.756416 (+19), 2142_0.756416 (+19), 2145_0.756416 (+19), 2147_0.756416 (+19), 3501_0.756416 (+19), 5061_0.756416 (+19), 2141_0.752474 (+463), 5454_0.752474 (+463), 4367_0.752474 (+463), 538_0.752474 (+463)
TTC1	2856_0.583134 (+182), 3906_0.583134 (+182), 3904_0.583134 (+182), 3905_0.583134 (+182), 2857_0.583134 (+182), 2858_0.583134 (+182)
SPINT2	2763_0.671162 (-142), 1113_0.671162 (-142), 2764_0.671162 (-142), 1114_0.671162 (-142)
CNOT8	273_0.828433 (-2697), 272_0.790245 (-1152)
DYM	4436_0.60033 (+957), 1218_0.60033 (+957)
DAPK3	152_0.609973 (-584)
TRRAP	1847_0.735325 (+122078), 3341_0.735325 (+122078), 1848_0.735325 (+122078), 3342_0.735325 (+122078)
MTMR4	289_0.645344 (-12445), 290_0.645344 (-12445), 291_0.645344 (-12445)
NUDT3	1370_0.548494 (+97), 618_0.548494 (+97)
PTPRK	1799_0.712134 (+123021)
MKS1	3051_0.81305 (-257), 4272_0.81305 (-257), 3050_0.729208 (-48), 4271_0.729208 (-48)
MGA	327_0.550112 (-440), 328_0.550112 (-440)
CYB5A	4422_0.775377 (-396), 4421_0.775377 (-396), 995_0.775377 (-396), 994_0.775377 (-396), 998_0.850528 (-286), 4424_0.850528 (-286), 4423_0.850528 (-286), 997_0.850528 (-286), 4420_0.729672 (-110), 993_0.729672 (-110), 4419_0.729672 (-110), 992_0.729672 (-110), 4417_0.696391 (+40), 990_0.696391 (+40), 4418_0.696391 (+40), 991_0.696391 (+40), 4416_0.620723 (+542), 989_0.620723 (+542)
PSAT1	1737_0.72439 (+19), 1738_0.72439 (+19)
INTU	1981_0.710526 (+21), 1820_0.710526 (+21)
DIS3L2	5186_0.555236 (-244), 5187_0.555236 (-244), 5515_0.555236 (-244), 5514_0.555236 (-244), 5516_0.555236 (-244), 5185_0.555236 (-244), 5518_0.605268 (-106), 5517_0.605268 (-106), 5189_0.605268 (-106), 5188_0.605268 (-106), 3767_0.605268 (-106), 4591_0.605268 (-106), 5519_0.605268 (-106), 5190_0.605268 (-106), 5522_0.923688 (+329), 5520_0.923688 (+329), 3769_0.923688 (+329), 5197_0.923688 (+329), 519…
PDCL2	1327_0.877389 (+44805), 1328_0.877389 (+44805)
ADAM17	294_0.603298 (+990)
NQO1	586_0.598698 (+159534), 587_0.598698 (+159534)
SOCS3	295_0.565708 (+102042), 296_0.565708 (+102042)
CHMP7	2961_0.75272 (+2756), 1598_0.75272 (+2756)
VRK2	823_0.565654 (+138939), 3040_0.565654 (+138939)
GBF1	337_0.726196 (-415)
ACSM5	3305_0.638224 (-4883), 700_0.638224 (-4883), 698_0.638224 (-4454), 699_0.638224 (-4454), 3304_0.638224 (-4454), 697_0.638224 (-4171), 696_0.638224 (-4171), 3302_0.635635 (-48), 3303_0.635635 (-48), 5032_0.635635 (-48), 5031_0.635635 (-48), 5825_0.635635 (-48), 5826_0.635635 (-48), 5027_0.599953 (+164), 5028_0.599953 (+164), 3299_0.599953 (+164), 3298_0.599953 (+164), 3295_0.568529 (+178), 3296_0.…
MCM4	1100_0.570554 (+389), 5167_0.570554 (+389)
SCFD1	3830_0.652869 (+182), 5285_0.652869 (+182), 2415_0.652869 (+182), 2416_0.652869 (+182), 3829_0.652869 (+182), 5286_0.652869 (+182)
TUBB1	94_0.629499 (-3071)
CENPC	3604_0.714351 (-424), 5046_0.714351 (-424), 4655_0.714351 (-424), 3603_0.714351 (-424), 5047_0.714351 (-424), 4269_0.714351 (-424), 4270_0.714351 (-424), 4268_0.714351 (-424), 4656_0.714351 (-424), 5048_0.714351 (-424), 5040_0.637188 (-57), 4651_0.637188 (-57), 4652_0.637188 (-57), 3599_0.637188 (-57), 5041_0.637188 (-57), 4262_0.637188 (-57), 4264_0.637188 (-57), 5042_0.637188 (-57), 4263_0.6371…
PARVG	231_0.629243 (+2173)
CDC123	2159_0.594929 (+91), 2160_0.594929 (+91), 2158_0.594929 (+91), 1102_0.594929 (+91), 3999_0.594929 (+91), 4789_0.594929 (+91), 2161_0.594929 (+91), 4791_0.594929 (+91), 4790_0.594929 (+91), 4000_0.594929 (+91), 1103_0.594929 (+91), 4788_0.594929 (+91)
MRPS28	2501_0.627329 (+262), 3435_0.627329 (+262), 2502_0.627329 (+262), 3434_0.627329 (+262)
MOGAT3	2970_0.546706 (-785), 205_0.546706 (-785)
FBXL13	3008_0.611127 (-1358), 5011_0.611127 (-1358), 3009_0.611127 (-1358), 5009_0.611127 (-1358), 5010_0.611127 (-1358), 3010_0.611127 (-1358)
PIK3CB	1365_0.5576 (-103316), 2713_0.5576 (-103316)
PRKAG2	351_1 (-431), 5125_0.55261 (+39), 2703_0.55261 (+39), 350_0.55261 (+39)
GGCX	171_0.591117 (+2658)
NTAN1	981_0.63897 (+74923)
RIOK3	738_0.551211 (+467), 740_0.551211 (+467), 4274_0.551211 (+467), 4276_0.551211 (+467), 1864_0.551211 (+467), 80_0.551211 (+467), 741_0.551211 (+467), 4273_0.551211 (+467), 739_0.551211 (+467), 4275_0.551211 (+467)
RPL19	321_0.675514 (+347)
YTHDF2	306_0.699151 (-66795)
TM9SF3	559_0.625322 (-278), 873_0.625322 (-278)
CSRNP1	2050_0.695536 (-745), 2051_0.695536 (-745), 2052_0.695536 (-745)
HYAL2	733_0.552133 (+302), 735_0.552133 (+302), 734_0.552133 (+302), 736_0.789289 (+1076), 4221_0.789289 (+1076), 4220_0.789289 (+1076), 737_0.789289 (+1076)
LRIG2	362_0.658019 (+658)
FNDC4	3836_0.575605 (-200), 1269_0.575605 (-200), 1270_0.575605 (-200), 3835_0.575605 (-200)
YTHDC1	3021_0.620686 (+1038), 3020_0.620686 (+1038), 3016_0.620686 (+1038), 3017_0.620686 (+1038), 3013_0.620686 (+1038), 3019_0.620686 (+1038), 3018_0.620686 (+1038), 3014_0.620686 (+1038), 3015_0.620686 (+1038)
POU2F2	1181_0.552 (-64279)
USF2	2932_0.627645 (-786), 743_0.627645 (-786)
ANP32A	237_0.634615 (-499)
KIAA0586	1019_0.621859 (-593), 1016_0.621859 (-593), 1017_0.621859 (-593), 1014_0.621859 (-593), 1018_0.621859 (-593), 1015_0.621859 (-593)
TMEM229B	3496_0.575589 (-583), 3491_0.575589 (-583), 3492_0.575589 (-583), 3494_0.575589 (-583), 3493_0.575589 (-583), 3495_0.575589 (-583), 3498_0.713852 (+669), 3497_0.713852 (+669)
TTLL1	3075_0.603912 (-212), 3750_0.603912 (-212), 3076_0.603912 (-212), 3751_0.603912 (-212)
PSMG1	2854_0.568345 (+169), 2852_0.568345 (+169), 2853_0.568345 (+169), 4462_0.568345 (+169), 4464_0.568345 (+169), 4463_0.568345 (+169)
BMPR2	196_0.800063 (+159)
SPIRE2	4747_0.794569 (+320), 4748_0.794569 (+320)
UNC79	930_0.797753 (-159), 1131_0.797753 (-159)
EIF1AD	2044_0.722901 (-693), 2043_0.722901 (-693), 899_0.722901 (-693), 898_0.722901 (-693)
ICK	88_0.632919 (-416)
EYA2	3233_0.678035 (+425409), 96_0.678035 (+425409)
APH1A	4947_0.664747 (+735), 42_0.664747 (+735)
TSEN2	2369_0.586947 (-844), 3310_0.586947 (-844), 3311_0.736989 (-161), 2370_0.736989 (-161), 2371_0.763789 (+784), 2372_0.763789 (+784)
RHBDL3	3957_0.718194 (-38143)
ALG6	428_0.770006 (+470)
FUT10	831_0.548771 (-979), 830_0.548771 (-979)
ALKBH1	1441_0.682928 (-677), 925_0.569811 (-271), 2855_0.569811 (-271), 1436_0.569811 (-271), 3589_0.569811 (-271)
RPS23	402_0.928842 (+360)
NIT1	5613_0.651979 (-526), 5612_0.651979 (-526), 2796_0.651979 (-526), 2798_0.651979 (-526), 5000_0.651979 (-526), 5614_0.651979 (-526), 5611_0.651979 (-526), 4998_0.651979 (-526), 4999_0.651979 (-526), 4997_0.651979 (-526), 2799_0.651979 (-526), 2797_0.651979 (-526)
ZDHHC7	4036_0.708333 (-16277), 4035_0.708333 (-16277), 1959_0.708333 (-16277), 1960_0.708333 (-16277)
ADPRM	47_0.610506 (-494), 48_0.610506 (-494)
ZNF438	2117_1 (-528), 3517_1 (-528), 3516_1 (-528), 2116_1 (-528), 3515_1 (-528), 2118_1 (-528)
FAM167A	4169_0.774665 (+119045), 4170_0.774665 (+119045)
CCNDBP1	255_0.857899 (+469)
MPO	833_0.696116 (-43819)
IL12RB1	962_0.594115 (-19339), 961_0.594115 (-19339)
TAF7	1306_0.566138 (-1112), 1307_0.572689 (-1031)
FBXO32	466_0.704097 (+33)
INTS11	4451_0.58555 (-288), 2708_0.58555 (-288), 4450_0.58555 (-288), 2049_0.58555 (-288), 2048_0.58555 (-288), 3887_0.58555 (-288), 2707_0.58555 (-288), 3886_0.58555 (-288), 2712_0.702916 (+1582), 2711_0.702916 (+1582)
ZNF599	3533_0.789807 (+550), 2518_0.789807 (+550)
CHCHD5	21_0.689116 (-15), 2344_0.689116 (-15)
SLC35F5	3610_0.620449 (-420), 5819_0.620449 (-420), 5487_0.620449 (-420), 5818_0.620449 (-420), 3611_0.620449 (-420), 5820_0.620449 (-420), 5486_0.620449 (-420), 3612_0.620449 (-420), 5488_0.620449 (-420), 3615_0.672632 (+480), 5377_0.672632 (+480), 3613_0.672632 (+480), 3614_0.672632 (+480), 5378_0.672632 (+480), 5376_0.672632 (+480)
ANKMY2	2087_0.664384 (-392), 476_0.664384 (-392), 2088_0.664384 (-392), 1133_0.664384 (-392), 1132_0.664384 (-392), 1058_0.664384 (-392)
NCK2	1059_0.610538 (-306454), 5370_0.610538 (-306454), 3162_0.610538 (-306454)
RAD50	2645_0.56208 (+108), 1922_0.56208 (+108), 1923_0.56208 (+108), 2644_0.56208 (+108)
COX15	1842_0.730348 (-377), 3325_0.730348 (-377), 3323_0.730348 (-377), 1846_0.730348 (-377), 3324_0.730348 (-377), 1844_0.730348 (-377), 3322_0.730348 (-377), 3321_0.730348 (-377), 3326_0.730348 (-377), 1841_0.730348 (-377), 1845_0.730348 (-377), 1843_0.730348 (-377)
PYCR2	1796_0.602113 (-1161), 1797_0.635106 (-45), 4489_0.635106 (-45), 1798_0.947921 (+325)
DDX6	412_0.591172 (+267), 413_0.591172 (+267)
KDR	2072_0.566563 (+488), 543_0.566563 (+488)
NAV3	1241_0.637545 (-506830), 2536_0.637545 (-506830)
ARHGAP12	5838_0.599999 (-247), 3863_0.599999 (-247), 3860_0.599999 (-247), 4665_0.599999 (-247), 4661_0.599999 (-247), 3861_0.599999 (-247), 5840_0.599999 (-247), 3862_0.599999 (-247), 4664_0.599999 (-247), 5837_0.599999 (-247), 4663_0.599999 (-247), 5841_0.599999 (-247), 5839_0.599999 (-247), 4662_0.599999 (-247), 3859_0.599999 (-247)
PTP4A1	727_0.579107 (+163), 4312_0.579107 (+163), 4311_0.579107 (+163), 726_0.579107 (+163), 728_0.634615 (+958), 729_0.634615 (+958), 730_0.634615 (+958)
SLC2A11	2808_0.676957 (-321), 1861_0.676957 (-321), 1862_0.676957 (-321), 2809_0.676957 (-321)
PTRHD1	3030_0.687533 (+696), 3025_0.687533 (+696), 3026_0.687533 (+696), 3028_0.687533 (+696), 3027_0.687533 (+696), 3029_0.687533 (+696)
MFSD4B	774_0.567797 (+201), 1523_0.567797 (+201)
LPIN2	2198_0.580524 (-1449), 2197_0.580524 (-1449), 4124_0.580524 (-1449), 4125_0.580524 (-1449), 4128_0.634615 (-875), 2200_0.634615 (-875), 4127_0.634615 (-875), 2199_0.634615 (-875)
CAPN7	1098_0.81288 (+92), 2220_0.81288 (+92)
TAGLN2	4785_0.871875 (-1871), 242_0.871875 (-1871)
BCL7B	1013_0.590209 (+545), 1995_0.590209 (+545)
NCAPG	5054_0.716265 (+79), 4335_0.716265 (+79), 4334_0.716265 (+79), 5052_0.716265 (+79), 3732_0.716265 (+79), 4659_0.716265 (+79), 4336_0.716265 (+79), 5053_0.716265 (+79), 4660_0.716265 (+79), 3733_0.716265 (+79), 4658_0.609185 (+85), 4333_0.609185 (+85), 4332_0.609185 (+85), 3730_0.609185 (+85), 4331_0.609185 (+85), 4657_0.609185 (+85), 5049_0.609185 (+85), 5051_0.609185 (+85), 5050_0.609185 (+85), …
CYP51A1	655_0.66682 (-1554), 4843_0.66682 (-1554), 654_0.66682 (-1554), 4844_0.66682 (-1554)
ALDOB	2822_0.785581 (-50614), 2821_0.785581 (-50614), 2819_0.785581 (-50613), 2820_0.785581 (-50613)
FXR1	1637_0.552378 (+156), 773_0.552378 (+156)
TP53INP2	790_0.591441 (+80), 789_0.591441 (+80)
CWC25	904_0.658651 (-193), 2430_0.658651 (-193)
CLOCK	1327_0.877389 (-37380), 1328_0.877389 (-37380)
TLK2	3247_1 (-329), 525_1 (-329), 524_0.666667 (-121)
LCMT2	2882_0.60084 (+218), 4174_0.60084 (+218), 2881_0.60084 (+218), 4172_0.60084 (+218), 4171_0.60084 (+218), 2880_0.60084 (+218), 4173_0.60084 (+218), 803_0.60084 (+218), 2883_0.60084 (+218), 1806_0.60084 (+218)
TTPAL	189_0.654431 (-1179), 185_0.592544 (-71), 5171_0.592544 (-71), 188_0.592544 (-71), 187_0.592544 (-71), 5168_0.592544 (-71), 5170_0.592544 (-71), 5169_0.592544 (-71), 186_0.592544 (-71)
CHPT1	16_0.780288 (-368), 701_0.780288 (-368)
INIP	805_0.647799 (+22), 2058_0.647799 (+22)
ILK	82_0.613699 (-901)
MOB3B	1175_0.56542 (-42830), 1673_0.56542 (-42830), 1674_0.56542 (-42830), 1174_0.56542 (-42830)
TRAPPC6B	1296_0.638125 (-89), 5727_0.638125 (-89), 4142_0.638125 (-89), 5726_0.579776 (-75), 4141_0.579776 (-75), 1295_0.579776 (-75), 1297_0.654554 (+140), 4143_0.654554 (+140)
RAB39A	885_0.75 (-160), 884_0.75 (-160)
TRIM45	1282_0.668618 (-775), 1281_0.668618 (-775), 1283_0.668618 (-775)
FAM162A	380_0.567337 (-1124), 379_0.567337 (-1124)
PUF60	5015_0.588235 (+163), 5017_0.588235 (+163), 5016_0.588235 (+163), 434_0.588235 (+163), 436_0.588235 (+163), 5014_0.588235 (+163), 437_0.588235 (+163), 435_0.588235 (+163)
LYPD1	1753_1 (-375)
FOSL2	913_0.591117 (+7800), 2975_0.591117 (+7800)
RAI1	3403_0.691963 (+12140), 173_0.691963 (+12140)
SLC8B1	1894_0.687628 (+142), 715_0.687628 (+142)
MICU3	1752_0.909091 (+86), 710_0.909091 (+86)
HAUS2	2699_0.708767 (+201), 2700_0.708767 (+201), 1561_0.708767 (+201), 2032_0.708767 (+201), 2033_0.708767 (+201), 1029_0.708767 (+201)
ITPK1	534_0.566987 (+105348), 5485_0.554003 (+106073), 3834_0.554003 (+106073), 533_0.554003 (+106073)
IQUB	1852_0.894622 (-2430), 1854_0.904527 (-2298), 1853_0.904527 (-2298)
TFEB	3011_1 (+1083), 3012_1 (+1083), 1416_1 (+1083), 1415_1 (+1083)
CEP83	375_0.602306 (-156419), 3417_0.602306 (-156419)
IFIH1	369_0.595954 (-475), 1804_0.595954 (-475), 1805_0.595954 (-475), 370_0.595954 (-475)
RHOT1	3957_0.718194 (+85567)
KCMF1	1519_0.609031 (-511), 2851_0.609031 (-511)
MET	139_1 (-496), 138_1 (-496)
TACO1	545_0.724424 (-1435)
ACAP3	1150_0.6 (-806), 1149_0.6 (-806), 1152_1 (-763), 1151_1 (-763)
CD3EAP	4442_0.575178 (+136), 4443_0.575178 (+136), 596_0.575178 (+136), 597_0.575178 (+136)
CTSZ	373_0.845216 (+701)
PDZRN3	64_0.63285 (+22)
DDA1	1006_0.680875 (+450), 1009_0.680875 (+450), 1007_0.680875 (+450), 20_0.680875 (+450), 1005_0.680875 (+450), 1008_0.680875 (+450), 1002_0.61564 (+1367), 1001_0.61564 (+1367), 1003_0.61564 (+1367), 1004_0.663472 (+3046)
REV1	2277_0.57982 (-613152), 2276_0.57982 (-613152)
AP1G1	217_0.700515 (-848)
PDE4D	1636_0.795531 (-466737)
EGF	2321_0.641795 (+300), 2320_0.641795 (+300)
CCDC3	1466_1 (-13)
RBM22	307_0.599425 (-755)
SIAE	1831_0.888889 (+168), 3333_0.888889 (+168), 5591_0.888889 (+168), 3334_0.888889 (+168), 3332_0.888889 (+168), 1828_0.888889 (+168), 1830_0.888889 (+168), 3331_0.888889 (+168), 1829_0.888889 (+168), 5590_0.888889 (+168), 5592_0.888889 (+168), 5589_0.888889 (+168)
CAPZB	1078_0.824818 (-143), 1079_0.824818 (-143), 1076_0.727839 (-20), 1077_0.727839 (-20)
SERPINA6	3643_0.613336 (+347), 322_0.613336 (+347), 323_0.622702 (+391), 3644_0.622702 (+391)
CDK9	648_0.566585 (+235), 2385_0.566585 (+235)
RNF212	175_1 (+207)
DNAH2	159_0.821255 (+116954)
MLLT3	2093_0.899188 (-350), 2092_0.899188 (-350)
RTCA	2425_0.608611 (+455), 2422_0.608611 (+455), 2426_0.608611 (+455), 2424_0.608611 (+455), 2423_0.608611 (+455)
CYBA	956_0.570629 (-346)
EXOSC9	673_0.736 (-949)
CSTF3	4569_0.597316 (-379), 4570_0.597316 (-379), 2681_0.597316 (-379), 2682_0.597316 (-379), 2683_0.597316 (-377), 4572_0.597316 (-377), 2684_0.597316 (-377), 4571_0.597316 (-377)
MAFA	1866_0.823009 (-494)
ABCA7	2519_0.630441 (-236)
TECPR1	336_0.728241 (+230), 2922_0.728241 (+230), 335_0.580352 (+996)
TUBE1	1450_0.743818 (+279), 2540_0.743818 (+279), 3828_0.743818 (+279), 2591_0.743818 (+279), 3827_0.743818 (+279), 2592_0.743818 (+279)
ISCU	4077_0.649299 (+312), 1554_0.649299 (+312), 4075_0.649299 (+312), 1552_0.649299 (+312), 4076_0.649299 (+312), 1553_0.649299 (+312), 4074_0.649299 (+312), 1551_0.649299 (+312), 4072_0.625298 (+317), 4071_0.625298 (+317), 4070_0.625298 (+317), 1550_0.625298 (+317), 1548_0.625298 (+317), 1547_0.625298 (+317), 1549_0.625298 (+317), 4073_0.625298 (+317), 1545_0.601133 (+361), 1543_0.601133 (+361), 406…
KIF2A	1664_0.570552 (-459), 3804_0.570552 (-459), 3805_0.570552 (-459), 1665_0.570552 (-459)
CAV2	1500_0.759907 (-286936), 1501_0.759907 (-286936)
EHF	3085_0.822486 (-11039), 4122_0.63836 (+8933), 4121_0.63836 (+8933)
NKX2-8	3958_0.972934 (+417)
IST1	2441_0.667279 (+571), 2440_0.667279 (+571), 1515_0.667279 (+571), 1514_0.667279 (+571)
PTRH1	445_0.551167 (+9550), 446_0.551167 (+9550)
CARHSP1	1886_0.716855 (+4778), 4476_0.716855 (+4778), 1885_0.716855 (+4778), 4477_0.716855 (+4778)
OSBPL9	3593_0.941502 (+504), 3592_0.941502 (+504), 2376_0.941502 (+504), 3594_0.941502 (+504), 2377_0.941502 (+504), 2375_0.941502 (+504)
HACD3	153_0.713078 (-255), 1863_0.713078 (-255)
PPP2CB	929_0.634615 (+642), 2336_0.634615 (+642)
CENPO	3029_0.687533 (-459), 3026_0.687533 (-459), 3025_0.687533 (-459), 3030_0.687533 (-459), 3027_0.687533 (-459), 3028_0.687533 (-459)
RPL13	284_0.585973 (+1564)
MON1B	676_0.646884 (+306), 675_0.646884 (+306), 2127_0.646884 (+306), 2126_0.646884 (+306)
USP53	1489_0.550622 (-26247), 2308_0.550622 (-26247), 1488_0.550622 (-26247), 2309_0.550622 (-26247)
OXR1	3930_0.725619 (+209461), 2335_0.725619 (+209461), 3931_0.725619 (+209461), 3932_0.725619 (+209461), 2334_0.725619 (+209461), 2333_0.725619 (+209461)
PTAFR	144_0.672584 (-187)
CCDC141	5160_0.688904 (-1108), 1338_0.688904 (-1108), 1339_0.793471 (+253), 2633_0.793471 (+253)
RNF43	67_0.645271 (+4097)
SOX18	315_0.662508 (-517)
MED28	387_0.873804 (+77), 2119_0.873804 (+77)
NDFIP2	244_0.688904 (-1070)
FAR2	2409_0.686275 (-93)
P2RY1	5255_0.560686 (-565003), 2570_0.560686 (-565003), 5258_0.560686 (-565003), 2575_0.560686 (-565003), 5254_0.560686 (-565003), 5257_0.560686 (-565003), 2571_0.560686 (-565003), 2574_0.560686 (-565003), 5256_0.560686 (-565003), 2572_0.560686 (-565003), 2573_0.560686 (-565003), 5253_0.560686 (-565003), 105_0.59799 (+865)
ACTR10	804_0.655237 (+617)
WBP11	1964_0.559763 (-191), 2184_0.559763 (-191), 980_0.559763 (-191), 1963_0.559763 (-191), 3377_0.559763 (-191), 3378_0.559763 (-191)
RASSF1	26_0.699437 (-515)
PLOD2	1889_0.739769 (-136), 2942_0.739769 (-136), 1890_0.836478 (+94), 2943_0.836478 (+94)
SRPK2	4827_0.83266 (+81658), 764_0.615516 (+120643), 2741_0.615516 (+120643), 765_0.67048 (+121098)
NOXA1	5435_0.561936 (+60), 4758_0.561936 (+60), 5436_0.561936 (+60), 2402_0.561936 (+60), 4759_0.561936 (+60), 1251_0.561936 (+60), 2403_0.561936 (+60), 3937_0.561936 (+60), 4899_0.561936 (+60)
VPS16	1874_0.62899 (-148), 2749_0.62899 (-148), 2747_0.62899 (-148), 2748_0.62899 (-148), 1873_0.62899 (-148), 1871_0.62899 (-148), 2750_0.62899 (-148), 1872_0.62899 (-148)
BANF1	2044_0.722901 (+771), 2043_0.722901 (+771), 899_0.722901 (+771), 898_0.722901 (+771)
CEP76	2715_0.57362 (-91), 2714_0.57362 (-91), 1614_0.57362 (-91), 2716_0.57362 (-91), 1613_0.57362 (-91), 1611_0.57362 (-91), 2717_0.57362 (-91), 1612_0.57362 (-91)
ADRA2A	1199_0.548718 (-361), 1566_0.548718 (-361)
HYAL1	737_0.789289 (-18134), 4220_0.789289 (-18134), 4221_0.789289 (-18134), 736_0.789289 (-18134)
SMG7	905_0.547124 (-362), 1216_0.547124 (-362)
TXNRD2	14_0.584913 (+24)
PLD5	1332_0.591757 (+74777)
PEX2	1695_0.782741 (+469), 2789_0.782741 (+469), 2788_0.782741 (+469), 1696_0.782741 (+469)
PODN	4279_0.632245 (+73237), 4278_0.632245 (+73237)
PHF2	3339_0.703799 (+1636), 3338_0.596411 (+1678)
ABCA4	414_0.552266 (+154945), 419_0.599746 (+155067), 417_0.567244 (+155199), 420_0.675622 (+155629), 421_0.675622 (+155633), 5782_0.552266 (+156040), 415_0.552266 (+156040), 416_0.552266 (+156044), 5783_0.552266 (+156044), 5784_0.584696 (+156061), 418_0.584696 (+156061)
TMEM246	2822_0.785581 (+47011), 2821_0.785581 (+47011), 2820_0.785581 (+47012), 2819_0.785581 (+47012)
PAN3	615_0.665881 (-128), 3668_0.665881 (-128), 3669_0.665881 (-128), 2432_0.665881 (-128), 1337_0.665881 (-128), 1336_0.665881 (-128), 5225_0.687144 (+304638), 5226_0.687144 (+304638), 5224_0.687144 (+304639), 5223_0.687144 (+304639), 5221_0.687144 (+304693), 5222_0.687144 (+304693)
AHSA1	2027_0.621753 (-778), 3509_0.621753 (-778), 1590_0.621753 (-778), 3508_0.621753 (-778), 617_0.621753 (-778), 2029_0.621753 (-778), 3507_0.621753 (-778), 2028_0.621753 (-778)
DPEP2	3258_0.677713 (+932)
RPS5	1147_0.561248 (+2), 3470_0.561248 (+2), 3471_0.561248 (+2), 2282_0.561248 (+2), 1148_0.561248 (+2), 477_0.561248 (+2)
RIC8B	1329_0.605898 (-775), 209_0.605898 (-775)
CCNJ	5687_0.680226 (-135803), 5688_0.680226 (-135803), 5698_0.680226 (-135803), 5694_0.680226 (-135803), 5757_0.680226 (-135803), 5760_0.680226 (-135803), 5689_0.680226 (-135803), 5269_0.680226 (-135803), 5763_0.680226 (-135803), 5154_0.680226 (-135803), 5759_0.680226 (-135803), 5270_0.680226 (-135803), 5754_0.680226 (-135803), 5697_0.680226 (-135803), 5762_0.680226 (-135803), 5686_0.680226 (-135803),…
IPPK	297_0.57634 (-408)
PANK2	631_0.585049 (+461), 2185_0.585049 (+461)
KLF12	1304_0.866667 (-139399), 5479_0.866667 (-139399), 5480_0.866667 (-139399), 1302_0.866667 (-139399), 5478_0.866667 (-139399), 1305_0.866667 (-139399), 5477_0.866667 (-139399), 1303_0.866667 (-139399)
DDX23	856_0.935431 (-582), 855_0.935431 (-582)
TGS1	538_0.752474 (-251), 4367_0.752474 (-251), 2141_0.752474 (-251), 5454_0.752474 (-251), 539_0.756416 (+193), 5066_0.756416 (+193), 2144_0.756416 (+193), 2147_0.756416 (+193), 2143_0.756416 (+193), 3501_0.756416 (+193), 2145_0.756416 (+193), 2146_0.756416 (+193), 5061_0.756416 (+193), 2142_0.756416 (+193), 5063_0.756416 (+193), 5062_0.756416 (+193), 5064_0.756416 (+193), 5065_0.756416 (+193)
EXOC3L1	569_0.625233 (-1459), 570_0.625233 (-1459), 203_0.625233 (-1459)
GALNT10	3231_1 (-181), 781_1 (-181)
SLC22A2	4394_0.547567 (-314), 1301_0.547567 (-314)
[truncated: 1,144 more rows]

## Sheet: STable_5c
KEGG (ShinyGO)
Enrichment FDR	Genes in list	Total genes	Functional Category
0.00014	135	1261	Metabolic pathways
[truncated: 8 more rows]
