# Supplementary material for: Variants That Differentiate Wolf and Dog Populations Are Enriched in Regulatory Elements
Source: Genome Biol Evol. 2021 Apr 28;13(4):evab076. doi: 10.1093/gbe/evab076 (PMC8086526; doi:10.1093/gbe/evab076)
Supplement: evab076_Supplementary_Data [file evab076_supplementary_data.zip › Supplementary_Table6.xlsx]

## Sheet: README
Supplementary Table 6a
All the promoters that contains at least one variant with a top 1% Fst value
Supplementary Table 6b
Transcription factor (TF) binding motifs that are enriched for promoters containing at least one dog-wolf-specific variant. ShinyGO application is used for the analysis.

## Sheet: STable_6a
SNP_chr	pos-1	pos	FST	chr_Prom	Prom_start	Prom_end	Gene	score	strand	TSS	Distance to TSS
chr6	33433659	33433660	0.63687	chr6	33433412	33434912	ABAT	0	-	33433912	252
chr6	33471718	33471719	0.814437	chr6	33470847	33472347	ABAT	0	-	33471347	-372
chr6	33433458	33433459	0.828037	chr6	33433412	33434912	ABAT	0	-	33433912	453
chr6	33442554	33442555	0.839445	chr6	33441870	33443370	ABAT	0	-	33442370	-185
chr20	57684698	57684699	0.559283	chr20	57683610	57685110	ABCA7	0	-	57684110	-589
chr20	57684695	57684696	0.577651	chr20	57683610	57685110	ABCA7	0	-	57684110	-586
chr20	57684306	57684307	0.630441	chr20	57683610	57685110	ABCA7	0	-	57684110	-197
chr34	16947933	16947934	0.754117	chr34	16947343	16948843	ABCC5	0	-	16947843	-91
chr34	16947751	16947752	0.790384	chr34	16947343	16948843	ABCC5	0	-	16947843	91
chr34	16947052	16947053	0.805161	chr34	16946189	16947689	ABCC5	0	-	16946689	-364
chr34	16947052	16947053	0.805161	chr34	16946191	16947691	ABCC5	0	-	16946691	-362
chr34	16947052	16947053	0.805161	chr34	16946192	16947692	ABCC5	0	-	16946692	-361
chr19	12970419	12970420	0.645006	chr19	12969426	12970926	ABHD18	0	-	12969926	-494
chr19	12970855	12970856	0.65516	chr19	12969426	12970926	ABHD18	0	-	12969926	-930
chr7	20699803	20699804	0.661435	chr7	20698902	20700402	ABL2	0	+	20699902	98
chr7	20699803	20699804	0.661435	chr7	20698919	20700419	ABL2	0	+	20699919	115
chr7	20699803	20699804	0.661435	chr7	20698921	20700421	ABL2	0	+	20699921	117
chr7	20699803	20699804	0.661435	chr7	20699011	20700511	ABL2	0	+	20700011	207
chr7	20699278	20699279	0.687444	chr7	20698902	20700402	ABL2	0	+	20699902	623
chr7	20699278	20699279	0.687444	chr7	20698919	20700419	ABL2	0	+	20699919	640
chr7	20699278	20699279	0.687444	chr7	20698921	20700421	ABL2	0	+	20699921	642
chr7	20699278	20699279	0.687444	chr7	20699011	20700511	ABL2	0	+	20700011	732
chr32	7317390	7317391	0.688505	chr32	7316120	7317620	ABRAXAS1	0	-	7316620	-771
chr32	7317390	7317391	0.688505	chr32	7316141	7317641	ABRAXAS1	0	-	7316641	-750
chr32	7317390	7317391	0.688505	chr32	7316163	7317663	ABRAXAS1	0	-	7316663	-728
chr32	7317390	7317391	0.688505	chr32	7316164	7317664	ABRAXAS1	0	-	7316664	-727
chr28	32563520	32563521	0.614487	chr28	32562695	32564195	ACADSB	0	+	32563695	174
chr28	32563520	32563521	0.614487	chr28	32562697	32564197	ACADSB	0	+	32563697	176
chr5	56482937	56482938	0.6	chr5	56481522	56483022	ACAP3	0	-	56482022	-916
chr5	56482916	56482917	1	chr5	56481522	56483022	ACAP3	0	-	56482022	-895
chr3	60205550	60205551	0.570027	chr3	60205195	60206695	ACOX3	0	-	60205695	144
chr3	60205856	60205857	0.576251	chr3	60205195	60206695	ACOX3	0	-	60205695	-162
chr11	20285539	20285540	0.591466	chr11	20284412	20285912	ACSL6	0	-	20284912	-628
chr11	20285539	20285540	0.591466	chr11	20284418	20285918	ACSL6	0	-	20284918	-622
chr6	24940530	24940531	0.552422	chr6	24939878	24941378	ACSM5	0	-	24940378	-153
chr6	24940530	24940531	0.552422	chr6	24939882	24941382	ACSM5	0	-	24940382	-149
chr6	24940532	24940533	0.568529	chr6	24939878	24941378	ACSM5	0	-	24940378	-155
chr6	24940532	24940533	0.568529	chr6	24939882	24941382	ACSM5	0	-	24940382	-151
chr6	24940533	24940534	0.568529	chr6	24939878	24941378	ACSM5	0	-	24940378	-156
chr6	24940533	24940534	0.568529	chr6	24939882	24941382	ACSM5	0	-	24940382	-152
chr6	24940546	24940547	0.599953	chr6	24939878	24941378	ACSM5	0	-	24940378	-169
chr6	24940546	24940547	0.599953	chr6	24939882	24941382	ACSM5	0	-	24940382	-165
chr6	24940901	24940902	0.605165	chr6	24939878	24941378	ACSM5	0	-	24940378	-524
chr6	24940901	24940902	0.605165	chr6	24939882	24941382	ACSM5	0	-	24940382	-520
chr6	24940760	24940761	0.635635	chr6	24939878	24941378	ACSM5	0	-	24940378	-383
chr6	24940760	24940761	0.635635	chr6	24939882	24941382	ACSM5	0	-	24940382	-379
chr6	24943436	24943437	0.638224	chr6	24943340	24944840	ACSM5	0	-	24943840	403
chr6	24943849	24943850	0.638224	chr6	24943340	24944840	ACSM5	0	-	24943840	-10
chr8	42807970	42807971	1	chr8	42807598	42809098	ACTN1	0	-	42808098	127
chr8	42807970	42807971	1	chr8	42807817	42809317	ACTN1	0	-	42808317	346
chr15	39312726	39312727	0.601622	chr15	39311861	39313361	ACTR6	0	+	39312861	134
chr15	39312726	39312727	0.601622	chr15	39311869	39313369	ACTR6	0	+	39312869	142
chr30	10191012	10191013	0.60084	chr30	10190017	10191517	ADAL	0	+	10191017	4
chr30	10191012	10191013	0.60084	chr30	10190018	10191518	ADAL	0	+	10191018	5
chr30	10191012	10191013	0.60084	chr30	10190327	10191827	ADAL	0	+	10191327	314
chr30	10191012	10191013	0.60084	chr30	10190332	10191832	ADAL	0	+	10191332	319
chr20	57351479	57351480	0.625961	chr20	57350240	57351740	ADAMTSL5	0	+	57351240	-240
chr20	57351479	57351480	0.625961	chr20	57350242	57351742	ADAMTSL5	0	+	57351242	-238
chr20	57350921	57350922	0.645215	chr20	57350240	57351740	ADAMTSL5	0	+	57351240	318
chr20	57350921	57350922	0.645215	chr20	57350242	57351742	ADAMTSL5	0	+	57351242	320
chr20	57350918	57350919	0.649521	chr20	57350240	57351740	ADAMTSL5	0	+	57351240	321
chr20	57350918	57350919	0.649521	chr20	57350242	57351742	ADAMTSL5	0	+	57351242	323
chr31	38714739	38714740	0.647039	chr31	38714527	38716027	ADARB1	0	+	38715527	787
chr31	38714739	38714740	0.647039	chr31	38714529	38716029	ADARB1	0	+	38715529	789
chr31	38714739	38714740	0.647039	chr31	38714530	38716030	ADARB1	0	+	38715530	790
chr31	38714752	38714753	0.682373	chr31	38714527	38716027	ADARB1	0	+	38715527	774
chr31	38714752	38714753	0.682373	chr31	38714529	38716029	ADARB1	0	+	38715529	776
chr31	38714752	38714753	0.682373	chr31	38714530	38716030	ADARB1	0	+	38715530	777
chr3	59787751	59787752	0.56996	chr3	59787192	59788692	AFAP1	0	-	59787692	-60
chr3	59787751	59787752	0.56996	chr3	59787198	59788698	AFAP1	0	-	59787698	-54
chr3	59787751	59787752	0.56996	chr3	59787202	59788702	AFAP1	0	-	59787702	-50
chr3	59787751	59787752	0.56996	chr3	59787203	59788703	AFAP1	0	-	59787703	-49
chr3	59787751	59787752	0.56996	chr3	59787205	59788705	AFAP1	0	-	59787705	-47
chr3	59787751	59787752	0.56996	chr3	59787207	59788707	AFAP1	0	-	59787707	-45
chr28	25194321	25194322	0.605591	chr28	25193912	25195412	AFAP1L2	0	-	25194412	90
chr28	25194321	25194322	0.605591	chr28	25193913	25195413	AFAP1L2	0	-	25194413	91
chr28	25194321	25194322	0.605591	chr28	25193914	25195414	AFAP1L2	0	-	25194414	92
chr28	25194321	25194322	0.605591	chr28	25193915	25195415	AFAP1L2	0	-	25194415	93
chr32	10429203	10429204	0.591863	chr32	10429157	10430657	AFF1	0	+	10430157	953
chr32	10429203	10429204	0.591863	chr32	10429158	10430658	AFF1	0	+	10430158	954
chr10	42587581	42587582	0.57982	chr10	42586171	42587671	AFF3	0	+	42587171	-411
chr10	42587581	42587582	0.57982	chr10	42586172	42587672	AFF3	0	+	42587172	-410
chr16	15163274	15163275	1	chr16	15162703	15164203	AGAP3	0	+	15163703	428
chr16	15163274	15163275	1	chr16	15162747	15164247	AGAP3	0	+	15163747	472
chr16	15163274	15163275	1	chr16	15162749	15164249	AGAP3	0	+	15163749	474
chr16	15163274	15163275	1	chr16	15162751	15164251	AGAP3	0	+	15163751	476
chr15	12209555	12209556	0.630243	chr15	12209023	12210523	AGBL4	0	+	12210023	467
chr15	12209821	12209822	0.651823	chr15	12209023	12210523	AGBL4	0	+	12210023	201
chr15	12201960	12201961	0.690853	chr15	12200870	12202370	AGBL4	0	+	12201870	-91
chr17	21045689	21045690	0.636364	chr17	21045026	21046526	AGBL5	0	+	21046026	336
chr17	21045689	21045690	0.636364	chr17	21045028	21046528	AGBL5	0	+	21046028	338
chr17	21045689	21045690	0.636364	chr17	21045029	21046529	AGBL5	0	+	21046029	339
chr17	21045689	21045690	0.636364	chr17	21045030	21046530	AGBL5	0	+	21046030	340
chr5	56238832	56238833	0.552928	chr5	56238619	56240119	AGRN	0	+	56239619	786
chr5	56238832	56238833	0.552928	chr5	56238620	56240120	AGRN	0	+	56239620	787
chr5	56238832	56238833	0.552928	chr5	56238699	56240199	AGRN	0	+	56239699	866
chr2	84501310	84501311	0.615232	chr2	84501214	84502714	AGTRAP	0	-	84501714	403
chr2	84501310	84501311	0.615232	chr2	84501221	84502721	AGTRAP	0	-	84501721	410
chr2	84501310	84501311	0.615232	chr2	84501231	84502731	AGTRAP	0	-	84501731	420
chr1	28199948	28199949	0.731976	chr1	28198662	28200162	AHI1	0	-	28199162	-787
chr1	28199994	28199995	0.746802	chr1	28198662	28200162	AHI1	0	-	28199162	-833
chr1	28200045	28200046	0.753467	chr1	28198662	28200162	AHI1	0	-	28199162	-884
chr1	28200095	28200096	0.753467	chr1	28198662	28200162	AHI1	0	-	28199162	-934
chr1	28199615	28199616	0.788671	chr1	28198136	28199636	AHI1	0	-	28198636	-980
chr1	28199615	28199616	0.788671	chr1	28198137	28199637	AHI1	0	-	28198637	-979
chr1	28199615	28199616	0.788671	chr1	28198138	28199638	AHI1	0	-	28198638	-978
chr1	28199615	28199616	0.788671	chr1	28198139	28199639	AHI1	0	-	28198639	-977
chr1	28199615	28199616	0.788671	chr1	28198142	28199642	AHI1	0	-	28198642	-974
chr1	28199615	28199616	0.788671	chr1	28198169	28199669	AHI1	0	-	28198669	-947
chr1	28199615	28199616	0.788671	chr1	28198662	28200162	AHI1	0	-	28199162	-454
chr18	54085067	54085068	0.675676	chr18	54084184	54085684	AHNAK	0	+	54085184	116
chr18	54085067	54085068	0.675676	chr18	54084185	54085685	AHNAK	0	+	54085185	117
chr9	51469962	51469963	0.606452	chr9	51469686	51471186	AK8	0	+	51470686	723
chr9	51470387	51470388	0.69175	chr9	51469686	51471186	AK8	0	+	51470686	298
chr9	51470457	51470458	0.759747	chr9	51469686	51471186	AK8	0	+	51470686	228
chr3	49200043	49200044	0.604716	chr3	49199366	49200866	AKAP13	0	+	49200366	322
chr3	49134174	49134175	0.606414	chr3	49132891	49134391	AKAP13	0	+	49133891	-284
chr3	49199510	49199511	0.606414	chr3	49199366	49200866	AKAP13	0	+	49200366	855
chr3	49076415	49076416	0.645812	chr3	49075311	49076811	AKAP13	0	+	49076311	-105
chr3	49076415	49076416	0.645812	chr3	49075312	49076812	AKAP13	0	+	49076312	-104
chr3	49076415	49076416	0.645812	chr3	49075313	49076813	AKAP13	0	+	49076313	-103
chr11	65070094	65070095	0.726019	chr11	65069133	65070633	AKAP2	0	+	65070133	38
chr11	65069727	65069728	0.747074	chr11	65069133	65070633	AKAP2	0	+	65070133	405
chr2	62253972	62253973	0.663312	chr2	62253095	62254595	AKTIP	0	+	62254095	122
chr2	62253972	62253973	0.663312	chr2	62253297	62254797	AKTIP	0	+	62254297	324
chr2	62253972	62253973	0.663312	chr2	62253307	62254807	AKTIP	0	+	62254307	334
chr2	62253972	62253973	0.663312	chr2	62253596	62255096	AKTIP	0	+	62254596	623
chr2	62253412	62253413	0.692505	chr2	62252003	62253503	AKTIP	0	+	62253003	-410
chr2	62253412	62253413	0.692505	chr2	62253095	62254595	AKTIP	0	+	62254095	682
chr2	62253412	62253413	0.692505	chr2	62253297	62254797	AKTIP	0	+	62254297	884
chr2	62253412	62253413	0.692505	chr2	62253307	62254807	AKTIP	0	+	62254307	894
chr20	37566460	37566461	1	chr20	37565360	37566860	ALAS1	0	-	37565860	-601
chr20	37566460	37566461	1	chr20	37565916	37567416	ALAS1	0	-	37566416	-45
chr28	9148485	9148486	0.702855	chr28	9147561	9149061	ALDH18A1	0	-	9148061	-425
chr28	9148485	9148486	0.702855	chr28	9147562	9149062	ALDH18A1	0	-	9148062	-424
chr5	40642363	40642364	0.767948	chr5	40640876	40642376	ALDH3A2	0	-	40641376	-988
chr5	40641094	40641095	0.80464	chr5	40640876	40642376	ALDH3A2	0	-	40641376	281
chr8	50471409	50471410	0.569811	chr8	50470650	50472150	ALKBH1	0	-	50471150	-260
chr8	50471979	50471980	0.682928	chr8	50470650	50472150	ALKBH1	0	-	50471150	-830
chr17	49514642	49514643	0.571352	chr17	49513211	49514711	ALMS1	0	-	49513711	-932
chr17	49514642	49514643	0.571352	chr17	49513212	49514712	ALMS1	0	-	49513712	-931
chr17	49514642	49514643	0.571352	chr17	49513213	49514713	ALMS1	0	-	49513713	-930
chr17	49514642	49514643	0.571352	chr17	49513224	49514724	ALMS1	0	-	49513724	-919
chr17	49514642	49514643	0.571352	chr17	49513226	49514726	ALMS1	0	-	49513726	-917
chr17	49514642	49514643	0.571352	chr17	49513228	49514728	ALMS1	0	-	49513728	-915
chr37	10824866	10824867	0.631139	chr37	10824072	10825572	ALS2	0	-	10824572	-295
chr37	10824866	10824867	0.631139	chr37	10824571	10826071	ALS2	0	-	10825071	204
chr37	10431091	10431092	0.608261	chr37	10429823	10431323	ALS2CR12	0	-	10430323	-769
chr37	10431260	10431261	0.608261	chr37	10429823	10431323	ALS2CR12	0	-	10430323	-938
chr21	25971631	25971632	0.61552	chr21	25970678	25972178	ANAPC15	0	+	25971678	46
chr21	25971631	25971632	0.61552	chr21	25971408	25972908	ANAPC15	0	+	25972408	776
chr21	25971631	25971632	0.61552	chr21	25971409	25972909	ANAPC15	0	+	25972409	777
chr21	25971631	25971632	0.61552	chr21	25971417	25972917	ANAPC15	0	+	25972417	785
chr21	25971631	25971632	0.61552	chr21	25971421	25972921	ANAPC15	0	+	25972421	789
chr21	25971631	25971632	0.61552	chr21	25971441	25972941	ANAPC15	0	+	25972441	809
chr21	25971631	25971632	0.61552	chr21	25971585	25973085	ANAPC15	0	+	25972585	953
chr24	20020952	20020953	0.592197	chr24	20020623	20022123	ANGPT4	0	+	20021623	670
chr24	20020952	20020953	0.592197	chr24	20020624	20022124	ANGPT4	0	+	20021624	671
chr7	20919457	20919458	0.697724	chr7	20918190	20919690	ANGPTL1	0	+	20919190	-268
chr7	20919457	20919458	0.697724	chr7	20918212	20919712	ANGPTL1	0	+	20919212	-246
chr7	20918947	20918948	0.722172	chr7	20918190	20919690	ANGPTL1	0	+	20919190	242
chr7	20918947	20918948	0.722172	chr7	20918212	20919712	ANGPTL1	0	+	20919212	264
chr7	20918321	20918322	0.725241	chr7	20918190	20919690	ANGPTL1	0	+	20919190	868
chr7	20918321	20918322	0.725241	chr7	20918212	20919712	ANGPTL1	0	+	20919212	890
chr2	84884085	84884086	0.826886	chr2	84883076	84884576	ANGPTL7	0	-	84883576	-510
chr2	84884085	84884086	0.826886	chr2	84883081	84884581	ANGPTL7	0	-	84883581	-505
chr32	32812306	32812307	0.619276	chr32	32812263	32813763	ANK2	0	+	32813263	956
chr32	32812306	32812307	0.619276	chr32	32812272	32813772	ANK2	0	+	32813272	965
chr32	32812306	32812307	0.619276	chr32	32812273	32813773	ANK2	0	+	32813273	966
chr32	32812306	32812307	0.619276	chr32	32812274	32813774	ANK2	0	+	32813274	967
chr30	29309472	29309473	0.56774	chr30	29308165	29309665	ANKDD1A	0	+	29309165	-308
chr30	29309472	29309473	0.56774	chr30	29308166	29309666	ANKDD1A	0	+	29309166	-307
chr30	29309472	29309473	0.56774	chr30	29308167	29309667	ANKDD1A	0	+	29309167	-306
chr30	29309472	29309473	0.56774	chr30	29308168	29309668	ANKDD1A	0	+	29309168	-305
chr30	29309472	29309473	0.56774	chr30	29308169	29309669	ANKDD1A	0	+	29309169	-304
chr30	29309472	29309473	0.56774	chr30	29308173	29309673	ANKDD1A	0	+	29309173	-300
chr30	29309572	29309573	0.650058	chr30	29308165	29309665	ANKDD1A	0	+	29309165	-408
chr30	29309572	29309573	0.650058	chr30	29308166	29309666	ANKDD1A	0	+	29309166	-407
chr30	29309572	29309573	0.650058	chr30	29308167	29309667	ANKDD1A	0	+	29309167	-406
chr30	29309572	29309573	0.650058	chr30	29308168	29309668	ANKDD1A	0	+	29309168	-405
chr30	29309572	29309573	0.650058	chr30	29308169	29309669	ANKDD1A	0	+	29309169	-404
chr30	29309572	29309573	0.650058	chr30	29308173	29309673	ANKDD1A	0	+	29309173	-400
chr30	29309570	29309571	0.654598	chr30	29308165	29309665	ANKDD1A	0	+	29309165	-406
chr30	29309570	29309571	0.654598	chr30	29308166	29309666	ANKDD1A	0	+	29309166	-405
chr30	29309570	29309571	0.654598	chr30	29308167	29309667	ANKDD1A	0	+	29309167	-404
chr30	29309570	29309571	0.654598	chr30	29308168	29309668	ANKDD1A	0	+	29309168	-403
chr30	29309570	29309571	0.654598	chr30	29308169	29309669	ANKDD1A	0	+	29309169	-402
chr30	29309570	29309571	0.654598	chr30	29308173	29309673	ANKDD1A	0	+	29309173	-398
chr30	29309518	29309519	0.660354	chr30	29308165	29309665	ANKDD1A	0	+	29309165	-354
chr30	29309518	29309519	0.660354	chr30	29308166	29309666	ANKDD1A	0	+	29309166	-353
chr30	29309518	29309519	0.660354	chr30	29308167	29309667	ANKDD1A	0	+	29309167	-352
chr30	29309518	29309519	0.660354	chr30	29308168	29309668	ANKDD1A	0	+	29309168	-351
chr30	29309518	29309519	0.660354	chr30	29308169	29309669	ANKDD1A	0	+	29309169	-350
chr30	29309518	29309519	0.660354	chr30	29308173	29309673	ANKDD1A	0	+	29309173	-346
chr25	50532038	50532039	0.812836	chr25	50530672	50532172	ANKMY1	0	-	50531172	-867
chr25	50532038	50532039	0.812836	chr25	50530748	50532248	ANKMY1	0	-	50531248	-791
chr25	50532038	50532039	0.812836	chr25	50530751	50532251	ANKMY1	0	-	50531251	-788
chr25	50532038	50532039	0.812836	chr25	50530755	50532255	ANKMY1	0	-	50531255	-784
chr7	25508800	25508801	0.597086	chr7	25507415	25508915	ANKRD45	0	+	25508415	-386
chr7	25508800	25508801	0.597086	chr7	25507688	25509188	ANKRD45	0	+	25508688	-113
chr7	25508800	25508801	0.597086	chr7	25507823	25509323	ANKRD45	0	+	25508823	22
chr15	38270911	38270912	0.618781	chr15	38269604	38271104	ANKS1B	0	-	38270104	-808
chr15	39187300	39187301	0.664306	chr15	39185840	39187340	ANKS1B	0	-	39186340	-961
chr6	36685469	36685470	0.602127	chr6	36684258	36685758	ANKS3	0	+	36685258	-212
chr6	36679113	36679114	0.607629	chr6	36677914	36679414	ANKS3	0	+	36678914	-200
chr6	36679113	36679114	0.607629	chr6	36678326	36679826	ANKS3	0	+	36679326	212
chr15	39991072	39991073	0.655262	chr15	39989732	39991232	ANO4	0	+	39990732	-341
chr15	39991072	39991073	0.655262	chr15	39989738	39991238	ANO4	0	+	39990738	-335
chr18	25569889	25569890	0.5614	chr18	25569741	25571241	ANO9	0	-	25570241	351
chr18	25570156	25570157	0.632181	chr18	25569741	25571241	ANO9	0	-	25570241	84
chr19	18419803	18419804	0.669105	chr19	18418934	18420434	ANXA5	0	+	18419934	130
chr19	18419803	18419804	0.669105	chr19	18419227	18420727	ANXA5	0	+	18420227	423
chr26	22690983	22690984	0.691156	chr26	22689547	22691047	AP1B1	0	-	22690047	-937
chr26	22690983	22690984	0.691156	chr26	22689548	22691048	AP1B1	0	-	22690048	-936
chr20	56909498	56909499	0.717985	chr20	56908602	56910102	AP3D1	0	+	56909602	103
chr20	56908649	56908650	0.845179	chr20	56908602	56910102	AP3D1	0	+	56909602	952
chr8	10342942	10342943	0.727913	chr8	10341986	10343486	AP4S1	0	+	10342986	43
chr8	10342942	10342943	0.727913	chr8	10342404	10343904	AP4S1	0	+	10343404	461
chr8	10342942	10342943	0.727913	chr8	10342412	10343912	AP4S1	0	+	10343412	469
chr8	10342942	10342943	0.727913	chr8	10342426	10343926	AP4S1	0	+	10343426	483
chr4	79914902	79914903	0.558592	chr4	79913434	79914934	AP5M1	0	+	79914434	-469
chr4	79913721	79913722	0.562056	chr4	79913434	79914934	AP5M1	0	+	79914434	712
chr4	79913529	79913530	0.59961	chr4	79913434	79914934	AP5M1	0	+	79914434	904
chr6	12859486	12859487	0.574331	chr6	12858267	12859767	AP5Z1	0	-	12858767	-720
chr6	12859486	12859487	0.574331	chr6	12858268	12859768	AP5Z1	0	-	12858768	-719
chr6	12856771	12856772	0.597106	chr6	12855724	12857224	AP5Z1	0	-	12856224	-548
chr6	12856771	12856772	0.597106	chr6	12856766	12858266	AP5Z1	0	-	12857266	494
chr6	12856805	12856806	0.621869	chr6	12855724	12857224	AP5Z1	0	-	12856224	-582
chr6	12856805	12856806	0.621869	chr6	12856766	12858266	AP5Z1	0	-	12857266	460
chr6	12858194	12858195	0.695137	chr6	12856766	12858266	AP5Z1	0	-	12857266	-929
chr6	12858194	12858195	0.695137	chr6	12857792	12859292	AP5Z1	0	-	12858292	97
chr6	12858920	12858921	0.705891	chr6	12857792	12859292	AP5Z1	0	-	12858292	-629
chr6	12858920	12858921	0.705891	chr6	12858267	12859767	AP5Z1	0	-	12858767	-154
chr6	12858920	12858921	0.705891	chr6	12858268	12859768	AP5Z1	0	-	12858768	-153
chr6	12858151	12858152	0.760156	chr6	12856766	12858266	AP5Z1	0	-	12857266	-886
chr6	12858151	12858152	0.760156	chr6	12857792	12859292	AP5Z1	0	-	12858292	140
chr6	12855987	12855988	0.764545	chr6	12855724	12857224	AP5Z1	0	-	12856224	236
chr6	12855968	12855969	0.816538	chr6	12855724	12857224	AP5Z1	0	-	12856224	255
chr6	12858128	12858129	0.834914	chr6	12856766	12858266	AP5Z1	0	-	12857266	-863
chr6	12858128	12858129	0.834914	chr6	12857792	12859292	AP5Z1	0	-	12858292	163
chr6	12856403	12856404	0.842441	chr6	12855724	12857224	AP5Z1	0	-	12856224	-180
chr6	12856062	12856063	0.855797	chr6	12855724	12857224	AP5Z1	0	-	12856224	161
chr15	17786227	17786228	0.623813	chr15	17785806	17787306	APEX1	0	+	17786806	578
chr15	17786240	17786241	0.696116	chr15	17785806	17787306	APEX1	0	+	17786806	565
chr2	14959362	14959363	0.599999	chr2	14958554	14960054	ARHGAP12	0	+	14959554	191
chr2	14959362	14959363	0.599999	chr2	14958570	14960070	ARHGAP12	0	+	14959570	207
chr2	14959362	14959363	0.599999	chr2	14958571	14960071	ARHGAP12	0	+	14959571	208
chr2	14959362	14959363	0.599999	chr2	14958572	14960072	ARHGAP12	0	+	14959572	209
chr2	14959362	14959363	0.599999	chr2	14958573	14960073	ARHGAP12	0	+	14959573	210
chr1	68263125	68263126	0.635391	chr1	68261939	68263439	ARHGAP18	0	-	68262439	-687
chr1	68262810	68262811	1	chr1	68261939	68263439	ARHGAP18	0	-	68262439	-372
chr1	68262978	68262979	1	chr1	68261939	68263439	ARHGAP18	0	-	68262439	-540
chr9	23753164	23753165	0.642447	chr9	23752813	23754313	ARHGAP23	0	-	23753313	148
chr9	23753164	23753165	0.642447	chr9	23752854	23754354	ARHGAP23	0	-	23753354	189
chr1	112411108	112411109	0.669851	chr1	112409650	112411150	ARHGEF1	0	-	112410150	-959
chr1	112411108	112411109	0.669851	chr1	112409651	112411151	ARHGEF1	0	-	112410151	-958
chr1	112411108	112411109	0.669851	chr1	112409659	112411159	ARHGEF1	0	-	112410159	-950
chr20	52224115	52224116	0.760684	chr20	52223043	52224543	ARHGEF18	0	+	52224043	-73
chr20	52224115	52224116	0.760684	chr20	52223063	52224563	ARHGEF18	0	+	52224063	-53
chr20	33318152	33318153	0.622642	chr20	33317253	33318753	ARHGEF3	0	+	33318253	100
chr20	33318152	33318153	0.622642	chr20	33317265	33318765	ARHGEF3	0	+	33318265	112
chr4	59412610	59412611	0.699246	chr4	59411775	59413275	ARHGEF37	0	-	59412275	-336
chr4	59412610	59412611	0.699246	chr4	59411794	59413294	ARHGEF37	0	-	59412294	-317
chr4	59412610	59412611	0.699246	chr4	59412511	59414011	ARHGEF37	0	-	59413011	400
chr11	52201712	52201713	0.702156	chr11	52200237	52201737	ARHGEF39	0	-	52200737	-976
chr11	52201712	52201713	0.702156	chr11	52200268	52201768	ARHGEF39	0	-	52200768	-945
chr16	5673735	5673736	0.666667	chr16	5672982	5674482	ARHGEF5	0	-	5673482	-254
chr16	5673735	5673736	0.666667	chr16	5672987	5674487	ARHGEF5	0	-	5673487	-249
chr4	61089053	61089054	0.574867	chr4	61089019	61090519	ARL15	0	+	61090019	965
chr4	61089053	61089054	0.574867	chr4	61089026	61090526	ARL15	0	+	61090026	972
chr9	19834124	19834125	0.599021	chr9	19834092	19835592	ARL4D	0	-	19834592	467
chr9	19834669	19834670	0.678123	chr9	19834092	19835592	ARL4D	0	-	19834592	-78
chr12	65837102	65837103	0.570562	chr12	65836491	65837991	ARMC2	0	+	65837491	388
chr12	65837974	65837975	0.573532	chr12	65836491	65837991	ARMC2	0	+	65837491	-484
chr12	65837410	65837411	0.60424	chr12	65836491	65837991	ARMC2	0	+	65837491	80
chr12	65829476	65829477	0.651173	chr12	65828108	65829608	ARMC2	0	+	65829108	-369
chr12	65829476	65829477	0.651173	chr12	65828114	65829614	ARMC2	0	+	65829114	-363
chr1	41799486	41799487	0.631703	chr1	41798851	41800351	ARMT1	0	+	41799851	364
chr1	41800161	41800162	0.649351	chr1	41798851	41800351	ARMT1	0	+	41799851	-311
chr3	57128733	57128734	0.58656	chr3	57128092	57129592	ARNT2	0	-	57128592	-142
chr3	57128733	57128734	0.58656	chr3	57128152	57129652	ARNT2	0	-	57128652	-82
chr21	36254178	36254179	0.547974	chr21	36253233	36254733	ARNTL	0	+	36254233	54
chr21	36254178	36254179	0.547974	chr21	36253242	36254742	ARNTL	0	+	36254242	63
chr9	58149385	58149386	0.561729	chr9	58148784	58150284	ARPC5L	0	-	58149284	-102
chr9	58149383	58149384	0.595278	chr9	58148784	58150284	ARPC5L	0	-	58149284	-100
chr3	52880672	52880673	0.785581	chr3	52879713	52881213	ARPIN	0	-	52880213	-460
chr3	52880672	52880673	0.785581	chr3	52880134	52881634	ARPIN	0	-	52880634	-39
chr3	52880672	52880673	0.785581	chr3	52880241	52881741	ARPIN	0	-	52880741	68
chr21	23261034	23261035	0.713767	chr21	23260018	23261518	ARRB1	0	+	23261018	-17
chr21	23261034	23261035	0.713767	chr21	23260386	23261886	ARRB1	0	+	23261386	351
chr21	23261034	23261035	0.713767	chr21	23260927	23262427	ARRB1	0	+	23261927	892
chr21	23261034	23261035	0.713767	chr21	23260936	23262436	ARRB1	0	+	23261936	901
chr21	23261034	23261035	0.713767	chr21	23260941	23262441	ARRB1	0	+	23261941	906
chr21	23261034	23261035	0.713767	chr21	23260942	23262442	ARRB1	0	+	23261942	907
chr21	23261034	23261035	0.713767	chr21	23260945	23262445	ARRB1	0	+	23261945	910
chr21	23261034	23261035	0.713767	chr21	23260949	23262449	ARRB1	0	+	23261949	914
chr21	23260316	23260317	0.847876	chr21	23260018	23261518	ARRB1	0	+	23261018	701
chr9	48187227	48187228	0.556797	chr9	48186517	48188017	ARRDC1	0	-	48187017	-211
chr9	48187227	48187228	0.556797	chr9	48186550	48188050	ARRDC1	0	-	48187050	-178
chr3	17695711	17695712	0.668561	chr3	17694995	17696495	ARRDC3	0	+	17695995	283
chr3	17695726	17695727	0.792911	chr3	17694995	17696495	ARRDC3	0	+	17695995	268
chr21	26208504	26208505	0.707991	chr21	26207147	26208647	ART1	0	+	26208147	-358
chr21	26208504	26208505	0.707991	chr21	26207157	26208657	ART1	0	+	26208157	-348
chr32	644972	644973	0.549622	chr32	644920	646420	ART3	0	+	645920	947
chr32	562715	562716	0.606834	chr32	562626	564126	ART3	0	+	563626	910
chr32	564299	564300	0.650715	chr32	562856	564356	ART3	0	+	563856	-444
chr32	564299	564300	0.650715	chr32	562857	564357	ART3	0	+	563857	-443
chr32	562681	562682	0.739359	chr32	562626	564126	ART3	0	+	563626	944
chr10	54788032	54788033	0.605591	chr10	54787517	54789017	ASB3	0	-	54788017	-16
chr10	54790073	54790074	0.827525	chr10	54789607	54791107	ASB3	0	-	54790107	33
chr10	54790073	54790074	0.827525	chr10	54789987	54791487	ASB3	0	-	54790487	413
chr10	54790073	54790074	0.827525	chr10	54789989	54791489	ASB3	0	-	54790489	415
chr9	54158563	54158564	0.565322	chr9	54157313	54158813	ASB6	0	+	54158313	-251
chr9	54158638	54158639	0.655664	chr9	54157313	54158813	ASB6	0	+	54158313	-326
chr9	54158532	54158533	0.694948	chr9	54157313	54158813	ASB6	0	+	54158313	-220
chr27	6610605	6610606	0.560191	chr27	6609923	6611423	ASB8	0	+	6610923	317
chr27	6610605	6610606	0.560191	chr27	6609951	6611451	ASB8	0	+	6610951	345
chr27	6610605	6610606	0.560191	chr27	6609966	6611466	ASB8	0	+	6610966	360
chr27	6610605	6610606	0.560191	chr27	6609996	6611496	ASB8	0	+	6610996	390
chr27	6610694	6610695	0.618932	chr27	6609923	6611423	ASB8	0	+	6610923	228
chr27	6610694	6610695	0.618932	chr27	6609951	6611451	ASB8	0	+	6610951	256
chr27	6610694	6610695	0.618932	chr27	6609966	6611466	ASB8	0	+	6610966	271
chr27	6610694	6610695	0.618932	chr27	6609996	6611496	ASB8	0	+	6610996	301
chr14	22733825	22733826	1	chr14	22733220	22734720	ASNS	0	-	22733720	-106
chr14	22733825	22733826	1	chr14	22733608	22735108	ASNS	0	-	22734108	282
chr29	12022329	12022330	1	chr29	12022053	12023553	ASPH	0	-	12022553	223
chr29	12022329	12022330	1	chr29	12022254	12023754	ASPH	0	-	12022754	424
chr7	56250825	56250826	0.557668	chr7	56250760	56252260	ASXL3	0	-	56251260	434
chr7	56251738	56251739	0.627235	chr7	56250760	56252260	ASXL3	0	-	56251260	-479
chr6	32128851	32128852	0.817634	chr6	32127990	32129490	ATF7IP2	0	-	32128490	-362
chr6	32128745	32128746	0.820009	chr6	32127990	32129490	ATF7IP2	0	-	32128490	-256
chr6	32129236	32129237	0.820009	chr6	32127990	32129490	ATF7IP2	0	-	32128490	-747
chr21	25419432	25419433	0.677065	chr21	25419205	25420705	ATG16L2	0	-	25419705	272
chr21	25419432	25419433	0.677065	chr21	25419207	25420707	ATG16L2	0	-	25419707	274
chr21	25419432	25419433	0.677065	chr21	25419208	25420708	ATG16L2	0	-	25419708	275
chr21	25419432	25419433	0.677065	chr21	25419209	25420709	ATG16L2	0	-	25419709	276
chr21	25419432	25419433	0.677065	chr21	25419210	25420710	ATG16L2	0	-	25419710	277
chr33	17073382	17073383	0.607477	chr33	17072702	17074202	ATG3	0	-	17073202	-181
chr33	17073147	17073148	0.684211	chr33	17072702	17074202	ATG3	0	-	17073202	54
chr4	49856947	49856948	0.546525	chr4	49855487	49856987	ATP10B	0	+	49856487	-461
chr4	49856965	49856966	0.546525	chr4	49855487	49856987	ATP10B	0	+	49856487	-479
chr13	43401175	43401176	0.740875	chr13	43400036	43401536	ATP10D	0	+	43401036	-140
chr13	43400880	43400881	0.810874	chr13	43400036	43401536	ATP10D	0	+	43401036	155
chr22	60302414	60302415	0.567797	chr22	60301096	60302596	ATP11A	0	+	60302096	-319
chr22	60302414	60302415	0.567797	chr22	60301097	60302597	ATP11A	0	+	60302097	-318
chr22	60302414	60302415	0.567797	chr22	60301098	60302598	ATP11A	0	+	60302098	-317
chr22	60302414	60302415	0.567797	chr22	60301099	60302599	ATP11A	0	+	60302099	-316
chr9	47718147	47718148	0.673447	chr9	47717326	47718826	ATP2A3	0	-	47717826	-322
chr9	47717611	47717612	0.772662	chr9	47717326	47718826	ATP2A3	0	-	47717826	214
chr20	7864055	7864056	0.558133	chr20	7862606	7864106	ATP2B2	0	+	7863606	-450
chr20	7863986	7863987	0.581369	chr20	7862606	7864106	ATP2B2	0	+	7863606	-381
chr20	7863992	7863993	0.596072	chr20	7862606	7864106	ATP2B2	0	+	7863606	-387
chr20	7916672	7916673	0.622365	chr20	7915195	7916695	ATP2B2	0	+	7916195	-478
chr20	7915792	7915793	0.784183	chr20	7915163	7916663	ATP2B2	0	+	7916163	370
chr20	7915792	7915793	0.784183	chr20	7915195	7916695	ATP2B2	0	+	7916195	402
chr20	7916049	7916050	0.792472	chr20	7915163	7916663	ATP2B2	0	+	7916163	113
chr20	7916049	7916050	0.792472	chr20	7915195	7916695	ATP2B2	0	+	7916195	145
chr23	28097132	28097133	0.646058	chr23	28096829	28098329	ATP2C1	0	+	28097829	696
chr23	28097132	28097133	0.646058	chr23	28096855	28098355	ATP2C1	0	+	28097855	722
chr23	28097659	28097660	1	chr23	28096829	28098329	ATP2C1	0	+	28097829	169
chr23	28097659	28097660	1	chr23	28096855	28098355	ATP2C1	0	+	28097855	195
chr13	39588702	39588703	0.565345	chr13	39588378	39589878	ATP8A1	0	-	39588878	175
chr13	39559443	39559444	0.581639	chr13	39558869	39560369	ATP8A1	0	-	39559369	-75
chr13	39558960	39558961	0.676145	chr13	39558869	39560369	ATP8A1	0	-	39559369	408
chr13	39558987	39558988	0.716972	chr13	39558869	39560369	ATP8A1	0	-	39559369	381
chr5	41477695	41477696	0.580313	chr5	41477209	41478709	ATPAF2	0	+	41478209	513
chr5	41478656	41478657	0.772302	chr5	41477209	41478709	ATPAF2	0	+	41478209	-448
chr18	14661667	14661668	0.566759	chr18	14660495	14661995	ATXN7L1	0	+	14661495	-173
chr18	14764214	14764215	0.581496	chr18	14763071	14764571	ATXN7L1	0	+	14764071	-144
chr18	14661395	14661396	0.746873	chr18	14660495	14661995	ATXN7L1	0	+	14661495	99
chr18	14661293	14661294	0.812144	chr18	14660495	14661995	ATXN7L1	0	+	14661495	201
chr1	95547724	95547725	0.55997	chr1	95546821	95548321	AUH	0	+	95547821	96
chr1	95547724	95547725	0.55997	chr1	95546823	95548323	AUH	0	+	95547823	98
chr1	95547724	95547725	0.55997	chr1	95547274	95548774	AUH	0	+	95548274	549
chr9	14559864	14559865	0.928842	chr9	14558474	14559974	AXIN2	0	+	14559474	-391
chr9	14559864	14559865	0.928842	chr9	14558669	14560169	AXIN2	0	+	14559669	-196
chr9	14559864	14559865	0.928842	chr9	14559194	14560694	AXIN2	0	+	14560194	329
chr9	14559864	14559865	0.928842	chr9	14559195	14560695	AXIN2	0	+	14560195	330
chr1	112728188	112728189	0.554739	chr1	112726933	112728433	AXL	0	-	112727433	-756
chr1	112727991	112727992	0.572839	chr1	112726933	112728433	AXL	0	-	112727433	-559
chr1	112727727	112727728	0.604838	chr1	112726933	112728433	AXL	0	-	112727433	-295
chr1	112727315	112727316	0.922476	chr1	112726933	112728433	AXL	0	-	112727433	117
chr5	56420808	56420809	0.701599	chr5	56420685	56422185	B3GALT6	0	+	56421685	876
chr5	56421381	56421382	0.837146	chr5	56420685	56422185	B3GALT6	0	+	56421685	303
chr18	25520547	25520548	0.580723	chr18	25519153	25520653	B4GALNT4	0	+	25520153	-395
chr18	25519160	25519161	0.621849	chr18	25519153	25520653	B4GALNT4	0	+	25520153	992
chr6	10967882	10967883	0.663757	chr6	10967098	10968598	BAIAP2L1	0	+	10968098	215
chr6	10967882	10967883	0.663757	chr6	10967104	10968604	BAIAP2L1	0	+	10968104	221
chr6	10967882	10967883	0.663757	chr6	10967109	10968609	BAIAP2L1	0	+	10968109	226
chr5	65256498	65256499	0.554745	chr5	65255556	65257056	BANP	0	-	65256056	-443
chr5	65256498	65256499	0.554745	chr5	65256269	65257769	BANP	0	-	65256769	270
chr5	65256498	65256499	0.554745	chr5	65256281	65257781	BANP	0	-	65256781	282
chr5	65256180	65256181	0.62069	chr5	65255556	65257056	BANP	0	-	65256056	-125
chr20	37354516	37354517	0.730576	chr20	37354497	37355997	BAP1	0	+	37355497	980
chr20	37355987	37355988	0.737444	chr20	37354497	37355997	BAP1	0	+	37355497	-491
chr20	37355987	37355988	0.737444	chr20	37354554	37356054	BAP1	0	+	37355554	-434
chr7	41330128	41330129	0.679476	chr7	41329410	41330910	BCAN	0	-	41329910	-219
chr7	41330128	41330129	0.679476	chr7	41329413	41330913	BCAN	0	-	41329913	-216
chr7	41330128	41330129	0.679476	chr7	41329677	41331177	BCAN	0	-	41330177	48
chr7	41331090	41331091	0.834718	chr7	41329677	41331177	BCAN	0	-	41330177	-914
chr7	41330762	41330763	0.864272	chr7	41329410	41330910	BCAN	0	-	41329910	-853
chr7	41330762	41330763	0.864272	chr7	41329413	41330913	BCAN	0	-	41329913	-850
chr7	41330762	41330763	0.864272	chr7	41329677	41331177	BCAN	0	-	41330177	-586
chr6	55472781	55472782	0.566292	chr6	55471739	55473239	BCAR3	0	+	55472739	-43
chr6	55472745	55472746	0.575428	chr6	55471739	55473239	BCAR3	0	+	55472739	-7
chr6	55276261	55276262	0.760684	chr6	55275298	55276798	BCAR3	0	+	55276298	36
chr6	55276261	55276262	0.760684	chr6	55275303	55276803	BCAR3	0	+	55276303	41
chr6	55276261	55276262	0.760684	chr6	55275305	55276805	BCAR3	0	+	55276305	43
chr6	55276230	55276231	0.878271	chr6	55275298	55276798	BCAR3	0	+	55276298	67
chr6	55276230	55276231	0.878271	chr6	55275303	55276803	BCAR3	0	+	55276303	72
chr6	55276230	55276231	0.878271	chr6	55275305	55276805	BCAR3	0	+	55276305	74
chr1	107538931	107538932	0.651065	chr1	107538123	107539623	BCAT2	0	+	107539123	191
chr1	107538931	107538932	0.651065	chr1	107538124	107539624	BCAT2	0	+	107539124	192
chr1	112599343	112599344	0.710836	chr1	112598661	112600161	BCKDHA	0	-	112599161	-183
chr1	112599343	112599344	0.710836	chr1	112598662	112600162	BCKDHA	0	-	112599162	-182
chr6	62712591	62712592	0.573877	chr6	62711935	62713435	BCL10	0	+	62712935	343
chr6	62712823	62712824	0.632758	chr6	62711935	62713435	BCL10	0	+	62712935	111
chr34	20126893	20126894	0.564754	chr34	20126532	20128032	BCL6	0	-	20127032	138
chr34	20131531	20131532	0.798817	chr34	20130798	20132298	BCL6	0	-	20131298	-234
chr34	20135949	20135950	0.823618	chr34	20135204	20136704	BCL6	0	-	20135704	-246
chr5	20970330	20970331	0.571727	chr5	20969346	20970846	BCO2	0	-	20969846	-485
chr5	20964647	20964648	0.575919	chr5	20963680	20965180	BCO2	0	-	20964180	-468
chr5	20964647	20964648	0.575919	chr5	20963709	20965209	BCO2	0	-	20964209	-439
chr5	82803358	82803359	0.776669	chr5	82802565	82804065	BEAN1	0	-	82803065	-294
chr5	82803824	82803825	0.858033	chr5	82802565	82804065	BEAN1	0	-	82803065	-760
chr1	98696252	98696253	0.548145	chr1	98696048	98697548	BICD2	0	+	98697048	795
chr1	98696252	98696253	0.548145	chr1	98696049	98697549	BICD2	0	+	98697049	796
chr18	6482492	6482493	0.579467	chr18	6481126	6482626	BLVRA	0	-	6481626	-867
chr18	6474619	6474620	0.659574	chr18	6473310	6474810	BLVRA	0	-	6473810	-810
chr24	22343389	22343390	0.570513	chr24	22342200	22343700	BPIFB4	0	+	22343200	-190
chr24	22343349	22343350	0.601421	chr24	22342200	22343700	BPIFB4	0	+	22343200	-150
chr24	22342396	22342397	0.712313	chr24	22342200	22343700	BPIFB4	0	+	22343200	803
chr24	22342272	22342273	0.726478	chr24	22342200	22343700	BPIFB4	0	+	22343200	927
chr21	36402277	36402278	0.933754	chr21	36402167	36403667	BTBD10	0	-	36402667	389
chr21	36402277	36402278	0.933754	chr21	36402168	36403668	BTBD10	0	-	36402668	390
chr24	10512966	10512967	0.548379	chr24	10511684	10513184	BTBD3	0	-	10512184	-783
chr24	10512966	10512967	0.548379	chr24	10512272	10513772	BTBD3	0	-	10512772	-195
chr12	62581585	62581586	0.950773	chr12	62580445	62581945	BVES	0	-	62580945	-641
chr12	62581585	62581586	0.950773	chr12	62580609	62582109	BVES	0	-	62581109	-477
chr14	31154353	31154354	0.664384	chr14	31153283	31154783	BZW2	0	+	31154283	-71
chr14	31154353	31154354	0.664384	chr14	31153316	31154816	BZW2	0	+	31154316	-38
chr10	37432739	37432740	0.559731	chr10	37432460	37433960	C10H2orf40	0	-	37432960	220
chr10	37432490	37432491	0.633005	chr10	37432460	37433960	C10H2orf40	0	-	37432960	469
chr10	37432516	37432517	0.686454	chr10	37432460	37433960	C10H2orf40	0	-	37432960	443
chr10	38090039	38090040	0.621338	chr10	38089396	38090896	C10H2orf49	0	-	38089896	-144
chr10	38090039	38090040	0.621338	chr10	38089398	38090898	C10H2orf49	0	-	38089898	-142
chr11	45688149	45688150	0.56542	chr11	45687595	45689095	C11H9orf72	0	-	45688095	-55
chr11	45688149	45688150	0.56542	chr11	45687621	45689121	C11H9orf72	0	-	45688121	-29
chr12	3956236	3956237	0.598581	chr12	3954847	3956347	C12H6orf106	0	-	3955347	-890
chr12	3956236	3956237	0.598581	chr12	3954855	3956355	C12H6orf106	0	-	3955355	-882
chr15	29182826	29182827	0.606841	chr15	29181973	29183473	C15H12orf29	0	+	29182973	146
chr15	29182826	29182827	0.606841	chr15	29181988	29183488	C15H12orf29	0	+	29182988	161
chr15	29182826	29182827	0.606841	chr15	29182255	29183755	C15H12orf50	0	-	29182755	-72
chr15	29182826	29182827	0.606841	chr15	29182271	29183771	C15H12orf50	0	-	29182771	-56
chr15	29182826	29182827	0.606841	chr15	29182457	29183957	C15H12orf50	0	-	29182957	130
chr15	56055433	56055434	0.576251	chr15	56055192	56056692	C15H4orf45	0	-	56055692	258
chr15	56055905	56055906	0.585562	chr15	56055192	56056692	C15H4orf45	0	-	56055692	-214
chr15	56056688	56056689	0.774983	chr15	56055192	56056692	C15H4orf45	0	-	56055692	-997
chr18	53184642	53184643	0.756757	chr18	53184023	53185523	C18H11orf84	0	-	53184523	-120
chr18	53184642	53184643	0.756757	chr18	53184510	53186010	C18H11orf84	0	-	53185010	367
chr18	53184642	53184643	0.756757	chr18	53184511	53186011	C18H11orf84	0	-	53185011	368
chr18	53184642	53184643	0.756757	chr18	53184513	53186013	C18H11orf84	0	-	53185013	370
chr18	53184642	53184643	0.756757	chr18	53184516	53186016	C18H11orf84	0	-	53185016	373
chr18	34007655	34007656	0.634867	chr18	34007305	34008805	C18H11orf91	0	+	34008305	649
chr18	34007560	34007561	0.761002	chr18	34007305	34008805	C18H11orf91	0	+	34008305	744
chr19	30645960	30645961	0.753425	chr19	30644798	30646298	C19H2orf76	0	+	30645798	-163
chr19	30645960	30645961	0.753425	chr19	30644816	30646316	C19H2orf76	0	+	30645816	-145
chr19	12000781	12000782	0.626712	chr19	12000501	12002001	C19H4orf33	0	-	12001001	219
chr19	12000781	12000782	0.626712	chr19	12000717	12002217	C19H4orf33	0	-	12001217	435
chr14	22863494	22863495	0.557267	chr14	22862859	22864359	C1GALT1	0	+	22863859	364
chr14	22863494	22863495	0.557267	chr14	22862860	22864360	C1GALT1	0	+	22863860	365
chr14	22863494	22863495	0.557267	chr14	22863110	22864610	C1GALT1	0	+	22864110	615
chr1	21122533	21122534	0.604474	chr1	21121630	21123130	C1H18orf54	0	-	21122130	-404
chr1	21122533	21122534	0.604474	chr1	21122351	21123851	C1H18orf54	0	-	21122851	317
chr1	21122533	21122534	0.604474	chr1	21122355	21123855	C1H18orf54	0	-	21122855	321
chr1	21122533	21122534	0.604474	chr1	21122356	21123856	C1H18orf54	0	-	21122856	322
chr1	21121961	21121962	0.638671	chr1	21121630	21123130	C1H18orf54	0	-	21122130	168
chr1	87661065	87661066	0.654675	chr1	87659938	87661438	C1H9orf135	0	-	87660438	-628
chr1	87661065	87661066	0.654675	chr1	87660394	87661894	C1H9orf135	0	-	87660894	-172
chr1	87661065	87661066	0.654675	chr1	87660395	87661895	C1H9orf135	0	-	87660895	-171
chr20	28759204	28759205	0.666363	chr20	28758969	28760469	C20H3orf14	0	-	28759469	264
chr20	28759520	28759521	1	chr20	28758969	28760469	C20H3orf14	0	-	28759469	-52
chr20	28759520	28759521	1	chr20	28759205	28760705	C20H3orf14	0	-	28759705	184
chr20	758172	758173	0.568871	chr20	757677	759177	C20H3orf22	0	-	758177	4
chr20	758172	758173	0.568871	chr20	757679	759179	C20H3orf22	0	-	758179	6
chr20	31702827	31702828	0.549873	chr20	31701639	31703139	C20H3orf67	0	+	31702639	-189
chr20	31702827	31702828	0.549873	chr20	31701640	31703140	C20H3orf67	0	+	31702640	-188
chr20	31702827	31702828	0.549873	chr20	31701641	31703141	C20H3orf67	0	+	31702641	-187
chr20	31702827	31702828	0.549873	chr20	31701642	31703142	C20H3orf67	0	+	31702642	-186
chr20	31702827	31702828	0.549873	chr20	31701644	31703144	C20H3orf67	0	+	31702644	-184
chr20	31702827	31702828	0.549873	chr20	31701646	31703146	C20H3orf67	0	+	31702646	-182
chr20	31702827	31702828	0.549873	chr20	31702291	31703791	C20H3orf67	0	+	31703291	463
chr20	31702827	31702828	0.549873	chr20	31702496	31703996	C20H3orf67	0	+	31703496	668
chr20	31701787	31701788	0.620041	chr20	31701639	31703139	C20H3orf67	0	+	31702639	851
chr20	31701787	31701788	0.620041	chr20	31701640	31703140	C20H3orf67	0	+	31702640	852
chr20	31701787	31701788	0.620041	chr20	31701641	31703141	C20H3orf67	0	+	31702641	853
chr20	31701787	31701788	0.620041	chr20	31701642	31703142	C20H3orf67	0	+	31702642	854
chr20	31701787	31701788	0.620041	chr20	31701644	31703144	C20H3orf67	0	+	31702644	856
chr20	31701787	31701788	0.620041	chr20	31701646	31703146	C20H3orf67	0	+	31702646	858
chr20	31701776	31701777	0.622421	chr20	31701639	31703139	C20H3orf67	0	+	31702639	862
chr20	31701776	31701777	0.622421	chr20	31701640	31703140	C20H3orf67	0	+	31702640	863
chr20	31701776	31701777	0.622421	chr20	31701641	31703141	C20H3orf67	0	+	31702641	864
chr20	31701776	31701777	0.622421	chr20	31701642	31703142	C20H3orf67	0	+	31702642	865
chr20	31701776	31701777	0.622421	chr20	31701644	31703144	C20H3orf67	0	+	31702644	867
chr20	31701776	31701777	0.622421	chr20	31701646	31703146	C20H3orf67	0	+	31702646	869
chr20	31701781	31701782	0.622421	chr20	31701639	31703139	C20H3orf67	0	+	31702639	857
chr20	31701781	31701782	0.622421	chr20	31701640	31703140	C20H3orf67	0	+	31702640	858
chr20	31701781	31701782	0.622421	chr20	31701641	31703141	C20H3orf67	0	+	31702641	859
chr20	31701781	31701782	0.622421	chr20	31701642	31703142	C20H3orf67	0	+	31702642	860
chr20	31701781	31701782	0.622421	chr20	31701644	31703144	C20H3orf67	0	+	31702644	862
chr20	31701781	31701782	0.622421	chr20	31701646	31703146	C20H3orf67	0	+	31702646	864
chr21	7014017	7014018	0.724393	chr21	7012545	7014045	C21H11orf54	0	-	7013045	-973
chr21	7014017	7014018	0.724393	chr21	7012546	7014046	C21H11orf54	0	-	7013046	-972
chr21	7014017	7014018	0.724393	chr21	7012552	7014052	C21H11orf54	0	-	7013052	-966
chr21	7013235	7013236	0.901426	chr21	7012545	7014045	C21H11orf54	0	-	7013045	-191
chr21	7013235	7013236	0.901426	chr21	7012546	7014046	C21H11orf54	0	-	7013046	-190
chr21	7013235	7013236	0.901426	chr21	7012552	7014052	C21H11orf54	0	-	7013052	-184
chr21	7013116	7013117	0.922642	chr21	7012545	7014045	C21H11orf54	0	-	7013045	-72
chr21	7013116	7013117	0.922642	chr21	7012546	7014046	C21H11orf54	0	-	7013046	-71
chr21	7013116	7013117	0.922642	chr21	7012552	7014052	C21H11orf54	0	-	7013052	-65
chr23	49504370	49504371	0.582854	chr23	49503743	49505243	C23H3orf33	0	-	49504243	-128
chr23	49504370	49504371	0.582854	chr23	49503830	49505330	C23H3orf33	0	-	49504330	-41
chr25	34679105	34679106	0.682793	chr25	34677962	34679462	C25H8orf58	0	-	34678462	-644
chr25	34679105	34679106	0.682793	chr25	34678888	34680388	C25H8orf58	0	-	34679388	282
chr27	38103828	38103829	0.638443	chr27	38103052	38104552	C27H12orf57	0	-	38103552	-277
chr27	38103125	38103126	0.697162	chr27	38103052	38104552	C27H12orf57	0	-	38103552	426
chr27	38103919	38103920	0.775198	chr27	38103052	38104552	C27H12orf57	0	-	38103552	-368
chr27	31805320	31805321	0.559763	chr27	31804457	31805957	C27H12orf60	0	-	31804957	-364
chr27	31805320	31805321	0.559763	chr27	31805100	31806600	C27H12orf60	0	-	31805600	279
chr28	27231423	27231424	0.548351	chr28	27231203	27232703	C28H10orf82	0	-	27231703	279
chr28	27231423	27231424	0.548351	chr28	27230041	27231541	C28H10orf82	0	-	27230541	-883
chr28	27231423	27231424	0.548351	chr28	27230147	27231647	C28H10orf82	0	-	27230647	-777
chr28	27231423	27231424	0.548351	chr28	27230184	27231684	C28H10orf82	0	-	27230684	-740
chr29	17817630	17817631	0.555556	chr29	17816921	17818421	C29H8orf34	0	+	17817921	290
chr29	17817630	17817631	0.555556	chr29	17816922	17818422	C29H8orf34	0	+	17817922	291
chr29	17817630	17817631	0.555556	chr29	17816950	17818450	C29H8orf34	0	+	17817950	319
chr37	10653147	10653148	0.612792	chr37	10652323	10653823	C2CD6	0	-	10652823	-325
chr37	10653156	10653157	0.612792	chr37	10652323	10653823	C2CD6	0	-	10652823	-334
chr37	10682515	10682516	0.710168	chr37	10681507	10683007	C2CD6	0	-	10682007	-509
chr37	10682515	10682516	0.710168	chr37	10681723	10683223	C2CD6	0	-	10682223	-293
chr31	38027906	38027907	0.574022	chr31	38027085	38028585	C31H21orf33	0	+	38028085	178
chr31	38027909	38027910	0.775862	chr31	38027085	38028585	C31H21orf33	0	+	38028085	175
chr31	39575887	39575888	0.555238	chr31	39575737	39577237	C31H21orf58	0	-	39576237	349
chr31	39576947	39576948	0.670206	chr31	39575737	39577237	C31H21orf58	0	-	39576237	-711
chr33	22840843	22840844	0.68056	chr33	22840354	22841854	C33H3orf30	0	+	22841354	510
chr33	22840843	22840844	0.68056	chr33	22840356	22841856	C33H3orf30	0	+	22841356	512
chr33	22841237	22841238	0.703098	chr33	22840354	22841854	C33H3orf30	0	+	22841354	116
chr33	22841237	22841238	0.703098	chr33	22840356	22841856	C33H3orf30	0	+	22841356	118
chr38	20340364	20340365	0.55474	chr38	20339363	20340863	C38H1orf226	0	-	20339863	-502
chr38	20339724	20339725	0.784722	chr38	20339363	20340863	C38H1orf226	0	-	20339863	138
chr1	108705024	108705025	0.582704	chr1	108703716	108705216	C5AR1	0	-	108704216	-809
chr1	108704996	108704997	0.705882	chr1	108703716	108705216	C5AR1	0	-	108704216	-781
chr5	18959043	18959044	0.658368	chr5	18959034	18960534	C5H11orf71	0	+	18960034	990
chr5	18959104	18959105	0.680139	chr5	18959034	18960534	C5H11orf71	0	+	18960034	929
chr5	18959315	18959316	0.796805	chr5	18959034	18960534	C5H11orf71	0	+	18960034	718
chr6	36679113	36679114	0.607629	chr6	36677633	36679133	C6H16orf71	0	-	36678133	-981
chr6	36679113	36679114	0.607629	chr6	36678261	36679761	C6H16orf71	0	-	36678761	-353
chr6	36679113	36679114	0.607629	chr6	36678359	36679859	C6H16orf71	0	-	36678859	-255
chr6	15749499	15749500	0.548302	chr6	15748121	15749621	C6H7orf50	0	+	15749121	-379
chr6	15749499	15749500	0.548302	chr6	15748122	15749622	C6H7orf50	0	+	15749122	-378
chr6	15749499	15749500	0.548302	chr6	15748127	15749627	C6H7orf50	0	+	15749127	-373
chr6	15749582	15749583	0.620567	chr6	15748121	15749621	C6H7orf50	0	+	15749121	-462
chr6	15749582	15749583	0.620567	chr6	15748122	15749622	C6H7orf50	0	+	15749122	-461
chr6	15749582	15749583	0.620567	chr6	15748127	15749627	C6H7orf50	0	+	15749127	-456
chr6	15748580	15748581	0.932774	chr6	15748121	15749621	C6H7orf50	0	+	15749121	540
chr6	15748580	15748581	0.932774	chr6	15748122	15749622	C6H7orf50	0	+	15749122	541
chr6	15748580	15748581	0.932774	chr6	15748127	15749627	C6H7orf50	0	+	15749127	546
chr7	45071460	45071461	0.548464	chr7	45070680	45072180	C7H18orf25	0	-	45071180	-281
chr7	45071460	45071461	0.548464	chr7	45070726	45072226	C7H18orf25	0	-	45071226	-235
chr7	45071460	45071461	0.548464	chr7	45071222	45072722	C7H18orf25	0	-	45071722	261
chr8	33551575	33551576	0.564583	chr8	33550854	33552354	C8H14orf37	0	-	33551354	-222
chr8	33540954	33540955	0.583148	chr8	33540212	33541712	C8H14orf37	0	-	33540712	-243
chr8	33575958	33575959	0.655237	chr8	33574582	33576082	C8H14orf37	0	-	33575082	-877
chr9	27863606	27863607	0.671508	chr9	27862910	27864410	CA10	0	-	27863410	-197
chr9	27863606	27863607	0.671508	chr9	27863305	27864805	CA10	0	-	27863805	198
chr11	52204961	52204962	0.674926	chr11	52204617	52206117	CA9	0	+	52205617	655
chr11	52204961	52204962	0.674926	chr11	52204624	52206124	CA9	0	+	52205624	662
chr11	52204961	52204962	0.674926	chr11	52204666	52206166	CA9	0	+	52205666	704
chr24	46376132	46376133	0.697297	chr24	46375397	46376897	CABLES2	0	-	46375897	-236
chr24	46375494	46375495	1	chr24	46375397	46376897	CABLES2	0	-	46375897	402
chr9	49867602	49867603	0.781564	chr9	49867216	49868716	CACFD1	0	+	49868216	613
chr9	49867708	49867709	1	chr9	49867216	49868716	CACFD1	0	+	49868216	507
chr27	5714292	5714293	0.809937	chr27	5714119	5715619	CACNB3	0	-	5714619	326
chr27	5714747	5714748	0.907701	chr27	5714119	5715619	CACNB3	0	-	5714619	-129
chr9	13588183	13588184	0.56589	chr9	13587317	13588817	CACNG5	0	-	13587817	-367
chr9	13587496	13587497	0.707618	chr9	13587317	13588817	CACNG5	0	-	13587817	320
chr28	15844468	15844469	0.562759	chr28	15843139	15844639	CALHM3	0	-	15843639	-830
chr28	15843460	15843461	0.685594	chr28	15843139	15844639	CALHM3	0	-	15843639	178
chr28	40925548	40925549	0.571721	chr28	40924615	40926115	CALY	0	-	40925115	-434
chr28	40925548	40925549	0.571721	chr28	40924660	40926160	CALY	0	-	40925160	-389
chr28	40925628	40925629	0.662391	chr28	40924615	40926115	CALY	0	-	40925115	-514
chr28	40925628	40925629	0.662391	chr28	40924660	40926160	CALY	0	-	40925160	-469
chr28	40926157	40926158	0.689018	chr28	40924660	40926160	CALY	0	-	40925160	-998
chr28	40924627	40924628	0.711111	chr28	40923305	40924805	CALY	0	-	40923805	-823
chr28	40924627	40924628	0.711111	chr28	40924615	40926115	CALY	0	-	40925115	487
chr5	61392394	61392395	0.582391	chr5	61391792	61393292	CAMTA1	0	+	61392792	397
chr5	61376443	61376444	0.609549	chr5	61375577	61377077	CAMTA1	0	+	61376577	133
chr5	61376278	61376279	0.630925	chr5	61375577	61377077	CAMTA1	0	+	61376577	298
chr20	5789715	5789716	1	chr20	5789366	5790866	CAND2	0	-	5789866	150
chr20	5789715	5789716	1	chr20	5789391	5790891	CAND2	0	-	5789891	175
chr25	50555071	50555072	0.871842	chr25	50554400	50555900	CAPN10	0	+	50555400	328
chr25	50555071	50555072	0.871842	chr25	50554403	50555903	CAPN10	0	+	50555403	331
chr6	40015501	40015502	0.557086	chr6	40014297	40015797	CAPN15	0	-	40014797	-705
chr6	40010897	40010898	0.651396	chr6	40010321	40011821	CAPN15	0	-	40010821	-77
chr6	40015164	40015165	0.735085	chr6	40014297	40015797	CAPN15	0	-	40014797	-368
chr6	40015336	40015337	0.911128	chr6	40014297	40015797	CAPN15	0	-	40014797	-540
chr21	21659528	21659529	0.601521	chr21	21659040	21660540	CAPN5	0	-	21659540	11
chr21	21677072	21677073	0.8	chr21	21676682	21678182	CAPN5	0	-	21677182	109
chr21	21677072	21677073	0.8	chr21	21676857	21678357	CAPN5	0	-	21677357	284
chr21	21677072	21677073	0.8	chr21	21676885	21678385	CAPN5	0	-	21677385	312
chr2	79182297	79182298	0.727839	chr2	79181666	79183166	CAPZB	0	+	79182666	368
chr2	79182297	79182298	0.727839	chr2	79181719	79183219	CAPZB	0	+	79182719	421
chr2	79182188	79182189	0.824818	chr2	79181666	79183166	CAPZB	0	+	79182666	477
chr2	79182188	79182189	0.824818	chr2	79181719	79183219	CAPZB	0	+	79182719	530
chr6	33337862	33337863	0.716855	chr6	33337575	33339075	CARHSP1	0	+	33338575	712
chr6	33337862	33337863	0.716855	chr6	33337807	33339307	CARHSP1	0	+	33338807	944
chr16	6396269	6396270	0.565345	chr16	6395126	6396626	CASP2	0	-	6395626	-644
chr16	6396269	6396270	0.565345	chr16	6395729	6397229	CASP2	0	-	6396229	-41
chr16	6396269	6396270	0.565345	chr16	6395750	6397250	CASP2	0	-	6396250	-20
chr16	6396510	6396511	0.647517	chr16	6395126	6396626	CASP2	0	-	6395626	-885
chr16	6396510	6396511	0.647517	chr16	6395729	6397229	CASP2	0	-	6396229	-282
chr16	6396510	6396511	0.647517	chr16	6395750	6397250	CASP2	0	-	6396250	-261
chr12	49039766	49039767	0.857488	chr12	49039067	49040567	CASP8AP2	0	+	49040067	300
chr12	49039947	49039948	0.96921	chr12	49039067	49040567	CASP8AP2	0	+	49040067	119
chr20	54312798	54312799	0.66224	chr20	54311363	54312863	CATSPERD	0	-	54311863	-936
chr20	54312798	54312799	0.66224	chr20	54311437	54312937	CATSPERD	0	-	54311937	-862
chr20	54312798	54312799	0.66224	chr20	54311584	54313084	CATSPERD	0	-	54312084	-715
chr20	54312798	54312799	0.66224	chr20	54311585	54313085	CATSPERD	0	-	54312085	-714
chr20	54312798	54312799	0.66224	chr20	54312003	54313503	CATSPERD	0	-	54312503	-296
chr20	54312108	54312109	0.691927	chr20	54311363	54312863	CATSPERD	0	-	54311863	-246
chr20	54312108	54312109	0.691927	chr20	54311437	54312937	CATSPERD	0	-	54311937	-172
chr20	54312108	54312109	0.691927	chr20	54311584	54313084	CATSPERD	0	-	54312084	-25
chr20	54312108	54312109	0.691927	chr20	54311585	54313085	CATSPERD	0	-	54312085	-24
chr20	54312108	54312109	0.691927	chr20	54312003	54313503	CATSPERD	0	-	54312503	394
chr20	54312142	54312143	0.739376	chr20	54311363	54312863	CATSPERD	0	-	54311863	-280
chr20	54312142	54312143	0.739376	chr20	54311437	54312937	CATSPERD	0	-	54311937	-206
chr20	54312142	54312143	0.739376	chr20	54311584	54313084	CATSPERD	0	-	54312084	-59
chr20	54312142	54312143	0.739376	chr20	54311585	54313085	CATSPERD	0	-	54312085	-58
chr20	54312142	54312143	0.739376	chr20	54312003	54313503	CATSPERD	0	-	54312503	360
chr20	54311918	54311919	0.773961	chr20	54311363	54312863	CATSPERD	0	-	54311863	-56
chr20	54311918	54311919	0.773961	chr20	54311437	54312937	CATSPERD	0	-	54311937	18
chr20	54311918	54311919	0.773961	chr20	54311584	54313084	CATSPERD	0	-	54312084	165
chr20	54311918	54311919	0.773961	chr20	54311585	54313085	CATSPERD	0	-	54312085	166
chr20	54311874	54311875	0.796614	chr20	54311363	54312863	CATSPERD	0	-	54311863	-12
chr20	54311874	54311875	0.796614	chr20	54311437	54312937	CATSPERD	0	-	54311937	62
chr20	54311874	54311875	0.796614	chr20	54311584	54313084	CATSPERD	0	-	54312084	209
chr20	54311874	54311875	0.796614	chr20	54311585	54313085	CATSPERD	0	-	54312085	210
chr24	22722615	22722616	0.670316	chr24	22721900	22723400	CBFA2T2	0	+	22722900	284
chr24	22722615	22722616	0.670316	chr24	22722149	22723649	CBFA2T2	0	+	22723149	533
chr28	9371709	9371710	0.634869	chr28	9370452	9371952	CC2D2B	0	+	9371452	-258
chr28	9371709	9371710	0.634869	chr28	9370537	9372037	CC2D2B	0	+	9371537	-173
chr28	9371709	9371710	0.634869	chr28	9370545	9372045	CC2D2B	0	+	9371545	-165
chr28	9371709	9371710	0.634869	chr28	9370558	9372058	CC2D2B	0	+	9371558	-152
chr28	9371709	9371710	0.634869	chr28	9370568	9372068	CC2D2B	0	+	9371568	-142
chr28	9371709	9371710	0.634869	chr28	9370576	9372076	CC2D2B	0	+	9371576	-134
chr28	9371709	9371710	0.634869	chr28	9370582	9372082	CC2D2B	0	+	9371582	-128
chr28	9371709	9371710	0.634869	chr28	9370587	9372087	CC2D2B	0	+	9371587	-123
chr28	9371709	9371710	0.634869	chr28	9370588	9372088	CC2D2B	0	+	9371588	-122
chr28	9371709	9371710	0.634869	chr28	9370589	9372089	CC2D2B	0	+	9371589	-121
chr28	9371709	9371710	0.634869	chr28	9370594	9372094	CC2D2B	0	+	9371594	-116
chr28	9371709	9371710	0.634869	chr28	9370599	9372099	CC2D2B	0	+	9371599	-111
chr28	9371709	9371710	0.634869	chr28	9370605	9372105	CC2D2B	0	+	9371605	-105
chr28	9371709	9371710	0.634869	chr28	9370609	9372109	CC2D2B	0	+	9371609	-101
chr28	9371709	9371710	0.634869	chr28	9370629	9372129	CC2D2B	0	+	9371629	-81
chr28	9371709	9371710	0.634869	chr28	9370706	9372206	CC2D2B	0	+	9371706	-4
chr28	9371382	9371383	0.680226	chr28	9370452	9371952	CC2D2B	0	+	9371452	69
chr28	9371382	9371383	0.680226	chr28	9370537	9372037	CC2D2B	0	+	9371537	154
chr28	9371382	9371383	0.680226	chr28	9370545	9372045	CC2D2B	0	+	9371545	162
chr28	9371382	9371383	0.680226	chr28	9370558	9372058	CC2D2B	0	+	9371558	175
chr28	9371382	9371383	0.680226	chr28	9370568	9372068	CC2D2B	0	+	9371568	185
chr28	9371382	9371383	0.680226	chr28	9370576	9372076	CC2D2B	0	+	9371576	193
chr28	9371382	9371383	0.680226	chr28	9370582	9372082	CC2D2B	0	+	9371582	199
chr28	9371382	9371383	0.680226	chr28	9370587	9372087	CC2D2B	0	+	9371587	204
chr28	9371382	9371383	0.680226	chr28	9370588	9372088	CC2D2B	0	+	9371588	205
chr28	9371382	9371383	0.680226	chr28	9370589	9372089	CC2D2B	0	+	9371589	206
chr28	9371382	9371383	0.680226	chr28	9370594	9372094	CC2D2B	0	+	9371594	211
chr28	9371382	9371383	0.680226	chr28	9370599	9372099	CC2D2B	0	+	9371599	216
chr28	9371382	9371383	0.680226	chr28	9370605	9372105	CC2D2B	0	+	9371605	222
chr28	9371382	9371383	0.680226	chr28	9370609	9372109	CC2D2B	0	+	9371609	226
chr28	9371382	9371383	0.680226	chr28	9370629	9372129	CC2D2B	0	+	9371629	246
chr28	9371382	9371383	0.680226	chr28	9370706	9372206	CC2D2B	0	+	9371706	323
chr28	9371460	9371461	0.82404	chr28	9370452	9371952	CC2D2B	0	+	9371452	-9
chr28	9371460	9371461	0.82404	chr28	9370537	9372037	CC2D2B	0	+	9371537	76
chr28	9371460	9371461	0.82404	chr28	9370545	9372045	CC2D2B	0	+	9371545	84
chr28	9371460	9371461	0.82404	chr28	9370558	9372058	CC2D2B	0	+	9371558	97
chr28	9371460	9371461	0.82404	chr28	9370568	9372068	CC2D2B	0	+	9371568	107
chr28	9371460	9371461	0.82404	chr28	9370576	9372076	CC2D2B	0	+	9371576	115
chr28	9371460	9371461	0.82404	chr28	9370582	9372082	CC2D2B	0	+	9371582	121
chr28	9371460	9371461	0.82404	chr28	9370587	9372087	CC2D2B	0	+	9371587	126
chr28	9371460	9371461	0.82404	chr28	9370588	9372088	CC2D2B	0	+	9371588	127
chr28	9371460	9371461	0.82404	chr28	9370589	9372089	CC2D2B	0	+	9371589	128
chr28	9371460	9371461	0.82404	chr28	9370594	9372094	CC2D2B	0	+	9371594	133
chr28	9371460	9371461	0.82404	chr28	9370599	9372099	CC2D2B	0	+	9371599	138
chr28	9371460	9371461	0.82404	chr28	9370605	9372105	CC2D2B	0	+	9371605	144
chr28	9371460	9371461	0.82404	chr28	9370609	9372109	CC2D2B	0	+	9371609	148
chr28	9371460	9371461	0.82404	chr28	9370629	9372129	CC2D2B	0	+	9371629	168
chr28	9371460	9371461	0.82404	chr28	9370706	9372206	CC2D2B	0	+	9371706	245
chr11	52194348	52194349	0.627133	chr11	52193410	52194910	CCDC107	0	+	52194410	61
chr11	52194603	52194604	0.642015	chr11	52193410	52194910	CCDC107	0	+	52194410	-194
chr16	45157303	45157304	0.622417	chr16	45157090	45158590	CCDC110	0	+	45158090	786
chr16	45158152	45158153	0.713345	chr16	45157090	45158590	CCDC110	0	+	45158090	-63
chr36	22627186	22627187	0.688904	chr36	22625699	22627199	CCDC141	0	-	22626199	-988
chr36	22625822	22625823	0.793471	chr36	22625699	22627199	CCDC141	0	-	22626199	376
chr5	9505618	9505619	0.596601	chr5	9504803	9506303	CCDC15	0	-	9505303	-316
chr5	9505618	9505619	0.596601	chr5	9504843	9506343	CCDC15	0	-	9505343	-276
chr5	9505618	9505619	0.596601	chr5	9504869	9506369	CCDC15	0	-	9505369	-250
chr12	6523888	6523889	0.844373	chr12	6523848	6525348	CCDC167	0	-	6524348	459
chr12	6523888	6523889	0.844373	chr12	6523852	6525352	CCDC167	0	-	6524352	463
chr12	6523888	6523889	0.844373	chr12	6523855	6525355	CCDC167	0	-	6524355	466
chr12	6523888	6523889	0.844373	chr12	6523857	6525357	CCDC167	0	-	6524357	468
chr27	6584909	6584910	0.885986	chr27	6583832	6585332	CCDC184	0	-	6584332	-578
chr27	6584909	6584910	0.885986	chr27	6583833	6585333	CCDC184	0	-	6584333	-577
chr38	19942744	19942745	0.610481	chr38	19941668	19943168	CCDC190	0	+	19942668	-77
chr38	19942031	19942032	0.617553	chr38	19941668	19943168	CCDC190	0	+	19942668	636
chr15	16269349	16269350	0.605403	chr15	16268998	16270498	CCDC24	0	-	16269498	148
chr15	16269069	16269070	0.614848	chr15	16268998	16270498	CCDC24	0	-	16269498	428
chr15	16269348	16269349	0.63356	chr15	16268998	16270498	CCDC24	0	-	16269498	149
chr2	23477351	23477352	0.600002	chr2	23476694	23478194	CCDC3	0	+	23477694	342
chr2	23477375	23477376	0.646766	chr2	23476694	23478194	CCDC3	0	+	23477694	318
chr2	23477569	23477570	1	chr2	23476694	23478194	CCDC3	0	+	23477694	124
chr21	47947990	47947991	0.896844	chr21	47947601	47949101	CCDC34	0	-	47948101	110
chr21	47948225	47948226	1	chr21	47947601	47949101	CCDC34	0	-	47948101	-125
chr20	40648243	40648244	0.687586	chr20	40647354	40648854	CCDC51	0	+	40648354	110
chr20	40648243	40648244	0.687586	chr20	40647364	40648864	CCDC51	0	+	40648364	120
chr20	40648243	40648244	0.687586	chr20	40647366	40648866	CCDC51	0	+	40648366	122
chr33	25523748	25523749	0.567337	chr33	25523454	25524954	CCDC58	0	-	25523954	205
chr33	25523748	25523749	0.567337	chr33	25523536	25525036	CCDC58	0	-	25524036	287
chr1	20644598	20644599	0.563894	chr1	20643300	20644800	CCDC68	0	+	20644300	-299
chr1	20644598	20644599	0.563894	chr1	20643302	20644802	CCDC68	0	+	20644302	-297
chr2	4187505	4187506	0.640988	chr2	4186139	4187639	CCDC7	0	-	4186639	-867
chr2	4187505	4187506	0.640988	chr2	4186161	4187661	CCDC7	0	-	4186661	-845
chr2	4187505	4187506	0.640988	chr2	4186162	4187662	CCDC7	0	-	4186662	-844
chr2	4187505	4187506	0.640988	chr2	4186163	4187663	CCDC7	0	-	4186663	-843
chr2	4187505	4187506	0.640988	chr2	4186164	4187664	CCDC7	0	-	4186664	-842
chr2	4187505	4187506	0.640988	chr2	4186165	4187665	CCDC7	0	-	4186665	-841
chr2	4187505	4187506	0.640988	chr2	4186166	4187666	CCDC7	0	-	4186666	-840
chr2	4187505	4187506	0.640988	chr2	4186168	4187668	CCDC7	0	-	4186668	-838
chr15	17681192	17681193	0.577898	chr15	17680196	17681696	CCNB1IP1	0	-	17680696	-497
chr15	17681192	17681193	0.577898	chr15	17680575	17682075	CCNB1IP1	0	-	17681075	-118
chr15	17681192	17681193	0.577898	chr15	17680586	17682086	CCNB1IP1	0	-	17681086	-107
chr7	41565404	41565405	0.613316	chr7	41565272	41566772	CCT3	0	+	41566272	867
chr7	41565404	41565405	0.613316	chr7	41565273	41566773	CCT3	0	+	41566273	868
chr7	41565304	41565305	0.770115	chr7	41565272	41566772	CCT3	0	+	41566272	967
chr7	41565304	41565305	0.770115	chr7	41565273	41566773	CCT3	0	+	41566273	968
chr10	61874182	61874183	0.704652	chr10	61873529	61875029	CCT4	0	-	61874029	-154
chr10	61874472	61874473	0.859813	chr10	61873529	61875029	CCT4	0	-	61874029	-444
chr34	4050011	4050012	1	chr34	4048630	4050130	CCT5	0	-	4049130	-882
chr34	4050021	4050022	1	chr34	4048630	4050130	CCT5	0	-	4049130	-892
chr34	4050041	4050042	1	chr34	4048630	4050130	CCT5	0	-	4049130	-912
chr34	4050051	4050052	1	chr34	4048630	4050130	CCT5	0	-	4049130	-922
chr34	4050056	4050057	1	chr34	4048630	4050130	CCT5	0	-	4049130	-927
chr17	54391747	54391748	0.559155	chr17	54390570	54392070	CD101	0	+	54391570	-178
chr17	54390718	54390719	0.595264	chr17	54390570	54392070	CD101	0	+	54391570	851
chr17	54391496	54391497	0.596221	chr17	54390570	54392070	CD101	0	+	54391570	73
chr17	54391281	54391282	0.618165	chr17	54390570	54392070	CD101	0	+	54391570	288
chr17	54391659	54391660	0.618627	chr17	54390570	54392070	CD101	0	+	54391570	-90
chr17	54390774	54390775	0.645121	chr17	54390570	54392070	CD101	0	+	54391570	795
chr1	8348534	8348535	0.607822	chr1	8347626	8349126	CD226	0	+	8348626	91
chr1	8347959	8347960	0.620194	chr1	8347626	8349126	CD226	0	+	8348626	666
chr1	8348004	8348005	0.63626	chr1	8347626	8349126	CD226	0	+	8348626	621
chr1	8348180	8348181	0.652394	chr1	8347626	8349126	CD226	0	+	8348626	445
chr1	8348181	8348182	0.652394	chr1	8347626	8349126	CD226	0	+	8348626	444
chr20	52890335	52890336	0.740936	chr20	52889271	52890771	CD320	0	-	52889771	-565
chr20	52890335	52890336	0.740936	chr20	52889860	52891360	CD320	0	-	52890360	24
chr38	21615004	21615005	0.6677	chr38	21613901	21615401	CD48	0	+	21614901	-104
chr38	21612010	21612011	0.75892	chr38	21611399	21612899	CD48	0	+	21612399	388
chr9	11844456	11844457	0.576734	chr9	11844442	11845942	CD79B	0	-	11844942	485
chr9	11844456	11844457	0.576734	chr9	11844443	11845943	CD79B	0	-	11844943	486
chr2	24239539	24239540	0.594929	chr2	24238992	24240492	CDC123	0	-	24239492	-48
chr2	24239539	24239540	0.594929	chr2	24238994	24240494	CDC123	0	-	24239494	-46
chr18	51863546	51863547	0.60337	chr18	51863093	51864593	CDC42EP2	0	-	51863593	46
chr18	51863753	51863754	0.686275	chr18	51863093	51864593	CDC42EP2	0	-	51863593	-161
chr4	82716812	82716813	0.552559	chr4	82715720	82717220	CDH12	0	+	82716720	-93
chr4	82716833	82716834	0.552559	chr4	82715720	82717220	CDH12	0	+	82716720	-114
chr5	86402447	86402448	0.686282	chr5	86401076	86402576	CDH8	0	+	86402076	-372
chr5	86402212	86402213	0.757208	chr5	86401076	86402576	CDH8	0	+	86402076	-137
chr5	86401951	86401952	0.763331	chr5	86401076	86402576	CDH8	0	+	86402076	124
chr25	13180118	13180119	0.547115	chr25	13179138	13180638	CDK8	0	-	13179638	-481
chr25	13180118	13180119	0.547115	chr25	13179231	13180731	CDK8	0	-	13179731	-388
chr25	13180118	13180119	0.547115	chr25	13179239	13180739	CDK8	0	-	13179739	-380
chr25	13180118	13180119	0.547115	chr25	13179243	13180743	CDK8	0	-	13179743	-376
chr25	13180118	13180119	0.547115	chr25	13179251	13180751	CDK8	0	-	13179751	-368
chr2	25818721	25818722	0.6482	chr2	25817763	25819263	CELF2	0	-	25818263	-459
chr2	25313307	25313308	1	chr2	25312222	25313722	CELF2	0	-	25312722	-586
chr2	25313307	25313308	1	chr2	25312223	25313723	CELF2	0	-	25312723	-585
chr2	25313307	25313308	1	chr2	25312224	25313724	CELF2	0	-	25312724	-584
chr20	56076346	56076347	0.561248	chr20	56075025	56076525	CELF5	0	-	56075525	-822
chr20	56076346	56076347	0.561248	chr20	56075078	56076578	CELF5	0	-	56075578	-769
chr13	58091444	58091445	0.637188	chr13	58090843	58092343	CENPC	0	-	58091343	-102
chr13	58091444	58091445	0.637188	chr13	58090844	58092344	CENPC	0	-	58091344	-101
chr13	58091444	58091445	0.637188	chr13	58090845	58092345	CENPC	0	-	58091345	-100
chr13	58091829	58091830	0.649588	chr13	58090843	58092343	CENPC	0	-	58091343	-487
chr13	58091829	58091830	0.649588	chr13	58090844	58092344	CENPC	0	-	58091344	-486
chr13	58091829	58091830	0.649588	chr13	58090845	58092345	CENPC	0	-	58091345	-485
chr13	58091886	58091887	0.714351	chr13	58090843	58092343	CENPC	0	-	58091343	-544
chr13	58091886	58091887	0.714351	chr13	58090844	58092344	CENPC	0	-	58091344	-543
chr13	58091886	58091887	0.714351	chr13	58090845	58092345	CENPC	0	-	58091345	-542
chr17	19140737	19140738	0.687533	chr17	19140172	19141672	CENPO	0	+	19141172	434
chr17	19140737	19140738	0.687533	chr17	19140173	19141673	CENPO	0	+	19141173	435
chr17	19140737	19140738	0.687533	chr17	19140345	19141845	CENPO	0	+	19141345	607
chr17	19140737	19140738	0.687533	chr17	19140499	19141999	CENPO	0	+	19141499	761
chr17	19140737	19140738	0.687533	chr17	19140526	19142026	CENPO	0	+	19141526	788
chr17	19140737	19140738	0.687533	chr17	19140529	19142029	CENPO	0	+	19141529	791
chr8	53311531	53311532	0.6	chr8	53310632	53312132	CEP128	0	-	53311132	-400
chr8	53311531	53311532	0.6	chr8	53311176	53312676	CEP128	0	-	53311676	144
chr8	53311531	53311532	0.6	chr8	53311439	53312939	CEP128	0	-	53311939	407
chr8	53311531	53311532	0.6	chr8	53311440	53312940	CEP128	0	-	53311940	408
chr8	53311531	53311532	0.6	chr8	53311442	53312942	CEP128	0	-	53311942	410
chr8	53311531	53311532	0.6	chr8	53311444	53312944	CEP128	0	-	53311944	412
chr8	53311531	53311532	0.6	chr8	53311445	53312945	CEP128	0	-	53311945	413
chr8	53311531	53311532	0.6	chr8	53311446	53312946	CEP128	0	-	53311946	414
chr8	53311531	53311532	0.6	chr8	53311449	53312949	CEP128	0	-	53311949	417
chr8	53311531	53311532	0.6	chr8	53311455	53312955	CEP128	0	-	53311955	423
chr8	53311531	53311532	0.6	chr8	53311457	53312957	CEP128	0	-	53311957	425
chr8	53311531	53311532	0.6	chr8	53311458	53312958	CEP128	0	-	53311958	426
chr8	53311531	53311532	0.6	chr8	53311460	53312960	CEP128	0	-	53311960	428
chr8	53311531	53311532	0.6	chr8	53311461	53312961	CEP128	0	-	53311961	429
chr8	53311531	53311532	0.6	chr8	53311462	53312962	CEP128	0	-	53311962	430
chr12	44484210	44484211	0.580373	chr12	44482931	44484431	CEP162	0	-	44483431	-780
chr12	44484210	44484211	0.580373	chr12	44483307	44484807	CEP162	0	-	44483807	-404
chr12	44484210	44484211	0.580373	chr12	44483308	44484808	CEP162	0	-	44483808	-403
chr15	29281162	29281163	0.663216	chr15	29280270	29281770	CEP290	0	-	29280770	-393
chr15	29281162	29281163	0.663216	chr15	29280533	29282033	CEP290	0	-	29281033	-130
chr15	29281162	29281163	0.663216	chr15	29280694	29282194	CEP290	0	-	29281194	31
chr15	29281162	29281163	0.663216	chr15	29280696	29282196	CEP290	0	-	29281196	33
chr15	29281162	29281163	0.663216	chr15	29280836	29282336	CEP290	0	-	29281336	173
chr15	29281162	29281163	0.663216	chr15	29280850	29282350	CEP290	0	-	29281350	187
chr7	78092685	78092686	0.57362	chr7	78091602	78093102	CEP76	0	-	78092102	-584
chr7	78092685	78092686	0.57362	chr7	78091977	78093477	CEP76	0	-	78092477	-209
chr1	80470198	80470199	0.789285	chr1	80468873	80470373	CEP78	0	-	80469373	-826
chr1	80470198	80470199	0.789285	chr1	80468875	80470375	CEP78	0	-	80469375	-824
chr1	80470198	80470199	0.789285	chr1	80468877	80470377	CEP78	0	-	80469377	-822
chr1	80470198	80470199	0.789285	chr1	80468878	80470378	CEP78	0	-	80469378	-821
chr1	80470198	80470199	0.789285	chr1	80468879	80470379	CEP78	0	-	80469379	-820
chr1	80470198	80470199	0.789285	chr1	80468882	80470382	CEP78	0	-	80469382	-817
chr2	73774380	73774381	0.56298	chr2	73773218	73774718	CEP85	0	-	73773718	-663
chr2	73774380	73774381	0.56298	chr2	73773617	73775117	CEP85	0	-	73774117	-264
chr2	73774380	73774381	0.56298	chr2	73774024	73775524	CEP85	0	-	73774524	143
chr2	60235062	60235063	0.548773	chr2	60234984	60236484	CES5A	0	+	60235984	921
chr2	60235072	60235073	0.548773	chr2	60234984	60236484	CES5A	0	+	60235984	911
chr2	60235003	60235004	0.566527	chr2	60234984	60236484	CES5A	0	+	60235984	980
chr2	60235265	60235266	0.566527	chr2	60234984	60236484	CES5A	0	+	60235984	718
chr2	60235265	60235266	0.566527	chr2	60235178	60236678	CES5A	0	+	60236178	912
chr2	60235915	60235916	0.567246	chr2	60234984	60236484	CES5A	0	+	60235984	68
chr2	60235915	60235916	0.567246	chr2	60235178	60236678	CES5A	0	+	60236178	262
chr2	60235325	60235326	0.599541	chr2	60234984	60236484	CES5A	0	+	60235984	658
chr2	60235325	60235326	0.599541	chr2	60235178	60236678	CES5A	0	+	60236178	852
chr2	60235755	60235756	0.650452	chr2	60234984	60236484	CES5A	0	+	60235984	228
chr2	60235755	60235756	0.650452	chr2	60235178	60236678	CES5A	0	+	60236178	422
chr2	60236111	60236112	0.707892	chr2	60234984	60236484	CES5A	0	+	60235984	-128
chr2	60236111	60236112	0.707892	chr2	60235178	60236678	CES5A	0	+	60236178	66
chr19	30494443	30494444	0.582253	chr19	30494336	30495836	CFAP221	0	-	30494836	392
chr19	30494443	30494444	0.582253	chr19	30494338	30495838	CFAP221	0	-	30494838	394
chr19	30494443	30494444	0.582253	chr19	30494341	30495841	CFAP221	0	-	30494841	397
chr19	30494443	30494444	0.582253	chr19	30494344	30495844	CFAP221	0	-	30494844	400
chr19	30494443	30494444	0.582253	chr19	30494361	30495861	CFAP221	0	-	30494861	417
chr19	30494443	30494444	0.582253	chr19	30494362	30495862	CFAP221	0	-	30494862	418
chr19	30494443	30494444	0.582253	chr19	30494363	30495863	CFAP221	0	-	30494863	419
chr19	30494443	30494444	0.582253	chr19	30494364	30495864	CFAP221	0	-	30494864	420
chr24	3294913	3294914	0.685355	chr24	3294078	3295578	CFAP61	0	-	3294578	-336
chr24	3294913	3294914	0.685355	chr24	3294145	3295645	CFAP61	0	-	3294645	-269
chr24	3288155	3288156	0.712575	chr24	3287081	3288581	CFAP61	0	-	3287581	-575
chr14	56289926	56289927	0.617092	chr14	56289415	56290915	CFTR	0	+	56290415	488
chr14	56290237	56290238	0.680001	chr14	56289415	56290915	CFTR	0	+	56290415	177
chr14	56290867	56290868	0.806724	chr14	56289415	56290915	CFTR	0	+	56290415	-453
chr17	60552464	60552465	0.718602	chr17	60552421	60553921	CGN	0	+	60553421	956
chr17	60552464	60552465	0.718602	chr17	60552438	60553938	CGN	0	+	60553438	973
chr10	54790073	54790074	0.827525	chr10	54789668	54791168	CHAC2	0	+	54790668	594
chr10	54790073	54790074	0.827525	chr10	54789903	54791403	CHAC2	0	+	54790903	829
chr14	4228934	4228935	0.593065	chr14	4228865	4230365	CHCHD3	0	+	4229865	930
chr14	4228934	4228935	0.593065	chr14	4228867	4230367	CHCHD3	0	+	4229867	932
chr26	22086308	22086309	0.556254	chr26	22086155	22087655	CHEK2	0	-	22086655	346
chr26	22086308	22086309	0.556254	chr26	22086260	22087760	CHEK2	0	-	22086760	451
chr26	295018	295019	0.580128	chr26	293745	295245	CHFR	0	+	294745	-274
chr26	295018	295019	0.580128	chr26	294091	295591	CHFR	0	+	295091	72
chr6	40767057	40767058	0.605443	chr6	40766278	40767778	CHIA	0	-	40766778	-280
chr6	40766797	40766798	0.616098	chr6	40766278	40767778	CHIA	0	-	40766778	-20
chr6	40767112	40767113	0.616098	chr6	40766278	40767778	CHIA	0	-	40766778	-335
chr18	49717543	49717544	0.547542	chr18	49716510	49718010	CHKA	0	+	49717510	-34
chr18	49717543	49717544	0.547542	chr18	49716515	49718015	CHKA	0	+	49717515	-29
chr18	49717543	49717544	0.547542	chr18	49716517	49718017	CHKA	0	+	49717517	-27
chr18	49717543	49717544	0.547542	chr18	49716595	49718095	CHKA	0	+	49717595	51
chr1	99404442	99404443	0.627864	chr1	99404320	99405820	CHMP2A	0	+	99405320	877
chr1	99404442	99404443	0.627864	chr1	99404327	99405827	CHMP2A	0	+	99405327	884
chr25	34257629	34257630	0.718823	chr25	34256767	34258267	CHMP7	0	-	34257267	-363
chr25	34257481	34257482	0.75272	chr25	34256767	34258267	CHMP7	0	-	34257267	-215
chr30	8304787	8304788	0.612522	chr30	8303937	8305437	CHP1	0	+	8304937	149
chr30	8304787	8304788	0.612522	chr30	8304418	8305918	CHP1	0	+	8305418	630
chr30	8304489	8304490	0.674536	chr30	8303937	8305437	CHP1	0	+	8304937	447
chr30	8304489	8304490	0.674536	chr30	8304418	8305918	CHP1	0	+	8305418	928
chr6	14710541	14710542	0.608717	chr6	14709064	14710564	CHST12	0	-	14709564	-978
chr6	14710541	14710542	0.608717	chr6	14709597	14711097	CHST12	0	-	14710097	-445
chr5	77322197	77322198	0.556254	chr5	77321777	77323277	CHST4	0	+	77322777	579
chr5	77330678	77330679	0.556254	chr5	77330223	77331723	CHST4	0	+	77331223	544
chr5	77330678	77330679	0.556254	chr5	77330340	77331840	CHST4	0	+	77331340	661
chr5	77330542	77330543	0.560917	chr5	77330223	77331723	CHST4	0	+	77331223	680
chr5	77330542	77330543	0.560917	chr5	77330340	77331840	CHST4	0	+	77331340	797
chr5	77322999	77323000	0.572829	chr5	77321777	77323277	CHST4	0	+	77322777	-223
chr17	59525598	59525599	0.672999	chr17	59524268	59525768	CIART	0	+	59525268	-331
chr17	59525135	59525136	0.738839	chr17	59523713	59525213	CIART	0	+	59524713	-423
chr17	59525135	59525136	0.738839	chr17	59524268	59525768	CIART	0	+	59525268	132
chr17	59525336	59525337	0.763849	chr17	59524268	59525768	CIART	0	+	59525268	-69
chr25	151027	151028	0.559028	chr25	149732	151232	CKAP2	0	-	150232	-796
chr25	151027	151028	0.559028	chr25	150353	151853	CKAP2	0	-	150853	-175
chr25	151027	151028	0.559028	chr25	150354	151854	CKAP2	0	-	150854	-174
chr25	151027	151028	0.559028	chr25	150360	151860	CKAP2	0	-	150860	-168
chr25	150248	150249	0.57636	chr25	149732	151232	CKAP2	0	-	150232	-17
chr18	42673252	42673253	0.849929	chr18	42672430	42673930	CKAP5	0	+	42673430	177
chr18	42673252	42673253	0.849929	chr18	42672431	42673931	CKAP5	0	+	42673431	178
chr23	34229454	34229455	0.584717	chr23	34228113	34229613	CLDN18	0	+	34229113	-342
chr23	34229454	34229455	0.584717	chr23	34228149	34229649	CLDN18	0	+	34229149	-306
chr33	5387071	5387072	0.608445	chr33	5386036	5387536	CLDND1	0	-	5386536	-536
chr33	5387071	5387072	0.608445	chr33	5386696	5388196	CLDND1	0	-	5387196	124
chr33	5387071	5387072	0.608445	chr33	5386698	5388198	CLDND1	0	-	5387198	126
chr33	5387071	5387072	0.608445	chr33	5386753	5388253	CLDND1	0	-	5387253	181
chr33	5386887	5386888	0.73161	chr33	5386036	5387536	CLDND1	0	-	5386536	-352
chr33	5386887	5386888	0.73161	chr33	5386696	5388196	CLDND1	0	-	5387196	308
chr33	5386887	5386888	0.73161	chr33	5386698	5388198	CLDND1	0	-	5387198	310
chr33	5386887	5386888	0.73161	chr33	5386753	5388253	CLDND1	0	-	5387253	365
chr16	7241543	7241544	0.733181	chr16	7241422	7242922	CLEC5A	0	+	7242422	878
chr16	7241543	7241544	0.733181	chr16	7241423	7242923	CLEC5A	0	+	7242423	879
chr16	7242351	7242352	0.848677	chr16	7241422	7242922	CLEC5A	0	+	7242422	70
chr16	7242351	7242352	0.848677	chr16	7241423	7242923	CLEC5A	0	+	7242423	71
chr16	7242352	7242353	0.848677	chr16	7241422	7242922	CLEC5A	0	+	7242422	69
chr16	7242352	7242353	0.848677	chr16	7241423	7242923	CLEC5A	0	+	7242423	70
chr16	7241609	7241610	0.918748	chr16	7241422	7242922	CLEC5A	0	+	7242422	812
chr16	7241609	7241610	0.918748	chr16	7241423	7242923	CLEC5A	0	+	7242423	813
chr16	7241660	7241661	0.918748	chr16	7241422	7242922	CLEC5A	0	+	7242422	761
chr16	7241660	7241661	0.918748	chr16	7241423	7242923	CLEC5A	0	+	7242423	762
chr16	7242054	7242055	0.919824	chr16	7241422	7242922	CLEC5A	0	+	7242422	367
chr16	7242054	7242055	0.919824	chr16	7241423	7242923	CLEC5A	0	+	7242423	368
chr16	7242012	7242013	0.933931	chr16	7241422	7242922	CLEC5A	0	+	7242422	409
chr16	7242012	7242013	0.933931	chr16	7241423	7242923	CLEC5A	0	+	7242423	410
chr16	7242013	7242014	0.933931	chr16	7241422	7242922	CLEC5A	0	+	7242422	408
chr16	7242013	7242014	0.933931	chr16	7241423	7242923	CLEC5A	0	+	7242423	409
chr16	7242017	7242018	0.933931	chr16	7241422	7242922	CLEC5A	0	+	7242422	404
chr16	7242017	7242018	0.933931	chr16	7241423	7242923	CLEC5A	0	+	7242423	405
chr16	7242080	7242081	0.94703	chr16	7241422	7242922	CLEC5A	0	+	7242422	341
chr16	7242080	7242081	0.94703	chr16	7241423	7242923	CLEC5A	0	+	7242423	342
chr16	7242114	7242115	0.94703	chr16	7241422	7242922	CLEC5A	0	+	7242422	307
chr16	7242114	7242115	0.94703	chr16	7241423	7242923	CLEC5A	0	+	7242423	308
chr16	7242823	7242824	0.947703	chr16	7241422	7242922	CLEC5A	0	+	7242422	-402
chr16	7242823	7242824	0.947703	chr16	7241423	7242923	CLEC5A	0	+	7242423	-401
chr7	42284477	42284478	0.640574	chr7	42283867	42285367	CLK2	0	+	42284867	389
chr7	42285360	42285361	0.650093	chr7	42283867	42285367	CLK2	0	+	42284867	-494
chr7	42284504	42284505	0.741576	chr7	42283867	42285367	CLK2	0	+	42284867	362
chr30	32265073	32265074	0.640559	chr30	32263739	32265239	CLN6	0	-	32264239	-835
chr30	32264031	32264032	0.666667	chr30	32263739	32265239	CLN6	0	-	32264239	207
chr13	47826146	47826147	0.877389	chr13	47825231	47826731	CLOCK	0	-	47825731	-416
chr13	47826146	47826147	0.877389	chr13	47825232	47826732	CLOCK	0	-	47825732	-415
chr3	62968245	62968246	0.660377	chr3	62967377	62968877	CLRN2	0	-	62967877	-369
chr3	62967615	62967616	0.814593	chr3	62967377	62968877	CLRN2	0	-	62967877	261
chr26	29908168	29908169	0.667581	chr26	29907088	29908588	CLTCL1	0	+	29908088	-81
chr26	29907472	29907473	1	chr26	29906233	29907733	CLTCL1	0	+	29907233	-240
chr26	29907472	29907473	1	chr26	29907088	29908588	CLTCL1	0	+	29908088	615
chr6	37746906	37746907	0.672368	chr6	37745852	37747352	CLUAP1	0	-	37746352	-555
chr6	37746906	37746907	0.672368	chr6	37745853	37747353	CLUAP1	0	-	37746353	-554
chr6	37746906	37746907	0.672368	chr6	37745860	37747360	CLUAP1	0	-	37746360	-547
chr5	77125578	77125579	0.637941	chr5	77124082	77125582	CMTR2	0	-	77124582	-997
chr5	77125578	77125579	0.637941	chr5	77124494	77125994	CMTR2	0	-	77124994	-585
chr5	77125929	77125930	0.697532	chr5	77124494	77125994	CMTR2	0	-	77124994	-936
chr1	4931714	4931715	0.74287	chr1	4930473	4931973	CNDP2	0	-	4930973	-742
chr1	4931714	4931715	0.74287	chr1	4930644	4932144	CNDP2	0	-	4931144	-571
chr1	4931714	4931715	0.74287	chr1	4930813	4932313	CNDP2	0	-	4931313	-402
chr1	4931714	4931715	0.74287	chr1	4931199	4932699	CNDP2	0	-	4931699	-16
chr2	65252734	65252735	0.603159	chr2	65251325	65252825	CNEP1R1	0	-	65251825	-910
chr2	65252734	65252735	0.603159	chr2	65251667	65253167	CNEP1R1	0	-	65252167	-568
chr2	65252734	65252735	0.603159	chr2	65251668	65253168	CNEP1R1	0	-	65252168	-567
chr2	65251872	65251873	0.883248	chr2	65251325	65252825	CNEP1R1	0	-	65251825	-48
chr2	65251872	65251873	0.883248	chr2	65251667	65253167	CNEP1R1	0	-	65252167	294
chr2	65251872	65251873	0.883248	chr2	65251668	65253168	CNEP1R1	0	-	65252168	295
chr1	44361546	44361547	0.726931	chr1	44360637	44362137	CNKSR3	0	-	44361137	-410
chr1	44360965	44360966	0.820944	chr1	44360637	44362137	CNKSR3	0	-	44361137	171
chr1	44361550	44361551	0.846929	chr1	44360637	44362137	CNKSR3	0	-	44361137	-414
chr20	57691240	57691241	0.604604	chr20	57691120	57692620	CNN2	0	-	57691620	379
chr20	57692069	57692070	0.676301	chr20	57691120	57692620	CNN2	0	-	57691620	-450
chr28	12289319	12289320	0.568126	chr28	12288641	12290141	CNNM1	0	+	12289641	321
chr28	12289319	12289320	0.568126	chr28	12288642	12290142	CNNM1	0	+	12289642	322
chr28	12289319	12289320	0.568126	chr28	12288647	12290147	CNNM1	0	+	12289647	327
chr28	12289319	12289320	0.568126	chr28	12288653	12290153	CNNM1	0	+	12289653	333
chr28	12289319	12289320	0.568126	chr28	12288787	12290287	CNNM1	0	+	12289787	467
chr28	12289319	12289320	0.568126	chr28	12288944	12290444	CNNM1	0	+	12289944	624
chr16	12723206	12723207	0.555237	chr16	12722241	12723741	CNOT4	0	+	12723241	34
chr16	12723206	12723207	0.555237	chr16	12722243	12723743	CNOT4	0	+	12723243	36
chr4	54955746	54955747	0.790245	chr4	54955499	54956999	CNOT8	0	-	54955999	252
chr4	54956380	54956381	0.828433	chr4	54955499	54956999	CNOT8	0	-	54955999	-382
chr9	20896348	20896349	0.555925	chr9	20895440	20896940	CNP	0	-	20895940	-409
chr9	20896348	20896349	0.555925	chr9	20895638	20897138	CNP	0	-	20896138	-211
chr9	20896841	20896842	0.600608	chr9	20895440	20896940	CNP	0	-	20895940	-902
chr9	20896841	20896842	0.600608	chr9	20895638	20897138	CNP	0	-	20896138	-704
chr9	20896898	20896899	0.63621	chr9	20895440	20896940	CNP	0	-	20895940	-959
chr9	20896898	20896899	0.63621	chr9	20895638	20897138	CNP	0	-	20896138	-761
chr10	67359715	67359716	0.547059	chr10	67358426	67359926	CNRIP1	0	-	67358926	-790
chr10	67359722	67359723	0.547059	chr10	67358426	67359926	CNRIP1	0	-	67358926	-797
chr10	67359693	67359694	0.558661	chr10	67358426	67359926	CNRIP1	0	-	67358926	-768
chr13	19034205	19034206	0.561555	chr13	19033083	19034583	COL14A1	0	+	19034083	-123
chr13	19034205	19034206	0.561555	chr13	19033560	19035060	COL14A1	0	+	19034560	354
chr13	19033219	19033220	0.561665	chr13	19032421	19033921	COL14A1	0	+	19033421	201
chr13	19033219	19033220	0.561665	chr13	19033083	19034583	COL14A1	0	+	19034083	863
chr13	33996643	33996644	0.571089	chr13	33995727	33997227	COL22A1	0	-	33996227	-417
chr13	33996643	33996644	0.571089	chr13	33995728	33997228	COL22A1	0	-	33996228	-416
chr13	33996873	33996874	0.702832	chr13	33995727	33997227	COL22A1	0	-	33996227	-647
chr13	33996873	33996874	0.702832	chr13	33995728	33997228	COL22A1	0	-	33996228	-646
chr20	40518969	40518970	0.56868	chr20	40518119	40519619	COL7A1	0	+	40519119	149
chr20	40518969	40518970	0.56868	chr20	40518344	40519844	COL7A1	0	+	40519344	374
chr20	40518969	40518970	0.56868	chr20	40518494	40519994	COL7A1	0	+	40519494	524
chr20	45273590	45273591	0.574794	chr20	45272386	45273886	COLGALT1	0	-	45272886	-705
chr20	45273823	45273824	0.57976	chr20	45272386	45273886	COLGALT1	0	-	45272886	-938
chr26	29379456	29379457	0.584913	chr26	29378336	29379836	COMT	0	-	29378836	-621
chr26	29369538	29369539	1	chr26	29368051	29369551	COMT	0	-	29368551	-988
chr6	25912496	25912497	0.5901	chr6	25911934	25913434	COQ7	0	+	25912934	437
chr6	25912496	25912497	0.5901	chr6	25912293	25913793	COQ7	0	+	25913293	796
chr6	25913367	25913368	0.650439	chr6	25911934	25913434	COQ7	0	+	25912934	-434
chr6	25913367	25913368	0.650439	chr6	25912293	25913793	COQ7	0	+	25913293	-75
chr6	25912669	25912670	0.680795	chr6	25911934	25913434	COQ7	0	+	25912934	264
chr6	25912669	25912670	0.680795	chr6	25912293	25913793	COQ7	0	+	25913293	623
chr6	25912735	25912736	0.832452	chr6	25911934	25913434	COQ7	0	+	25912934	198
chr6	25912735	25912736	0.832452	chr6	25912293	25913793	COQ7	0	+	25913293	557
chr6	25912415	25912416	0.893709	chr6	25911934	25913434	COQ7	0	+	25912934	518
chr6	25912415	25912416	0.893709	chr6	25912293	25913793	COQ7	0	+	25913293	877
chr21	27449182	27449183	0.597789	chr21	27448264	27449764	cOR51P3	0	+	27449264	81
chr21	27448967	27448968	0.61739	chr21	27448264	27449764	cOR51P3	0	+	27449264	296
chr21	27448708	27448709	0.681579	chr21	27448264	27449764	cOR51P3	0	+	27449264	555
chr13	43737689	43737690	0.569424	chr13	43737021	43738521	CORIN	0	-	43737521	-169
chr13	43738364	43738365	0.585346	chr13	43737021	43738521	CORIN	0	-	43737521	-844
chr13	43737235	43737236	0.681276	chr13	43737021	43738521	CORIN	0	-	43737521	285
chr11	55387628	55387629	0.564555	chr11	55386404	55387904	CORO2A	0	-	55386904	-725
chr11	55392701	55392702	0.564945	chr11	55392583	55394083	CORO2A	0	-	55393083	381
chr11	55394407	55394408	0.566841	chr11	55393679	55395179	CORO2A	0	-	55394179	-229
chr11	55394407	55394408	0.566841	chr11	55393682	55395182	CORO2A	0	-	55394182	-226
chr11	55394407	55394408	0.566841	chr11	55393846	55395346	CORO2A	0	-	55394346	-62
chr11	55387251	55387252	0.588872	chr11	55386404	55387904	CORO2A	0	-	55386904	-348
chr11	55387279	55387280	0.591239	chr11	55386404	55387904	CORO2A	0	-	55386904	-376
chr11	55387286	55387287	0.608048	chr11	55386404	55387904	CORO2A	0	-	55386904	-383
chr11	55382459	55382460	0.611219	chr11	55381640	55383140	CORO2A	0	-	55382140	-320
chr13	61888403	61888404	0.829111	chr13	61887566	61889066	COX18	0	-	61888066	-338
chr13	61888403	61888404	0.829111	chr13	61887567	61889067	COX18	0	-	61888067	-337
chr3	65263401	65263402	0.562613	chr3	65262497	65263997	CPEB2	0	-	65262997	-405
chr3	65263401	65263402	0.562613	chr3	65263303	65264803	CPEB2	0	-	65263803	401
chr3	65263401	65263402	0.562613	chr3	65263389	65264889	CPEB2	0	-	65263889	487
chr17	6538811	6538812	0.59535	chr17	6537429	6538929	CPSF3	0	+	6538429	-383
chr17	6538811	6538812	0.59535	chr17	6538573	6540073	CPSF3	0	+	6539573	761
chr5	55786425	55786426	0.7733	chr5	55785674	55787174	CPT2	0	-	55786174	-252
chr5	55786513	55786514	0.787447	chr5	55785674	55787174	CPT2	0	-	55786174	-340
chr5	55786366	55786367	0.790644	chr5	55785674	55787174	CPT2	0	-	55786174	-193
chr5	56498345	56498346	0.58555	chr5	56497161	56498661	CPTP	0	+	56498161	-185
chr5	56498345	56498346	0.58555	chr5	56497169	56498669	CPTP	0	+	56498169	-177
chr5	56497254	56497255	0.702916	chr5	56497161	56498661	CPTP	0	+	56498161	906
chr5	56497254	56497255	0.702916	chr5	56497169	56498669	CPTP	0	+	56498169	914
chr10	48839513	48839514	0.584321	chr10	48839241	48840741	CRIPT	0	+	48840241	727
chr10	48839782	48839783	0.662786	chr10	48839241	48840741	CRIPT	0	+	48840241	458
chr24	3294913	3294914	0.685355	chr24	3293605	3295105	CRNKL1	0	+	3294605	-309
chr24	3295932	3295933	0.739574	chr24	3295402	3296902	CRNKL1	0	+	3296402	469
chr20	44395239	44395240	0.665796	chr20	44393883	44395383	CRTC1	0	-	44394383	-857
chr20	44395239	44395240	0.665796	chr20	44393884	44395384	CRTC1	0	-	44394384	-856
chr15	5818461	5818462	0.869925	chr15	5817983	5819483	CSF3R	0	+	5818983	521
chr15	5818461	5818462	0.869925	chr15	5817987	5819487	CSF3R	0	+	5818987	525
chr15	5818715	5818716	0.885016	chr15	5817983	5819483	CSF3R	0	+	5818983	267
chr15	5818715	5818716	0.885016	chr15	5817987	5819487	CSF3R	0	+	5818987	271
chr13	59444174	59444175	0.600352	chr13	59443897	59445397	CSN2	0	-	59444397	222
chr13	59444997	59444998	0.617679	chr13	59443897	59445397	CSN2	0	-	59444397	-601
chr13	59445342	59445343	0.621342	chr13	59443897	59445397	CSN2	0	-	59444397	-946
chr13	59444691	59444692	0.627603	chr13	59443897	59445397	CSN2	0	-	59444397	-295
chr13	59444766	59444767	0.627603	chr13	59443897	59445397	CSN2	0	-	59444397	-370
chr13	59444050	59444051	0.634129	chr13	59443897	59445397	CSN2	0	-	59444397	346
chr30	28827259	28827260	0.584406	chr30	28826056	28827556	CSNK1G1	0	-	28826556	-704
chr30	28827259	28827260	0.584406	chr30	28826075	28827575	CSNK1G1	0	-	28826575	-685
chr11	13391703	13391704	0.554898	chr11	13391420	13392920	CSNK1G3	0	+	13392420	716
chr11	13391665	13391666	0.583648	chr11	13391420	13392920	CSNK1G3	0	+	13392420	754
chr11	13391913	13391914	0.608605	chr11	13391420	13392920	CSNK1G3	0	+	13392420	506
chr11	13391729	13391730	0.612873	chr11	13391420	13392920	CSNK1G3	0	+	13392420	690
chr11	13392107	13392108	0.645436	chr11	13391420	13392920	CSNK1G3	0	+	13392420	312
chr2	58361590	58361591	0.570002	chr2	58360326	58361826	CSNK2A2	0	+	58361326	-265
chr2	58361590	58361591	0.570002	chr2	58360351	58361851	CSNK2A2	0	+	58361351	-240
chr2	58361590	58361591	0.570002	chr2	58360352	58361852	CSNK2A2	0	+	58361352	-239
chr2	58361590	58361591	0.570002	chr2	58360353	58361853	CSNK2A2	0	+	58361353	-238
chr12	1150325	1150326	0.68677	chr12	1149206	1150706	CSNK2B	0	+	1150206	-120
chr12	1150325	1150326	0.68677	chr12	1149475	1150975	CSNK2B	0	+	1150475	149
chr23	8828671	8828672	0.695536	chr23	8828381	8829881	CSRNP1	0	-	8828881	209
chr23	8828671	8828672	0.695536	chr23	8828423	8829923	CSRNP1	0	-	8828923	251
chr23	8828671	8828672	0.695536	chr23	8828561	8830061	CSRNP1	0	-	8829061	389
chr18	34493524	34493525	0.597316	chr18	34492920	34494420	CSTF3	0	+	34493920	395
chr18	34493524	34493525	0.597316	chr18	34492921	34494421	CSTF3	0	+	34493921	396
chr18	34493529	34493530	0.597316	chr18	34492920	34494420	CSTF3	0	+	34493920	390
chr18	34493529	34493530	0.597316	chr18	34492921	34494421	CSTF3	0	+	34493921	391
chr37	25051063	25051064	0.725318	chr37	25050837	25052337	CTDSP1	0	+	25051837	773
chr37	25051063	25051064	0.725318	chr37	25050863	25052363	CTDSP1	0	+	25051863	799
chr11	16739736	16739737	0.622298	chr11	16738814	16740314	CTXN3	0	+	16739814	77
chr11	16728670	16728671	0.714852	chr11	16727503	16729003	CTXN3	0	+	16728503	-168
chr9	32585100	32585101	0.680741	chr9	32583615	32585115	CUEDC1	0	-	32584115	-986
chr9	32584479	32584480	0.69586	chr9	32583615	32585115	CUEDC1	0	-	32584115	-365
chr12	11574617	11574618	0.704163	chr12	11573817	11575317	CUL7	0	-	11574317	-301
chr12	11574617	11574618	0.704163	chr12	11573819	11575319	CUL7	0	-	11574319	-299
chr28	12624534	12624535	0.730348	chr28	12623240	12624740	CUTC	0	+	12624240	-295
chr28	12624534	12624535	0.730348	chr28	12623273	12624773	CUTC	0	+	12624273	-262
chr28	12624534	12624535	0.730348	chr28	12623534	12625034	CUTC	0	+	12624534	-1
chr1	5071327	5071328	0.620723	chr1	5069923	5071423	CYB5A	0	+	5070923	-405
chr1	5070852	5070853	0.696391	chr1	5069815	5071315	CYB5A	0	+	5070815	-38
chr1	5070852	5070853	0.696391	chr1	5069923	5071423	CYB5A	0	+	5070923	70
chr1	5070716	5070717	0.729672	chr1	5069815	5071315	CYB5A	0	+	5070815	98
chr1	5070716	5070717	0.729672	chr1	5069923	5071423	CYB5A	0	+	5070923	206
chr1	5070521	5070522	0.775377	chr1	5069815	5071315	CYB5A	0	+	5070815	293
chr1	5070521	5070522	0.775377	chr1	5069923	5071423	CYB5A	0	+	5070923	401
chr1	5069915	5069916	0.77875	chr1	5069815	5071315	CYB5A	0	+	5070815	899
chr1	5070598	5070599	0.850528	chr1	5069815	5071315	CYB5A	0	+	5070815	216
chr1	5070598	5070599	0.850528	chr1	5069923	5071423	CYB5A	0	+	5070923	324
chr5	64692207	64692208	0.570629	chr5	64691863	64693363	CYBA	0	+	64692863	655
chr5	64691914	64691915	0.60278	chr5	64691863	64693363	CYBA	0	+	64692863	948
chr9	4191261	4191262	0.689119	chr9	4190112	4191612	CYGB	0	+	4191112	-150
chr9	4191261	4191262	0.689119	chr9	4190271	4191771	CYGB	0	+	4191271	9
chr30	37817590	37817591	0.574459	chr30	37817398	37818898	CYP1A2	0	+	37818398	807
chr30	37817590	37817591	0.574459	chr30	37817446	37818946	CYP1A2	0	+	37818446	855
chr30	37817914	37817915	0.600375	chr30	37817398	37818898	CYP1A2	0	+	37818398	483
chr30	37817914	37817915	0.600375	chr30	37817446	37818946	CYP1A2	0	+	37818446	531
chr30	37817770	37817771	0.61721	chr30	37817398	37818898	CYP1A2	0	+	37818398	627
chr30	37817770	37817771	0.61721	chr30	37817446	37818946	CYP1A2	0	+	37818446	675
chr30	37817846	37817847	0.618774	chr30	37817398	37818898	CYP1A2	0	+	37818398	551
chr30	37817846	37817847	0.618774	chr30	37817446	37818946	CYP1A2	0	+	37818446	599
chr30	37817694	37817695	0.691746	chr30	37817398	37818898	CYP1A2	0	+	37818398	703
chr30	37817694	37817695	0.691746	chr30	37817446	37818946	CYP1A2	0	+	37818446	751
chr30	37817535	37817536	0.693755	chr30	37817398	37818898	CYP1A2	0	+	37818398	862
chr30	37817535	37817536	0.693755	chr30	37817446	37818946	CYP1A2	0	+	37818446	910
chr1	112900300	112900301	0.695626	chr1	112899506	112901006	CYP2A7	0	+	112900506	205
chr1	112900576	112900577	0.947424	chr1	112899506	112901006	CYP2A7	0	+	112900506	-71
chr6	15889130	15889131	0.714545	chr6	15889005	15890505	CYP2W1	0	-	15889505	374
chr6	15889130	15889131	0.714545	chr6	15889007	15890507	CYP2W1	0	-	15889507	376
chr8	68064915	68064916	0.626667	chr8	68063896	68065396	CYP46A1	0	+	68064896	-20
chr8	68064628	68064629	0.634866	chr8	68063896	68065396	CYP46A1	0	+	68064896	267
chr8	68064269	68064270	0.727448	chr8	68063896	68065396	CYP46A1	0	+	68064896	626
chr8	68064270	68064271	0.727448	chr8	68063896	68065396	CYP46A1	0	+	68064896	625
chr8	68064624	68064625	0.86663	chr8	68063896	68065396	CYP46A1	0	+	68064896	271
chr15	13547263	13547264	0.631903	chr15	13546159	13547659	CYP4X1	0	-	13546659	-605
chr15	13547263	13547264	0.631903	chr15	13546302	13547802	CYP4X1	0	-	13546802	-462
chr14	17767865	17767866	0.66682	chr14	17766510	17768010	CYP51A1	0	-	17767010	-856
chr14	17767865	17767866	0.66682	chr14	17766518	17768018	CYP51A1	0	-	17767018	-848
chr31	21960778	21960779	0.569225	chr31	21959687	21961187	CYYR1	0	-	21960187	-592
chr31	21960199	21960200	0.569892	chr31	21959687	21961187	CYYR1	0	-	21960187	-13
chr5	52213030	52213031	0.580256	chr5	52212213	52213713	DAB1	0	+	52213213	182
chr5	52212802	52212803	0.594489	chr5	52212213	52213713	DAB1	0	+	52213213	410
chr5	52212470	52212471	0.608746	chr5	52212213	52213713	DAB1	0	+	52213213	742
chr5	52212856	52212857	0.608746	chr5	52212213	52213713	DAB1	0	+	52213213	356
chr5	52212545	52212546	0.622129	chr5	52212213	52213713	DAB1	0	+	52213213	667
chr5	52212550	52212551	0.622129	chr5	52212213	52213713	DAB1	0	+	52213213	662
chr5	52212940	52212941	0.650296	chr5	52212213	52213713	DAB1	0	+	52213213	272
chr5	52213356	52213357	0.664662	chr5	52212213	52213713	DAB1	0	+	52213213	-144
chr5	52213065	52213066	0.804775	chr5	52212213	52213713	DAB1	0	+	52213213	147
chr1	72448157	72448158	1	chr1	72447326	72448826	DAPK1	0	-	72447826	-332
chr1	72448157	72448158	1	chr1	72447455	72448955	DAPK1	0	-	72447955	-203
chr1	72448157	72448158	1	chr1	72447669	72449169	DAPK1	0	-	72448169	11
chr1	72448157	72448158	1	chr1	72448156	72449656	DAPK1	0	-	72448656	498
chr30	28559973	28559974	0.546353	chr30	28558743	28560243	DAPK2	0	-	28559243	-731
chr30	28559232	28559233	0.572846	chr30	28557748	28559248	DAPK2	0	-	28558248	-985
chr30	28559232	28559233	0.572846	chr30	28558743	28560243	DAPK2	0	-	28559243	10
chr30	28560129	28560130	0.575915	chr30	28558743	28560243	DAPK2	0	-	28559243	-887
chr30	28559341	28559342	0.604693	chr30	28558743	28560243	DAPK2	0	-	28559243	-99
chr30	28559993	28559994	0.614662	chr30	28558743	28560243	DAPK2	0	-	28559243	-751
chr30	28564147	28564148	0.649829	chr30	28564065	28565565	DAPK2	0	-	28564565	417
chr30	28564143	28564144	0.788868	chr30	28564065	28565565	DAPK2	0	-	28564565	421
chr30	28564131	28564132	0.867221	chr30	28564065	28565565	DAPK2	0	-	28564565	433
chr12	2760409	2760410	0.591906	chr12	2759750	2761250	DAXX	0	-	2760250	-160
chr12	2760409	2760410	0.591906	chr12	2759781	2761281	DAXX	0	-	2760281	-129
chr12	2760409	2760410	0.591906	chr12	2759892	2761392	DAXX	0	-	2760392	-18
chr12	2760409	2760410	0.591906	chr12	2759897	2761397	DAXX	0	-	2760397	-13
chr12	2760409	2760410	0.591906	chr12	2760185	2761685	DAXX	0	-	2760685	275
chr12	2760409	2760410	0.591906	chr12	2760186	2761686	DAXX	0	-	2760686	276
chr12	2760502	2760503	0.627932	chr12	2759750	2761250	DAXX	0	-	2760250	-253
chr12	2760502	2760503	0.627932	chr12	2759781	2761281	DAXX	0	-	2760281	-222
chr12	2760502	2760503	0.627932	chr12	2759892	2761392	DAXX	0	-	2760392	-111
chr12	2760502	2760503	0.627932	chr12	2759897	2761397	DAXX	0	-	2760397	-106
chr12	2760502	2760503	0.627932	chr12	2760185	2761685	DAXX	0	-	2760685	182
chr12	2760502	2760503	0.627932	chr12	2760186	2761686	DAXX	0	-	2760686	183
chr20	57436145	57436146	0.589605	chr20	57435348	57436848	DAZAP1	0	-	57435848	-298
chr20	57436145	57436146	0.589605	chr20	57435350	57436850	DAZAP1	0	-	57435850	-296
chr20	57436145	57436146	0.589605	chr20	57435351	57436851	DAZAP1	0	-	57435851	-295
chr19	30646472	30646473	0.560705	chr19	30645203	30646703	DBI	0	-	30645703	-770
chr19	30645960	30645961	0.753425	chr19	30644903	30646403	DBI	0	-	30645403	-558
chr19	30645960	30645961	0.753425	chr19	30645203	30646703	DBI	0	-	30645703	-258
chr3	91322684	91322685	0.609185	chr3	91321878	91323378	DCAF16	0	+	91322878	193
chr3	91322684	91322685	0.609185	chr3	91321884	91323384	DCAF16	0	+	91322884	199
chr3	91322684	91322685	0.609185	chr3	91322394	91323894	DCAF16	0	+	91323394	709
chr3	91322690	91322691	0.716265	chr3	91321878	91323378	DCAF16	0	+	91322878	187
chr3	91322690	91322691	0.716265	chr3	91321884	91323384	DCAF16	0	+	91322884	193
chr3	91322690	91322691	0.716265	chr3	91322394	91323894	DCAF16	0	+	91323394	703
chr17	51711031	51711032	0.753425	chr17	51710265	51711765	DCLRE1B	0	+	51711265	233
chr17	51711031	51711032	0.753425	chr17	51710830	51712330	DCLRE1B	0	+	51711830	798
chr13	44851630	44851631	0.575864	chr13	44850333	44851833	DCUN1D4	0	+	44851333	-298
chr13	44812625	44812626	0.631982	chr13	44811949	44813449	DCUN1D4	0	+	44812949	323
chr13	44812649	44812650	0.643232	chr13	44811949	44813449	DCUN1D4	0	+	44812949	299
chr13	44812957	44812958	0.716537	chr13	44811949	44813449	DCUN1D4	0	+	44812949	-9
chr20	45447187	45447188	0.61564	chr20	45445845	45447345	DDA1	0	-	45446345	-843
chr20	45447187	45447188	0.61564	chr20	45446597	45448097	DDA1	0	-	45447097	-91
chr20	45447187	45447188	0.61564	chr20	45447176	45448676	DDA1	0	-	45447676	488
chr20	45446066	45446067	0.663472	chr20	45445845	45447345	DDA1	0	-	45446345	278
chr20	45448063	45448064	0.680875	chr20	45446597	45448097	DDA1	0	-	45447097	-967
chr20	45448063	45448064	0.680875	chr20	45447176	45448676	DDA1	0	-	45447676	-388
chr20	45448063	45448064	0.680875	chr20	45447432	45448932	DDA1	0	-	45447932	-132
chr20	45448063	45448064	0.680875	chr20	45448019	45449519	DDA1	0	-	45448519	455
chr20	45448063	45448064	0.680875	chr20	45448063	45449563	DDA1	0	-	45448563	499
chr6	62549607	62549608	1	chr6	62548275	62549775	DDAH1	0	+	62549275	-333
chr6	62549607	62549608	1	chr6	62549066	62550566	DDAH1	0	+	62550066	458
chr18	1876870	1876871	0.567478	chr18	1876213	1877713	DDC	0	-	1876713	-158
chr18	1870644	1870645	0.60072	chr18	1869361	1870861	DDC	0	-	1869861	-784
chr18	1870644	1870645	0.60072	chr18	1869742	1871242	DDC	0	-	1870242	-403
chr18	1870117	1870118	0.6226	chr18	1869361	1870861	DDC	0	-	1869861	-257
chr18	1870117	1870118	0.6226	chr18	1869742	1871242	DDC	0	-	1870242	124
chr18	1866750	1866751	0.685969	chr18	1865780	1867280	DDC	0	-	1866280	-471
chr18	1866750	1866751	0.685969	chr18	1865781	1867281	DDC	0	-	1866281	-470
chr18	1866750	1866751	0.685969	chr18	1866342	1867842	DDC	0	-	1866842	91
chr18	1867194	1867195	0.71003	chr18	1865780	1867280	DDC	0	-	1866280	-915
chr18	1867194	1867195	0.71003	chr18	1865781	1867281	DDC	0	-	1866281	-914
chr18	1867194	1867195	0.71003	chr18	1866342	1867842	DDC	0	-	1866842	-353
chr18	1870512	1870513	0.737252	chr18	1869361	1870861	DDC	0	-	1869861	-652
chr18	1870512	1870513	0.737252	chr18	1869742	1871242	DDC	0	-	1870242	-271
chr18	1858959	1858960	0.787492	chr18	1857507	1859007	DDC	0	-	1858007	-953
chr27	5689957	5689958	0.935431	chr27	5689450	5690950	DDX23	0	+	5690450	492
chr27	5689957	5689958	0.935431	chr27	5689504	5691004	DDX23	0	+	5690504	546
chr5	15002504	15002505	0.591172	chr5	15001180	15002680	DDX6	0	+	15002180	-325
chr5	15002504	15002505	0.591172	chr5	15002056	15003556	DDX6	0	+	15003056	551
chr10	16939441	16939442	0.600168	chr10	16938944	16940444	DENND6B	0	+	16939944	502
chr10	16939441	16939442	0.600168	chr10	16938945	16940445	DENND6B	0	+	16939945	503
chr10	16939441	16939442	0.600168	chr10	16938946	16940446	DENND6B	0	+	16939946	504
chr10	16939441	16939442	0.600168	chr10	16938948	16940448	DENND6B	0	+	16939948	506
chr10	16939441	16939442	0.600168	chr10	16938950	16940450	DENND6B	0	+	16939950	508
chr18	34635255	34635256	0.670721	chr18	34634462	34635962	DEPDC7	0	-	34634962	-294
chr18	34630759	34630760	0.710126	chr18	34630010	34631510	DEPDC7	0	-	34630510	-250
chr18	34630644	34630645	1	chr18	34630010	34631510	DEPDC7	0	-	34630510	-135
chr3	51766409	51766410	0.55278	chr3	51764985	51766485	DET1	0	-	51765485	-925
chr3	51766409	51766410	0.55278	chr3	51764986	51766486	DET1	0	-	51765486	-924
chr21	7335088	7335089	0.547449	chr21	7333637	7335137	DEUP1	0	-	7334137	-952
chr21	7335088	7335089	0.547449	chr21	7333699	7335199	DEUP1	0	-	7334199	-890
chr21	7333998	7333999	0.789344	chr21	7333637	7335137	DEUP1	0	-	7334137	138
chr21	7333998	7333999	0.789344	chr21	7333699	7335199	DEUP1	0	-	7334199	200
chr25	44905902	44905903	0.628587	chr25	44904701	44906201	DGKD	0	+	44905701	-202
chr25	44861712	44861713	0.807361	chr25	44861644	44863144	DGKD	0	+	44862644	931
chr25	44863134	44863135	0.823906	chr25	44861644	44863144	DGKD	0	+	44862644	-491
chr25	44904745	44904746	0.861409	chr25	44904701	44906201	DGKD	0	+	44905701	955
chr5	77756463	77756464	0.646085	chr5	77755409	77756909	DHODH	0	+	77756409	-55
chr5	77756463	77756464	0.646085	chr5	77755672	77757172	DHODH	0	+	77756672	208
chr20	41131704	41131705	0.592473	chr20	41130465	41131965	DHX30	0	-	41130965	-740
chr20	41131704	41131705	0.592473	chr20	41130466	41131966	DHX30	0	-	41130966	-739
chr20	41131704	41131705	0.592473	chr20	41130582	41132082	DHX30	0	-	41131082	-623
chr20	41131704	41131705	0.592473	chr20	41130963	41132463	DHX30	0	-	41131463	-242
chr1	96056670	96056671	0.547592	chr1	96056593	96058093	DIRAS2	0	+	96057593	922
chr1	96057035	96057036	0.550898	chr1	96056593	96058093	DIRAS2	0	+	96057593	557
chr1	96057035	96057036	0.550898	chr1	96056941	96058441	DIRAS2	0	+	96057941	905
chr25	43754104	43754105	0.555236	chr25	43753380	43754880	DIS3L2	0	+	43754380	275
chr25	43754104	43754105	0.555236	chr25	43753441	43754941	DIS3L2	0	+	43754441	336
chr25	43754104	43754105	0.555236	chr25	43753444	43754944	DIS3L2	0	+	43754444	339
chr25	43754237	43754238	0.605268	chr25	43753380	43754880	DIS3L2	0	+	43754380	142
chr25	43754237	43754238	0.605268	chr25	43753441	43754941	DIS3L2	0	+	43754441	203
chr25	43754237	43754238	0.605268	chr25	43753444	43754944	DIS3L2	0	+	43754444	206
chr25	43754644	43754645	0.923688	chr25	43753380	43754880	DIS3L2	0	+	43754380	-265
chr25	43754644	43754645	0.923688	chr25	43753441	43754941	DIS3L2	0	+	43754441	-204
chr25	43754644	43754645	0.923688	chr25	43753444	43754944	DIS3L2	0	+	43754444	-201
chr25	43754655	43754656	1	chr25	43753380	43754880	DIS3L2	0	+	43754380	-276
chr25	43754655	43754656	1	chr25	43753441	43754941	DIS3L2	0	+	43754441	-215
chr25	43754655	43754656	1	chr25	43753444	43754944	DIS3L2	0	+	43754444	-212
chr38	23872099	23872100	0.632453	chr38	23870995	23872495	DISP1	0	-	23871495	-605
chr38	23872099	23872100	0.632453	chr38	23870996	23872496	DISP1	0	-	23871496	-604
chr37	30214960	30214961	0.572227	chr37	30213553	30215053	DLGAP2	0	+	30214553	-408
chr37	30214960	30214961	0.572227	chr37	30213698	30215198	DLGAP2	0	+	30214698	-263
chr37	30214960	30214961	0.572227	chr37	30213835	30215335	DLGAP2	0	+	30214835	-126
chr37	30214011	30214012	0.640029	chr37	30213553	30215053	DLGAP2	0	+	30214553	541
chr37	30214011	30214012	0.640029	chr37	30213698	30215198	DLGAP2	0	+	30214698	686
chr37	30214011	30214012	0.640029	chr37	30213835	30215335	DLGAP2	0	+	30214835	823
chr37	30214858	30214859	0.640305	chr37	30213553	30215053	DLGAP2	0	+	30214553	-306
chr37	30214858	30214859	0.640305	chr37	30213698	30215198	DLGAP2	0	+	30214698	-161
chr37	30214858	30214859	0.640305	chr37	30213835	30215335	DLGAP2	0	+	30214835	-24
chr37	30214433	30214434	0.719147	chr37	30213553	30215053	DLGAP2	0	+	30214553	119
chr37	30214433	30214434	0.719147	chr37	30213698	30215198	DLGAP2	0	+	30214698	264
chr37	30214433	30214434	0.719147	chr37	30213835	30215335	DLGAP2	0	+	30214835	401
chr37	30297171	30297172	0.810108	chr37	30296938	30298438	DLGAP2	0	+	30297938	766
chr11	28661071	28661072	0.586162	chr11	28660196	28661696	DMAC1	0	-	28660696	-376
chr11	28660249	28660250	0.690351	chr11	28660196	28661696	DMAC1	0	-	28660696	446
chr15	10706083	10706084	0.59799	chr15	10705094	10706594	DMRTA2	0	+	10706094	10
chr15	10705331	10705332	0.615263	chr15	10705094	10706594	DMRTA2	0	+	10706094	762
chr20	37432522	37432523	0.611491	chr20	37431766	37433266	DNAH1	0	-	37432266	-257
chr20	37441178	37441179	0.782717	chr20	37440985	37442485	DNAH1	0	-	37441485	306
chr14	48880823	48880824	0.67549	chr14	48879464	48880964	DNAJB9	0	+	48880464	-360
chr14	48880823	48880824	0.67549	chr14	48879640	48881140	DNAJB9	0	+	48880640	-184
chr10	213932	213933	0.705094	chr10	212566	214066	DNAJC14	0	-	213066	-867
chr10	213932	213933	0.705094	chr10	212803	214303	DNAJC14	0	-	213303	-630
chr10	213932	213933	0.705094	chr10	212954	214454	DNAJC14	0	-	213454	-479
chr5	45022043	45022044	0.805326	chr5	45020583	45022083	DNAJC6	0	-	45021083	-961
chr5	45022043	45022044	0.805326	chr5	45020651	45022151	DNAJC6	0	-	45021151	-893
chr5	44976068	44976069	1	chr5	44974961	44976461	DNAJC6	0	-	44975461	-608
chr2	72193944	72193945	0.617414	chr2	72192764	72194264	DNAJC8	0	+	72193764	-181
chr2	72193944	72193945	0.617414	chr2	72193465	72194965	DNAJC8	0	+	72194465	520
chr12	11719605	11719606	0.652323	chr12	11718121	11719621	DNPH1	0	-	11718621	-985
chr12	11719397	11719398	0.717762	chr12	11718121	11719621	DNPH1	0	-	11718621	-777
chr24	33102634	33102635	0.55055	chr24	33101754	33103254	DNTTIP1	0	+	33102754	119
chr24	33102634	33102635	0.55055	chr24	33101756	33103256	DNTTIP1	0	+	33102756	121
chr30	29870017	29870018	1	chr30	29868701	29870201	DPP8	0	-	29869201	-817
chr30	29870017	29870018	1	chr30	29868702	29870202	DPP8	0	-	29869202	-816
chr30	29870017	29870018	1	chr30	29869006	29870506	DPP8	0	-	29869506	-512
chr20	55037776	55037777	1	chr20	55037377	55038877	DPP9	0	+	55038377	600
chr20	55037776	55037777	1	chr20	55037379	55038879	DPP9	0	+	55038379	602
chr33	14493399	14493400	0.664305	chr33	14492830	14494330	DPPA4	0	-	14493330	-70
chr33	14493424	14493425	0.664305	chr33	14492830	14494330	DPPA4	0	-	14493330	-95
chr33	14493345	14493346	0.705981	chr33	14492830	14494330	DPPA4	0	-	14493330	-16
chr7	29830882	29830883	0.686838	chr7	29829413	29830913	DPT	0	+	29830413	-470
chr7	29830594	29830595	0.745905	chr7	29829413	29830913	DPT	0	+	29830413	-182
chr14	46881039	46881040	0.687487	chr14	46880312	46881812	DPY19L2	0	-	46880812	-228
chr14	46881039	46881040	0.687487	chr14	46880458	46881958	DPY19L2	0	-	46880958	-82
chr17	20851428	20851429	0.561402	chr17	20850998	20852498	DPYSL5	0	+	20851998	569
chr17	20852307	20852308	0.563041	chr17	20850998	20852498	DPYSL5	0	+	20851998	-310
chr7	58030611	58030612	0.641913	chr7	58029696	58031196	DSG2	0	-	58030196	-416
chr7	58031020	58031021	0.66862	chr7	58029696	58031196	DSG2	0	-	58030196	-825
chr7	58030630	58030631	0.715574	chr7	58029696	58031196	DSG2	0	-	58030196	-435
chr7	55320019	55320020	0.66915	chr7	55319702	55321202	DTNA	0	-	55320202	182
chr7	55320020	55320021	0.66915	chr7	55319702	55321202	DTNA	0	-	55320202	181
chr36	16103761	16103762	0.719688	chr36	16102478	16103978	DYNC1I2	0	+	16103478	-284
chr36	16103761	16103762	0.719688	chr36	16102706	16104206	DYNC1I2	0	+	16103706	-56
chr36	16103761	16103762	0.719688	chr36	16102713	16104213	DYNC1I2	0	+	16103713	-49
chr36	16103761	16103762	0.719688	chr36	16102714	16104214	DYNC1I2	0	+	16103714	-48
chr36	16103761	16103762	0.719688	chr36	16102715	16104215	DYNC1I2	0	+	16103715	-47
chr36	16103761	16103762	0.719688	chr36	16103307	16104807	DYNC1I2	0	+	16104307	545
chr5	28727452	28727453	0.569104	chr5	28726833	28728333	DYNC2H1	0	-	28727333	-120
chr5	28727452	28727453	0.569104	chr5	28726915	28728415	DYNC2H1	0	-	28727415	-38
chr5	28727439	28727440	0.610781	chr5	28726833	28728333	DYNC2H1	0	-	28727333	-107
chr5	28727439	28727440	0.610781	chr5	28726915	28728415	DYNC2H1	0	-	28727415	-25
chr8	13400084	13400085	0.714236	chr8	13398718	13400218	EAPP	0	-	13399218	-867
chr8	13400084	13400085	0.714236	chr8	13398719	13400219	EAPP	0	-	13399219	-866
chr8	13400084	13400085	0.714236	chr8	13398720	13400220	EAPP	0	-	13399220	-865
chr30	37770301	37770302	0.809069	chr30	37769994	37771494	EDC3	0	-	37770494	192
chr30	37770301	37770302	0.809069	chr30	37769995	37771495	EDC3	0	-	37770495	193
chr30	37770301	37770302	0.809069	chr30	37770002	37771502	EDC3	0	-	37770502	200
chr15	18021244	18021245	0.547916	chr15	18020013	18021513	EDDM3B	0	-	18020513	-732
chr15	18021244	18021245	0.547916	chr15	18020017	18021517	EDDM3B	0	-	18020517	-728
chr15	18021244	18021245	0.547916	chr15	18020020	18021520	EDDM3B	0	-	18020520	-725
chr29	964292	964293	0.586466	chr29	963373	964873	EFCAB1	0	-	963873	-420
chr29	964292	964293	0.586466	chr29	963923	965423	EFCAB1	0	-	964423	130
chr29	964172	964173	0.809172	chr29	963373	964873	EFCAB1	0	-	963873	-300
chr29	964172	964173	0.809172	chr29	963923	965423	EFCAB1	0	-	964423	250
chr9	43966124	43966125	0.764691	chr9	43964943	43966443	EFCAB5	0	+	43965943	-182
chr9	43966124	43966125	0.764691	chr9	43965073	43966573	EFCAB5	0	+	43966073	-52
chr32	30073933	30073934	0.641795	chr32	30072539	30074039	EGF	0	+	30073539	-395
chr32	30073933	30073934	0.641795	chr32	30073077	30074577	EGF	0	+	30074077	143
chr18	33212606	33212607	0.615976	chr18	33212094	33213594	EHF	0	-	33212594	-13
chr18	33212606	33212607	0.615976	chr18	33212097	33213597	EHF	0	-	33212597	-10
chr18	33213453	33213454	0.63836	chr18	33212094	33213594	EHF	0	-	33212594	-860
chr18	33213453	33213454	0.63836	chr18	33212097	33213597	EHF	0	-	33212597	-857
chr18	33232830	33232831	0.691166	chr18	33232817	33234317	EHF	0	-	33233317	486
chr18	33232956	33232957	0.822486	chr18	33232817	33234317	EHF	0	-	33233317	360
chr5	32268612	32268613	0.6344	chr5	32267474	32268974	EIF5A	0	+	32268474	-139
chr5	32268612	32268613	0.6344	chr5	32267869	32269369	EIF5A	0	+	32268869	256
chr5	32268612	32268613	0.6344	chr5	32268298	32269798	EIF5A	0	+	32269298	685
chr5	36979458	36979459	0.660804	chr5	36978144	36979644	ELAC2	0	-	36978644	-815
chr5	36979458	36979459	0.660804	chr5	36978145	36979645	ELAC2	0	-	36978645	-814
chr19	3484432	3484433	0.628096	chr19	3483135	3484635	ELF2	0	+	3484135	-298
chr19	3484432	3484433	0.628096	chr19	3483271	3484771	ELF2	0	+	3484271	-162
chr19	3484432	3484433	0.628096	chr19	3483274	3484774	ELF2	0	+	3484274	-159
chr19	3484432	3484433	0.628096	chr19	3483275	3484775	ELF2	0	+	3484275	-158
chr19	3484432	3484433	0.628096	chr19	3483276	3484776	ELF2	0	+	3484276	-157
chr19	3484432	3484433	0.628096	chr19	3483278	3484778	ELF2	0	+	3484278	-155
chr15	16798253	16798254	0.660377	chr15	16797303	16798803	ELOVL1	0	+	16798303	49
chr15	16798253	16798254	0.660377	chr15	16797615	16799115	ELOVL1	0	+	16798615	361
chr35	10710735	10710736	0.554728	chr35	10709447	10710947	ELOVL2	0	-	10709947	-789
chr35	10720619	10720620	0.56382	chr35	10719873	10721373	ELOVL2	0	-	10720373	-247
chr35	10710756	10710757	0.627001	chr35	10709447	10710947	ELOVL2	0	-	10709947	-810
chr13	9069913	9069914	0.563237	chr13	9068780	9070280	EMC2	0	+	9069780	-134
chr13	9068853	9068854	0.635425	chr13	9068780	9070280	EMC2	0	+	9069780	926
chr13	9069618	9069619	0.696579	chr13	9068780	9070280	EMC2	0	+	9069780	161
chr32	22319908	22319909	0.550518	chr32	22319739	22321239	EMCN	0	-	22320239	330
chr32	22319923	22319924	0.58576	chr32	22319739	22321239	EMCN	0	-	22320239	315
chr24	29365790	29365791	0.666667	chr24	29365032	29366532	EMILIN3	0	-	29365532	-259
chr24	29365790	29365791	0.666667	chr24	29365546	29367046	EMILIN3	0	-	29366046	255
chr24	29365756	29365757	1	chr24	29365032	29366532	EMILIN3	0	-	29365532	-225
chr24	29365756	29365757	1	chr24	29365546	29367046	EMILIN3	0	-	29366046	289
chr18	54027404	54027405	0.600574	chr18	54026834	54028334	EML3	0	+	54027834	429
chr18	54027404	54027405	0.600574	chr18	54026871	54028371	EML3	0	+	54027871	466
chr18	54027404	54027405	0.600574	chr18	54027186	54028686	EML3	0	+	54028186	781
chr2	8496393	8496394	0.633574	chr2	8496250	8497750	ENKUR	0	+	8497250	856
chr2	8496393	8496394	0.633574	chr2	8496312	8497812	ENKUR	0	+	8497312	918
chr7	67527700	67527701	0.623297	chr7	67527033	67528533	ENOSF1	0	-	67527533	-168
chr7	67527643	67527644	0.721854	chr7	67527033	67528533	ENOSF1	0	-	67527533	-111
chr22	7097148	7097149	0.587274	chr22	7095657	7097157	ENOX1	0	+	7096657	-492
chr22	7097148	7097149	0.587274	chr22	7095826	7097326	ENOX1	0	+	7096826	-323
chr22	7097148	7097149	0.587274	chr22	7095827	7097327	ENOX1	0	+	7096827	-322
chr22	7096759	7096760	0.749349	chr22	7095657	7097157	ENOX1	0	+	7096657	-103
chr22	7096759	7096760	0.749349	chr22	7095826	7097326	ENOX1	0	+	7096826	66
chr22	7096759	7096760	0.749349	chr22	7095827	7097327	ENOX1	0	+	7096827	67
chr26	950950	950951	0.555556	chr26	950633	952133	EP400	0	-	951133	182
chr26	950950	950951	0.555556	chr26	950634	952134	EP400	0	-	951134	183
chr7	72002080	72002081	0.58501	chr7	72000995	72002495	EPB41L3	0	-	72001495	-586
chr7	72001577	72001578	0.652455	chr7	72000995	72002495	EPB41L3	0	-	72001495	-83
chr12	52305775	52305776	0.599469	chr12	52304661	52306161	EPHA7	0	-	52305161	-615
chr12	52305775	52305776	0.599469	chr12	52304662	52306162	EPHA7	0	-	52305162	-614
chr12	52305080	52305081	0.843871	chr12	52304661	52306161	EPHA7	0	-	52305161	80
chr12	52305080	52305081	0.843871	chr12	52304662	52306162	EPHA7	0	-	52305162	81
chr9	32856003	32856004	0.626085	chr9	32854566	32856066	EPX	0	+	32855566	-438
chr9	32855980	32855981	0.637859	chr9	32854566	32856066	EPX	0	+	32855566	-415
chr2	47558515	47558516	0.603913	chr2	47558510	47560010	ERCC8	0	-	47559010	494
chr2	47558515	47558516	0.603913	chr2	47558511	47560011	ERCC8	0	-	47559011	495
chr12	71997674	71997675	0.560486	chr12	71997429	71998929	ERMARD	0	+	71998429	754
chr12	71997674	71997675	0.560486	chr12	71997430	71998930	ERMARD	0	+	71998430	755
chr1	42082274	42082275	0.834872	chr1	42080950	42082450	ESR1	0	+	42081950	-325
chr1	42082274	42082275	0.834872	chr1	42080967	42082467	ESR1	0	+	42081967	-308
chr26	30038086	30038087	0.613662	chr26	30036952	30038452	ESS2	0	+	30037952	-135
chr26	30037419	30037420	0.684993	chr26	30036952	30038452	ESS2	0	+	30037952	532
chr10	66631895	66631896	0.691517	chr10	66630409	66631909	ETAA1	0	+	66631409	-487
chr10	66631895	66631896	0.691517	chr10	66631593	66633093	ETAA1	0	+	66632593	697
chr3	70935799	70935800	0.565698	chr3	70934890	70936390	EVC2	0	-	70935390	-410
chr3	70935803	70935804	0.565698	chr3	70934890	70936390	EVC2	0	-	70935390	-414
chr3	70935519	70935520	0.645783	chr3	70934890	70936390	EVC2	0	-	70935390	-130
chr3	70935432	70935433	0.652485	chr3	70934890	70936390	EVC2	0	-	70935390	-43
chr3	70935118	70935119	0.783267	chr3	70934890	70936390	EVC2	0	-	70935390	271
chr3	70935336	70935337	0.820128	chr3	70934890	70936390	EVC2	0	-	70935390	53
chr26	22578266	22578267	0.788808	chr26	22577780	22579280	EWSR1	0	+	22578780	513
chr26	22578266	22578267	0.788808	chr26	22577846	22579346	EWSR1	0	+	22578846	579
chr30	8304787	8304788	0.612522	chr30	8303578	8305078	EXD1	0	-	8304078	-710
chr30	8304787	8304788	0.612522	chr30	8304081	8305581	EXD1	0	-	8304581	-207
chr30	8304787	8304788	0.612522	chr30	8304335	8305835	EXD1	0	-	8304835	47
chr30	8304787	8304788	0.612522	chr30	8304336	8305836	EXD1	0	-	8304836	48
chr30	8304787	8304788	0.612522	chr30	8304342	8305842	EXD1	0	-	8304842	54
chr30	8304489	8304490	0.674536	chr30	8303578	8305078	EXD1	0	-	8304078	-412
chr30	8304489	8304490	0.674536	chr30	8304081	8305581	EXD1	0	-	8304581	91
chr30	8304489	8304490	0.674536	chr30	8304335	8305835	EXD1	0	-	8304835	345
chr30	8304489	8304490	0.674536	chr30	8304336	8305836	EXD1	0	-	8304836	346
chr30	8304489	8304490	0.674536	chr30	8304342	8305842	EXD1	0	-	8304842	352
chr9	48316191	48316192	0.561936	chr9	48315318	48316818	EXD3	0	+	48316318	126
chr9	48316191	48316192	0.561936	chr9	48315328	48316828	EXD3	0	+	48316328	136
chr9	48311702	48311703	0.58462	chr9	48310698	48312198	EXD3	0	+	48311698	-5
chr9	48311702	48311703	0.58462	chr9	48310701	48312201	EXD3	0	+	48311701	-2
chr9	48311702	48311703	0.58462	chr9	48310702	48312202	EXD3	0	+	48311702	-1
chr5	82175835	82175836	0.625233	chr5	82175550	82177050	EXOC3L1	0	+	82176550	714
chr5	82175835	82175836	0.625233	chr5	82175551	82177051	EXOC3L1	0	+	82176551	715
chr2	84942280	84942281	0.671352	chr2	84941799	84943299	EXOSC10	0	+	84942799	518
chr2	84942280	84942281	0.671352	chr2	84941820	84943320	EXOSC10	0	+	84942820	539
chr2	84941806	84941807	0.714663	chr2	84941799	84943299	EXOSC10	0	+	84942799	992
chr29	20348346	20348347	0.616174	chr29	20347088	20348588	EYA1	0	-	20347588	-759
chr29	20348346	20348347	0.616174	chr29	20347123	20348623	EYA1	0	-	20347623	-724
chr34	227830	227831	0.549174	chr34	227059	228559	FAM105A	0	-	227559	-272
chr34	228201	228202	0.837772	chr34	227059	228559	FAM105A	0	-	227559	-643
chr34	228201	228202	0.837772	chr34	227915	229415	FAM105A	0	-	228415	213
chr2	22055675	22055676	0.609218	chr2	22054825	22056325	FAM107B	0	+	22055825	149
chr2	22055675	22055676	0.609218	chr2	22055054	22056554	FAM107B	0	+	22056054	378
chr9	25822413	25822414	0.826541	chr9	25821016	25822516	FAM117A	0	-	25821516	-898
chr9	25813072	25813073	0.892183	chr9	25812115	25813615	FAM117A	0	-	25812615	-458
chr9	25812874	25812875	0.894827	chr9	25812115	25813615	FAM117A	0	-	25812615	-260
chr9	25821176	25821177	0.895383	chr9	25821016	25822516	FAM117A	0	-	25821516	339
chr9	25813159	25813160	0.908847	chr9	25812115	25813615	FAM117A	0	-	25812615	-545
chr10	20737413	20737414	0.615884	chr10	20737067	20738567	FAM118A	0	-	20737567	153
chr10	20737413	20737414	0.615884	chr10	20737068	20738568	FAM118A	0	-	20737568	154
chr7	18176485	18176486	1	chr7	18175440	18176940	FAM129A	0	-	18175940	-546
chr7	18176485	18176486	1	chr7	18175574	18177074	FAM129A	0	-	18176074	-412
chr21	29571000	29571001	0.589866	chr21	29569936	29571436	FAM160A2	0	-	29570436	-565
chr21	29571000	29571001	0.589866	chr21	29570398	29571898	FAM160A2	0	-	29570898	-103
chr21	29571000	29571001	0.589866	chr21	29570399	29571899	FAM160A2	0	-	29570899	-102
chr7	20224939	20224940	0.622778	chr7	20223581	20225081	FAM163A	0	-	20224081	-859
chr7	20224939	20224940	0.622778	chr7	20224250	20225750	FAM163A	0	-	20224750	-190
chr7	20224939	20224940	0.622778	chr7	20224251	20225751	FAM163A	0	-	20224751	-189
chr8	13844812	13844813	0.595418	chr8	13844674	13846174	FAM177A1	0	+	13845674	861
chr8	13844812	13844813	0.595418	chr8	13843563	13845063	FAM177A1	0	+	13844563	-250
chr8	13844812	13844813	0.595418	chr8	13843588	13845088	FAM177A1	0	+	13844588	-225
chr8	13847802	13847803	0.672056	chr8	13847615	13849115	FAM177A1	0	+	13848615	812
chr8	13844444	13844445	0.718961	chr8	13843563	13845063	FAM177A1	0	+	13844563	118
chr8	13844444	13844445	0.718961	chr8	13843588	13845088	FAM177A1	0	+	13844588	143
chr8	13845071	13845072	0.791314	chr8	13844674	13846174	FAM177A1	0	+	13845674	602
chr8	13845071	13845072	0.791314	chr8	13843588	13845088	FAM177A1	0	+	13844588	-484
chr1	59012712	59012713	0.633825	chr1	59011375	59012875	FAM184A	0	-	59011875	-838
chr1	59012712	59012713	0.633825	chr1	59011409	59012909	FAM184A	0	-	59011909	-804
chr1	59012712	59012713	0.633825	chr1	59011424	59012924	FAM184A	0	-	59011924	-789
chr3	62753812	62753813	0.804878	chr3	62752406	62753906	FAM184B	0	+	62753406	-407
chr3	62753812	62753813	0.804878	chr3	62752407	62753907	FAM184B	0	+	62753407	-406
chr3	62753812	62753813	0.804878	chr3	62752822	62754322	FAM184B	0	+	62753822	9
chr10	18186410	18186411	0.549425	chr10	18186275	18187775	FAM19A5	0	-	18186775	364
chr10	18186410	18186411	0.549425	chr10	18186171	18187671	FAM19A5	0	-	18186671	260
chr10	18186410	18186411	0.549425	chr10	18186220	18187720	FAM19A5	0	-	18186720	309
chr10	18186444	18186445	0.62284	chr10	18186275	18187775	FAM19A5	0	-	18186775	330
chr10	18186444	18186445	0.62284	chr10	18186171	18187671	FAM19A5	0	-	18186671	226
chr10	18186444	18186445	0.62284	chr10	18186220	18187720	FAM19A5	0	-	18186720	275
chr10	18186395	18186396	0.638371	chr10	18186275	18187775	FAM19A5	0	-	18186775	379
chr10	18186395	18186396	0.638371	chr10	18186171	18187671	FAM19A5	0	-	18186671	275
chr10	18186395	18186396	0.638371	chr10	18186220	18187720	FAM19A5	0	-	18186720	324
chr10	18186239	18186240	0.666598	chr10	18186171	18187671	FAM19A5	0	-	18186671	431
chr10	18186239	18186240	0.666598	chr10	18186220	18187720	FAM19A5	0	-	18186720	480
chr20	33664747	33664748	0.564485	chr20	33664229	33665729	FAM208A	0	+	33665229	481
chr20	33664747	33664748	0.564485	chr20	33664230	33665730	FAM208A	0	+	33665230	482
chr4	29538500	29538501	0.555295	chr4	29538180	29539680	FAM213A	0	+	29539180	679
chr4	29538915	29538916	0.635055	chr4	29538180	29539680	FAM213A	0	+	29539180	264
chr11	51688168	51688169	0.668381	chr11	51686978	51688478	FAM214B	0	-	51687478	-691
chr11	51688168	51688169	0.668381	chr11	51687097	51688597	FAM214B	0	-	51687597	-572
chr14	37324054	37324055	0.607952	chr14	37322986	37324486	FAM221A	0	+	37323986	-69
chr14	37323933	37323934	0.917898	chr14	37322986	37324486	FAM221A	0	+	37323986	52
chr12	68513819	68513820	0.743818	chr12	68513193	68514693	FAM229B	0	+	68514193	373
chr12	68513819	68513820	0.743818	chr12	68513208	68514708	FAM229B	0	+	68514208	388
chr21	5360756	5360757	0.678174	chr21	5359771	5361271	FAM76B	0	+	5360771	14
chr21	5360756	5360757	0.678174	chr21	5359840	5361340	FAM76B	0	+	5360840	83
chr21	5360756	5360757	0.678174	chr21	5359870	5361370	FAM76B	0	+	5360870	113
chr21	5360756	5360757	0.678174	chr21	5360092	5361592	FAM76B	0	+	5361092	335
chr21	5360756	5360757	0.678174	chr21	5360094	5361594	FAM76B	0	+	5361094	337
chr21	5360756	5360757	0.678174	chr21	5360095	5361595	FAM76B	0	+	5361095	338
chr21	5360756	5360757	0.678174	chr21	5360096	5361596	FAM76B	0	+	5361096	339
chr21	5360756	5360757	0.678174	chr21	5360097	5361597	FAM76B	0	+	5361097	340
chr21	5360756	5360757	0.678174	chr21	5360099	5361599	FAM76B	0	+	5361099	342
chr21	5360756	5360757	0.678174	chr21	5360100	5361600	FAM76B	0	+	5361100	343
chr21	5360756	5360757	0.678174	chr21	5360109	5361609	FAM76B	0	+	5361109	352
chr21	5360756	5360757	0.678174	chr21	5360112	5361612	FAM76B	0	+	5361112	355
chr21	5360756	5360757	0.678174	chr21	5360114	5361614	FAM76B	0	+	5361114	357
chr21	5360756	5360757	0.678174	chr21	5360713	5362213	FAM76B	0	+	5361713	956
chr1	71389162	71389163	0.575855	chr1	71387929	71389429	FANCC	0	+	71388929	-234
chr1	71389162	71389163	0.575855	chr1	71387930	71389430	FANCC	0	+	71388930	-233
chr26	613383	613384	0.644594	chr26	612633	614133	FBRSL1	0	-	613133	-251
chr26	613382	613383	0.654761	chr26	612633	614133	FBRSL1	0	-	613133	-250
chr20	51182176	51182177	0.580266	chr20	51182062	51183562	FBXL12	0	+	51183062	885
chr20	51182723	51182724	0.912102	chr20	51182062	51183562	FBXL12	0	+	51183062	338
chr18	17019813	17019814	0.611127	chr18	17019562	17021062	FBXL13	0	+	17020562	748
chr18	17019813	17019814	0.611127	chr18	17019784	17021284	FBXL13	0	+	17020784	970
chr18	17019813	17019814	0.611127	chr18	17019785	17021285	FBXL13	0	+	17020785	971
chr3	64684984	64684985	0.666667	chr3	64683487	64684987	FBXL5	0	+	64684487	-498
chr3	64684889	64684890	0.684211	chr3	64683487	64684987	FBXL5	0	+	64684487	-403
chr2	84564735	84564736	0.550725	chr2	84564395	84565895	FBXO2	0	+	84565395	659
chr2	84564737	84564738	0.550725	chr2	84564395	84565895	FBXO2	0	+	84565395	657
chr2	84564828	84564829	0.572111	chr2	84564395	84565895	FBXO2	0	+	84565395	566
chr2	84564833	84564834	0.605642	chr2	84564395	84565895	FBXO2	0	+	84565395	561
chr2	84565356	84565357	0.667601	chr2	84564395	84565895	FBXO2	0	+	84565395	38
chr18	33944900	33944901	0.735751	chr18	33943439	33944939	FBXO3	0	+	33944439	-462
chr18	33944636	33944637	0.75	chr18	33943439	33944939	FBXO3	0	+	33944439	-198
chr1	37025067	37025068	0.644795	chr1	37023822	37025322	FBXO30	0	-	37024322	-746
chr1	37025067	37025068	0.644795	chr1	37024008	37025508	FBXO30	0	-	37024508	-560
chr1	37025067	37025068	0.644795	chr1	37025063	37026563	FBXO30	0	-	37025563	495
chr8	47842323	47842324	0.563264	chr8	47841121	47842621	FCF1	0	+	47842121	-203
chr8	47842323	47842324	0.563264	chr8	47841219	47842719	FCF1	0	+	47842219	-105
chr9	50869527	50869528	0.571999	chr9	50869384	50870884	FCN2	0	+	50870384	856
chr9	50868749	50868750	0.611636	chr9	50867940	50869440	FCN2	0	+	50868940	190
chr9	50869747	50869748	0.626404	chr9	50869384	50870884	FCN2	0	+	50870384	636
chr9	50867986	50867987	0.668361	chr9	50867940	50869440	FCN2	0	+	50868940	953
chr9	50868514	50868515	0.674269	chr9	50867940	50869440	FCN2	0	+	50868940	425
chr9	50868331	50868332	0.690929	chr9	50867940	50869440	FCN2	0	+	50868940	608
chr9	50869483	50869484	0.740327	chr9	50869384	50870884	FCN2	0	+	50870384	900
chr9	50869559	50869560	0.773263	chr9	50869384	50870884	FCN2	0	+	50870384	824
chr2	37527357	37527358	0.709725	chr2	37526317	37527817	FGF1	0	-	37526817	-541
chr2	37527283	37527284	0.788671	chr2	37526317	37527817	FGF1	0	-	37526817	-467
chr4	40749245	40749246	0.71477	chr4	40747952	40749452	FGF18	0	-	40748452	-794
chr4	40749245	40749246	0.71477	chr4	40748391	40749891	FGF18	0	-	40748891	-355
chr1	107574969	107574970	0.575818	chr1	107574169	107575669	FGF21	0	-	107574669	-301
chr1	107574660	107574661	0.80377	chr1	107574169	107575669	FGF21	0	-	107574669	8
chr5	50291595	50291596	0.554011	chr5	50290147	50291647	FGGY	0	-	50290647	-949
chr5	50291434	50291435	0.557671	chr5	50290147	50291647	FGGY	0	-	50290647	-788
chr20	30356062	30356063	0.674937	chr20	30354877	30356377	FHIT	0	+	30355877	-186
chr20	30356062	30356063	0.674937	chr20	30354883	30356383	FHIT	0	+	30355883	-180
chr20	30162427	30162428	0.749005	chr20	30161255	30162755	FHIT	0	+	30162255	-173
chr13	46011238	46011239	0.665807	chr13	46010471	46011971	FIP1L1	0	+	46011471	232
chr13	46011319	46011320	0.692136	chr13	46010471	46011971	FIP1L1	0	+	46011471	151
chr17	18534467	18534468	0.569605	chr17	18533293	18534793	FKBP1B	0	+	18534293	-175
chr17	18534467	18534468	0.569605	chr17	18533405	18534905	FKBP1B	0	+	18534405	-63
chr17	18534467	18534468	0.569605	chr17	18533743	18535243	FKBP1B	0	+	18534743	275
chr17	18534467	18534468	0.569605	chr17	18533749	18535249	FKBP1B	0	+	18534749	281
chr5	42177575	42177576	0.550918	chr5	42176170	42177670	FLCN	0	+	42177170	-406
chr5	42177575	42177576	0.550918	chr5	42176387	42177887	FLCN	0	+	42177387	-189
chr5	42177008	42177009	0.589823	chr5	42175595	42177095	FLCN	0	+	42176595	-414
chr5	42177008	42177009	0.589823	chr5	42175596	42177096	FLCN	0	+	42176596	-413
chr5	42177008	42177009	0.589823	chr5	42175602	42177102	FLCN	0	+	42176602	-407
chr5	42177008	42177009	0.589823	chr5	42175757	42177257	FLCN	0	+	42176757	-252
chr5	42177008	42177009	0.589823	chr5	42176170	42177670	FLCN	0	+	42177170	161
chr5	42177008	42177009	0.589823	chr5	42176387	42177887	FLCN	0	+	42177387	378
chr25	11231322	11231323	0.548269	chr25	11230956	11232456	FLT1	0	+	11231956	633
chr25	11231322	11231323	0.548269	chr25	11231011	11232511	FLT1	0	+	11232011	688
chr25	11231322	11231323	0.548269	chr25	11231012	11232512	FLT1	0	+	11232012	689
chr25	11278678	11278679	0.663287	chr25	11277393	11278893	FLT1	0	+	11278393	-286
chr25	11278678	11278679	0.663287	chr25	11277419	11278919	FLT1	0	+	11278419	-260
chr25	11278169	11278170	0.687144	chr25	11277393	11278893	FLT1	0	+	11278393	223
chr25	11278169	11278170	0.687144	chr25	11277419	11278919	FLT1	0	+	11278419	249
chr25	11278219	11278220	0.687144	chr25	11277393	11278893	FLT1	0	+	11278393	173
chr25	11278219	11278220	0.687144	chr25	11277419	11278919	FLT1	0	+	11278419	199
chr25	11278220	11278221	0.687144	chr25	11277393	11278893	FLT1	0	+	11278393	172
chr25	11278220	11278221	0.687144	chr25	11277419	11278919	FLT1	0	+	11278419	198
chr6	38246672	38246673	0.677852	chr6	38246488	38247988	FLYWCH1	0	-	38246988	315
chr6	38246672	38246673	0.677852	chr6	38246490	38247990	FLYWCH1	0	-	38246990	317
chr6	38246894	38246895	0.893955	chr6	38246488	38247988	FLYWCH1	0	-	38246988	93
chr6	38246894	38246895	0.893955	chr6	38246490	38247990	FLYWCH1	0	-	38246990	95
chr17	57698654	57698655	0.581432	chr17	57697882	57699382	FMO5	0	-	57698382	-273
chr17	57698654	57698655	0.581432	chr17	57698039	57699539	FMO5	0	-	57698539	-116
chr17	57699480	57699481	0.647035	chr17	57698039	57699539	FMO5	0	-	57698539	-942
chr17	21432267	21432268	0.575605	chr17	21431309	21432809	FNDC4	0	-	21431809	-459
chr17	21432267	21432268	0.575605	chr17	21431312	21432812	FNDC4	0	-	21431812	-456
chr2	68485469	68485470	0.625	chr2	68484939	68486439	FNDC5	0	+	68485939	469
chr2	68485469	68485470	0.625	chr2	68484957	68486457	FNDC5	0	+	68485957	487
chr16	22768086	22768087	0.605293	chr16	22767438	22768938	FNTA	0	-	22767938	-149
chr16	22768086	22768087	0.605293	chr16	22767439	22768939	FNTA	0	-	22767939	-148
chr16	22768086	22768087	0.605293	chr16	22767441	22768941	FNTA	0	-	22767941	-146
chr6	28016714	28016715	0.742748	chr6	28015251	28016751	FOPNL	0	+	28016251	-464
chr6	28016714	28016715	0.742748	chr6	28015258	28016758	FOPNL	0	+	28016258	-457
chr15	941707	941708	0.861386	chr15	940299	941799	FOXJ3	0	+	941299	-409
chr15	941707	941708	0.861386	chr15	940512	942012	FOXJ3	0	+	941512	-196
chr2	22128260	22128261	0.565504	chr2	22127028	22128528	FRMD4A	0	+	22128028	-233
chr2	22128260	22128261	0.565504	chr2	22127029	22128529	FRMD4A	0	+	22128029	-232
chr20	55345761	55345762	0.841024	chr20	55344360	55345860	FSD1	0	-	55344860	-902
chr20	55345763	55345764	0.841024	chr20	55344360	55345860	FSD1	0	-	55344860	-904
chr28	40936907	40936908	0.751728	chr28	40936210	40937710	FUOM	0	-	40936710	-198
chr28	40936907	40936908	0.751728	chr28	40936213	40937713	FUOM	0	-	40936713	-195
chr28	40936907	40936908	0.751728	chr28	40936221	40937721	FUOM	0	-	40936721	-187
chr1	107574969	107574970	0.575818	chr1	107574009	107575509	FUT1	0	+	107575009	39
chr1	107574660	107574661	0.80377	chr1	107574009	107575509	FUT1	0	+	107575009	348
chr16	31185736	31185737	0.548771	chr16	31185331	31186831	FUT10	0	+	31186331	594
chr16	31185736	31185737	0.548771	chr16	31185365	31186865	FUT10	0	+	31186365	628
chr13	42277104	42277105	0.678571	chr13	42275798	42277298	GABRG1	0	-	42276298	-807
chr13	42277104	42277105	0.678571	chr13	42275878	42277378	GABRG1	0	-	42276378	-727
chr13	42276485	42276486	0.947368	chr13	42275798	42277298	GABRG1	0	-	42276298	-188
chr13	42276485	42276486	0.947368	chr13	42275878	42277378	GABRG1	0	-	42276378	-108
chr13	42276838	42276839	1	chr13	42275798	42277298	GABRG1	0	-	42276298	-541
chr13	42276838	42276839	1	chr13	42275878	42277378	GABRG1	0	-	42276378	-461
chr13	42277136	42277137	1	chr13	42275798	42277298	GABRG1	0	-	42276298	-839
chr13	42277136	42277137	1	chr13	42275878	42277378	GABRG1	0	-	42276378	-759
chr3	91575368	91575369	0.582704	chr3	91574535	91576035	GAK	0	+	91575535	166
chr3	91575368	91575369	0.582704	chr3	91574663	91576163	GAK	0	+	91575663	294
chr3	91575368	91575369	0.582704	chr3	91574916	91576416	GAK	0	+	91575916	547
chr3	91575368	91575369	0.582704	chr3	91575135	91576635	GAK	0	+	91576135	766
chr3	91575368	91575369	0.582704	chr3	91575227	91576727	GAK	0	+	91576227	858
chr26	23654686	23654687	0.602961	chr26	23653702	23655202	GAL3ST1	0	-	23654202	-485
chr26	23654686	23654687	0.602961	chr26	23653703	23655203	GAL3ST1	0	-	23654203	-484
chr26	23654686	23654687	0.602961	chr26	23653704	23655204	GAL3ST1	0	-	23654204	-483
chr26	23654318	23654319	0.670518	chr26	23653702	23655202	GAL3ST1	0	-	23654202	-117
chr26	23654318	23654319	0.670518	chr26	23653703	23655203	GAL3ST1	0	-	23654203	-116
chr26	23654318	23654319	0.670518	chr26	23653704	23655204	GAL3ST1	0	-	23654204	-115
chr36	616000	616001	0.792595	chr36	615207	616707	GALNT13	0	+	616207	206
chr36	616259	616260	0.793457	chr36	615207	616707	GALNT13	0	+	616207	-53
chr17	24741892	24741893	0.776921	chr17	24740481	24741981	GALNT14	0	-	24740981	-912
chr17	24741892	24741893	0.776921	chr17	24740497	24741997	GALNT14	0	-	24740997	-896
chr21	34709216	34709217	0.581072	chr21	34708231	34709731	GALNT18	0	-	34708731	-486
chr21	34709216	34709217	0.581072	chr21	34708232	34709732	GALNT18	0	-	34708732	-485
chr21	34709216	34709217	0.581072	chr21	34708234	34709734	GALNT18	0	-	34708734	-483
chr9	21084689	21084690	0.580256	chr9	21083621	21085121	GAST	0	-	21084121	-569
chr9	21084810	21084811	0.620389	chr9	21083621	21085121	GAST	0	-	21084121	-690
chr9	21084656	21084657	0.665431	chr9	21083621	21085121	GAST	0	-	21084121	-536
chr2	28099288	28099289	0.555151	chr2	28097944	28099444	GATA3	0	-	28098444	-845
chr2	28088711	28088712	0.833333	chr2	28087754	28089254	GATA3	0	-	28088254	-458
chr2	28088711	28088712	0.833333	chr2	28088509	28090009	GATA3	0	-	28089009	297
chr7	42317048	42317049	0.645339	chr7	42316702	42318202	GBA	0	+	42317702	653
chr7	42317105	42317106	0.668638	chr7	42316702	42318202	GBA	0	+	42317702	596
chr7	42317618	42317619	0.742984	chr7	42316702	42318202	GBA	0	+	42317702	83
chr6	55203673	55203674	0.552266	chr6	55203600	55205100	GCLM	0	+	55204600	926
chr6	55204698	55204699	0.552266	chr6	55203600	55205100	GCLM	0	+	55204600	-99
chr6	55204705	55204706	0.552266	chr6	55203600	55205100	GCLM	0	+	55204600	-106
chr6	55203931	55203932	0.567244	chr6	55203600	55205100	GCLM	0	+	55204600	668
chr6	55204738	55204739	0.584696	chr6	55203600	55205100	GCLM	0	+	55204600	-139
chr6	55203795	55203796	0.599746	chr6	55203600	55205100	GCLM	0	+	55204600	804
chr6	55204365	55204366	0.675622	chr6	55203600	55205100	GCLM	0	+	55204600	234
chr6	55204369	55204370	0.675622	chr6	55203600	55205100	GCLM	0	+	55204600	230
chr3	31198652	31198653	0.576703	chr3	31197654	31199154	GCNT4	0	+	31198654	1
chr3	31198652	31198653	0.576703	chr3	31198067	31199567	GCNT4	0	+	31199067	414
chr3	31198076	31198077	1	chr3	31197654	31199154	GCNT4	0	+	31198654	577
chr3	31198076	31198077	1	chr3	31198067	31199567	GCNT4	0	+	31199067	990
chr9	33772940	33772941	0.709973	chr9	33772363	33773863	GDPD1	0	+	33773363	422
chr9	33772940	33772941	0.709973	chr9	33772713	33774213	GDPD1	0	+	33773713	772
chr9	33772730	33772731	0.75863	chr9	33772363	33773863	GDPD1	0	+	33773363	632
chr9	33772730	33772731	0.75863	chr9	33772713	33774213	GDPD1	0	+	33773713	982
chr21	23118375	23118376	0.611578	chr21	23117815	23119315	GDPD5	0	+	23118815	439
chr21	23119298	23119299	0.696071	chr21	23117815	23119315	GDPD5	0	+	23118815	-484
chr8	17304962	17304963	0.598963	chr8	17304882	17306382	GEMIN2	0	+	17305882	919
chr8	17304962	17304963	0.598963	chr8	17304883	17306383	GEMIN2	0	+	17305883	920
chr9	60985325	60985326	0.747169	chr9	60984115	60985615	GGTA1P	0	+	60985115	-211
chr9	60985325	60985326	0.747169	chr9	60984172	60985672	GGTA1P	0	+	60985172	-154
chr9	60985325	60985326	0.747169	chr9	60984176	60985676	GGTA1P	0	+	60985176	-150
chr9	60985325	60985326	0.747169	chr9	60984177	60985677	GGTA1P	0	+	60985177	-149
chr9	60985325	60985326	0.747169	chr9	60984336	60985836	GGTA1P	0	+	60985336	10
chr9	60985325	60985326	0.747169	chr9	60984963	60986463	GGTA1P	0	+	60985963	637
chr9	60985325	60985326	0.747169	chr9	60984965	60986465	GGTA1P	0	+	60985965	639
chr9	25175258	25175259	0.641272	chr9	25173901	25175401	GIP	0	-	25174401	-858
chr9	25175165	25175166	0.646695	chr9	25173901	25175401	GIP	0	-	25174401	-765
chr9	25173918	25173919	0.674497	chr9	25173901	25175401	GIP	0	-	25174401	482
chr9	25174061	25174062	0.690185	chr9	25173901	25175401	GIP	0	-	25174401	339
chr9	25174852	25174853	0.796959	chr9	25173901	25175401	GIP	0	-	25174401	-452
chr9	25174576	25174577	0.806015	chr9	25173901	25175401	GIP	0	-	25174401	-176
chr9	25174587	25174588	0.806015	chr9	25173901	25175401	GIP	0	-	25174401	-187
chr9	43687370	43687371	0.582811	chr9	43686065	43687565	GIT1	0	-	43686565	-806
chr9	43686205	43686206	0.596561	chr9	43686065	43687565	GIT1	0	-	43686565	359
chr9	43687340	43687341	0.722039	chr9	43686065	43687565	GIT1	0	-	43686565	-776
chr11	27584732	27584733	0.597875	chr11	27583949	27585449	GLDC	0	-	27584449	-284
chr11	27584453	27584454	0.67299	chr11	27583949	27585449	GLDC	0	-	27584449	-5
chr11	27584560	27584561	0.90068	chr11	27583949	27585449	GLDC	0	-	27584449	-112
chr37	1432781	1432782	0.62301	chr37	1432638	1434138	GLS	0	+	1433638	856
chr37	1432781	1432782	0.62301	chr37	1432653	1434153	GLS	0	+	1433653	871
chr5	31784379	31784380	0.557799	chr5	31783871	31785371	GLTPD2	0	-	31784371	-9
chr5	31784379	31784380	0.557799	chr5	31783872	31785372	GLTPD2	0	-	31784372	-8
chr20	37467156	37467157	0.603893	chr20	37466706	37468206	GLYCTK	0	-	37467206	49
chr20	37466149	37466150	0.611857	chr20	37465592	37467092	GLYCTK	0	-	37466092	-58
chr20	37467224	37467225	0.786693	chr20	37466706	37468206	GLYCTK	0	-	37467206	-19
chr4	58016988	58016989	0.549112	chr4	58015502	58017002	GM2A	0	-	58016002	-987
chr4	58016127	58016128	0.619332	chr4	58015502	58017002	GM2A	0	-	58016002	-126
chr4	58016135	58016136	0.619332	chr4	58015502	58017002	GM2A	0	-	58016002	-134
chr4	58016025	58016026	0.715162	chr4	58015502	58017002	GM2A	0	-	58016002	-24
chr4	58016003	58016004	0.758959	chr4	58015502	58017002	GM2A	0	-	58016002	-2
chr4	58015930	58015931	0.761995	chr4	58015502	58017002	GM2A	0	-	58016002	71
chr10	68469109	68469110	1	chr10	68468367	68469867	GMCL1	0	+	68469367	257
chr10	68469109	68469110	1	chr10	68468469	68469969	GMCL1	0	+	68469469	359
chr6	77371250	77371251	0.572944	chr6	77369838	77371338	GNG12	0	+	77370838	-413
chr6	77371209	77371210	0.58721	chr6	77369838	77371338	GNG12	0	+	77370838	-372
chr6	77370841	77370842	0.607205	chr6	77369838	77371338	GNG12	0	+	77370838	-4
chr6	77370725	77370726	0.609245	chr6	77369838	77371338	GNG12	0	+	77370838	112
chr6	77370911	77370912	0.609358	chr6	77369838	77371338	GNG12	0	+	77370838	-74
chr6	77370735	77370736	0.614763	chr6	77369838	77371338	GNG12	0	+	77370838	102
chr6	77370342	77370343	0.621132	chr6	77369838	77371338	GNG12	0	+	77370838	495
chr6	39806132	39806133	0.566284	chr6	39804743	39806243	GNG13	0	+	39805743	-390
chr6	39806132	39806133	0.566284	chr6	39805162	39806662	GNG13	0	+	39806162	29
chr16	24101998	24101999	0.707848	chr16	24101418	24102918	GOLGA7	0	-	24101918	-81
chr16	24101998	24101999	0.707848	chr16	24101471	24102971	GOLGA7	0	-	24101971	-28
chr16	24101998	24101999	0.707848	chr16	24101523	24103023	GOLGA7	0	-	24102023	24
chr32	7354615	7354616	0.567596	chr32	7354152	7355652	GPAT3	0	+	7355152	536
chr32	7354638	7354639	0.636326	chr32	7354152	7355652	GPAT3	0	+	7355152	513
chr13	37005342	37005343	0.674254	chr13	37004497	37005997	GPIHBP1	0	+	37005497	154
chr13	37005947	37005948	0.679728	chr13	37004497	37005997	GPIHBP1	0	+	37005497	-451
chr13	37004572	37004573	0.759858	chr13	37004497	37005997	GPIHBP1	0	+	37005497	924
chr13	37004571	37004572	0.786445	chr13	37004497	37005997	GPIHBP1	0	+	37005497	925
chr9	6043433	6043434	0.556506	chr9	6043064	6044564	GPR142	0	-	6043564	130
chr9	6044245	6044246	0.562746	chr9	6043064	6044564	GPR142	0	-	6043564	-682
chr7	30365255	30365256	0.565975	chr7	30363997	30365497	GPR161	0	+	30364997	-259
chr7	30365255	30365256	0.565975	chr7	30365027	30366527	GPR161	0	+	30366027	771
chr7	30365185	30365186	0.624467	chr7	30363997	30365497	GPR161	0	+	30364997	-189
chr7	30365185	30365186	0.624467	chr7	30365027	30366527	GPR161	0	+	30366027	841
chr13	35836422	35836423	0.614302	chr13	35835052	35836552	GPR20	0	-	35835552	-871
chr13	35836396	35836397	0.794571	chr13	35835052	35836552	GPR20	0	-	35835552	-845
chr15	8784249	8784250	0.594011	chr15	8783908	8785408	GPX7	0	-	8784408	158
chr15	8784367	8784368	0.642138	chr15	8783908	8785408	GPX7	0	-	8784408	40
chr11	15712791	15712792	0.602367	chr11	15712608	15714108	GRAMD2B	0	+	15713608	816
chr11	15673593	15673594	0.702087	chr11	15672817	15674317	GRAMD2B	0	+	15673817	223
chr30	2232588	2232589	0.722489	chr30	2231347	2232847	GREM1	0	-	2231847	-742
chr30	2232588	2232589	0.722489	chr30	2231367	2232867	GREM1	0	-	2231867	-722
chr13	3229545	3229546	0.615122	chr13	3228422	3229922	GRHL2	0	+	3229422	-124
chr13	3204100	3204101	0.638684	chr13	3203896	3205396	GRHL2	0	+	3204896	795
chr13	3204100	3204101	0.638684	chr13	3203984	3205484	GRHL2	0	+	3204984	883
chr6	32132011	32132012	0.7733	chr6	32131068	32132568	GRIN2A	0	+	32132068	56
chr6	32132178	32132179	0.830002	chr6	32131068	32132568	GRIN2A	0	+	32132068	-111
chr28	29424470	29424471	0.733776	chr28	29423348	29424848	GRK5	0	+	29424348	-123
chr28	29424470	29424471	0.733776	chr28	29423352	29424852	GRK5	0	+	29424352	-119
chr28	29424470	29424471	0.733776	chr28	29423896	29425396	GRK5	0	+	29424896	425
chr28	29424470	29424471	0.733776	chr28	29423930	29425430	GRK5	0	+	29424930	459
chr1	16987084	16987085	0.654981	chr1	16987077	16988577	GRP	0	-	16987577	492
chr1	16987199	16987200	0.783364	chr1	16987077	16988577	GRP	0	-	16987577	377
chr6	30937255	30937256	0.677678	chr6	30936392	30937892	GSPT1	0	+	30937392	136
chr6	30937094	30937095	0.679325	chr6	30936392	30937892	GSPT1	0	+	30937392	297
chr12	20442753	20442754	0.687396	chr12	20442394	20443894	GSTA4	0	-	20442894	140
chr12	20442753	20442754	0.687396	chr12	20442622	20444122	GSTA4	0	-	20443122	368
chr12	20442753	20442754	0.687396	chr12	20442699	20444199	GSTA4	0	-	20443199	445
chr32	26540543	26540544	0.659936	chr32	26539235	26540735	GSTCD	0	+	26540235	-309
chr32	26540543	26540544	0.659936	chr32	26540511	26542011	GSTCD	0	+	26541511	967
chr8	50136023	50136024	0.720644	chr8	50135359	50136859	GSTZ1	0	+	50136359	335
chr8	50136023	50136024	0.720644	chr8	50135362	50136862	GSTZ1	0	+	50136362	338
chr8	50136023	50136024	0.720644	chr8	50135553	50137053	GSTZ1	0	+	50136553	529
chr8	50136088	50136089	0.720644	chr8	50135359	50136859	GSTZ1	0	+	50136359	270
chr8	50136088	50136089	0.720644	chr8	50135362	50136862	GSTZ1	0	+	50136362	273
chr8	50136088	50136089	0.720644	chr8	50135553	50137053	GSTZ1	0	+	50136553	464
chr8	50135877	50135878	0.887774	chr8	50135359	50136859	GSTZ1	0	+	50136359	481
chr8	50135877	50135878	0.887774	chr8	50135362	50136862	GSTZ1	0	+	50136362	484
chr8	50135877	50135878	0.887774	chr8	50135553	50137053	GSTZ1	0	+	50136553	675
chr33	24152028	24152029	0.612903	chr33	24150600	24152100	GTF2E1	0	+	24151600	-429
chr33	24152028	24152029	0.612903	chr33	24150794	24152294	GTF2E1	0	+	24151794	-235
chr33	24152028	24152029	0.612903	chr33	24151089	24152589	GTF2E1	0	+	24152089	60
chr33	24152028	24152029	0.612903	chr33	24151362	24152862	GTF2E1	0	+	24152362	333
chr33	24152028	24152029	0.612903	chr33	24151382	24152882	GTF2E1	0	+	24152382	353
chr12	12083503	12083504	0.56439	chr12	12082129	12083629	GTPBP2	0	-	12082629	-875
chr12	12082901	12082902	0.570379	chr12	12082129	12083629	GTPBP2	0	-	12082629	-273
chr15	43049993	43049994	0.567675	chr15	43049164	43050664	GYPA	0	-	43049664	-330
chr15	43049993	43049994	0.567675	chr15	43049225	43050725	GYPA	0	-	43049725	-269
chr30	9502567	9502568	0.708767	chr30	9501385	9502885	HAUS2	0	+	9502385	-183
chr30	9502567	9502568	0.708767	chr30	9501616	9503116	HAUS2	0	+	9502616	48
chr7	42283197	42283198	0.687526	chr7	42282262	42283762	HCN3	0	-	42282762	-436
chr7	42283197	42283198	0.687526	chr7	42282264	42283764	HCN3	0	-	42282764	-434
chr7	42283197	42283198	0.687526	chr7	42282269	42283769	HCN3	0	-	42282769	-429
chr20	3793467	3793468	0.564569	chr20	3792660	3794160	HDAC11	0	+	3793660	192
chr20	3792901	3792902	0.588803	chr20	3791830	3793330	HDAC11	0	+	3792830	-72
chr20	3792901	3792902	0.588803	chr20	3791840	3793340	HDAC11	0	+	3792840	-62
chr20	3792901	3792902	0.588803	chr20	3791948	3793448	HDAC11	0	+	3792948	46
chr20	3792901	3792902	0.588803	chr20	3792660	3794160	HDAC11	0	+	3793660	758
chr27	6946358	6946359	0.591196	chr27	6945604	6947104	HDAC7	0	+	6946604	245
chr27	6946253	6946254	0.669816	chr27	6945604	6947104	HDAC7	0	+	6946604	350
chr27	6946318	6946319	0.824301	chr27	6945604	6947104	HDAC7	0	+	6946604	285
chr7	44328305	44328306	0.566313	chr7	44327106	44328606	HDHD2	0	+	44328106	-200
chr7	44328026	44328027	0.609274	chr7	44327106	44328606	HDHD2	0	+	44328106	79
chr7	44339979	44339980	0.681493	chr7	44339004	44340504	HDHD2	0	+	44340004	24
chr8	10672885	10672886	0.561274	chr8	10672673	10674173	HEATR5A	0	-	10673173	287
chr8	10672885	10672886	0.561274	chr8	10672803	10674303	HEATR5A	0	-	10673303	417
chr8	10672885	10672886	0.561274	chr8	10672865	10674365	HEATR5A	0	-	10673365	479
chr27	33373114	33373115	0.601895	chr27	33372680	33374180	HEBP1	0	+	33373680	565
chr27	33373111	33373112	0.617111	chr27	33372680	33374180	HEBP1	0	+	33373680	568
chr1	30716627	30716628	0.589217	chr1	30715393	30716893	HEBP2	0	+	30716393	-235
chr1	30716627	30716628	0.589217	chr1	30715551	30717051	HEBP2	0	+	30716551	-77
chr5	14743348	14743349	0.604969	chr5	14742392	14743892	HINFP	0	-	14742892	-457
chr5	14742928	14742929	0.62136	chr5	14742392	14743892	HINFP	0	-	14742892	-37
chr9	30326955	30326956	1	chr9	30326426	30327926	HLF	0	+	30327426	470
chr9	30326955	30326956	1	chr9	30326433	30327933	HLF	0	+	30327433	477
chr9	30326955	30326956	1	chr9	30326774	30328274	HLF	0	+	30327774	818
chr1	112699461	112699462	0.558387	chr1	112697994	112699494	HNRNPUL1	0	-	112698494	-968
chr1	112699461	112699462	0.558387	chr1	112698611	112700111	HNRNPUL1	0	-	112699111	-351
chr16	22940816	22940817	0.605832	chr16	22939667	22941167	HOOK3	0	-	22940167	-650
chr16	22901666	22901667	0.712476	chr16	22900562	22902062	HOOK3	0	-	22901062	-605
chr16	22901656	22901657	0.797357	chr16	22900562	22902062	HOOK3	0	-	22901062	-595
chr16	22940477	22940478	1	chr16	22939667	22941167	HOOK3	0	-	22940167	-311
chr9	24874036	24874037	0.642262	chr9	24874009	24875509	HOXB7	0	-	24874509	472
chr9	24874036	24874037	0.642262	chr9	24874016	24875516	HOXB7	0	-	24874516	479
chr9	24881025	24881026	0.57656	chr9	24879690	24881190	HOXB8	0	-	24880190	-836
chr9	24889961	24889962	0.751287	chr9	24888480	24889980	HOXB8	0	-	24888980	-982
chr5	68206550	68206551	0.58072	chr5	68205390	68206890	HSDL1	0	+	68206390	-161
chr5	68206550	68206551	0.58072	chr5	68205406	68206906	HSDL1	0	+	68206406	-145
chr11	66882950	66882951	0.824916	chr11	66882020	66883520	HSDL2	0	+	66883020	69
chr11	66882950	66882951	0.824916	chr11	66882027	66883527	HSDL2	0	+	66883027	76
chr37	7026506	7026507	0.54972	chr37	7025411	7026911	HSPD1	0	-	7025911	-596
chr37	7026467	7026468	0.567859	chr37	7025411	7026911	HSPD1	0	-	7025911	-557
chr37	7019947	7019948	0.605036	chr37	7019505	7021005	HSPE1	0	+	7020505	557
chr37	7019947	7019948	0.605036	chr37	7019513	7021013	HSPE1	0	+	7020513	565
chr37	7019887	7019888	0.606367	chr37	7019505	7021005	HSPE1	0	+	7020505	617
chr37	7019887	7019888	0.606367	chr37	7019513	7021013	HSPE1	0	+	7020513	625
chr37	7019898	7019899	0.606367	chr37	7019505	7021005	HSPE1	0	+	7020505	606
chr37	7019898	7019899	0.606367	chr37	7019513	7021013	HSPE1	0	+	7020513	614
chr37	7019899	7019900	0.606367	chr37	7019505	7021005	HSPE1	0	+	7020505	605
chr37	7019899	7019900	0.606367	chr37	7019513	7021013	HSPE1	0	+	7020513	613
chr37	7019714	7019715	0.61461	chr37	7019505	7021005	HSPE1	0	+	7020505	790
chr37	7019714	7019715	0.61461	chr37	7019513	7021013	HSPE1	0	+	7020513	798
chr37	7019913	7019914	0.622235	chr37	7019505	7021005	HSPE1	0	+	7020505	591
chr37	7019913	7019914	0.622235	chr37	7019513	7021013	HSPE1	0	+	7020513	599
chr37	7036012	7036013	1	chr37	7034747	7036247	HSPE1	0	+	7035747	-266
chr37	7036012	7036013	1	chr37	7034753	7036253	HSPE1	0	+	7035753	-260
chr31	337944	337945	0.622525	chr31	336869	338369	HTR1F	0	-	337369	-576
chr31	338212	338213	0.665055	chr31	336869	338369	HTR1F	0	-	337369	-844
chr31	331128	331129	0.697615	chr31	330675	332175	HTR1F	0	-	331175	46
chr4	60224924	60224925	0.745818	chr4	60223532	60225032	HTR4	0	+	60224532	-393
chr4	60224924	60224925	0.745818	chr4	60223533	60225033	HTR4	0	+	60224533	-392
chr4	60224188	60224189	0.75532	chr4	60223532	60225032	HTR4	0	+	60224532	343
chr4	60224188	60224189	0.75532	chr4	60223533	60225033	HTR4	0	+	60224533	344
chr4	60224996	60224997	0.762138	chr4	60223532	60225032	HTR4	0	+	60224532	-465
chr4	60224996	60224997	0.762138	chr4	60223533	60225033	HTR4	0	+	60224533	-464
chr20	39029798	39029799	0.552133	chr20	39028424	39029924	HYAL2	0	+	39029424	-375
chr20	39029798	39029799	0.552133	chr20	39028483	39029983	HYAL2	0	+	39029483	-316
chr20	39029798	39029799	0.552133	chr20	39029728	39031228	HYAL2	0	+	39030728	929
chr20	39030507	39030508	0.789289	chr20	39029728	39031228	HYAL2	0	+	39030728	220
chr20	39030507	39030508	0.789289	chr20	39030046	39031546	HYAL2	0	+	39031046	538
chr5	77105352	77105353	0.727075	chr5	77104387	77105887	HYDIN	0	-	77104887	-466
chr5	77105713	77105714	0.760013	chr5	77104387	77105887	HYDIN	0	-	77104887	-827
chr5	76992600	76992601	0.893401	chr5	76992069	76993569	HYDIN	0	-	76992569	-32
chr12	42771149	42771150	0.598565	chr12	42770181	42771681	IBTK	0	-	42770681	-469
chr12	42771149	42771150	0.598565	chr12	42770678	42772178	IBTK	0	-	42771178	28
chr20	44823195	44823196	1	chr20	44822760	44824260	IFI30	0	-	44823260	64
chr20	44823198	44823199	1	chr20	44822760	44824260	IFI30	0	-	44823260	61
chr2	72638590	72638591	0.592021	chr2	72637655	72639155	IFI6	0	+	72638655	64
chr2	72638142	72638143	0.666633	chr2	72637655	72639155	IFI6	0	+	72638655	512
chr31	27860040	27860041	0.756946	chr31	27859092	27860592	IFNAR2	0	+	27860092	51
chr31	27860040	27860041	0.756946	chr31	27859093	27860593	IFNAR2	0	+	27860093	52
chr31	27861489	27861490	1	chr31	27860865	27862365	IFNAR2	0	+	27861865	375
chr31	28021251	28021252	0.684211	chr31	28019934	28021434	IFNGR2	0	+	28020934	-318
chr31	28020460	28020461	1	chr31	28019607	28021107	IFNGR2	0	+	28020607	146
chr31	28020460	28020461	1	chr31	28019934	28021434	IFNGR2	0	+	28020934	473
chr31	28021355	28021356	1	chr31	28019934	28021434	IFNGR2	0	+	28020934	-422
chr9	42587610	42587611	0.633934	chr9	42587327	42588827	IFT20	0	-	42587827	216
chr9	42587610	42587611	0.633934	chr9	42587329	42588829	IFT20	0	-	42587829	218
chr24	31295540	31295541	0.762306	chr24	31294985	31296485	IFT52	0	+	31295985	444
chr24	31295540	31295541	0.762306	chr24	31295431	31296931	IFT52	0	+	31296431	890
chr11	45161812	45161813	0.578673	chr11	45160323	45161823	IFT74	0	+	45161323	-490
chr11	45159398	45159399	0.662446	chr11	45158122	45159622	IFT74	0	+	45159122	-277
chr11	45159466	45159467	0.765511	chr11	45158122	45159622	IFT74	0	+	45159122	-345
chr15	38027243	38027244	0.763654	chr15	38026207	38027707	IKBIP	0	-	38026707	-537
chr15	38027243	38027244	0.763654	chr15	38026214	38027714	IKBIP	0	-	38026714	-530
chr16	23419024	23419025	0.558046	chr16	23417910	23419410	IKBKB	0	-	23418410	-615
chr16	23419024	23419025	0.558046	chr16	23418612	23420112	IKBKB	0	-	23419112	87
chr16	23419024	23419025	0.558046	chr16	23418613	23420113	IKBKB	0	-	23419113	88
chr18	1661558	1661559	0.753181	chr18	1660849	1662349	IKZF1	0	+	1661849	290
chr18	1661558	1661559	0.753181	chr18	1661420	1662920	IKZF1	0	+	1662420	861
chr18	1661558	1661559	0.753181	chr18	1661422	1662922	IKZF1	0	+	1662422	863
chr18	1661558	1661559	0.753181	chr18	1661423	1662923	IKZF1	0	+	1662423	864
chr18	1661558	1661559	0.753181	chr18	1661425	1662925	IKZF1	0	+	1662425	866
chr18	1661558	1661559	0.753181	chr18	1661426	1662926	IKZF1	0	+	1662426	867
chr18	1661558	1661559	0.753181	chr18	1661427	1662927	IKZF1	0	+	1662427	868
chr18	1661558	1661559	0.753181	chr18	1661429	1662929	IKZF1	0	+	1662429	870
chr18	1660929	1660930	0.820306	chr18	1660849	1662349	IKZF1	0	+	1661849	919
chr18	1662578	1662579	0.865135	chr18	1661420	1662920	IKZF1	0	+	1662420	-159
chr18	1662578	1662579	0.865135	chr18	1661422	1662922	IKZF1	0	+	1662422	-157
chr18	1662578	1662579	0.865135	chr18	1661423	1662923	IKZF1	0	+	1662423	-156
chr18	1662578	1662579	0.865135	chr18	1661425	1662925	IKZF1	0	+	1662425	-154
chr18	1662578	1662579	0.865135	chr18	1661426	1662926	IKZF1	0	+	1662426	-153
chr18	1662578	1662579	0.865135	chr18	1661427	1662927	IKZF1	0	+	1662427	-152
chr18	1662578	1662579	0.865135	chr18	1661429	1662929	IKZF1	0	+	1662429	-150
chr18	1665267	1665268	0.865569	chr18	1665232	1666732	IKZF1	0	+	1666232	964
chr18	1662000	1662001	1	chr18	1660849	1662349	IKZF1	0	+	1661849	-152
chr18	1662000	1662001	1	chr18	1661420	1662920	IKZF1	0	+	1662420	419
chr18	1662000	1662001	1	chr18	1661422	1662922	IKZF1	0	+	1662422	421
chr18	1662000	1662001	1	chr18	1661423	1662923	IKZF1	0	+	1662423	422
chr18	1662000	1662001	1	chr18	1661425	1662925	IKZF1	0	+	1662425	424
chr18	1662000	1662001	1	chr18	1661426	1662926	IKZF1	0	+	1662426	425
chr18	1662000	1662001	1	chr18	1661427	1662927	IKZF1	0	+	1662427	426
chr18	1662000	1662001	1	chr18	1661429	1662929	IKZF1	0	+	1662429	428
chr10	345918	345919	0.586905	chr10	344540	346040	IKZF4	0	+	345540	-379
chr10	344852	344853	0.630234	chr10	344321	345821	IKZF4	0	+	345321	468
chr10	344852	344853	0.630234	chr10	344540	346040	IKZF4	0	+	345540	687
chr11	51326523	51326524	0.547111	chr11	51325686	51327186	IL11RA	0	+	51326686	162
chr11	51326523	51326524	0.547111	chr11	51325687	51327187	IL11RA	0	+	51326687	163
chr3	56575086	56575087	0.632477	chr3	56574998	56576498	IL16	0	-	56575498	411
chr3	56575086	56575087	0.632477	chr3	56575003	56576503	IL16	0	-	56575503	416
chr2	75453436	75453437	0.676287	chr2	75453085	75454585	IL22RA1	0	+	75454085	648
chr2	75453438	75453439	0.676287	chr2	75453085	75454585	IL22RA1	0	+	75454085	646
chr2	75453536	75453537	0.754766	chr2	75453085	75454585	IL22RA1	0	+	75454085	548
chr2	75453658	75453659	0.757441	chr2	75453085	75454585	IL22RA1	0	+	75454085	426
chr1	108705024	108705025	0.582704	chr1	108704720	108706220	INAFM1	0	-	108705220	195
chr1	108704996	108704997	0.705882	chr1	108704720	108706220	INAFM1	0	-	108705220	223
chr9	49061228	49061229	0.618926	chr9	49060012	49061512	INPP5E	0	+	49061012	-217
chr9	49061228	49061229	0.618926	chr9	49060019	49061519	INPP5E	0	+	49061019	-210
chr9	49061228	49061229	0.618926	chr9	49060020	49061520	INPP5E	0	+	49061020	-209
chr16	18260747	18260748	0.764939	chr16	18259454	18260954	INSIG1	0	+	18260454	-294
chr16	18260747	18260748	0.764939	chr16	18259476	18260976	INSIG1	0	+	18260476	-272
chr6	15452631	15452632	0.657731	chr6	15452489	15453989	INTS1	0	+	15453489	857
chr6	15452631	15452632	0.657731	chr6	15452490	15453990	INTS1	0	+	15453490	858
chr5	56498345	56498346	0.58555	chr5	56497533	56499033	INTS11	0	-	56498033	-313
chr5	56498345	56498346	0.58555	chr5	56497573	56499073	INTS11	0	-	56498073	-273
chr32	26540543	26540544	0.659936	chr32	26539751	26541251	INTS12	0	-	26540251	-293
chr32	26540543	26540544	0.659936	chr32	26539757	26541257	INTS12	0	-	26540257	-287
chr15	14621540	14621541	0.557652	chr15	14620967	14622467	IPP	0	+	14621967	426
chr15	14621540	14621541	0.557652	chr15	14621068	14622568	IPP	0	+	14622068	527
chr15	14621540	14621541	0.557652	chr15	14621070	14622570	IPP	0	+	14622070	529
chr15	14622251	14622252	0.66584	chr15	14620967	14622467	IPP	0	+	14621967	-285
chr15	14622251	14622252	0.66584	chr15	14621068	14622568	IPP	0	+	14622068	-184
chr15	14622251	14622252	0.66584	chr15	14621070	14622570	IPP	0	+	14622070	-182
chr14	60963486	60963487	0.682019	chr14	60962462	60963962	IQUB	0	-	60962962	-525
chr14	60961610	60961611	0.86559	chr14	60960411	60961911	IQUB	0	-	60960911	-700
chr14	60965385	60965386	0.894622	chr14	60964571	60966071	IQUB	0	-	60965071	-315
chr14	60965238	60965239	0.904527	chr14	60963798	60965298	IQUB	0	-	60964298	-941
chr14	60965238	60965239	0.904527	chr14	60964571	60966071	IQUB	0	-	60965071	-168
chr1	73469223	73469224	0.579257	chr1	73467848	73469348	ISCA1	0	+	73468848	-376
chr1	73469223	73469224	0.579257	chr1	73467901	73469401	ISCA1	0	+	73468901	-323
chr1	73469223	73469224	0.579257	chr1	73468280	73469780	ISCA1	0	+	73469280	56
chr26	18307274	18307275	0.601133	chr26	18307003	18308503	ISCU	0	-	18307503	228
chr26	18307274	18307275	0.601133	chr26	18307167	18308667	ISCU	0	-	18307667	392
chr26	18307310	18307311	0.625298	chr26	18307003	18308503	ISCU	0	-	18307503	192
chr26	18307310	18307311	0.625298	chr26	18307167	18308667	ISCU	0	-	18307667	356
chr26	18307315	18307316	0.649299	chr26	18307003	18308503	ISCU	0	-	18307503	187
chr26	18307315	18307316	0.649299	chr26	18307167	18308667	ISCU	0	-	18307667	351
chr24	9394837	9394838	0.559668	chr24	9394301	9395801	ISM1	0	-	9394801	-37
chr24	9394837	9394838	0.559668	chr24	9394723	9396223	ISM1	0	-	9395223	385
chr5	77659828	77659829	0.667279	chr5	77659031	77660531	IST1	0	+	77660031	202
chr5	77659828	77659829	0.667279	chr5	77659049	77660549	IST1	0	+	77660049	220
chr24	23517375	23517376	0.63995	chr24	23516069	23517569	ITCH	0	+	23517069	-307
chr24	23517254	23517255	0.640524	chr24	23516069	23517569	ITCH	0	+	23517069	-186
chr24	23527526	23527527	0.655737	chr24	23526764	23528264	ITCH	0	+	23527764	237
chr2	67476375	67476376	0.696691	chr2	67475180	67476680	ITFG1	0	+	67476180	-196
chr2	67476375	67476376	0.696691	chr2	67475644	67477144	ITFG1	0	+	67476644	268
chr4	62456783	62456784	0.591666	chr4	62455439	62456939	ITGA1	0	-	62455939	-845
chr4	62456775	62456776	0.606367	chr4	62455439	62456939	ITGA1	0	-	62455939	-837
chr8	2037040	2037041	0.554003	chr8	2036380	2037880	ITPK1	0	-	2036880	-161
chr8	2037802	2037803	0.566987	chr8	2036380	2037880	ITPK1	0	-	2036880	-923
chr7	38253264	38253265	0.72667	chr7	38252255	38253755	ITPKB	0	+	38253255	-10
chr7	38252532	38252533	0.869654	chr7	38252255	38253755	ITPKB	0	+	38253255	722
chr7	38253642	38253643	0.904031	chr7	38252255	38253755	ITPKB	0	+	38253255	-388
chr11	43195423	43195424	0.582482	chr11	43194616	43196116	IZUMO3	0	-	43195116	-308
chr11	43195423	43195424	0.582482	chr11	43194619	43196119	IZUMO3	0	-	43195119	-305
chr19	12249740	12249741	0.772751	chr19	12249464	12250964	JADE1	0	-	12249964	223
chr19	12249740	12249741	0.772751	chr19	12249492	12250992	JADE1	0	-	12249992	251
chr9	4037340	4037341	0.654654	chr9	4036305	4037805	JMJD6	0	+	4037305	-36
chr9	4037340	4037341	0.654654	chr9	4036306	4037806	JMJD6	0	+	4037306	-35
chr9	4037340	4037341	0.654654	chr9	4036307	4037807	JMJD6	0	+	4037307	-34
chr9	4037340	4037341	0.654654	chr9	4036309	4037809	JMJD6	0	+	4037309	-32
chr30	8858956	8858957	0.78389	chr30	8858306	8859806	JMJD7	0	+	8859306	349
chr30	8858956	8858957	0.78389	chr30	8858326	8859826	JMJD7	0	+	8859326	369
chr30	8858956	8858957	0.78389	chr30	8858889	8860389	JMJD7	0	+	8859889	932
chr30	8858956	8858957	0.78389	chr30	8858890	8860390	JMJD7	0	+	8859890	933
chr30	8858956	8858957	0.78389	chr30	8858893	8860393	JMJD7	0	+	8859893	936
chr1	89531606	89531607	0.551792	chr1	89530834	89532334	KANK1	0	+	89531834	227
chr1	89584304	89584305	1	chr1	89582908	89584408	KANK1	0	+	89583908	-397
chr1	89584304	89584305	1	chr1	89583136	89584636	KANK1	0	+	89584136	-169
chr1	89584304	89584305	1	chr1	89583159	89584659	KANK1	0	+	89584159	-146
chr9	25842347	25842348	0.918609	chr9	25840914	25842414	KAT7	0	+	25841914	-434
chr9	25842347	25842348	0.918609	chr9	25841059	25842559	KAT7	0	+	25842059	-289
chr25	9710057	9710058	0.844925	chr25	9709526	9711026	KATNAL1	0	+	9710526	468
chr25	9710057	9710058	0.844925	chr25	9709527	9711027	KATNAL1	0	+	9710527	469
chr25	9710057	9710058	0.844925	chr25	9709925	9711425	KATNAL1	0	+	9710925	867
chr25	9710057	9710058	0.844925	chr25	9709930	9711430	KATNAL1	0	+	9710930	872
chr31	29867403	29867404	0.553594	chr31	29866635	29868135	KCNE1	0	-	29867135	-269
chr31	29867403	29867404	0.553594	chr31	29867366	29868866	KCNE1	0	-	29867866	462
chr31	29867839	29867840	0.571447	chr31	29866635	29868135	KCNE1	0	-	29867135	-705
chr31	29867839	29867840	0.571447	chr31	29867366	29868866	KCNE1	0	-	29867866	26
chr31	29867839	29867840	0.571447	chr31	29867814	29869314	KCNE1	0	-	29868314	474
chr31	29867265	29867266	0.574104	chr31	29866635	29868135	KCNE1	0	-	29867135	-131
chr5	5783569	5783570	0.559588	chr5	5782240	5783740	KCNJ1	0	+	5783240	-330
chr5	5808464	5808465	0.617952	chr5	5808027	5809527	KCNJ1	0	+	5809027	562
chr38	22114381	22114382	0.546763	chr38	22113716	22115216	KCNJ10	0	+	22114716	334
chr38	22114381	22114382	0.546763	chr38	22113717	22115217	KCNJ10	0	+	22114717	335
chr38	22130773	22130774	0.598228	chr38	22129275	22130775	KCNJ10	0	+	22130275	-499
chr31	33011016	33011017	0.557822	chr31	33010498	33011998	KCNJ6	0	-	33010998	-19
chr31	33011436	33011437	0.574598	chr31	33010498	33011998	KCNJ6	0	-	33010998	-439
chr1	114678257	114678258	0.865778	chr1	114677338	114678838	KCNK6	0	-	114677838	-420
chr1	114678257	114678258	0.865778	chr1	114677344	114678844	KCNK6	0	-	114677844	-414
chr20	44970278	44970279	0.583513	chr20	44970086	44971586	KCNN1	0	-	44970586	307
chr20	44963439	44963440	0.626925	chr20	44962864	44964364	KCNN1	0	-	44963364	-76
chr20	44963439	44963440	0.626925	chr20	44962865	44964365	KCNN1	0	-	44963365	-75
chr20	44963439	44963440	0.626925	chr20	44962867	44964367	KCNN1	0	-	44963367	-73
chr11	4279091	4279092	0.820128	chr11	4278360	4279860	KCNN2	0	+	4279360	268
chr11	4279091	4279092	0.820128	chr11	4278370	4279870	KCNN2	0	+	4279370	278
chr9	49567530	49567531	0.68675	chr9	49566683	49568183	KCNT1	0	-	49567183	-348
chr9	49581796	49581797	0.734589	chr9	49580537	49582037	KCNT1	0	-	49581037	-760
chr9	49581796	49581797	0.734589	chr9	49580831	49582331	KCNT1	0	-	49581331	-466
chr16	6396269	6396270	0.565345	chr16	6395722	6397222	KEL	0	+	6396722	452
chr16	6396269	6396270	0.565345	chr16	6395752	6397252	KEL	0	+	6396752	482
chr16	6396269	6396270	0.565345	chr16	6395770	6397270	KEL	0	+	6396770	500
chr16	6396510	6396511	0.647517	chr16	6395722	6397222	KEL	0	+	6396722	211
chr16	6396510	6396511	0.647517	chr16	6395752	6397252	KEL	0	+	6396752	241
chr16	6396510	6396511	0.647517	chr16	6395770	6397270	KEL	0	+	6396770	259
chr7	24201546	24201547	0.727273	chr7	24200128	24201628	KIAA0040	0	+	24201128	-419
chr7	24201546	24201547	0.727273	chr7	24200658	24202158	KIAA0040	0	+	24201658	111
chr7	24201546	24201547	0.727273	chr7	24200922	24202422	KIAA0040	0	+	24201922	375
chr7	24201546	24201547	0.727273	chr7	24200923	24202423	KIAA0040	0	+	24201923	376
chr5	67544019	67544020	0.708333	chr5	67543575	67545075	KIAA0513	0	-	67544075	55
chr5	67544019	67544020	0.708333	chr5	67543577	67545077	KIAA0513	0	-	67544077	57
[truncated: 4,071 more rows]

## Sheet: Stable_6b
Enriched motif in promoter	TF	TF family	P value	FDR
TGCGGG	ZBTB1	C2H2 ZF	1.16e-10	4.8e-08
CG	CGBP	CxxC	1.25e-09	2.19e-07
GGGCGGGAG	E2F1	E2F	1.59e-09	2.19e-07
CG	MLL	CxxC	2.59e-09	2.68e-07
CACGTG	TCFL5	bHLH	4.39e-09	3.64e-07
CG	TET1	CxxC	7.04e-09	4.86e-07
CCG	DNMT1	CxxC	1.86e-08	1.1e-06
GGCGGGAA	E2F4	E2F	3.39e-08	1.75e-06
GCGCAGGCGC	NRF1	Unknown	4.84e-08	2.23e-06
GGGCGGGAA	E2F6	E2F	1.68e-07	6.96e-06
GCGGGGGCGGGG	EGR1	C2H2 ZF	1.95e-07	7.34e-06
TGCGTGGGCG	EGR2	C2H2 ZF	9.9e-07	3.42e-05
TGCGTGGGCGT	EGR3	C2H2 ZF	1.19e-06	3.78e-05
TGCGTGGGCGT	EGR1	C2H2 ZF	1.31e-06	3.87e-05
AGATCTCGCGAGA	ZBTB33	C2H2 ZF	1.52e-06	4.19e-05
GGGGGCGGGGC	SP2	C2H2 ZF	2.85e-06	7.37e-05
GGGGCGCAGCTGCGTCCC	NHLH1	bHLH	5.33e-06	0.0001298
CACGCG	HES4	bHLH	9.05e-06	0.00020816
GGCGCC	E2F2	E2F	9.8e-06	0.00021361
GGGCGTG	KLF7	C2H2 ZF	1.75e-05	0.00036299
ATGCGTGGGCGG	EGR4	C2H2 ZF	3.28e-05	0.00064759
ACGT	GMEB1	SAND	6.61e-05	0.0012433
TGCGGG	GCM1	GCM	8.16e-05	0.00146813
CG	KDM2B	CxxC	0.00014119	0.00243561
CCCCGGGC	TFAP2C	AP-2	0.00019896	0.00329482
GCGGACGTT	HINFP	C2H2 ZF	0.00020799	0.00331188
CCGGAAG	ELK1	Ets	0.00023879	0.00366143
GGGGGCGGGG	SP1	C2H2 ZF	0.00027964	0.00413471
CCCCGGGC	TFAP2A	AP-2	0.00031244	0.00446041
TGGCCACCAGGGGGCGC	CTCF	C2H2 ZF	0.00043516	0.00600518
